# Supplementary material for: A unified classification system for HIV-1 5’ long terminal repeats
Source: PLoS One. 2024 May 2;19(5):e0301809. doi: 10.1371/journal.pone.0301809 (PMC11065288; doi:10.1371/journal.pone.0301809)
Supplement: S1 Table — (XLSX) [file pone.0301809.s001.xlsx]

## Sheet: Sheet1
Supplementary Table 1 Primers used for amplification of the 5' R-U5-NCR and 3' U3-R regions of the HIV-1 genome
Regions	Primers	Reaction	Sequence (5' to 3' )	Position#	Length (bp)
3' U3-R	3R-OF	1st PCR	CGCAGRTACCTYTAAGACCAATGAC	9012-9035	604
	3R-OR		ATTGAGGCTTTAAGCAGTGGGTT	9593-9614
	3R-IF	2nd PCR	GGACTGGAWGGGYTAATTTACTC	9082-9104	504
	3R-IR		YAGCCAGAGAGCTCCCRGGCTC	9564-9585
5' R-U5-NCR	5R-OF	1st PCR	GGTCTCTCTWGKTAGACCAGRTCTGAGCC	454-483	417
	5R-OR		TTTCTTTCCCCCTGGCCTTAACC	848-870
	5R-IF	2nd PCR	GAGCCYGGGAGCTCTCTGGCTR	479-500	382
	5R-IR		CCCTGGCCTTAACCNAATTTTNTCCCAT	834-861
#Position according to the K03455 coordinates
