# Supplementary material for: A unified classification system for HIV-1 5’ long terminal repeats
Source: PLoS One. 2024 May 2;19(5):e0301809. doi: 10.1371/journal.pone.0301809 (PMC11065288; doi:10.1371/journal.pone.0301809)
Supplement: S1 Dataset — (TXT) [file pone.0301809.s007.txt]

>-.-.-.A08.REB.1A3.MT929417
TGGAA------G---------------------------------------G---------------------------------------------------GT---TAATT---------------------------------------------------------------------------------------------------------------------------------------------------------------------CA------CT---CCCA---A------------------------------AA---GAGACAA------------------------GACAT---CCTTGATCTATG---G---GTCTATC---------------ATACACAAGGCTACTTCCC---TGATTGGCAGAA---CTACACACCAGGG---CCA---GGG---GT---AAGATATCCACTGACCTTTGGATGGTGCTTCAAGTTAGTACCAGTGGA---GAAAGAGAAGGT---AGA---AGA---GGC---C------AC---TGAAGGAGAGAACACCAACCTGTTACACCCTGTGAGCCTGCATGG---G---ATGGATGACCCGGAGGGAGAAGTGTTACAGTGGAA---GTTTGACAGTCGCCTAGCAT---TT--CATCACATGGCCC---GAG------------------------AGAAGTAC---CCAGA---G---TTCTAC------------------------------------AA------AGACT------GC---------------------TGACACCTGCTAAAGACTGCT-------------------------G---ACAC---CA------A------------------------------GCT---------------------------TT---CT----------------------------------ACAA---GGGACTTTCC---G---C---------------------TG---GGG---ACT------TTCCA---G------------G------------GGA---GGTG------T------------GG---CCT------GGGCGGGA---CT---GGGG---AGTGGCGA---G---CCCTCAGA---TGCTGCATATAAGCA---GC---CGCTTTT---TGCCTGTA---CTGGGTCTCTC---TA---G---TTAG---ACCAGATCTGAGCCCGGGAGCTCTCTGG---CT---AGCTAGGGAA---CCCACTG---CT---T---AAGCCTCAATA---AA---GCTTG---CCT---TGAGT------------------------------------------------------------------------------------------------------------------------------------------------------------------------------------------------------------------------------------------------------------------------------------------------------------------------------------------------------------------------------------------------------------------------------------------------------------------------------------------------------------------------------------------------------------------------------------------------------------------------------------------------------------------------------------------------------------------------------------------------------------------------------------------------------------------------------------------------------------------------------------------------------------------------------------------------------------------------------------------------------------------------------------------------------------------------------------------------------------------------------------------------------------------------------------------------------------------------------------------------------------------------------------------------------------------------------------------------------------------------------------------------------------------------------------------------------------------------------------------------------------------------------------GCTTC---AAGTAGTGTGTGC---CCGTCTG---TTG---------------TGT---GA---------CTCTGGT---A---ACTAGAGATCCCTCAGAC---CATTA---A---A---GTCAGTGTG---G---AAAATCTCTA---GCA
>-.-.-.A08.REB.1A5.MT929418
TGGAA------G---------------------------------------G---------------------------------------------------GT---TAATT---------------------------------------------------------------------------------------------------------------------------------------------------------------------CA------CT---CCCA---A------------------------------AA---GAGACAG------------------------GACAT---CCTTGATCTATG---G---GTCTACC---------------ATACACAAGGCTACTTCCC---TGATTGGCAGAA---CTACACACCAGGG---CCA---GGG---GT---AAGATATCCACTGACCTTTGGATGGTGCTTCAAGTTAGTACCAGTGGA---GAAAGAGAAGGT---AGA---AGA---GGC---C------AC---TGAAGGAGAGAACACCAACCTGTTACACCCTGTGAGCCTGCATGG---G---ATGGATGACCCGGAGGGAGAAGTGTTACAGTGGAA---GTTTGACAGTCGCCTAGCAT---TC--CATCACATGGCCC---GAG------------------------AGAAGTAC---CCAGA---G---TTCTAC------------------------------------AA------AGACT------GC---------------------TGACACCTGCTATAAAGACTGCT-----------------------G---ACAC---CA------A------------------------------GCT---------------------------TT---CT----------------------------------ACAA---GGGACTTTTC---G---C---------------------TG---GGG---ACT------TTCCA---G------------G------------GGA---GGTG------T------------GG---CCT------GGGCGGGA---CT---GGGG---AGTGGCGA---G---CCCTCAGA---TGCTGCATATAAGCA---GC---CGCTTTT---TGCCTGTA---CTGGGTCTCTC---TA---G---TTAG---ACCAGATCTGAGCCCGGGAGCTCTCTGG---CT---AGCTAGGGAA---CCCACTG---CT---T---AAGCCTCAATA---AA---GCTTG---CCT---TGAGT------------------------------------------------------------------------------------------------------------------------------------------------------------------------------------------------------------------------------------------------------------------------------------------------------------------------------------------------------------------------------------------------------------------------------------------------------------------------------------------------------------------------------------------------------------------------------------------------------------------------------------------------------------------------------------------------------------------------------------------------------------------------------------------------------------------------------------------------------------------------------------------------------------------------------------------------------------------------------------------------------------------------------------------------------------------------------------------------------------------------------------------------------------------------------------------------------------------------------------------------------------------------------------------------------------------------------------------------------------------------------------------------------------------------------------------------------------------------------------------------------------------------------------GCTTC---AAGTAGTGTGTGC---CCGTCTG---TTG---------------TGT---GA---------CTCTGGT---A---ACTAGAGATCCCTCAGAC---CATTA---A---A---GTCAGTGTG---G---AAAATCTCTA---GCA
>-.-.-.A08.REB.1D1.MT929419
TGGAA------G---------------------------------------G---------------------------------------------------GT---TAATT---------------------------------------------------------------------------------------------------------------------------------------------------------------------CA------CT---CCCA---A------------------------------AA---GAGACAG------------------------GACAT---CCTTGATCTATG---G---GTCTACC---------------ACACACAAGGCTACTTCCC---TGATTGGCAGAA---CTACACACCAGGG---CCA---GGG---GT---AAGATATCCACTGACCTTTGGATGGTGCTTCAAGTTAGTACCAGTGGA---GAAAGAGAAGGT---AGA---AGA---GGC---C------AC---TGAAGGAGAGAACACCAACCTGTTACACCCTGTGAGCCTGCATGG---G---ATGGATGACCCGGAGGGAGAAGTGTTACAGTGGAA---GTTTGACAGTCGCCTAGCAT---TT--CATCACATGGCCC---GAG------------------------AGAAGTAC---CCAGA---G---TTCTAC------------------------------------AA------AGACT------GC---------------------TGACACCTGCTAAAGACTGCT-------------------------G---ACAC---CA------A------------------------------GCT---------------------------TT---CT----------------------------------ACAA---GGGACTTTCC---G---C---------------------TG---GGG---ACT------TTCCA---G------------G------------GGA---GGTG------T------------GG---CCT------GGGCGGGA---CT---GGGG---AGTGGCGA---G---CCCTCAGA---TGCTGCATATAAGCA---GC---CGCTTTT---TGCCTGTA---CTGGGTCTCTC---TA---G---TTAG---ACCAGATCTGAGCCCGGGAGCTCTCTGG---CT---AGCTAGGGAA---CCCACTG---CT---T---AAGCCTCAATA---AA---GCTTG---CCT---TGAGT------------------------------------------------------------------------------------------------------------------------------------------------------------------------------------------------------------------------------------------------------------------------------------------------------------------------------------------------------------------------------------------------------------------------------------------------------------------------------------------------------------------------------------------------------------------------------------------------------------------------------------------------------------------------------------------------------------------------------------------------------------------------------------------------------------------------------------------------------------------------------------------------------------------------------------------------------------------------------------------------------------------------------------------------------------------------------------------------------------------------------------------------------------------------------------------------------------------------------------------------------------------------------------------------------------------------------------------------------------------------------------------------------------------------------------------------------------------------------------------------------------------------------------GCTWC---AAGTAGTGTGTGC---CCGTCTG---TTG---------------TGT---GA---------CTCTGGT---A---ACTAGAGATCCCTCAGAC---CATTA---A---A---GTCAGAGTG---G---AAAATCTCTA---GCA
>-.-.-.A08.REB.5D2.MT929422
TGGAA------G---------------------------------------G---------------------------------------------------GT---TAATT---------------------------------------------------------------------------------------------------------------------------------------------------------------------CA------CT---CCCA---A------------------------------AA---GAGACAA------------------------GACAT---CCTTGATCTATG---G---GTCTACC---------------ATACACAAGGCTACTTCCC---TGATTGGCAGAA---CTACACACCAGGG---CCA---GGG---GT---AAGATATCCACTGACCTTTGGATGGTGCTTCAAGCTAGTACCAGTGGA---GAAAGAGAAGGT---AGA---AGA---GGC---C------AC---TGAAGGAGAGAACACCAGCCTGTTACACCCTGTGAGCCTGCATGG---G---ATGGATGACCCGGAGGGAGAAGTGTTACAGTGGAA---GTTTGACAGTCGCCTAGCAT---TT--CATCACATGGCCC---GAG------------------------AGAAGTAC---CCAGA---G---TTCTAC------------------------------------AA------AGACT------GC---------------------TGACACCTGCTAAAGAATGCT-------------------------G---ACAC---CA------A------------------------------GCT---------------------------TT---CT----------------------------------ACAA---GGGACTTTCC---G---C---------------------TG---GGG---ACT------TTCCA---G------------G------------GGA---GGTG------T------------GG---CCT------GGGCGGGA---CT---GGGG---AGTGGCGA---G---CCCTCAGA---TGCTGCATATAAGCA---GC---CGCTTTT---TGCCTGTA---CTGGGTCTCTC---TA---G---TTAG---ACCAGATCTGAGCCCGGGAGCTCTCTGG---CT---AGCTAGGGAA---CCCACTG---CT---T---AAGCCTCAATA---AA---GCTTG---CCT---TGAGT------------------------------------------------------------------------------------------------------------------------------------------------------------------------------------------------------------------------------------------------------------------------------------------------------------------------------------------------------------------------------------------------------------------------------------------------------------------------------------------------------------------------------------------------------------------------------------------------------------------------------------------------------------------------------------------------------------------------------------------------------------------------------------------------------------------------------------------------------------------------------------------------------------------------------------------------------------------------------------------------------------------------------------------------------------------------------------------------------------------------------------------------------------------------------------------------------------------------------------------------------------------------------------------------------------------------------------------------------------------------------------------------------------------------------------------------------------------------------------------------------------------------------------GCTAC---AAGTAGTGTGTGC---CCGTCTG---TTG---------------TGT---GA---------CTCTGGT---A---ACTAGAGATCCCTCAGAC---CATTA---A---A---GTCAGTGTG---G---AAAATCTCTA---GCA
>-.-.-.A08.REB.6B3.MT929423
TGGAA------G---------------------------------------G---------------------------------------------------GT---TAATT---------------------------------------------------------------------------------------------------------------------------------------------------------------------CA------CT---CCCA---A------------------------------AA---GAGACAG------------------------GACAT---CCTTGATCTATG---G---GTCTACC---------------ATACACAAGGCTACTTCCC---TGATTGGCAGAA---CTACACACCAGGG---CCA---GGG---GT---AAGATATCCACTGACCTTTGGATGGTGCTTCAAGCTAGTACCAGTGGA---GAAAGAGAAGGT---AGA---AGA---GGC---C------AC---TGCAGGAGAGAACACCAGCCTGTTACACCCTGTAAGCCAGCATGG---G---ATGGATGACCCGGAGAGAGAAGTGTTACAGTGGAA---GTTTGACAGTCGCCTAGCAT---TT--CATCACATGGCCC---TAG------------------------AGAAGTAC---CCAGA---G---TTCTTC------------------------------------AA------AGACT------GC---------------------TGACACCTGCTAAAGAATGCT-------------------------G---ACAC---CA------A------------------------------GCT---------------------------TT---CT----------------------------------ACAA---GGGACTTTCC---G---C---------------------TG---GGG---ACT------TTCCA---G------------G------------GGA---GGTG------T------------GG---CCT------GGGCGGGA---CT---GGGG---AGTGGCGA---G---CCCTCAGA---TGCTGCATATAAGCA---GC---CGCTTTT---TGCCTGTA---CTGGGTCTCTC---TA---G---TTAG---ACCAGATCTGAGCCCGGGAGCTCTCTGG---CT---AGCTAGGGAA---CCCACTG---CT---T---AAGCCTCAATA---AA---GCTTG---CCT---TGAGA------------------------------------------------------------------------------------------------------------------------------------------------------------------------------------------------------------------------------------------------------------------------------------------------------------------------------------------------------------------------------------------------------------------------------------------------------------------------------------------------------------------------------------------------------------------------------------------------------------------------------------------------------------------------------------------------------------------------------------------------------------------------------------------------------------------------------------------------------------------------------------------------------------------------------------------------------------------------------------------------------------------------------------------------------------------------------------------------------------------------------------------------------------------------------------------------------------------------------------------------------------------------------------------------------------------------------------------------------------------------------------------------------------------------------------------------------------------------------------------------------------------------------------GCTTC---AAGTAGTGTGTGC---CCGTCTG---TTG---------------TGT---GA---------CTCTGGT---A---ACTAGAGATCCCTCAGAC---CATTA---A---A---GTCAGTGTG---G---AAAATCTCTA---GCA
>-.-.-.A08.REB.6D6.MT929425
TGGAA------G---------------------------------------G---------------------------------------------------GT---TAATT---------------------------------------------------------------------------------------------------------------------------------------------------------------------CA------CT---CCCA---A------------------------------AA---GAGACAG------------------------GACAT---CCTTGATCTATG---G---GTCTACC---------------ATACGCAAGGCTACTTCCC---TGATTGGCAGAA---CTACACACCAGGG---CCA---GGG---GT---AAGATATCCACTGACCTTTGGATGGTGCTTCAAGCTAGTACCAGTGGA---GAAAGAGAAGGT---AGA---AGA---GGC---C------AC---TGAAGGAGAGAACACCAACCTGTTACACCCTGTGAGCCTGCATGG---G---ATGGATGACCCGGAGGGAGAAGTGTTACAGTGGAA---GTTTGACAGTCGCCTAGCAT---TT--CATCACATGGCCC---GAG------------------------AGAAGTAC---CCAGA---G---TTCTAC------------------------------------AA------AGACT------GC---------------------TGACACCTGCTAAAGAATGCT-------------------------G---ACAC---CA------A------------------------------GCT---------------------------TT---CT----------------------------------ACAA---GGGACTTTCC---G---C---------------------TG---GGG---ACT------TTCCA---G------------G------------GGA---GGTG------T------------GG---CCT------GGGCGGGA---CT---GGGG---AGTGGCGA---G---CCCTCAGA---TGCTGCATATAAGCA---GC---CGCTTTT---TGCCTGTA---CTGGGTCTCTC---TA---G---TTAG---ACCAGATCTGAGCCCGGGAGCTCTCTGG---CT---AGCTAGGGAA---CCCACTG---CT---T---AAGCCTCAATA---AA---GCTTG---CCT---TGAGA------------------------------------------------------------------------------------------------------------------------------------------------------------------------------------------------------------------------------------------------------------------------------------------------------------------------------------------------------------------------------------------------------------------------------------------------------------------------------------------------------------------------------------------------------------------------------------------------------------------------------------------------------------------------------------------------------------------------------------------------------------------------------------------------------------------------------------------------------------------------------------------------------------------------------------------------------------------------------------------------------------------------------------------------------------------------------------------------------------------------------------------------------------------------------------------------------------------------------------------------------------------------------------------------------------------------------------------------------------------------------------------------------------------------------------------------------------------------------------------------------------------------------------GCTTC---AAGTAGTGTGTGC---CCGTCTG---TTG---------------TGT---GA---------CTCTGGT---A---ACTAGAGATCCCTCAGAC---CCTTA---A---A---GTCAGTGTG---G---AAAATCTCTA---GCA
>-.-.-.A08.REB.7C1.MT929427
TGGAA------G---------------------------------------G---------------------------------------------------GT---TAATT---------------------------------------------------------------------------------------------------------------------------------------------------------------------CA------CT---CCCA---A------------------------------AA---GAGACAA------------------------GACAT---CCTTGATCTATG---G---GTCTATC---------------ATACACAAGGCTACTTCCC---TGATTGGCAGAA---CTACACACCAGGG---CCA---GGG---GT---AAGATATCCACTGACCTTTGGATGGTGCTTCAAGTTAGTACCAGTGGA---GAAAGAGAAGGT---AGA---AGA---GGC---C------AC---TGAAGGAGAGAACACCAACCTGTTACACCCTGTGAGCCTGCATGG---G---ATGGATGACCCGGAGGGAGAAGTGTTACAGTGGAA---GTTTGACAGTCGCCTAGCAT---TT--CATCACATGGCCC---GAG------------------------AGAAGTAC---CCAGA---G---TTCTAC------------------------------------AA------AGACT------GC---------------------TGACACCTGCTAAAGACTGCT-------------------------G---ACAC---CA------A------------------------------GCT---------------------------TT---CT----------------------------------ACAA---GGGACTTTCC---G---C---------------------TG---GGG---ACT------TTCCA---G------------G------------GGA---GGTG------T------------GG---CCT------GGGCGGGA---CT---GGGG---AGTGGCGA---G---CCCTCAGA---TGCTGCATATAAGCA---GC---CGCTTTT---TGCCTGTA---CTGGGTCTCTC---TA---G---TTAG---ACCAGATCTGAGCCCGGGAGCTCTCTGG---CT---AGCTAGGGAA---CCCACTG---CT---T---AAGCCTCAATA---AA---GCTTG---CCT---TGAGT------------------------------------------------------------------------------------------------------------------------------------------------------------------------------------------------------------------------------------------------------------------------------------------------------------------------------------------------------------------------------------------------------------------------------------------------------------------------------------------------------------------------------------------------------------------------------------------------------------------------------------------------------------------------------------------------------------------------------------------------------------------------------------------------------------------------------------------------------------------------------------------------------------------------------------------------------------------------------------------------------------------------------------------------------------------------------------------------------------------------------------------------------------------------------------------------------------------------------------------------------------------------------------------------------------------------------------------------------------------------------------------------------------------------------------------------------------------------------------------------------------------------------------GCTTC---AAGTAGTGTGTGC---CCGTCTG---TTG---------------CGT---GA---------CTCTGGT---A---ACTAGAGATCCCTCAGAC---CATTA---A---A---GTCAGTGTG---G---AAAATCTCTA---GCA
>-.-.-.A08.REB.7D3.MT929429
TGGAA------G---------------------------------------G---------------------------------------------------GT---TAATT---------------------------------------------------------------------------------------------------------------------------------------------------------------------CA------CT---CCCA---A------------------------------AA---GAGACAG------------------------GACAT---CCTTGATCTATG---G---GTCTACC---------------ACACACAAGGCTACTTCCC---TGATTGGCAGAA---CTACACACCAGGG---CCA---GGG---GT---AAGATATCCACTGACCTTTGGATGGTGCTTCAAGTTAGTACCAATGGA---GAAAGAGAAGGT---AGA---AGA---AGC---C------AC---TGAAGGAGAGAACACCAGCCTGTTACACCCTGTGAGCCTGCATGG---G---ATGGATGACCCGGAGGGAGAAGTGTTACAGTGGAA---GTTTGACAGTCGCCTAGCAT---TT--CATCACATGGCCC---GAG------------------------AGAAGTAC---CCAGA---G---TTCTAC------------------------------------AA------AGACT------GC---------------------TGACACCTGCTAAAGACTGCT-------------------------G---ACAC---CA------A------------------------------GCT---------------------------TT---CT----------------------------------ACAA---GGGACTTTCC---G---C---------------------TG---GGG---ACT------TTCCA---G------------G------------GGA---GGTG------T------------GG---CCT------GGGCGGGA---CT---GGGG---AGTGGCGA---G---CCCTCAGA---TGCTGCATATAAGCA---GC---CGCTTTT---TGCCTGTA---CTGGGTCTCTC---TA---G---TTAG---ACCAGATCGGAGCCCGGGAGCTCTCTGG---CT---AGCTAGGGAA---CCCACTG---CT---T---AAGCCTCAATA---AA---GCTTG---CCT---TGAGT------------------------------------------------------------------------------------------------------------------------------------------------------------------------------------------------------------------------------------------------------------------------------------------------------------------------------------------------------------------------------------------------------------------------------------------------------------------------------------------------------------------------------------------------------------------------------------------------------------------------------------------------------------------------------------------------------------------------------------------------------------------------------------------------------------------------------------------------------------------------------------------------------------------------------------------------------------------------------------------------------------------------------------------------------------------------------------------------------------------------------------------------------------------------------------------------------------------------------------------------------------------------------------------------------------------------------------------------------------------------------------------------------------------------------------------------------------------------------------------------------------------------------------GCTAC---AAGTAGTGTGTGC---CCGTCTG---TTG---------------TGT---GA---------CTCTGGT---A---ACTAGAGATCCCTCAGAC---CATTA---A---A---GTCAGTGTG---G---AAAATCTCTA---GCA
>-.-.-.A08.REB.8A5.MT929430
TGGAA------G---------------------------------------G---------------------------------------------------GT---TAATT---------------------------------------------------------------------------------------------------------------------------------------------------------------------CA------CT---CCCA---A------------------------------AA---GAGACAG------------------------GACAT---CCTTGATCTATG---G---GTCTACC---------------ACACACAAGGCTACTTCCC---TGATTGGCAGAA---CTACACACCAGGG---CCA---GGG---GT---AAGATATCCACTGACCTTTGGATGGTGCTTCAAGTTAGTACCAGTGGA---GAAAGAGAAGGT---AGA---AGA---GGC---C------AC---TGAAGGAGAGAACACCAACCTGTTACACCCTGTGAGCCTGCATGG---G---ATGGATGACCCGGAGGGAGAAGTGTTACAGTGGAA---GTTTGACAGTCGCCTAGCAT---TT--CATCACATGGCCC---GAG------------------------AGAAGTAC---CCAGA---G---TTCTAC------------------------------------AA------AGACT------GC---------------------TGACACCTGCTAAAGACTGCT-------------------------G---ACAC---CA------A------------------------------GCT---------------------------TT---CT----------------------------------ACAA---GGGACTTTCC---G---C---------------------TG---GGG---ACT------TTCCA---G------------G------------GGA---GGTG------T------------GG---CCT------GGGCGGGA---CT---GGGG---AGTGGCGA---G---CCCTCAGA---TGCTGCATATAAGCA---GC---CGCTTTT---TGCCTGTA---CTGGGTCTCTC---TA---G---TTAG---ACCAGATCTGAGCCCGGGAGCTCTCTGG---CT---AGCTAGGGAA---CCCACTG---CT---T---AAGCCTCAATA---AA---GCTTG---CCT---TGAGT------------------------------------------------------------------------------------------------------------------------------------------------------------------------------------------------------------------------------------------------------------------------------------------------------------------------------------------------------------------------------------------------------------------------------------------------------------------------------------------------------------------------------------------------------------------------------------------------------------------------------------------------------------------------------------------------------------------------------------------------------------------------------------------------------------------------------------------------------------------------------------------------------------------------------------------------------------------------------------------------------------------------------------------------------------------------------------------------------------------------------------------------------------------------------------------------------------------------------------------------------------------------------------------------------------------------------------------------------------------------------------------------------------------------------------------------------------------------------------------------------------------------------------GCTAC---AAGTAGTGTGTGC---CCGTCTG---TTG---------------TGT---GA---------CTCTGGT---A---ACTAGAGATCCCTCAGAC---CATTA---A---A---GTCAGAGTG---G---AAAATCTCTA---GCA
>-.-.-.MB451664.MB451664
TGGAA------G---------------------------------------G---------------------------------------------------GC---TAATT---------------------------------------------------------------------------------------------------------------------------------------------------------------------TG------GT---CCCA---A------------------------------AA---AAGACAA------------------------GAGAT---CCTTGATCTGTG---G---ATCTACC---------------ACACACAAGGCTACTTCCC---TGATTGGCAGAA---CTACACACCAGGG---CCA---GGG---AT---CAGATATCCACTGACCTTTGGATGGTGCTTCAAGTTAGTACCAGTTGA---ACCAGAGCAAGT---AGA---AGA---GGC---C------AA---TGAAGGAGAGAACAACAGCTTGTTACACCCTATGAGCCAGCATGG---G---ATGGAGGACCCGGAGGGAGAAGTATTAGTGTGGAA---GTTTGACAGCCTCCTAGCAT---TT--CGTCACATGGCCC---GAG------------------------AGCTGCAT---CCGGA---G---TACTAC------------------------------------AA------AGACT------GC---------------------T---------------------------------------------G---ACAT---CG------A------------------------------GCT---------------------------TT---CT----------------------------------ACAA---GGGACTTTCC---G---C---------------------TG---GGG---ACT------TTCCA---G-------------------------GGA---GGTG------T------------GG---CCT------GGGCGGGA---CT---GGGG---AGTGGCGA---G---CCCTCAGA---TGCTACATATAAGCA---GC---TGCTTTT---TGCCTGTA---CTGGGTCTCTC---TG---G---TTAG---ACCAGATCTGAGCCTGGGAGCTCTCTGG---CT---AACTAGGGAA---CCCACTG---CT---T---AAGCCTCAATA---AA---GCTTG---CCT---TGAGT------------------------------------------------------------------------------------------------------------------------------------------------------------------------------------------------------------------------------------------------------------------------------------------------------------------------------------------------------------------------------------------------------------------------------------------------------------------------------------------------------------------------------------------------------------------------------------------------------------------------------------------------------------------------------------------------------------------------------------------------------------------------------------------------------------------------------------------------------------------------------------------------------------------------------------------------------------------------------------------------------------------------------------------------------------------------------------------------------------------------------------------------------------------------------------------------------------------------------------------------------------------------------------------------------------------------------------------------------------------------------------------------------------------------------------------------------------------------------------------------------------------------------------GCTCA---AAGTAGTGTGTGC---CCGTCTG---TTG---------------TGT---GA---------CTCTGGT---A---ACTAGAGATCCCTCAGAC---CCTTT---T---A---GTCAGTGTG---G---AAAATCTCTA---GCA
>-.-.-.MB451665.MB451665
TGGAA------G---------------------------------------G---------------------------------------------------GC---TAATT---------------------------------------------------------------------------------------------------------------------------------------------------------------------TG------GT---CCCA---A------------------------------AA---AAGACAA------------------------GAGAT---CCTTGATCTGTG---G---ATCTACC---------------ACACACAAGGCTACTTCCC---TGATTGGCAGAA---CTACACACCAGGG---CCA---GGG---AT---CAGATATCCACTGACCTTTGGATGGTGCTTCAAGTTAGTACCAGTTGA---ACCAGAGCAAGT---AGA---AGA---GGC---C------AA---TGAAGGAGAGAACAACAGCTTGTTACACCCTATGAGCCAGCATGG---G---ATGGAGGACCCGGAGGGAGAAGTATTAGTGTGGAA---GTTTGACAGCCTCCTAGCAT---TT--CGTCACATGGCCC---GAG------------------------AGCTGCAT---CCGGA---G---TACTAC------------------------------------AA------AGACT------GC---------------------T---------------------------------------------G---ACAT---CG------A------------------------------GCT---------------------------TT---CT----------------------------------ACAA---GGGACTTTCC---G---C---------------------TG---GGG---ACT------TTCCA---G-------------------------GGA---GGTG------T------------GG---CCT------GGGCGGGA---CT---GGGG---AGTGGCGA---G---CCCTCAGA---TGCTACATATAAGCA---GC---TGCTTTT---TGCCTGTA---CTGGGTCTCTC---TG---G---TTAG---ACCAGATCTGAGCCTGGGAGCTCTCTGG---CT---AACTAGGGAA---CCCACTG---CT---T---AAGCCTCAATA---AA---GCTTG---CCT---TGAGT------------------------------------------------------------------------------------------------------------------------------------------------------------------------------------------------------------------------------------------------------------------------------------------------------------------------------------------------------------------------------------------------------------------------------------------------------------------------------------------------------------------------------------------------------------------------------------------------------------------------------------------------------------------------------------------------------------------------------------------------------------------------------------------------------------------------------------------------------------------------------------------------------------------------------------------------------------------------------------------------------------------------------------------------------------------------------------------------------------------------------------------------------------------------------------------------------------------------------------------------------------------------------------------------------------------------------------------------------------------------------------------------------------------------------------------------------------------------------------------------------------------------------------GCTCA---AAGTAGTGTGTGC---CCGTCTG---TTG---------------TGT---GA---------CTCTGGT---A---ACTAGAGATCCCTCAGAC---CCTTT---T---A---GTCAGTGTG---G---AAAATCTCTA---GCA
>-.PE.-.DMTF1.MN887108
TGGAA------G---------------------------------------G---------------------------------------------------GC---TAATT---------------------------------------------------------------------------------------------------------------------------------------------------------------------TG------GT---CCCA---A------------------------------AG---AAGACAA------------------------GACAT---CCTTGATCTGTG---G---ATTTATC---------------ACACACAAGGATACTTCCC---TGATTGGCAGAA---CTACACACCAGGG---CCA---GGG---GT---CAGATGGCCACTGACCTTTGGGTGGTGCTTCAAGTTAGTACCAGTAGA---TCCAGATCAAGT---AGA---AAA---GGC---C------AC---TGAAGGAGAGAACACCTGTTTGTTACACCCTATGAGCCAGCATGG---A---GCAGATGACCCAGAGAAAGAAGTACTGGTGTGGAA---GTTTGACAGCCTCCTAGGAGT--t---CGGCACATAGCCC---GAG------------------------AGATGCAT---CCGGA---G---TACTAC------------------------------------AA------AGACT------GC---------------------T---------------------------------------------G---ACAG---CG------A------------------------------GCT---------------------------TT---CT----------------------------------ACAA---GGGACTTTCC---G---C---------------------CC---GGG---ACT------TTCCA---G------------G------------GGA---GGCG------T------------GG---CCT------GGGCGGGA---CT---GGGG---AGTGGCGA---G---CCCTCAGA---TGCTGCATATAAGCA---GC---CGCTTTT---CGCTTGTA---CTGGGTCTCTC---TT---G---CTGG---ACCAGATCTGAGCCTGGGAGCTCTCTGG---CT---AGCTAGGGAA---CCCACTG---CT---T---AAGCCTCAATA---AA---GCTTG---CCT---TGAGT------------------------------------------------------------------------------------------------------------------------------------------------------------------------------------------------------------------------------------------------------------------------------------------------------------------------------------------------------------------------------------------------------------------------------------------------------------------------------------------------------------------------------------------------------------------------------------------------------------------------------------------------------------------------------------------------------------------------------------------------------------------------------------------------------------------------------------------------------------------------------------------------------------------------------------------------------------------------------------------------------------------------------------------------------------------------------------------------------------------------------------------------------------------------------------------------------------------------------------------------------------------------------------------------------------------------------------------------------------------------------------------------------------------------------------------------------------------------------------------------------------------------------------GCTGT---AAGTAGTGTGTGC---CCGTCTG---TTG---------------TGT---GA---------CTCTGGT---A---ACTAGAGATCCCTCAGAC---CATTA---A---A---GTCAGTGTG---G---AAAATCTCTA---GCA
>-.PE.-.SEC11A.MN887110
TGGAA------G---------------------------------------G---------------------------------------------------GT---TAATT---------------------------------------------------------------------------------------------------------------------------------------------------------------------TA------CT---CCCA---G------------------------------AA---AAGACAA------------------------GATAT---CCTGGATCTGTG---G---GTTCATC---------------ACACACAAGGCTACTTCCC---TGATTGGCAGAA---TTATACACCAGGG---CCA---GGA---GT---CAGATACCCATTAACCTTTGGATGGTGCTTCAAGTTAGTACCAGTGGA---TCAAGAGGAAGT---AGA---AGA---GGC---T------AA---TAAAGGAGAGAACAACTGCTTGTTACACCCTATGGGCCAGCATGG---G---GCGGATGACCCAGAGAGAGAAGTGTTAATGTGGAA---GTTTGACAGCAAACTGGCATT--t---CACCACGTAGCCA---GAC------------------------AGAAGCAT---CCGGA---G---TTCTAC------------------------------------AA------GGACT------GC---------------------T---------------------------------------------G---ACAT---CG------A------------------------------GT----------------------------TT---CT----------------------------------ACAT---GGGACTTTCC---G---C---------------------TG---GGG---ACT------TTCCA---G------------G------------GGA---GGCG------T------------GG---CCT------GGGCGGGA---CT---GGGG---AGTGGCGA---G---CCCTCAGA---TGCTGCATATAAGCA---GC---CGCTTTT---CGCCTGTA---CTGGGTCTCTC---TT---G---TTAG---ACCAGATCTGAGCCTGGGAGCTCTCTGG---CT---AACTAGGGAA---CCCACTG---CT---T---AAGCCTCAATA---AA---GCTTG---CCT---TGAGT------------------------------------------------------------------------------------------------------------------------------------------------------------------------------------------------------------------------------------------------------------------------------------------------------------------------------------------------------------------------------------------------------------------------------------------------------------------------------------------------------------------------------------------------------------------------------------------------------------------------------------------------------------------------------------------------------------------------------------------------------------------------------------------------------------------------------------------------------------------------------------------------------------------------------------------------------------------------------------------------------------------------------------------------------------------------------------------------------------------------------------------------------------------------------------------------------------------------------------------------------------------------------------------------------------------------------------------------------------------------------------------------------------------------------------------------------------------------------------------------------------------------------------GCT----------------------------------------------------------------------------------------------------------------------------T------------------------
>01B.JP.-.pHIV_1_Y271B01AE54.AB646289
TGGAA------G---------------------------------------G---------------------------------------------------GT---TAATT---------------------------------------------------------------------------------------------------------------------------------------------------------------------TA------CTC--CCAA---A------------------------------AA---AAGACAA------------------------GAAAT---CCTTGATCTGTG---G---GTCTACC---------------ACACACAAGGCATCTTCCC---TGATTGGCATAA---TTACACACCAGGG---CCA---GGG---AT---CAGGTTCCCACTGACCTTTGGGTGGTGCTTCAAGCTAGTACCAATGGA---GCCAGAGCAGGT---AGA---GGA---GGC---C------AA---TAAAGGAGAGAACAACTGCCTGTTACACCCTATGAGCCTGCATGG---G---ATGGAAGACCCAGAGAGAGAAGTGTTAGTGTGGAA---GTTTGACAGCCGCCTGGCAT---TC--AAACACCTAGCTC---GAG------------------------AGCTGCAC---CCTGA---G---TTCTAT------------------------------------AA------AGACT------GC---------------------TGACACAGAAGTTGCT------------------------------G---ACAC---AG------A------------------------------ACT---------------------------TG---CT------------G---------------------AC-A---GGGACTTTCC---G---C---------------------CG---GGG---ACT------TTCCA---G------------G------------GGA---GGTG------T------------GG---TTT------GGGAGGAG---TC---GGGG---AGTGGCTA---A---CCCTCAGA---TGCTGCATATAAGCA---GC---TGCTTCT---CGCTTGTA---CTGGGTCTCTT---TG---G---TTAG---ACCAGATTTGAGCCCGGGAGCTCTCTGA---CT---AGCAGAAGAA---CCCACTG---CT---T---AAGCCTCAATA---AA---GCTTG---CCT---TGAGT------------------------------------------------------------------------------------------------------------------------------------------------------------------------------------------------------------------------------------------------------------------------------------------------------------------------------------------------------------------------------------------------------------------------------------------------------------------------------------------------------------------------------------------------------------------------------------------------------------------------------------------------------------------------------------------------------------------------------------------------------------------------------------------------------------------------------------------------------------------------------------------------------------------------------------------------------------------------------------------------------------------------------------------------------------------------------------------------------------------------------------------------------------------------------------------------------------------------------------------------------------------------------------------------------------------------------------------------------------------------------------------------------------------------------------------------------------------------------------------------------------------------------------GCTTC---AAGTAGTGTGTGC---CCGTCTG---TTG---------------TGT---GA---------CTCTGGT---A---ACTAGAGATCCCTCAGAC---CACTT---TC--A---GTTTGTGT-----A--AAAATCTCTA---GCA
>01B.PH.2015.DEURF15PH005.KY658691
TGGAT------G---------------------------------------G---------------------------------------------------GT---TAATT---------------------------------------------------------------------------------------------------------------------------------------------------------------------TA------CT---CCCA---G------------------------------CG---AAGACAA------------------------GAGAT---CCTTGATTTATG---G---GTATATC---------------ATACACAAGGCTACTTCCC---TGATTGGCACAA---CTACACACCAGGG---CCA---GGG---AA---AAGATTCCCCCTATGTTTTGGATGGTGCTTCAAACTAGTACCAGTTGA---TCCACAAGAAGT---GGA---GGA---GGA---C------AA---CAAAGGAGAAAACAGCTGCCTGTTACACCCTATGAGCCAGCATGG---G---ATTGATGACCCAGAGAAAGAAGTGCTGATGTGGAA---GTTTGACAGTGCCCTAGCAC---GA--AAACACATAGCCC---GAG------------------------AGATGCAT---CCGGA---C---TTCTAT------------------------------------AA------AGACT------GA---------------------T---------------------------------------------G---ACAT---TG------A------------------------------GCT---------------------------TT---CT----------------------------------ACAA---GGGACTTTCC---G---C---------------------TG---GGG---ACT------TTCCA---GGAAGGCGTGAC-G------------GGA---GGCG------C------------GG---CCT------GGGCGGGA---CT---GGG----AGTGGCTA---A---CCCTCAGA---TGCTGCATAAAAGCA---GC---CGCTTTT---CGCTTGTA---CTGGGTCTCTC---TT---G---ATAG---ACCAGGTC-GAGCCCGGGAGCTCTCTGG---CT---AGCAAGGGAA---CCCACTG---CT---TA--AAGCCTCAATA---AA---GCTTG---CCT---TGAGT------------------------------------------------------------------------------------------------------------------------------------------------------------------------------------------------------------------------------------------------------------------------------------------------------------------------------------------------------------------------------------------------------------------------------------------------------------------------------------------------------------------------------------------------------------------------------------------------------------------------------------------------------------------------------------------------------------------------------------------------------------------------------------------------------------------------------------------------------------------------------------------------------------------------------------------------------------------------------------------------------------------------------------------------------------------------------------------------------------------------------------------------------------------------------------------------------------------------------------------------------------------------------------------------------------------------------------------------------------------------------------------------------------------------------------------------------------------------------------------------------------------------------------GCTTG---AAGTGGTGTGTGC---CCATCTG---TGT---------------TAG---GA---------CTCTGGT---A---ACTAGAGATCCCTCAGAC---CACTC---T---A---GACTGAGT-----A--AAAATCTCTA---GCA
>01BC.CN.2013.S15-5h4-3h2-FL.KP170487
TGGAT------G---------------------------------------G---------------------------------------------------GC---TAATT---------------------------------------------------------------------------------------------------------------------------------------------------------------------TA------CT---CCAG---G------------------------------AA---AAGACAA------------------------GAGAT---CCTTGACTTATG---G---GTTTATA---------------ATACACAAGGTTTCTTCCC---TGATTGGCACAA---CTACACACCAGGG---CCA---GGG---AT---CAGATTCCCACTGTGTTTTGGATGGTGCTTCAAGCTAGTACCAGTGGA---TCCAAAAGAAGT---AGA---GGA---GGA---C------AA---CAAAGGAGAAAACGCCTGCCTGTTGCACCCCATAGCTCAGCATGG---A---ATAGATGATGAAGAAAGAGAAGTGCTGAGGTGGAA---ATTTGACAGTGCCCTAGCAC---GA--AGACACATAGCCC---GAG------------------------AGAAGCAT---CCAGA---G---TTCTAT------------------------------------AA------AGACT------GC---------------------T---------------------------------------------G---ACAA---AG------A------------------------------AGT---------------------------TT---CT----------------------------------AACT---AGGACTT-CC---G---C---------------------TG---GGG---ACT------TTCCA---G------------G------------GGA---GGTG------T------------GG---CCG------GGGAGGAG---TT---GGGG---AGTGGCTA---A---CCCTCAAA---TGCTGCATAAAAGCA---GC---CGCTTTT---CGCTTGTA---CTGGGTCTCTC---TT---G---GTAG---ACCAGGTC-GAGCCCGGGAGCTCTCTGG---CT---AACAAGGGAA---CCCACTG---CT---TA--AAGCCTCAATA---AA---GCTTG---CCT---TGAGT------------------------------------------------------------------------------------------------------------------------------------------------------------------------------------------------------------------------------------------------------------------------------------------------------------------------------------------------------------------------------------------------------------------------------------------------------------------------------------------------------------------------------------------------------------------------------------------------------------------------------------------------------------------------------------------------------------------------------------------------------------------------------------------------------------------------------------------------------------------------------------------------------------------------------------------------------------------------------------------------------------------------------------------------------------------------------------------------------------------------------------------------------------------------------------------------------------------------------------------------------------------------------------------------------------------------------------------------------------------------------------------------------------------------------------------------------------------------------------------------------------------------------------GCTTG---AAGTAGTGTGTGC---CCGTCTG---TGT---------------TAA---GA---------CTCTGGT---A---ACTAGAGATCCCTCAGAC---CACTC---T---A---GACTGAGT--------AAAATCTCTA---GCA
>01BC.MM.1999.mIDU107.AB097868
TGGAA------G---------------------------------------G---------------------------------------------------GC---TAATT---------------------------------------------------------------------------------------------------------------------------------------------------------------------TA------CT---CCAA---G------------------------------AA---AAGGCAA------------------------GAGAT---CCTTGATTTGTG---G---GTCTATC---------------ACACACAAGGCTACTTCCC---TGATTGGCAAAA---CTACACACCGGGA---CCA---GGA---GT---CAGATACCCACTGACTTTTGGATGGTGCTTCAAGCTAGTACCAGTTGA---CCCAAGGGATGT---AGA---AGA---GGC---C------AC---CAAAGGAGAAGACAACTGTTTGCTACACCCAGTTTGCCAGCATGG---A---ATGGAGGATGAACACGGAGAAGTGCTGCAGTGGAA---GTTTGACAGTCAACTAGCAC---TC--AGACACAGGGCCC---GCG------------------------AGCTACAT---CCGGA---G---TTTTAC------------------------------------AA------AGACT------GC---------------------T---------------------------------------------G---ACAC---AG------AGGG---------------------------ACT---------------------------TT---CC----------------------------------GC-G---GGGACTTTCC---A---C---------------------TG---GG-----CG------TTCCC---A-------------------------GGA---GGTG------T------------GT---TCT------GGGCGGGA---CT---GGG----AGTGGTCA---A---CCCTCAGA---TGCTGCATATAAGCA---GC---TGCTTTT---CGCCTGTA---CTGGGTCTCTC---TA---G---GTAG---ACCAGATCAGAGCCTGGGAGCTCTCTGG---CT---ATCTAGGGAA---CCCACTG---CT---T---AAGCCTCAATA---AA---GCTTG---CCT---TGAGT------------------------------------------------------------------------------------------------------------------------------------------------------------------------------------------------------------------------------------------------------------------------------------------------------------------------------------------------------------------------------------------------------------------------------------------------------------------------------------------------------------------------------------------------------------------------------------------------------------------------------------------------------------------------------------------------------------------------------------------------------------------------------------------------------------------------------------------------------------------------------------------------------------------------------------------------------------------------------------------------------------------------------------------------------------------------------------------------------------------------------------------------------------------------------------------------------------------------------------------------------------------------------------------------------------------------------------------------------------------------------------------------------------------------------------------------------------------------------------------------------------------------------------GCTCT---GAGCAGTGTGTGC---CCGTCTA---TTG---------------TGT---GA---------CTCTGGT---A---ACTAGAGATCCCTCAGAC---CATTT---T---G---GT-AGTGTG---G---AAAATCTCTA---GCA
>01F2.CM.2017.17CMMDC6542.MN153476
TGGAA------G---------------------------------------G---------------------------------------------------GT---TAATT---------------------------------------------------------------------------------------------------------------------------------------------------------------------TA------CT---CCAA---G------------------------------AC---GAGACAA------------------------GAAAT---CCTTGATCTGTG---G---GTCTATC---------------ACACACAAGGCTTCTTCCC---TGACTGGCAGAA---CTACACACCAGGA---CCA---GGG---GT---CAGATATCCACTGACCTTTGGATGGTGTTTCAAACTAGTACCAGTTGA---TCCAGAGGAGGT---AGA---AGA---AGA---C------AA---TGAAGGAGAAACCAACTGTTTGTTGCATCCTATAAGCCTACATGG---A---ATGGAGGATGAAGAGAAGGAAGTGTTAGAGTGGAA---GTTTGACAGCACCCTAGC----------------------------------------------------------------------------------------------------------------------A------GAACT------GC---------------------T---------------------------------------------G---ACA----CG------A------------------------------AGA---------------------------TT---CT----------------------------------AAAG---GGGACTTTCC---G---C---------------------TG---GGG---ACT------TTCCA---A-------------------------AAG---GGCG------T------------AC---CGA------GGGCGGGA---CC---GGGG---AGTGGCTA---A---CCCTCAGA---TGCTGCATATAAGCA---GC---TGCTTTT---CGCCTGTA---CTGGGTCTCTT---TG---G---TTAG---ACCAGATTTGAGCCTGGGAGCTCTCTGG---CT---AGCTAGAGAA---CCCACTG---CT---T---AAGCCTCAATA---AA---GCTTG---CCT---TGAGT------------------------------------------------------------------------------------------------------------------------------------------------------------------------------------------------------------------------------------------------------------------------------------------------------------------------------------------------------------------------------------------------------------------------------------------------------------------------------------------------------------------------------------------------------------------------------------------------------------------------------------------------------------------------------------------------------------------------------------------------------------------------------------------------------------------------------------------------------------------------------------------------------------------------------------------------------------------------------------------------------------------------------------------------------------------------------------------------------------------------------------------------------------------------------------------------------------------------------------------------------------------------------------------------------------------------------------------------------------------------------------------------------------------------------------------------------------------------------------------------------------------------------------GCTTT---AAGTAGTGTGTGC---CCGTCTG---TTG---------------TGT---GA---------CTCTGGT---A---ACTAGAGATCCCTCAGAC---CACTC---T---A---GACTGTGT-----A--AAAATCTCTA---GCA
>01_AE.CF.1990.90CR402_CAR_E_4002.U51188
TGGAT------G---------------------------------------G---------------------------------------------------GC---TAATT---------------------------------------------------------------------------------------------------------------------------------------------------------------------CA------CT---CCAA---G------------------------------AG---AAGACAA------------------------GAGAT---CCTTGACTTATG---G---GTCCACA---------------ATACACAAGGCTACTTCCC---TGATTGGCAAAA---CTACACACCAGGG---CCG---GGG---GT---CAGATACCCACTGTGTTTTGGATGGTGCTTCAAGCTAGTACCAGTTGA---TCCAAGAGAAGT---AGA---GGA---GGA---C------AA---TAAAGGAGAAAACAACTGCCTGTTACACCCCATGAGCCAGCATGG---A---ATAGATGATGATGAAAGAGAAGTGCTAATGTGGAA---GTTTGACAGTTCCCTAGCAC---GA--AGACACATAGCTC---GAG------------------------AGCTGCAC---CCAGA---G---TACTAC------------------------------------AA------AGACT------GA---------------------T---------------------------------------------G---ACAA---AG------AAGTTCCAAGACTGCTGACAAAGG-------AGT---------------------------TT---CT----------------------------------AACT---AGGACTT-CC---G---C---------------------TG---GGG---ACT------TTCCA---G------------G------------GGA---GGTG------T------------GG---CCT------GGGCGGGG---TT---GGGG---AGTGGCTA---A---CCCTCAGA---TGCTGCATAAAAGCA---GC---CGCTTTT---CGCTTGTA---CTGGGTCTCTC---TT---G---TTAG---ACCAGGTC-GAGCCCGGGAGCTCTCTGG---CT---AGCAGGGGAA---CCCACTG---CT---TA--AAGCCTCAATA---AA---GCTTG---CCT---TGAGT------------------------------------------------------------------------------------------------------------------------------------------------------------------------------------------------------------------------------------------------------------------------------------------------------------------------------------------------------------------------------------------------------------------------------------------------------------------------------------------------------------------------------------------------------------------------------------------------------------------------------------------------------------------------------------------------------------------------------------------------------------------------------------------------------------------------------------------------------------------------------------------------------------------------------------------------------------------------------------------------------------------------------------------------------------------------------------------------------------------------------------------------------------------------------------------------------------------------------------------------------------------------------------------------------------------------------------------------------------------------------------------------------------------------------------------------------------------------------------------------------------------------------------GCTTA---AAGTGGTGTGTGC---CCGTCTG---TGT---------------TAG---GA---------CTCTGGT---A---ACTAGAGATCCCTCAGAC---CACTC---T---A---GACTGAGT-----A--AAAATCTCTA---GCA
>01_AE.CN.2005.FJ051.DQ859178
TGGAT------G---------------------------------------G---------------------------------------------------GC---TAGTT---------------------------------------------------------------------------------------------------------------------------------------------------------------------TA------CT---CCAA---G------------------------------AA---AAGACAA------------------------GAAAT---CCTTGATTTATG---G---GTCTATA---------------ATACACAAGGCTTCTTCCC---TGATTGGCAAAA---CTACACACCAGGG---CCA---GGG---AT---CAGATACCCACTGTGTTTTGGATGGTGCTTCAAGCTAATACCAGTTGA---CCCAAAAGAAGC---AGA---AGA---GGA---C------AC---CAAAGGAGAAAACAGCTGCCTGTTACACCCCATGAGCCAACATGG---A---ATGGGGGATGAACACGGAGAAGTGCTGATGTGGAA---GTTTGACAGTTCCCTAGCAC---GA--AAACACATAGCCC---GAG------------------------AAAAGTAC---CCACA---G---TTCTAT------------------------------------AA------AGACT------GC---------------------T---------------------------------------------G---ACAA---AG------A------------------------------AGT---------------------------TT---CT----------------------------------AACT---AGAACTT-CC---G---C---------------------TG---GGG---ACT------TTCCA---G------------G------------GGA---GGTG------T------------GG---CCG------GGGCGGAG---TT---GGGG---AGTGGCTT---G---CCCTCAGA---TGCTGCATAAAAGCA---GC---CGCTTTT---CGCTTGTA---CTGGGTCTCTC---TT---G---TTAG---ACCAGATT-GAGCCTGGGAGCTCTCTGG---CT---AGCAGGGGAA---CCCACTG---CT---TG--AAGCCTCAATA---AA---GCTTG---CCT---TGAGT------------------------------------------------------------------------------------------------------------------------------------------------------------------------------------------------------------------------------------------------------------------------------------------------------------------------------------------------------------------------------------------------------------------------------------------------------------------------------------------------------------------------------------------------------------------------------------------------------------------------------------------------------------------------------------------------------------------------------------------------------------------------------------------------------------------------------------------------------------------------------------------------------------------------------------------------------------------------------------------------------------------------------------------------------------------------------------------------------------------------------------------------------------------------------------------------------------------------------------------------------------------------------------------------------------------------------------------------------------------------------------------------------------------------------------------------------------------------------------------------------------------------------------GCCTA---AAGCGGTGTGTGC---CCATCTG---TGT---------------TAG---GA---------CTCTGGT---A---ACTAGAGATCCCTCAGAC---CACTC---T---A---GACTGAGT-----A--AAAATCTCTA---GCA
>01_AE.CN.2005.Fj052.EF036528
TGGAT------G---------------------------------------G---------------------------------------------------GC---TAATT---------------------------------------------------------------------------------------------------------------------------------------------------------------------TA------CT---CCAA---G------------------------------AA---AAGACAA------------------------GAAAT---CCTTGATTTATG---G---GTCTACA---------------ATACACAAGGCTTCTCCCC---TGATTGGCAAAA---CTACACACCAGGG---CCA---GGG---AT---CAGATACCCACTATGTTTTGGATGGTGTTTCAAGCTGGTACCAGTTGA---CCCAAGAGATGT---AGA---GGA---GGA---A------AA---CATAGGAGAAAACAACTGCCTGTTACACCCCATGAGCCAGCATGG---G---TTAGAGGACGAAGACAGAGAAGTGCTGATGTGGAA---GTTTGACAGTGCCCTAGCAC---GA--AGACACATAGCCC---GAG------------------------AACAACAT---CCTGA---A---TTCTAT------------------------------------AA------GGACT------GC---------------------T---------------------------------------------G---ACAA---AG------A------------------------------AGT---------------------------TT---CT----------------------------------AAAT---AGGACTT-CC---G---A---------------------TG---GGG---ACT------TTCCA---G------------G------------GGA---GGTG------T------------GG---TCG------GGGCGGAG---TT---GGGG---AGTGGCCA---A---CCCTCAGA---TGCTGCATAAAAGCA---GC---CGCTTCT---CGCTTGTA---CTGGGTCTCTC---TT---G---GTAG---ACCAGATC-GAGCCCGGGAGCTCTCTGG---CT---AGCAAGGGAA---CCCACTG---CT---TA--AAGCCTCAATA---AA---GCTTG---CCT---TGAGT------------------------------------------------------------------------------------------------------------------------------------------------------------------------------------------------------------------------------------------------------------------------------------------------------------------------------------------------------------------------------------------------------------------------------------------------------------------------------------------------------------------------------------------------------------------------------------------------------------------------------------------------------------------------------------------------------------------------------------------------------------------------------------------------------------------------------------------------------------------------------------------------------------------------------------------------------------------------------------------------------------------------------------------------------------------------------------------------------------------------------------------------------------------------------------------------------------------------------------------------------------------------------------------------------------------------------------------------------------------------------------------------------------------------------------------------------------------------------------------------------------------------------------GCTTG---AAGTGGTGTGTGC---CCGTCTG---TGT---------------TTG---GA---------CTCTGGT---A---ACTAGAGATCCCTCAGAC---CACTC---T---A---GACTAAGT-----A--AAAATCTCTA---GCA
>01_AE.CN.2005.FJ053.DQ859179
TGGAT------G---------------------------------------G---------------------------------------------------GC---TAATT---------------------------------------------------------------------------------------------------------------------------------------------------------------------TA------CT---CCAA---G------------------------------A----AAGACAA------------------------GAGAT---TCTTGATTTATG---G---GTTTATA---------------ATACACAAGGCTTCTTCCC---TGATTGGCAAAA---CTACACACCAGGA---CCA---GGG---AT---AAGATTTCCACTGTGTTTTGGATGGTGCTTCGAGCTAGTACCAGTTGA---CCCAAAAGAAGT---AGA---GGA---GGA---A------AC---CAAAGGAGAAAACAACTGCCTGTTACACCCCATAAACCAGCATGG---G---CAAGATGACGAAGAAAAAGAAGTGCTGATGTGGAA---GTTTGACAGTGCCCTAGCAC---GC--AGACACATAGCCC---GAG------------------------AACGGCAT---CCAGA---T---TACTAT------------------------------------AA------AGACT------GC---------------------T---------------------------------------------G---ACAA---AG------A------------------------------AGT---------------------------TT---CT----------------------------------AACT---AGGACTT-CC---G---C---------------------TG---GGG---ACT------TTCCA---G------------G------------GGA---GGTG------T------------GG---CCG------GGGTGGAG---TT---GGGG---AGTGGCTA---A---CCCTCAGA---AGCTGCATAAAAGCA---GC---CGCTTTT---CGCTTGTA---CTGGGTCTCTC---TC---G---CTAG---ACCAGGTT-GAGCCCGGGAGCTCTCTGG---CT---AGCAAGGGAA---CCCACTG---CT---TA--AAGCCTCAATA---AA---GCTTG---CCT---TGAGT------------------------------------------------------------------------------------------------------------------------------------------------------------------------------------------------------------------------------------------------------------------------------------------------------------------------------------------------------------------------------------------------------------------------------------------------------------------------------------------------------------------------------------------------------------------------------------------------------------------------------------------------------------------------------------------------------------------------------------------------------------------------------------------------------------------------------------------------------------------------------------------------------------------------------------------------------------------------------------------------------------------------------------------------------------------------------------------------------------------------------------------------------------------------------------------------------------------------------------------------------------------------------------------------------------------------------------------------------------------------------------------------------------------------------------------------------------------------------------------------------------------------------------GCTTA---AAGTGGTGTGTGC---CCGTCTG---TGT---------------TAG---GA---------CTCTGGT---A---ACTAGAGATCCCTCAGAC---CACTC---T---A---GATTGAGT-----A--AAAATCTCTA---GCA
>01_AE.CN.2005.Fj055.EF036527
TGGAT------G---------------------------------------G---------------------------------------------------GC---TAATT---------------------------------------------------------------------------------------------------------------------------------------------------------------------TA------CT---CCAA---G------------------------------AA---AAGACAA------------------------GAGAT---CCTTGACTTATG---G---GTCTATC---------------ACACACAAGGCTTCTTCCC---TGATTGGCATAA---CTACACACCAGGG---CCA---GGG---AT---CAGATACCCACTGTGTTTTGGATGGTGCTTCAAGCTAGTACCAGTTGA---CCAAGGAGAAGT---AGA---GGA---GGC---C------AA---CCAAGGAGAAAACAACTGCCTGTTACACCCCATGAGCCAGCATGG---A---ATGGAGGACGAAGAAAGAGAAGTGCTGATATGGAA---GTTTGACAGTGCCCTAGCAC---GA--AAACACATAGCCC---GAG------------------------AACTGCAC---CCAGA---G---TTCTAT------------------------------------AA------AGACT------GC---------------------T---------------------------------------------G---ACAA---AG------A------------------------------AGT---------------------------TT---CT----------------------------------AACT---AGAACTT-CC---G---C---------------------GG---GGG---ACT------TTCCA---G------------G------------GGA---GGTG------T------------GG---TTG------GGGCGGAG---TT---GGGG---AGTGGCTA---A---CCCTCAGAT--TGCTGCATAAAAGCA---GC---CGCTTTG---CGCTTGTA---AGAGGTCTCTC---TT---G---TTAG---ACCAGGTC-GAGCCCGGGAGCTCTCTGG---CT---AGCAAGGGAA---CCCACTG---CT---TA--AAGCCTCAATA---AA---GCTTG---CCT---TGAGT------------------------------------------------------------------------------------------------------------------------------------------------------------------------------------------------------------------------------------------------------------------------------------------------------------------------------------------------------------------------------------------------------------------------------------------------------------------------------------------------------------------------------------------------------------------------------------------------------------------------------------------------------------------------------------------------------------------------------------------------------------------------------------------------------------------------------------------------------------------------------------------------------------------------------------------------------------------------------------------------------------------------------------------------------------------------------------------------------------------------------------------------------------------------------------------------------------------------------------------------------------------------------------------------------------------------------------------------------------------------------------------------------------------------------------------------------------------------------------------------------------------------------------GCTTG---AAGTGGTGTGTGC---CCATCTG---TGT---------------TAG---GA---------CTCTGGT---A---ACTAGAGATCCCTCAGAC---CACTC---T---A---GACTGAGT-----A--AAAATCTCTA---GCA
>01_AE.CN.2005.Fj056.EF036529
TGGAT------G---------------------------------------G---------------------------------------------------GC---TAGTT---------------------------------------------------------------------------------------------------------------------------------------------------------------------TA------CT---CCAA---G------------------------------AA---AAGACAA------------------------GAGAT---CCTTGATTTATG---G---GTCTATC---------------ACACACAAGGCTTCTTCCC---TGATTGGGATAA---CTACACACCAGGG---CCA---GGG---AT---CAGATACCCACTGTGTTTTGGATGGTGCTTCAAGCTAGTACCAGTTGA---CCCAAGTGAAGT---AGA---GGA---GGC---C------AG---CCAAGGAGAAAACAACTGCCTGTTACACCCCATGAACCAGCATGG---A---ATGGAGGACGAAGACAGAGAAGTGCTGATATGGAA---GTTTGACAGTGCCCTAGCAC---GA--ACACACAGAGCCC---GAG------------------------AACCGCAC---CCAGA---G---TTCTAT------------------------------------AA------AGACT------GC---------------------T---------------------------------------------G---ACAA---AG------A------------------------------AGT---------------------------TT---CT------------G---------------------AC-T---AGAACTT-CC---G---C---------------------TG---GGG---ACT------TTCCA---G------------G------------GGA---GGTG------T------------GG---CCG------GGGCGGAG---TT---GGGG---AGTGGTTA---A---CCCTCAGA---TGCTGCATAAAAGCA---GC---CGCTTCT---CGCTTGTA---CTGGGTCTCTC---TT---G---TTAG---ACCAGGTC-GAGCCCGGGAGCTCTCTGG---CT---AGCAAGGGAA---CCCACTG---CT---TA--AAGCCTCAATA---AA---GCTTG---CCT---TGAGT------------------------------------------------------------------------------------------------------------------------------------------------------------------------------------------------------------------------------------------------------------------------------------------------------------------------------------------------------------------------------------------------------------------------------------------------------------------------------------------------------------------------------------------------------------------------------------------------------------------------------------------------------------------------------------------------------------------------------------------------------------------------------------------------------------------------------------------------------------------------------------------------------------------------------------------------------------------------------------------------------------------------------------------------------------------------------------------------------------------------------------------------------------------------------------------------------------------------------------------------------------------------------------------------------------------------------------------------------------------------------------------------------------------------------------------------------------------------------------------------------------------------------------GCTTA---AAGTGGTGTGTGC---CCATCTG---TGT---------------TAG---GA---------CTCTGGT---A---ACTAGAGATCCCTCAGAC---CACTC---C---A---GACTGAGT-----A--AAAATCTCTA---GCA
>01_AE.CN.2005.Fj057.EF036530
TGGAT------G---------------------------------------G---------------------------------------------------GC---TAGTT---------------------------------------------------------------------------------------------------------------------------------------------------------------------TA------CT---CCAA---G------------------------------AA---AAGACAA------------------------GAGAT---CCTTGATTTATG---G---GTCTATC---------------ACACACAAGGCTTCTTCCC---TGATTGGGATAA---CTACACACCAGGG---CCA---GGG---AT---CAGATACCCACTGTGTTTTGGATGGTGCTTCAAGCTAGTACCAGTTGA---CCCAAGTGAAGT---AGA---GGA---GGC---C------AG---CCAAGGAGAAAACAACTGCCTGTTACGCCCCATGAACCAGCATGG---A---ATGGAGGACGAAGACAGAGAAGTGCTGATATGGAA---GTTTGACAGTGCCCTAGCAC---GA--ACACACAGAGCCC---GAG------------------------AACTGCAC---CCAGA---G---TTCTAT------------------------------------AA------AGACT------GC---------------------T---------------------------------------------G---ACAA---AG------A------------------------------AGT---------------------------TT---CT------------G---------------------AC-T---AGAACTT-CC---G---C---------------------TG---GGG---ACT------TTCCA---G------------G------------GGA---GGTG------T------------GG---CCG------GGGCGGAG---TT---GGGG---AGTGGTTA---A---CCCTCAGA---TGCTGCATAAAAGCA---GC---CGCTTCT---CGCTTGTA---CTGGGTCTCTC---TT---G---TTAG---ACCAGGTC-GAGCCCGGGAGCTCTCTGG---CT---AGCAAGGGAA---CCCACTG---CT---TA--AAGCCTCAATA---AA---GCTTG---CCT---TGAGT------------------------------------------------------------------------------------------------------------------------------------------------------------------------------------------------------------------------------------------------------------------------------------------------------------------------------------------------------------------------------------------------------------------------------------------------------------------------------------------------------------------------------------------------------------------------------------------------------------------------------------------------------------------------------------------------------------------------------------------------------------------------------------------------------------------------------------------------------------------------------------------------------------------------------------------------------------------------------------------------------------------------------------------------------------------------------------------------------------------------------------------------------------------------------------------------------------------------------------------------------------------------------------------------------------------------------------------------------------------------------------------------------------------------------------------------------------------------------------------------------------------------------------GCTTA---AAGTGGTGTGTGC---CCATCTG---TGT---------------TAG---GA---------CTCTGGT---A---ACTAGAGATCCCTCAGAC---CACTC---T---A---GACTGAGT-----A--AAAATCTCTA---GCA
>01_AE.CN.2005.Fj065.EF036534
TGGAT------G---------------------------------------G---------------------------------------------------GC---TAATT---------------------------------------------------------------------------------------------------------------------------------------------------------------------TA------CT---CCAA---G------------------------------AA---AAGACAA------------------------GAGAT---CCTTGATTTATG---G---GTTTATA---------------ATACACAAGGCTACTTCCC---TGATTGGCAAAA---CTACACACCAGGG---CCA---GGG---AT---CAGATACCCACTGTGCTTTGGATGGTGCTTCAAGCTAGTACCAGTTGA---CCCAGGAGAAGT---AGA---GGA---GGA---C------AA---CAAAGGAGAAAACAACTGCCTGTTACACCCCATGAGCCAGCACTG---G---ATAGAGGATGAAGAAAGAGAAGTGCTGATGTGGAA---GTTTGACAGTTCCCTAGCAC---GA--AGACACGTAGCCC---GGG------------------------AACTGCAC---CCAGA---G---TACTTT------------------------------------AA------AGACT------GC---------------------T---------------------------------------------G---ACAA---AG------A------------------------------AGT---------------------------TT---CT----------------------------------AACT---AGGACTT-CC---G---C---------------------TG---GGG---ACT------TTCCA---G------------A------------GGA---GGCG------T------------GG---CCG------GGGCGGAG---TT---GGGG---AGTGGTTA---A---CCCTCAGA---TGCTGCATAAAAGCA---GC---CGCTTTT---CGCTTGTA---CTGGGTCTCTC---TT---G---TTAG---ACCAGGTC-GAGCCCGGGAGCTCTCTGG---CT---AGCAGGGGAA---CCCACTG---CT---T---AAGCCTCAATA---AA---GCTTG---CCT---TGAGT------------------------------------------------------------------------------------------------------------------------------------------------------------------------------------------------------------------------------------------------------------------------------------------------------------------------------------------------------------------------------------------------------------------------------------------------------------------------------------------------------------------------------------------------------------------------------------------------------------------------------------------------------------------------------------------------------------------------------------------------------------------------------------------------------------------------------------------------------------------------------------------------------------------------------------------------------------------------------------------------------------------------------------------------------------------------------------------------------------------------------------------------------------------------------------------------------------------------------------------------------------------------------------------------------------------------------------------------------------------------------------------------------------------------------------------------------------------------------------------------------------------------------------GCTTA---AAGTGGTGTGTGC---CCGTCTG---TGT---------------TAG---GA---------CTCTGGT---A---ACTAGAGATCCCTCAGAC---CACTC---T---A---GACTGAGT-----A--AAAATCTCTA---GCA
>01_AE.CN.2005.Fj066.EF036535
TGGAT------G---------------------------------------G---------------------------------------------------GC---TAATT---------------------------------------------------------------------------------------------------------------------------------------------------------------------TA------CT---CCAA---G------------------------------AA---AAGACAA------------------------GAGAT---CCTTGACTTATG---G---GTCTATA---------------ATACACAAGGCTTCTTCCC---TGACTGGCACAA---CTACACACCAGGA---CCA---GGG---AT---CAGATACCCACTGTGTTTTGGATGGTGCTTCAAGCTAGTACCAGTCGA---CCCAGGAGAAGT---AGA---GAG---GAA---C------AA---CGAAGGAGAAAATAACTGCCTGTTACACCCCATGAGCCAGCACGG---A---ATAGGTGACGATGAGAGAGAAGTGCTGATGTGGAA---GTTTGACAGCGCCCTAGCAC---GA--AGACACATAGCCC---GAG------------------------AACTGCGT---CCAGA---G---TTCTAT------------------------------------AA------AGACT------GC---------------------T---------------------------------------------G---ACAA---AG------A------------------------------AGT---------------------------TT---CT----------------------------------AACT---AGGACTT-CC---G---C---------------------TG---GGG---ACT------TTCCA---G------------G------------GGA---GGTG------T------------GG---TCG------GGGCGGAG---TT---GGGG---AGTGGCTA---A---CCCTCAGA---TGCTGCATAAAAGCA---GC---CGCTTTT---CGCTCGTA---CTGGGTCTCTC---TT---G---TTAG---ACCAGGTC-GAGCCCGGGAGCTCTCCGG---CT---AGCAGGAGAA---CCCACTG---CT---TG--AAGCCTCAATA---AA---GCTTG---CCT---TGAGT------------------------------------------------------------------------------------------------------------------------------------------------------------------------------------------------------------------------------------------------------------------------------------------------------------------------------------------------------------------------------------------------------------------------------------------------------------------------------------------------------------------------------------------------------------------------------------------------------------------------------------------------------------------------------------------------------------------------------------------------------------------------------------------------------------------------------------------------------------------------------------------------------------------------------------------------------------------------------------------------------------------------------------------------------------------------------------------------------------------------------------------------------------------------------------------------------------------------------------------------------------------------------------------------------------------------------------------------------------------------------------------------------------------------------------------------------------------------------------------------------------------------------------GCTTA---AAGTGGTGTGTGC---CCATCTG---TGT---------------TAG---GA---------CTCTGGT---A---ACTAGAGATCCCTCAGAC---CACTC---T---A---GACTGAGT-----A--AAAATCTCTA---GCA
>01_AE.CN.2006.FJ054.DQ859180
TGGAT------G---------------------------------------G---------------------------------------------------GC---TAGTT---------------------------------------------------------------------------------------------------------------------------------------------------------------------TA------CT---TCCACG-A------------------------------TA---AAGACAAC-----------------------GAAAT---CATTGATGTATG---G---GTCTACA---------------ATACACATGGCTTCTTCCCG--TGATCGCCACAA---CTTCACACCAGGG---CCA---GGG---ATC--CAGATACGCGTTACGTTTTGAATGGTGCTTCAAGTTAGTAACAGTCGAC--CCCAAGAGACGT---AGA---GGA---GAA---C------AC---CAAAGGAGAAAACACTTGCCTGTTACRCCCCATAAGCCAGCATGG---C---CTAGAGGACGAAGAAGGAGAAGTGCTGATGGGGAA---GTTGGCCAGTGCCCTAGCAC---GA--AGACACGTAGCCC---GAG------------------------AGCTGCGT---CCAGA---G---TACTAT------------------------------------AA------AGACT------GC---------------------T---------------------------------------------G---ACAA---TG------A------------------------------AGC---------------------------TT---CT----------------------------------AACT---GGGACTT-CC---G---C---------------------TG---GGG---TCT------TTCCC---G------------G------------GGA---GGTG------T------------GG---CCG------CGGCGGAG---TT---GGGG---AGTGGCTA---A---CCCTCAGA---TGCTGCATAAAAGCA---GC---CGCTCTT---CGCTTGTA---ATGGGTCTGTC---TT---G---TTAG---ACCAGGTC-GAGCCCGGGAGCTCTCTGG---CT---AGCAAGGGAA---CCCACTG---CT---TA--AAGCCTCAATA---AA---GCTTG---CCT---TGAGT------------------------------------------------------------------------------------------------------------------------------------------------------------------------------------------------------------------------------------------------------------------------------------------------------------------------------------------------------------------------------------------------------------------------------------------------------------------------------------------------------------------------------------------------------------------------------------------------------------------------------------------------------------------------------------------------------------------------------------------------------------------------------------------------------------------------------------------------------------------------------------------------------------------------------------------------------------------------------------------------------------------------------------------------------------------------------------------------------------------------------------------------------------------------------------------------------------------------------------------------------------------------------------------------------------------------------------------------------------------------------------------------------------------------------------------------------------------------------------------------------------------------------------GCTTA---AAGTGGTGTGTGC---CCGTCTG---TGT---------------TAG---GA---------CTCTGGT---A---ACTAGAGATCCCTCAGACA----CTG---C---A---GMCTGAGT-----A--AAAATCTCTA---GCA
>01_AE.CN.2006.Fj061.EF036536
TGGAT------G---------------------------------------G---------------------------------------------------GC---TAATT---------------------------------------------------------------------------------------------------------------------------------------------------------------------TA------CT---CCAA---G------------------------------AA---AAGACAA------------------------GAGAT---CCTTGACTTATG---G---GTCTATC---------------ACACACAAGGCTTCTTCCC---TGATTGGCATAA---CTACACACCAGGG---CCA---GGG---AT---CAGATACCCACTGTGTTTTGGATGGTGTTTCAAGTTAGTACCAGTTGA---CCAAGTAGAAGT---AGA---AGA---GGC---C------AA---CCAAGGAGAAAACAACTGCCTGTTACACCCCATGAGCCAGCATAG---A---ATGGAGGACGAAGAAAGAGAAGTGCTGATATAGAA---GTTTGACAGTGCCCTAGCAC---GA--AGACACATAGCCC---GAG------------------------AACTGCAC---CCAGA---G---TTCTAT------------------------------------AA------AGACT------GC---------------------T---------------------------------------------G---ACAA---AG------A------------------------------AG----------------------------TT---CT----------------------------------AACT---AGAACTT-CC---G---T---------------------TG---GGG---ACT------TTCCA---G------------A------------GGA---GGTG------T------------GG---TCG------AGGCGGAG---TT---GAGG---AGTGGCTA---A---CCCTCAGA---TGCTGCATAAAAGCA---GC---CGCTTTT---CGCTTGTA---CTAGGTCTCTC---TT---G---TTAG---ACCAGGTC-GAGCCCAGGAGCTCTCTGG---CT---AGCAGAGGAA---CCCACTG---CT---TA--AAGCCTTAATA---AA---GCTTG---CCT---TGAGT------------------------------------------------------------------------------------------------------------------------------------------------------------------------------------------------------------------------------------------------------------------------------------------------------------------------------------------------------------------------------------------------------------------------------------------------------------------------------------------------------------------------------------------------------------------------------------------------------------------------------------------------------------------------------------------------------------------------------------------------------------------------------------------------------------------------------------------------------------------------------------------------------------------------------------------------------------------------------------------------------------------------------------------------------------------------------------------------------------------------------------------------------------------------------------------------------------------------------------------------------------------------------------------------------------------------------------------------------------------------------------------------------------------------------------------------------------------------------------------------------------------------------------GCTTA---AAGTGGTGTGTGC---CCATCTGTG-TTA---------------AAG---GA---------CTCTGGT---A---ACTAGAGATCCCTCAGAC---CACTC---T---A---GACTGAGT-----A--AAAATCTCTA---GCA
>01_AE.CN.2006.Fj062.EF036531
TGGAT------G---------------------------------------G---------------------------------------------------GC---TAATT---------------------------------------------------------------------------------------------------------------------------------------------------------------------TA------CT---CCAA---G------------------------------AA---AAGACAA------------------------GAGAT---CCTTGATTTATG---G---GTCTATA---------------ACACACAAGGCTTCTTCCC---TGATTGGCAAAA---CTACACACCAGGG---CCA---GGG---AC---CAGATACCCACTGTGTTTTGGATGGTGCTTCAAGTTAGTACCAGTTGA---CCCAAGAGAAGT---AGA---GGA---GGA---C------AA---CAAAGAAGAAAACAACTGTCTGTTACACCCCTTGAGCCAGCATGG---A---ATAGAGGACGAAGAAAGAGAAGTGCTGATGTGGAA---GTTTGACAGTGCCCTAGCAC---GA--AAACACACAGCCC---GAG------------------------AACTGCAT---CCAGA---G---TACTTT------------------------------------AA------AGACT------GC---------------------T---------------------------------------------G---ACAA---AG------A------------------------------CGT---------------------------TT---CT----------------------------------AACT---AGGACTT-CC---G---C---------------------TG---GGG---ACT------TTCCA---G------------G------------GGA---GGTG------T------------GG---CAG------GGGCGGAG---TT---GGGG---AGTGGCTA---A---CCCTCAGA---TGCTGCATAAAAGCA---GC---CGCTTTT---CGCTTGTA---CTGGGTCTCTCTT-TT---G---CTAG---ACCAGGTT-GAGCCCGGGAGCTCTCTGG---CT---AGCTAGAGAA---CCCACTG---CC---TA--AAGCCTCAATA---AA---GCTTG---CCT---TGAGT------------------------------------------------------------------------------------------------------------------------------------------------------------------------------------------------------------------------------------------------------------------------------------------------------------------------------------------------------------------------------------------------------------------------------------------------------------------------------------------------------------------------------------------------------------------------------------------------------------------------------------------------------------------------------------------------------------------------------------------------------------------------------------------------------------------------------------------------------------------------------------------------------------------------------------------------------------------------------------------------------------------------------------------------------------------------------------------------------------------------------------------------------------------------------------------------------------------------------------------------------------------------------------------------------------------------------------------------------------------------------------------------------------------------------------------------------------------------------------------------------------------------------------GCTTA---AAGTGGTGTGTGC---CCATCTG---TGT---------------TAG---GA---------CTCTGGT---A---ACTAGAGATCCCTCAGAC---CACTC---T---A---GACTGAGT-----A--AAAATCTCTA---GCA
>01_AE.CN.2006.Fj063.EF036532
TGGAT------G---------------------------------------G---------------------------------------------------GC---TAGTT---------------------------------------------------------------------------------------------------------------------------------------------------------------------TA------CT---CCAA---G------------------------------AA---AAGACAA------------------------GAAAT---CCTTGATTTATG---G---GTCTACA---------------ATACACAAGGCTTCTTCCC---TGATTGGCACAA---CTACACACCAGGG---CCA---GGG---AT---CAGATACCCATTATGTTTTGGATGGTGCTTCAAGTTAGTACCAGTCGA---CCCAAGAGACGT---AGA---GGA---GAA---C------AC---CAAAGGAGAAAACACTTGCCTGTTACACCCCATAAGCCAGCATGG---A---CTAGAGGACGAAGAAGGAGAAGTGCTGATGTGGAA---GTTTGACAGTGCCCTAGCAC---GA--AGACACGTAGCCC---GAG------------------------AGCTGCGT---CCAGA---G---TACTAT------------------------------------AA------AGACT------GC---------------------T---------------------------------------------G---ACAA---TG------A------------------------------AGC---------------------------TT---CT----------------------------------AACT---GGGACTT-CC---G---C---------------------TG---GGG---TCT------TTCCC---G------------G------------GGA---GGTG------T------------GG---CCG------CGGCGGAG---TT---GGGG---AGTGGCTA---A---CCCTCAGA---TGCTGCATAAAAGCA---GC---CGCTCTT---CGCTTGTA---ATGGGTCTGTC---TT---G---TTAG---ACCAGGTC-GAGCCCGGGAGCTCTCTGG---CT---AGCAAGGGAA---CCCACTG---CT---TA--AAGCCTCAATA---AA---GCTTG---CCT---TGAGT------------------------------------------------------------------------------------------------------------------------------------------------------------------------------------------------------------------------------------------------------------------------------------------------------------------------------------------------------------------------------------------------------------------------------------------------------------------------------------------------------------------------------------------------------------------------------------------------------------------------------------------------------------------------------------------------------------------------------------------------------------------------------------------------------------------------------------------------------------------------------------------------------------------------------------------------------------------------------------------------------------------------------------------------------------------------------------------------------------------------------------------------------------------------------------------------------------------------------------------------------------------------------------------------------------------------------------------------------------------------------------------------------------------------------------------------------------------------------------------------------------------------------------GCTTA---AAGTGGTGTGTGC---CCGTCTG---TGT---------------TAG---GA---------CTCTGGT---A---ACTAGAGATCCCTCAGAC---CACTC---T---A---GACTAAGT-----A--AAAATCTCTA---GCA
>01_AE.CN.2006.Fj064.EF036533
TGGAT------G---------------------------------------G---------------------------------------------------GC---TAATT---------------------------------------------------------------------------------------------------------------------------------------------------------------------TA------CT---CCAA---G------------------------------AA---AAGACAA------------------------GAGAT---CCCTGATTTGTG---G---GTCTATA---------------ATACTCAAGGCTTCTTCCC---TGATTGGCAAAA---CTACACACCAGGG---CCA---GGG---AC---CAGATTCCCACTGTGTTTTGGATGGTGCTTCAAGCTAGTACCAGTTGA---TCCAAGAGAGGT---AGA---GGA---AGA---A------AA---CAAAGGGGAAAACAACTGCCTGTTACACCCCATGAGCCAGCATGG---A---ATAGATGACAACGAAAGAGAAGTGCTGATGTGGAA---GTTTGACAGCTCCCTAGCAC---GA--AAACACATAGCCC---GAG------------------------AACTGCGT---CCAGA---G---TACTAC------------------------------------AA------AGACT------GC---------------------T---------------------------------------------G---ACAA---AG------A------------------------------AGT---------------------------TT---CT----------------------------------AACT---AGGACTT-CC---G---C---------------------TG---GGG---ACT------TTCCA---G------------G------------GGA---GGTG------T------------GG---CCG------GGGAGGAG---TT---GGGG---AGTGGCTA---A---CCCTCAGA---TGCTGCATAAAAGCA---GC---CGCTTTT---CGCTTGTA---CTGGGTCTCTC---TT---G---GTAG---ACCAGGTC-GAGCCCGGGAGCTCTCTGG---CT---AGCAAGGGAA---CCCACTG---CT---TA--AAGCCTCAATA---AA---GCTTG---CCT---TAAGT------------------------------------------------------------------------------------------------------------------------------------------------------------------------------------------------------------------------------------------------------------------------------------------------------------------------------------------------------------------------------------------------------------------------------------------------------------------------------------------------------------------------------------------------------------------------------------------------------------------------------------------------------------------------------------------------------------------------------------------------------------------------------------------------------------------------------------------------------------------------------------------------------------------------------------------------------------------------------------------------------------------------------------------------------------------------------------------------------------------------------------------------------------------------------------------------------------------------------------------------------------------------------------------------------------------------------------------------------------------------------------------------------------------------------------------------------------------------------------------------------------------------------------GCTTA---AAGTAGTGTGTGC---CCGTCTG---TGT---------------TAG---GA---------CTCTAGT---A---ACTAGAGATCCCTCAGAC---CACTC---T---A---GACTAAGT-----A--AAAATCTCTA---GCA
>01_AE.CN.2009.ZK052.JX112869
TGGAT------G---------------------------------------G---------------------------------------------------GC---TAGTT---------------------------------------------------------------------------------------------------------------------------------------------------------------------TA------CT---CCAA---G------------------------------AA---AAGACAA------------------------GAAAT---CCTTGATTTATG---G---GTCTATA---------------ATACACAAGGCTTCTTCCC---TGATTGGCAAAA---CTACACACCAGGG---CCA---GGG---AT---CAGATACCCACTGTGTTTTGGATGGTGCTTCAAGCTAATACCAGTTGA---CCCAAAAGAAGC---AGA---AGA---GGA---C------AC---CAAAGGAGAAAACAGCTGCCTGTTACACCCCATGAGCCAACATGG---A---ATGGGGGATGAACACGGAGAAGTGCTGATGTGGAA---GTTTGACAGTTCCCTAGCAC---GA--AAACACATAGCCC---GAG------------------------AAAAGTAC---CCACA---G---TTCTAT------------------------------------AA------AGACT------GC---------------------T---------------------------------------------G---ACAA---AG------A------------------------------AGT---------------------------TT---CT----------------------------------AACT---AGAACTT-CC---G---C---------------------TG---GGG---ACT------TTCCA---G------------G------------GGA---GGTG------T------------GG---CCG------GGGCGGAG---TT---GGGG---AGTGGCTT---G---CCCTCAGA---TGCTGCATAAAAGCA---GC---CGCTTTT---CGCTTGTA---CTGGGTCTCTC---TT---G---TTAG---ACCAGATT-GAGCCTGGGAGCTCTCTGG---CT---AGCAGGGGAA---CCCACTG---CT---TG--AAGCCTCAATA---AA---GCTTG---CCT---TGAGT------------------------------------------------------------------------------------------------------------------------------------------------------------------------------------------------------------------------------------------------------------------------------------------------------------------------------------------------------------------------------------------------------------------------------------------------------------------------------------------------------------------------------------------------------------------------------------------------------------------------------------------------------------------------------------------------------------------------------------------------------------------------------------------------------------------------------------------------------------------------------------------------------------------------------------------------------------------------------------------------------------------------------------------------------------------------------------------------------------------------------------------------------------------------------------------------------------------------------------------------------------------------------------------------------------------------------------------------------------------------------------------------------------------------------------------------------------------------------------------------------------------------------------GCCTA---AAGCGGTGTGTGC---CCATCTG---TGT---------------TAG---GA---------CTCTGGT---A---ACTAGAGATCCCTCAGAC---CACTC---T---A---GACTGAGT-----A--AAAATCTCTA---GCA
>01_AE.ID.1993.ID17.AB485652
TGGAT------G---------------------------------------G---------------------------------------------------GT---TAATT---------------------------------------------------------------------------------------------------------------------------------------------------------------------TA------CT---CCAA---G------------------------------AG---AAGACAA------------------------GACAT---CCTTGACTTATG---G---GTCTATA---------------ATACACAAGGCTTCTTCCC---TGATTGGCAAAA---CTACACACCAGGG---CCA---GGG---AT---CAGATACCCACTGTGTTTTGGATGGTGCTTCAAGCTAGTACCAGTTGA---CACAAGAGAAGT---AGA---GGA---GGA---A------AA---CAAAGGAGAAAACAGCTGCCTGTTACATCCCATGAGCCAGCATGG---G---CAAGAGGACGACGAAAGAGAAGTGCTGAGATGGAA---GTTTGACAGTGCCCTAGCAC---GA--AAACACATAGCCC---GAG------------------------AATTGCAT---CCAAA---A---TACTAT------------------------------------AA------AGACT------GC---------------------T---------------------------------------------G---ACAA---AG------A------------------------------AGT---------------------------TT---CT----------------------------------AACT---AAGACTT-CC---G---C---------------------TG---GGG---ACT------TTCCA---G------------G------------GGA---GGTG------T------------GG---CCG------GGGTGGAG---TT---GGGG---AGTGGCTA---A---CCCTCAGA---TGCTGCATAAAAGCA---GC---CGCTTTT---CGCTTGTA---CTGGGTCTCTC---TT---G---TTAG---ACCAGGTC-GAGCCCGGGAGCTCTCTGG---CT---AGCAAGGGAA---CCCACTG---CT---TA--AAGCCTCAATA---AA---GCTTG---CCT---TGAGT------------------------------------------------------------------------------------------------------------------------------------------------------------------------------------------------------------------------------------------------------------------------------------------------------------------------------------------------------------------------------------------------------------------------------------------------------------------------------------------------------------------------------------------------------------------------------------------------------------------------------------------------------------------------------------------------------------------------------------------------------------------------------------------------------------------------------------------------------------------------------------------------------------------------------------------------------------------------------------------------------------------------------------------------------------------------------------------------------------------------------------------------------------------------------------------------------------------------------------------------------------------------------------------------------------------------------------------------------------------------------------------------------------------------------------------------------------------------------------------------------------------------------------GCTTA---AAGTGGTGTGTGC---CCGTCTG---TGT---------------TAG---GA---------CTCTGGT---A---ACTAGAGATCCCTCAGAC---CACTC---T---A---GACTGAGT--------AAAATCTCTA---GCA
>01_AE.JP.-.DR0492.AB253423
TGGAT------G---------------------------------------G---------------------------------------------------GC---TAATT---------------------------------------------------------------------------------------------------------------------------------------------------------------------TA------CT---CCAA---G------------------------------AA---AAGACAA------------------------GAGAT---CCTTGACTTATG---G---GTCTATA---------------ATACACAAGGCTTCTTCCC---TGATTGGCAAAA---CTACACACCAGGG---CCA---GGG---AC---CAGATTCCCACTGTGCTTTGGATGGTGCTTCAAGCTAGTACCAGTTGA---CCCAAGAGAAGT---AGA---GGA---GAA---C------AA---CAAAGGAGAAAACAGCTGCCTGTTACACCCCATGAGCCAGCATGG---A---ATAGAGGACGAAGATAGAGAAGTGCTGATGTGGAA---GTTTGACAGCTCCCTAGCAC---GA--AGACACATAGCCC---GAG------------------------AAAAGCAC---CCAGA---G---TTCTAT------------------------------------AA------AGACT------GC---------------------T---------------------------------------------G---ACAA---AG------A------------------------------AGT---------------------------TT---CT----------------------------------AACT---GGGACTT-CC---G---C---------------------TG---GGG---ACT------TTCCA---G------------G------------GGA---GGTG------T------------GG---TCG------GGGCGGAG---TT---GGGG---AGTGGCTA---A---CCCTCAGA---TGCTGCATAAAAGCA---GC---CGCTTTT---CGCTTGTA---CTGGGTCTCTC---TT---G---TTAG---ACCAGGTC-GAGCCCGGGAGCTCTCTGG---CT---AGCAGGGGAA---CCCACTG---CT---TA--AAGCCTCAATA---AA---GCTTG---CCT---TGAGT------------------------------------------------------------------------------------------------------------------------------------------------------------------------------------------------------------------------------------------------------------------------------------------------------------------------------------------------------------------------------------------------------------------------------------------------------------------------------------------------------------------------------------------------------------------------------------------------------------------------------------------------------------------------------------------------------------------------------------------------------------------------------------------------------------------------------------------------------------------------------------------------------------------------------------------------------------------------------------------------------------------------------------------------------------------------------------------------------------------------------------------------------------------------------------------------------------------------------------------------------------------------------------------------------------------------------------------------------------------------------------------------------------------------------------------------------------------------------------------------------------------------------------GCTTA---AAGTGGTGTGTGC---CCGTCTG---TGT---------------TAG---GA---------CTCTGGT---A---ACTAGAGATCCCTCAGAC---CACTC---T---A---GACTGAGT-----A--AAAATCTCTA---GCA
>01_AE.JP.-.DR1236.AB253692
TGGAT------G---------------------------------------G---------------------------------------------------GC---TAATT---------------------------------------------------------------------------------------------------------------------------------------------------------------------TA------CT---CCAA---G------------------------------AA---AAGGCAA------------------------GAGAT---CCTTGACTTATG---G---GTCTATA---------------ATACACAAGGCTTCTTCCC---TGATTGGCAAAA---CTACACAGAAGGG---CCA---GGG---AC---CAGATTCCCACTGTGTTTTGGATGGTGCTTCAAGCTAGTACCAGTTGA---CCCAAGAGAAGT---AGA---GGA---GAA---C------AA---CAAAGGAGAAAACAGCTGCCTGTTACACCCCATGAGCCAGCATGG---A---ATAGAGGACGAAGATAGAGAAGTGCTGATGTGGAA---GTTTGACAGTTCCCTAGCAC---GA--AGACACATAGCCC---GAG------------------------AAAAGCAC---CCAGA---G---TTCTAT------------------------------------AA------AGACT------GC---------------------T---------------------------------------------G---ACAA---AG------A------------------------------AGT---------------------------TT---CT----------------------------------AACT---GGGACTT-CC---G---C---------------------TG---GGG---ACT------TTCCA---G------------G------------GGA---GGTG------T------------GG---CCG------GGGCGGAG---TT---GGGG---AGTGGTTA---A---CCCTCAGA---TGCTGCATAAAAGCA---GC---CGCTTTT---CGCTTGTA---CTGGGTCTCTC---TT---G---CTAG---ACCAGGTC-GAGCCCGGGAGCTCTCTGG---CT---AGCAGGGGAA---CCCACTG---CT---TA--AAGCCTCAATA---AA---GCTTG---CCT---TGAGT------------------------------------------------------------------------------------------------------------------------------------------------------------------------------------------------------------------------------------------------------------------------------------------------------------------------------------------------------------------------------------------------------------------------------------------------------------------------------------------------------------------------------------------------------------------------------------------------------------------------------------------------------------------------------------------------------------------------------------------------------------------------------------------------------------------------------------------------------------------------------------------------------------------------------------------------------------------------------------------------------------------------------------------------------------------------------------------------------------------------------------------------------------------------------------------------------------------------------------------------------------------------------------------------------------------------------------------------------------------------------------------------------------------------------------------------------------------------------------------------------------------------------------GCTTA---AAGTGGTGTGTGC---CCGTCTG---TGT---------------TAG---GA---------CTCTGGT---A---ACTAGAGATCCCTCAGAC---CACTC---T---A---GACTGAGT-----A--AAAATCTCTA---GCA
>01_AE.JP.-.DR1741.AB253635
TGGAT------G---------------------------------------G---------------------------------------------------GC---TAATT---------------------------------------------------------------------------------------------------------------------------------------------------------------------TA------CT---CCAG---G------------------------------AA---AAGACAA------------------------GAGAT---CCTTGACTTATG---G---GTTTATA---------------ATACACAAGGCTTTTTCCC---TGATTGGCAAAA---CTACACATCAGGG---CCA---GGG---AC---CAGACTCCCACTGTGTTTTGGATGGTGCTTCAAGCTAGTACCAGTTGA---CCCAAGAGAAGT---AGA---GGA---GGA---C------AA---CAAAGGAGAAAACAACTGCCTGTTACACCCCATGAGCCAGCATGG---A---ATGGAGGACGAACACAGAGAAGTGCTAATGTGGAA---GTTTGACAGTGCCCTAGCAC---GA--AAACACCTAGCCC---GAG------------------------AACTGCAC---CCAGA---G---TACTAT------------------------------------AA------AGACT------GA---------------------T---------------------------------------------G---ACAA---AG------G------------------------------AGT---------------------------TT---CT----------------------------------AACC---AGAACTT-CC---G---C---------------------TG---GGG---ACT------TTCCA---G------------G------------GGA---GGCG------T------------GA---CCG------GGGCGGAG---TT---GGGG---AGTGGCTA---A---CCCTCAGA---TGCTGCATAAAAGCA---GC---CGCTTTT---CGCTTGTA---CTGGGTCTCTC---TT---G---TTAG---ACCAGGTC-GAGCCCGGGAGCTCTCTGG---CT---AGCAAGGGAA---CCCACTG---CT---T---AAGCCTCAATA---AA---GCTTG---CCT---TGAGT------------------------------------------------------------------------------------------------------------------------------------------------------------------------------------------------------------------------------------------------------------------------------------------------------------------------------------------------------------------------------------------------------------------------------------------------------------------------------------------------------------------------------------------------------------------------------------------------------------------------------------------------------------------------------------------------------------------------------------------------------------------------------------------------------------------------------------------------------------------------------------------------------------------------------------------------------------------------------------------------------------------------------------------------------------------------------------------------------------------------------------------------------------------------------------------------------------------------------------------------------------------------------------------------------------------------------------------------------------------------------------------------------------------------------------------------------------------------------------------------------------------------------------GCTTA---AAGTGGTGTGTGC---CCATTTG---TGT---------------CAG---GA---------CTCTGGT---A---ACTAGAGATCCCTCAGAC---CACTC---T---A---GACTGAGT-----A--AAAATCTCTA---GCA
>01_AE.JP.-.DR1873.AB253647
TGGAT------G---------------------------------------G---------------------------------------------------GC---TAATT---------------------------------------------------------------------------------------------------------------------------------------------------------------------TA------CT---CCAG---G------------------------------AA---AAGACAA------------------------GAGAT---CCTTGACTTATG---G---GTTTATA---------------ATACACAAGGCTTCTTCCC---TGATTGGCAAAA---CTACACATCAGGG---CCA---GGG---AC---CAGACTCCCACTGTGTTTTGGATGGTGCTTCAAGCTAGTACCAGTTGA---CCCAAGAGAAGT---AGA---GGA---GGA---C------AA---CAAAGGAGAAAACAACTGCCTGTTACACCCCATGAGCCAGCATGG---A---ATGGAGGACGAAGACAGAGAAGTGCTGATGTGGAA---GTTTGACAGTGCCCTAGCAC---GA--AAACACCTAGCCC---GAG------------------------AACTGCAC---CCAGA---G---TACTAT------------------------------------AA------AGACT------GA---------------------T---------------------------------------------G---ACAA---AG------G------------------------------AGT---------------------------TT---CT----------------------------------AACC---AGAACTT-CC---G---C---------------------TG---GGG---ACT------TTCCA---G------------G------------GGA---GGCG------T------------GA---CCG------GGGCGGAG---TT---GGGG---AGTGGCTA---A---CCCTCAGA---TGCTGCATAAAAGCA---GC---CGCTTTT---CGCTTGTA---CTGGGTCTCTC---TT---GA--TTAG---ACCAGGTC-GAGCCCGGGAGCTCTCTGG---CT---AGCAAGGGAA---CCCACTG---CT---T---AAGCCTCAATA---AA---GCTTG---CCT---TGAGT------------------------------------------------------------------------------------------------------------------------------------------------------------------------------------------------------------------------------------------------------------------------------------------------------------------------------------------------------------------------------------------------------------------------------------------------------------------------------------------------------------------------------------------------------------------------------------------------------------------------------------------------------------------------------------------------------------------------------------------------------------------------------------------------------------------------------------------------------------------------------------------------------------------------------------------------------------------------------------------------------------------------------------------------------------------------------------------------------------------------------------------------------------------------------------------------------------------------------------------------------------------------------------------------------------------------------------------------------------------------------------------------------------------------------------------------------------------------------------------------------------------------------------GCTTA---AAGTGGTGTGTGC---CCATTTG---TGT---------------CAG---GA---------CTCTGGT---A---ACTAGAGATCCCTCAGAC---CACTC---T---A---GACTGAGT-----A--AAAATCTCTA---GCA
>01_AE.JP.-.DR2192.AB253703
TGGAT------G---------------------------------------G---------------------------------------------------GC---TAATT---------------------------------------------------------------------------------------------------------------------------------------------------------------------TA------CT---CCAA---G------------------------------AA---AAGACAA------------------------GAGAT---CCTTGACTTATG---G---GTCTATA---------------ATACACAAGGCTTCTTCCC---TGATTGGCAAAA---CTACACAGAAGGG---CCA---GGG---AC---CAGATTCCCACTGTGCTTTGGATGGTGCTTCAAGCTAGTACCAGTTGA---CCCAAGAGAAGT---AGA---GGA---GAA---C------AA---CAAAGGAGAAAACAGCTGCCTGTTACACCCCATGAGCCAGCATGG---A---ATAGAGGACGAAGATAGAGAAGTGCTGATGTGGAA---GTTTGACAGCTCCCTAGCAC---GA--AGACACATAGCCC---GAG------------------------AAAAGCAC---CCAGA---G---TTCTAT------------------------------------AA------AGACT------GC---------------------T---------------------------------------------G---ACAA---AC------A------------------------------AGT---------------------------TT---CT----------------------------------AACT---GGGACTT-CC---G---C---------------------TG---GGG---ACT------TTCCA---G------------G------------GGA---GGTG------T------------GG---CCG------GGGCGGAG---TT---GGGG---AGTGGTTA---A---CCCTCAGA---TGCTGCATAAAAGCA---GC---CGCTTTT---CGCTTGTA---CTGGGTCTCTC---TT---G---TTAG---ACCAGGTC-GAGCCCGGGAGCTCTCTGG---CT---AGCAGGGGAA---CCCACTG---CT---TA--AAGCCTCAATA---AA---GCTTG---CCT---TGAGT------------------------------------------------------------------------------------------------------------------------------------------------------------------------------------------------------------------------------------------------------------------------------------------------------------------------------------------------------------------------------------------------------------------------------------------------------------------------------------------------------------------------------------------------------------------------------------------------------------------------------------------------------------------------------------------------------------------------------------------------------------------------------------------------------------------------------------------------------------------------------------------------------------------------------------------------------------------------------------------------------------------------------------------------------------------------------------------------------------------------------------------------------------------------------------------------------------------------------------------------------------------------------------------------------------------------------------------------------------------------------------------------------------------------------------------------------------------------------------------------------------------------------------GCTTA---AAGTGGTGTGTGC---CCGTCTG---TGT---------------TAG---GA---------CTCTGGT---A---ACTAGAGATCCCTCAGAC---CACTC---T---A---GACTGAGT-----A--AAAATCTCTA---GCA
>01_AE.JP.-.DR2594.AB253659
TGGAT------G---------------------------------------G---------------------------------------------------GC---TAATT----------------------------------------------------------------------------------------------------------------------------------------------------------------------A------CT---CCAG---G------------------------------AA---AAGACAA------------------------GAAAT---CCTTGACTTATG---G---GTTTATA---------------ATACACAAGGCTTCTTCCC---TGATTGGCAAAA---CTACACATCAGGG---CCA---GGG---AC---CAGACTCCCACTGTGTTTTGGATGGTGCTTCAAGCTAGTACCAGTTGA---CCCAAGAGAAGT---AGA---GGA---GGA---C------AA---CAAAGGAGAAAACAACTGCCTACTACACCCCATGAGCCAGCATGG---A---ATGGAGGACGAACACAGAGAAGTGCTGATGTGGAA---GTTTGACAGTGGCCTAGCAC---GA--AAACACCTAGCCC---GAG------------------------AACTGCAC---CCAGA---G---TACTAT------------------------------------AA------AGACT------GA---------------------T---------------------------------------------G---ACAA---AG------G------------------------------AGT---------------------------TT---CT----------------------------------AACC---AGAACTT-CC---G---C---------------------TG---GGG---ACT------TTCCA---G------------G------------GGA---GGCG------T------------GA---CCG------GGGCGGAG---TT---GGGG---AGTGGCTA---A---CCCTCAGA---TGCTGCATAAAAGCA---GC---CGCTTTT---CGCTTGTA---CTGGGTCTCTC---TT---G---TTAG---ACCAGGTC-GAGCCCGGGAGCTCTCTGG---CT---AGCAAGGGAA---CCCACTG---CT---T---AAGCCTCAATA---AA---GCTTG---CCT---TGAGT------------------------------------------------------------------------------------------------------------------------------------------------------------------------------------------------------------------------------------------------------------------------------------------------------------------------------------------------------------------------------------------------------------------------------------------------------------------------------------------------------------------------------------------------------------------------------------------------------------------------------------------------------------------------------------------------------------------------------------------------------------------------------------------------------------------------------------------------------------------------------------------------------------------------------------------------------------------------------------------------------------------------------------------------------------------------------------------------------------------------------------------------------------------------------------------------------------------------------------------------------------------------------------------------------------------------------------------------------------------------------------------------------------------------------------------------------------------------------------------------------------------------------------GCTTA---AAGTGGTGTGTGC---CCATTTG---TGT---------------CAG---GA---------CTCTGGT---A---ACTAGAGATCCCTCAGAC---CACTC---T---A---GACTGAGT-----A--AAAATCTCTA---GCA
>01_AE.JP.-.DR6824.AB253426
TGGAA------G---------------------------------------G---------------------------------------------------GT---TAATT---------------------------------------------------------------------------------------------------------------------------------------------------------------------TA------CT---CCAA---G------------------------------AA---GAGACAA------------------------GAGAT---CCTTGATTTATG---G---GTCTACA---------------ATACACAAGGCTTCTTCCC---TGACTGGCAAAA---CTACACACCAGGG---CCA---GGG---AT---CAGATTCCCACTGTGTTTTGGATGGTGCTTCAAGCTAGTACCAGTTGA---TCCAAGAGAGGT---AGA---GGA---GGA---A------AA---CAAAGGAGAAAACAGCTGCCTGTTACACCCCATGAGCCAGCATGG---A---ATGGAGGACGAAGAGAGAGAAGTGCTGATGTGGAA---GTTTGACAGTGCCCTAGCAC---GA--ACACACATAGCCC---GAG------------------------AACTGCAT---CCTGA---G---TACTAT------------------------------------AA------AGACT------GC---------------------T---------------------------------------------G---ACAA---AG------A------------------------------AGT---------------------------TT---CT------------AACTAGAACTTCC---------GC-T---GGGACTTTCC---G---C---------------------TG---GGG---ACT------TTCCA---G------------G------------GGA---GGTG------T------------GG---CCG------GGGCGGAG---TT---GGGG---AGTGGCTA---A---CCCTCAGA---TGCTGCATAAAAGCA---GC---CGCTTTT---CGCTTGTA---CTGGGTCTCTC---TT---G---TTAG---ACCAGGTC-GAGCCCGGGAGCTCTCTGG---CT---AGCGAGGGAA---CCCACTG---CT---TA--AAGCCTCAATA---AA---GCTTG---CCT---TGAGT------------------------------------------------------------------------------------------------------------------------------------------------------------------------------------------------------------------------------------------------------------------------------------------------------------------------------------------------------------------------------------------------------------------------------------------------------------------------------------------------------------------------------------------------------------------------------------------------------------------------------------------------------------------------------------------------------------------------------------------------------------------------------------------------------------------------------------------------------------------------------------------------------------------------------------------------------------------------------------------------------------------------------------------------------------------------------------------------------------------------------------------------------------------------------------------------------------------------------------------------------------------------------------------------------------------------------------------------------------------------------------------------------------------------------------------------------------------------------------------------------------------------------------GCTTA---AAGTGGTGTGTGC---CCATCTG---TGT---------------TAG---GA---------CTCTGGT---A---ACTAGAGATCCCTCAGAC---CACTC---T---A---GACTGAGT-----A--AAAATCTCTA---GCA
>01_AE.JP.-.JRC77AE.AB565503
TGGAT------G---------------------------------------G---------------------------------------------------G----TAATT---------------------------------------------------------------------------------------------------------------------------------------------------------------------TA------CT---CTAA---G------------------------------AA---AAGACAA------------------------GAGAT---CCTTGATTTATG---G---GTCTATA---------------ATACACAAGGCTTCTTCCC---TGATTGGCAAAA---CTACACACCAGGG---CCA---GGG---AC---CAGATACCCACTGTGTTTTGGATGGTGCTTCAAGCTAGTACCAGTTGA---CCCAACAGAGGT---AGA---GGA---GGA---C------AA---CAAAGGAGAAGACAACTGCTTGTTACACCCCATGAGCCAGCATGG---A---ATAGATGATGAAGACAGAGAAGTGCTGATGTGGAA---GTTTGACAGTGCCCTAGCAC---GA--AAACACATAGCCC---GAG------------------------AACTGCAT---CCAGA---G---TACTAT------------------------------------AA------AGACT------GC---------------------T---------------------------------------------G---ACAA---AG------A------------------------------AGT---------------------------TT---CT----------------------------------AACTA----GACTT-CC---G---C---------------------TG---GGG---ACT------TTCCA---G------------G------------GGA---GGTG------T------------GG---CCG------GGGCGGAG---TT---GGGG---AGTGGTTA---A---CCCTCAGA---TGCTGCATAAAAGCA---GC---CGCTTTT---CGCTTGTA---CTGGGTCTCTC---TT---G---GTAG---ACCAGGTC-GAGCCCGGGAGCTCTCTGG---CT---AGCAAGGGAA---CCCACTG---CT---TG--AAGCCTCAATA---AA---GCTTG---CCT---TGAGT------------------------------------------------------------------------------------------------------------------------------------------------------------------------------------------------------------------------------------------------------------------------------------------------------------------------------------------------------------------------------------------------------------------------------------------------------------------------------------------------------------------------------------------------------------------------------------------------------------------------------------------------------------------------------------------------------------------------------------------------------------------------------------------------------------------------------------------------------------------------------------------------------------------------------------------------------------------------------------------------------------------------------------------------------------------------------------------------------------------------------------------------------------------------------------------------------------------------------------------------------------------------------------------------------------------------------------------------------------------------------------------------------------------------------------------------------------------------------------------------------------------------------------GCTTA---AAGTGGTGTGTGC---CCGTCTG---TGT---------------TAG---GA---------CTCTGGT---A---ACTAGAGATCCCTCAGAC---CACTC---T---A---GACTGAGT-----A--AAATTCTCTA---GCA
>01_AE.JP.1993.93JP_NH1.AB052995
TGGAT------G---------------------------------------G---------------------------------------------------GC---TAATT---------------------------------------------------------------------------------------------------------------------------------------------------------------------TA------CT---CCAA---G------------------------------AA---AAGACAA------------------------GAGAT---CCTTGACTTATG---G---GTCTATA---------------ATACACAAGGCTTCTTCCC---TGATTGGCAAAA---CTACACACCAGGG---CCA---GGG---AC---CAGATTCCCACTGTGTTTTGGATGGTGCTTCAAGCTAGTACCAGTTGA---CCCAAAAGAAGT---AGA---GGA---GGA---C------AA---CAAAAGAGAAAACAACTGCCTGTTACACCCCATGAGCCAGCATGG---A---ATGGATGACGAAGAAAGAGAAGTGCTGATGTGGAA---GTTTGACAGTGCCCTAGCAC---Ga--AAACACATAGCCC---GAG------------------------AAATGCAT---CCAGA---G---TTCTAT------------------------------------AA------AGACT------GC---------------------T---------------------------------------------G---ACAA---AG------A------------------------------AGT---------------------------TT---CT----------------------------------AACT---AGGACTT-CC---G---C---------------------TG---GGG---ACT------TTCCA---G------------G------------GGA---GGTG------T------------GG---CCG------GGGCGGAG---TT---GGGG---AGTGGCTA---A---CCCTCAGA---TGCTGCATAAAAGCA---GC---CGCTTTT---CGCTTGTA---CTGGGTCTCTC---TT---G---TTAG---ACCAGGTC-GAGCCCGGGAGCTCTCTGG---CT---AGCAAGGGAA---CCCACTG---CT---Ta--AAGCCTCAATA---AA---GCTTG---CCT---TGAGT------------------------------------------------------------------------------------------------------------------------------------------------------------------------------------------------------------------------------------------------------------------------------------------------------------------------------------------------------------------------------------------------------------------------------------------------------------------------------------------------------------------------------------------------------------------------------------------------------------------------------------------------------------------------------------------------------------------------------------------------------------------------------------------------------------------------------------------------------------------------------------------------------------------------------------------------------------------------------------------------------------------------------------------------------------------------------------------------------------------------------------------------------------------------------------------------------------------------------------------------------------------------------------------------------------------------------------------------------------------------------------------------------------------------------------------------------------------------------------------------------------------------------------GCTTA---AAGTGGTGTGTGC---CCGTCTG---TGT---------------TAG---GA---------CTCTGGT---A---ACTAGAGATCCCTCAGAC---CACTC---T---A---GACTGAAT-----a--AAAATCTCTA---GCA
>01_AE.JP.1993.NH25_93JPNH25T_93JP_NH2_5T.AB070352
TGGAT------G---------------------------------------G---------------------------------------------------GC---TAATT---------------------------------------------------------------------------------------------------------------------------------------------------------------------TA------CT---CCAA---G------------------------------AG---ATGACAA------------------------GAGAT---CCTTGACTTATA---G---GTCTATC---------------ATACACAAGGCTTCTTCCC---TGATTGGCACAA---CTACACACCAGGG---CCA---GGG---AT---CAGATACCCACTGTGTTTTGGATGGTGCTTCAAGCTAGTACCAGTTGA---CCCAAAAGAAGT---AGA---GGA---GGA---C------AA---CAAAGGAGAAAACAACTGCCTGTTACACCCCATGAGCCAGCATGG---A---ATGGATGACGAAGAAAGAGAAGTGCTGATGTGGAA---GTTTGACAGTGCCCTAGCAC---GA--AAACACATAGCCC---GAG------------------------AAATGCAT---CCAGA---G---TACTAT------------------------------------AA------AGACT------GC---------------------T---------------------------------------------G---ACAA---AG------A------------------------------AGT---------------------------TT---CT----------------------------------AACT---AGGACTT-CC---G---C---------------------TG---GGG---ACT------TTCCA---G------------G------------GGA---GGTG------T------------GG---CCG------GGGCGGAG---TT---GGGG---AGTGGCTA---A---CCCTCAGA---TGCTGCATAAAAGCA---GC---CGCTTTT---CGCTTGTA---CTGGGTCTCTC---TT---G---TTAG---ACCAGGTC-GAGCCCGGGAGCTCTCTGG---CT---AGCAAGGGAA---CCCACTG---CT---TA--AAGCCTCAATA---AA---GCTTG---CCT---TGAGT------------------------------------------------------------------------------------------------------------------------------------------------------------------------------------------------------------------------------------------------------------------------------------------------------------------------------------------------------------------------------------------------------------------------------------------------------------------------------------------------------------------------------------------------------------------------------------------------------------------------------------------------------------------------------------------------------------------------------------------------------------------------------------------------------------------------------------------------------------------------------------------------------------------------------------------------------------------------------------------------------------------------------------------------------------------------------------------------------------------------------------------------------------------------------------------------------------------------------------------------------------------------------------------------------------------------------------------------------------------------------------------------------------------------------------------------------------------------------------------------------------------------------------GCTTA---AAGTGGTGTGTGC---CCGTCTG---TGT---------------TAG---GA---------CTCTGGT---A---ACTAGAGATCCCTCAGAC---CACTC---T---A---GACTGAGT-----A--AAAATCTCTA---GCA
>01_AE.MM.1999.mCSW105.AB097872
TGGAT------A---------------------------------------G---------------------------------------------------GG---GAATT---------------------------------------------------------------------------------------------------------------------------------------------------------------------TA------CT---CCAG---G------------------------------AG---AAGACAA------------------------GAAAT---CCTTGATCTGTG---G---GTCTACA---------------ACACACAAGGCTACTTCCC---TGATTGGCAGAA---TTACACACCAGGG---CCA---GGG---AT---CAGATACCCACTAACATTTGGATGGTGCTTCAAGCTAGTACCAGTTGA---TCCAGAGGAAGT---AGA---GAA---GGC---T------AC---TGAGGGAGAGAATAACTGCCTATTACACCCTATAAGCCAACATGG---A---ATGGAGGATGAAGAAAGAGAAACATTAATGTGGCA---GTTTGACAGCCGCCTGGCAC---TT--ACACACAAAGCTC---TAG------------------------AGTTGCAT---CCGAA---G---TTCTAC------------------------------------AA------GAACT------GC---------------------T---------------------------------------------G---ACAC---AG------AA-----------------------------GAT---------------------------TG---CT------------G---------------------AC-A---GGGACTTTCT---G---C---------------------TG---GGG---ACT------TTCCA---G------------G------------GGA---GGTG------T------------GG---TTT------GGGCGGAG---TT---GGGG---AGTGGCTA---A---CCCTCAGA---TGCTGCATATAAGCA---GC---TGCTTTT---CGCTTGTA---CTGGGTCTCTC---TT---G---TTAG---ACCAGATA-GAGTCTGGGAACTCTCTGG---CT---AGCGAGGGAA---CCCACTG---CT---T---AAGCCTCAATA---AA---GCTTG---CCT---TGAGT------------------------------------------------------------------------------------------------------------------------------------------------------------------------------------------------------------------------------------------------------------------------------------------------------------------------------------------------------------------------------------------------------------------------------------------------------------------------------------------------------------------------------------------------------------------------------------------------------------------------------------------------------------------------------------------------------------------------------------------------------------------------------------------------------------------------------------------------------------------------------------------------------------------------------------------------------------------------------------------------------------------------------------------------------------------------------------------------------------------------------------------------------------------------------------------------------------------------------------------------------------------------------------------------------------------------------------------------------------------------------------------------------------------------------------------------------------------------------------------------------------------------------------GCTTA---AAGTGGTGTGTGC---CCGTCTG---TTG---------------TGT---GA---------CTCTGGT---A---ACTAGAGATCCCTCAGAC---CACTC---T---A---GAAGGTGT-----A--AAAATCTCTA---GCA
>01_AE.TH.-.NP03.AB485654
TGGAT------G---------------------------------------G---------------------------------------------------GT---TAATT----------------------------------------------------------------------------------------------------------------------------------------------------------------------A------CT---CCAA---G------------------------------AG---AAGACAA------------------------GAGAT---CCTTGACTTATG---G---GTCTATA---------------ATACACAAGGCTTCTTCCC---TGATTGGCAAAA---CTACACACCAGGA---CCA---GGG---AT---CAGATACCCACTATGTTTTGGATGGTGCTTCAAGCTAGTACCAGTTGA---CCCAAGAGAAGT---AGA---GGA---GGA---C------AA---CAAAAGAGAAAACAGCTGCCTGTTACACCCCATAAGCCAGCATGG---A---TTAGAGGACGAAGAAAGAAAAGTGCTGATATGGAA---GTTTGACAGTGCCCTAGCAC---GA--AAACACGTAGCCC---GAG------------------------AACAGCAC---CCAGA---G---TACTAT------------------------------------AA------AGACT------GC---------------------T---------------------------------------------G---ACAA---AG------A------------------------------AGT---------------------------TT---CT----------------------------------ACAG---AGGACTT-CC---G---C---------------------TG---GGG---ACT------TTCCA---G------------G------------GGA---GGTG------T------------GG---CCG------GGGCGGAG---AT---GGGG---AGTGGCTA---A---CCCTCAGA---TGCTGCATAAAAGCA---GC---CGCTTTT---CGCTTGTA---CTGGGTCTCTC---TT---G---TTAG---ACCAGGTC-GAGCCCGGGAGCTCTCTGG---CT---AGCAGGGGAA---CCCACTG---CT---TG--AAGCCTCAATA---AA---GCTTG---CCT---TGAGT------------------------------------------------------------------------------------------------------------------------------------------------------------------------------------------------------------------------------------------------------------------------------------------------------------------------------------------------------------------------------------------------------------------------------------------------------------------------------------------------------------------------------------------------------------------------------------------------------------------------------------------------------------------------------------------------------------------------------------------------------------------------------------------------------------------------------------------------------------------------------------------------------------------------------------------------------------------------------------------------------------------------------------------------------------------------------------------------------------------------------------------------------------------------------------------------------------------------------------------------------------------------------------------------------------------------------------------------------------------------------------------------------------------------------------------------------------------------------------------------------------------------------------GCTTA---AAGTGGTGTGTGC---CCGTCTG---TGT---------------TTG---GA---------CTCTGGT---A---ACTAGAGATCCCTCAGAC---CACTC---T---A---GACTGAGT-----A--AAAATCTCTA---GCA
>01_AE.TH.1990.CM235.AF259954
TGGAA------G---------------------------------------G---------------------------------------------------GC---TAGTT---------------------------------------------------------------------------------------------------------------------------------------------------------------------CA------CT---CCAA---G------------------------------AA---AAGACAA------------------------GAGAT---CCTTGATTTATG---G---GTCTATA---------------ATACACAAGGCTTCTTCCC---TGATTGGCAAAA---CTACACACCAGGG---CCA---GGG---AT---CAGATACCCACTGTGTTTTGGATGGTGCTTCAAGCTAGTACCAGTTGA---CCCAAGAGAAGT---AGA---GGA---GGA---C------AA---CAAAGGAGAAAACAACTGCCTGTTACACCCCATGAGCCAGCATGG---A---ATAGATGACGAAGAAAGAGAAGTGCTGATGTGGAA---GTTTGACAGTGCCCTAGCAC---GA--AAACACATAGCCC---GAG------------------------AACTGCAT---CCAGA---G---TTCTAT------------------------------------AA------AGACT------GC---------------------T---------------------------------------------G---ACAA---AG------A------------------------------AGT---------------------------TT---CT----------------------------------AACT---AGGACTT-CC---G---C---------------------TG---GGG---ACT------TTCCA---G------------G------------GGA---GGTG------T------------GG---CCG------GGGCGGAG---TT---GGGG---AGTGGCTA---A---CCCTCAGA---TGCTGCATAAAAGCA---GC---CGCTTTT---CGCTTGTA---CTGGGTCTCTC---TT---G---TTAG---ACCAGGTC-GAGCCCGGGAGCTCTCTGG---CT---AGCAAGGGAA---CCCACTG---CT---TA--AAGCCTCAATA---AA---GCTTG---CCT---TGAGT------------------------------------------------------------------------------------------------------------------------------------------------------------------------------------------------------------------------------------------------------------------------------------------------------------------------------------------------------------------------------------------------------------------------------------------------------------------------------------------------------------------------------------------------------------------------------------------------------------------------------------------------------------------------------------------------------------------------------------------------------------------------------------------------------------------------------------------------------------------------------------------------------------------------------------------------------------------------------------------------------------------------------------------------------------------------------------------------------------------------------------------------------------------------------------------------------------------------------------------------------------------------------------------------------------------------------------------------------------------------------------------------------------------------------------------------------------------------------------------------------------------------------------GCTTA---AAGTGGTGTGTGC---CCGTCTG---TGT---------------TGG---GA---------CTCTGGT---A---ACTAGAGATCCCTCAGAC---CACTC---T---A---GACTGAGT--------AAAATCTCTA---GCA
>01_AE.TH.1993.93TH051.AB220944
TGGAT------G---------------------------------------G---------------------------------------------------GC---TAATT---------------------------------------------------------------------------------------------------------------------------------------------------------------------TA------CT---CCAA---G------------------------------AA---AAGACAA------------------------GAGAT---CCTTGATTTATG---G---GTCTATA---------------ACACACAAGGCTTCTTCCC---TGATTGGTATAA---CTACACACCAGGG---CCA---GGG---AC---CAGATACCCACTGTGTTTTGGATGGTGCTTCAAGCTAGTACCAGTTGA---CCCAAGAGAAGT---AGA---GGA---GGA---C------AA---CAAAGGAGAAAACAGCTGCCTGTTACACCCCATGAGTCAGCATGG---A---ATAGAGGACGAAGAAAGAGAAGTGCTGATGTGGAA---GTTTGACAGTGCCCTAGCAC---GA--AGACACATAGCCC---GAG------------------------AACAACAT---CCAGA---G---TTCTAT------------------------------------AA------AGACT------AC---------------------T---------------------------------------------G---ACAA---AG------A------------------------------AGT---------------------------TT---CT----------------------------------AACT---AGGACTT-CC---G---C---------------------TG---GGG---ACT------TTCCA---G------------G------------GGA---GGTG------T------------GG---CCG------GGGCGGAG---TT---GGGG---AGTGGCTA---A---CCCTCAGA---AGCTGCATAAAAGCA---GC---CGCTTCT---CGCTTGTA---CTGGGTCTCTC---TT---G---TTAG---ACCAGGTC-GAGCCCGGGAGCTCTCTGG---CT---AGCAAGGGAA---CCCACTG---CT---TA--AAGCCTCAATA---AA---GCTTG---CCT---TGAGT------------------------------------------------------------------------------------------------------------------------------------------------------------------------------------------------------------------------------------------------------------------------------------------------------------------------------------------------------------------------------------------------------------------------------------------------------------------------------------------------------------------------------------------------------------------------------------------------------------------------------------------------------------------------------------------------------------------------------------------------------------------------------------------------------------------------------------------------------------------------------------------------------------------------------------------------------------------------------------------------------------------------------------------------------------------------------------------------------------------------------------------------------------------------------------------------------------------------------------------------------------------------------------------------------------------------------------------------------------------------------------------------------------------------------------------------------------------------------------------------------------------------------------GCTTA---AAGTGGTGTGTGC---CCGTCTG---TGT---------------TAG---GA---------CTCTGGT---A---ACTAGAGATCCCTCAGAC---CACTC---T---A---GACTGAGT-----A--AAAATCTCTA---GCA
>01_AE.TH.1993.93TH054.AB220945
TGGAT------G---------------------------------------G---------------------------------------------------GC---TAATT---------------------------------------------------------------------------------------------------------------------------------------------------------------------TA------CT---CCAA---G------------------------------AG---AAGACAA------------------------GAGAT---CCTTGACTTATG---G---GTCTATA---------------ATACACAAGGCATCTTCCC---TGATTGGCATAA---CTACACACCAGGG---CCA---GGG---AT---CAGATACCCACTGTGTTTTGGATGGTGCTTCAAGTTAGTACCAGTTGA---CCCAAGAGAAGT---AGA---GGA---GGA---C------AA---CAAAGGAGAAAACAACTGCCTGTTACACCCCATGAGCCAGCATGG---A---ATAGAGGACGACGAAAGAGAAGTGCTGATGTGGAA---GTTTGACAGTGCCCTAGCAC---GA--AAACACATAGCCC---GAG------------------------AACTGCAT---CCAGA---G---TTCTAT------------------------------------AA------AGACT------GC---------------------T---------------------------------------------G---ACAA---AG------A------------------------------AGT---------------------------TT---CT----------------------------------AACT---AGGACTT-CC---G---C---------------------TG---GGG---ACT------TTCCA---G------------G------------GGA---GGTG------T------------GG---CCG------GGGCGGAG---TT---GGGG---AGTGGCTA---A---CCCTCAGA---TGCTGCATAAAAGCA---GC---CGCTTTT---CGCTTGTA---CTGGGTCTCTC---TT---G---TTAG---ACCAGGTC-GAGCCCGGGAGCTCTCTGG---CT---AGCAAGGGAA---CCCACTG---CT---TA--AAGCCTCAATA---AA---GCTTG---CCT---TGAGT------------------------------------------------------------------------------------------------------------------------------------------------------------------------------------------------------------------------------------------------------------------------------------------------------------------------------------------------------------------------------------------------------------------------------------------------------------------------------------------------------------------------------------------------------------------------------------------------------------------------------------------------------------------------------------------------------------------------------------------------------------------------------------------------------------------------------------------------------------------------------------------------------------------------------------------------------------------------------------------------------------------------------------------------------------------------------------------------------------------------------------------------------------------------------------------------------------------------------------------------------------------------------------------------------------------------------------------------------------------------------------------------------------------------------------------------------------------------------------------------------------------------------------GCTTG---AAGTGGTGTGTGC---CCGTCTG---TGT---------------TAG---GA---------CTCTGGT---A---ACTAGAGATCCCTCAGAC---CACTC---T---A---GATTGAGT----G---AAAATCTCTA---GCA
>01_AE.TH.1993.93TH057.AB253424
TGGAT------G---------------------------------------G---------------------------------------------------GC---TAATT---------------------------------------------------------------------------------------------------------------------------------------------------------------------TA------CT---CCAA---G------------------------------AA---AAGACAA------------------------GAGAT---CCTTGACTTATG---G---GTCTACA---------------ATACACAAGGCTTCTTCCC---TGATTGGCACAA---CTACACACCAGGG---CCA---GGG---AT---CAGATACCCACTGTGTTTTGGATGGTGCTTCAAGCTAGTACCAGTTGA---CCCAAGAGAAGT---AGA---GGA---GGA---C------AA---CAAAGGAGAAAACAACTGCCTGTTACACCCCCTGAGCCAGCATGG---A---ATAGAGGACGAAGAAAGAGAAGTGCTGATGTGGAA---GTTTGACAGTGCCCTAGCAC---GA--AAACACACAGCCC---GAG------------------------AACTGCAT---CCAGA---G---TACTAT------------------------------------AA------AGACT------GC---------------------T---------------------------------------------G---ACAA---AG------A------------------------------AGT---------------------------TT---CT----------------------------------AACT---AGGACTT-CC---G---C---------------------TG---GGG---ACT------TTCCA---G------------G------------GGA---GGTG------T------------GG---CCG------GGGCGGAG---TT---GGGG---AGTGGCTA---A---CCCTCAGA---TGCTGCATAAAAGCA---GC---CGCTTTT---CGCTTGTA---CGAGGTCTCTC---TT---G---TTAG---ACCAGGTC-GAGCCCGGGAGCTCTCTGG---CT---AGCAAGGGAA---CCCACTG---CT---TA--AAGCCTCAATA---AA---GCTTG---CCT---TGAGT------------------------------------------------------------------------------------------------------------------------------------------------------------------------------------------------------------------------------------------------------------------------------------------------------------------------------------------------------------------------------------------------------------------------------------------------------------------------------------------------------------------------------------------------------------------------------------------------------------------------------------------------------------------------------------------------------------------------------------------------------------------------------------------------------------------------------------------------------------------------------------------------------------------------------------------------------------------------------------------------------------------------------------------------------------------------------------------------------------------------------------------------------------------------------------------------------------------------------------------------------------------------------------------------------------------------------------------------------------------------------------------------------------------------------------------------------------------------------------------------------------------------------------GCTTA---AAGTGGTGTGTGC---CCGTCTG---TGT---------------TAG---GA---------CTCTGGT---A---ACTAGAGATCCCTCAGAC---CACTC---T---A---GATTGAGT--------AAAATCTCTA---GCA
>01_AE.TH.1993.93TH060.AB220946
TGGAT------G---------------------------------------G---------------------------------------------------GC---TA--T---------------------------------------------------------------------------------------------------------------------------------------------------------------------TA------CT---CCAA---G------------------------------AG---AAGACAA------------------------GAGAT---CCTTGACTTATG---G---GTCTATA---------------ACACACAAGGCTTCTTCCC---TGATTGGCAAAA---CTACACACCAGGG---CCA---GGG---AC---CAGATACCCACTGTGTTTTGGATGGTGCTTCAAGCTAGTACCAGTTGA---CCCAAGAGAAGT---AGA---GGA---GGA---C------AA---CAAAGGAGAAAACAACTGCCTGTTACACCCCATGAGCCAGCATGG---A---ATAGATGACGAAGAAAGAGAAGTGCTGATGTGGAA---GTTTGACAGTGCCCTAGCAC---GA--AAACACATAGCCC---GAG------------------------AACTGCAT---CCAGA---G---TACTAT------------------------------------AA------AGACT------GC---------------------T---------------------------------------------G---ACAA---AG------A------------------------------AGT---------------------------TT---CT----------------------------------AACT---AGGACTT-CC---G---C---------------------TG---GGG---ACT------TTCCA---G------------G------------GGA---GGTG------T------------GG---CCG------GGGCGGAG---TT---GGGG---AGTGGCTA---A---CCCTCAGA---TGCTGCATAAAAGCA---GC---CGCTTTT---CGCTTGTA---CGTGGTCTCTC---TT---G---TTAG---ACCAGGTC-GAGCCCGGGAGCTCTCTGG---CT---AGCAAGGGAA---CCCACTG---CT---TA--AAGCCTCAATA---AA---GCTTG---CCT---TGAGT------------------------------------------------------------------------------------------------------------------------------------------------------------------------------------------------------------------------------------------------------------------------------------------------------------------------------------------------------------------------------------------------------------------------------------------------------------------------------------------------------------------------------------------------------------------------------------------------------------------------------------------------------------------------------------------------------------------------------------------------------------------------------------------------------------------------------------------------------------------------------------------------------------------------------------------------------------------------------------------------------------------------------------------------------------------------------------------------------------------------------------------------------------------------------------------------------------------------------------------------------------------------------------------------------------------------------------------------------------------------------------------------------------------------------------------------------------------------------------------------------------------------------------GCTTA---AAGTGGTGTGTGC---CCGTCTG---TGT---------------TAG---GA---------CTCTGGT---A---ACTAGAGATCCCTCAGAC---CACTC---T---A---GACTGAGT-----A--AAAATCTCTA---GCA
>01_AE.TH.1993.93TH062.AB220947
TGGAT------G---------------------------------------G---------------------------------------------------GC---TAATT---------------------------------------------------------------------------------------------------------------------------------------------------------------------TA------CT---CTAA---G------------------------------AG---AAGACAA------------------------GAGAT---CCTTGACTTATG---G---GTCTATC---------------ATACACAAGGCTTCTTCCC---TGATTGGGACAA---CTACACACCAGGG---CCA---GGG---AT---CAGATACCCACTGTGTTTTGGATGGTGCTTCAAGCTAGTACCAGTTGA---CCCAAAAGAAGT---AGA---GGA---GGA---C------AA---CAAAGGAGAAAACAACTGCCTGTTACACCCCATGAGCCAGCATGG---A---ATGGATGACGAAGAAAGAGGAGTGCTGATGTGGAA---GTTTGACAGTGCCCTAGCAC---GA--AAACACATAGCCC---GAG------------------------AAATGCAT---CCAGA---G---TACTAT------------------------------------AA------AGACT------GC---------------------T---------------------------------------------G---ACAA---AG------A------------------------------AGT---------------------------TT---CT----------------------------------AACT---AGGACTT-CC---G---C---------------------TG---GGG---ACT------TTCCA---G------------G------------GGA---GGTG------T------------GG---CCG------GGGCGGAG---TT---GGGG---AGTGGTTA---A---CCCTCAGA---TGCTGCATAAAAGCA---GC---CGCTTTT---CGCTTGTA---CTGGGTCTCTC---TT---G---TTAG---ACCAGGTC-GAGCCCGGGAGCTCTCTGG---CT---AGCAAGGGAA---CCCACTG---CT---TA--AGGCCTCAATA---AA---GCTTG---CCT---TGAGT------------------------------------------------------------------------------------------------------------------------------------------------------------------------------------------------------------------------------------------------------------------------------------------------------------------------------------------------------------------------------------------------------------------------------------------------------------------------------------------------------------------------------------------------------------------------------------------------------------------------------------------------------------------------------------------------------------------------------------------------------------------------------------------------------------------------------------------------------------------------------------------------------------------------------------------------------------------------------------------------------------------------------------------------------------------------------------------------------------------------------------------------------------------------------------------------------------------------------------------------------------------------------------------------------------------------------------------------------------------------------------------------------------------------------------------------------------------------------------------------------------------------------------GCTTA---AAGTGGTGTGTGC---CCGTCTG---TGT---------------TAG---GA---------CTCTGGT---A---ACTAGAGATCCCTCAGAC---CACTC---T---A---GACTGAGT-----A--AAAACCTCTA---GCA
>01_AE.TH.1993.93TH065.AB220948
TGGAT------G---------------------------------------G---------------------------------------------------GC---TAATT---------------------------------------------------------------------------------------------------------------------------------------------------------------------TA------CT---CCAA---G------------------------------AA---AAGACAA------------------------GAGAT---CCTTGATTTATG---G---GTCTATA---------------ATACACAAGGCTTCTTCCC---TGATTGGCAAAA---CTACACACCAGGG---CCA---GGG---AT---CAGATACCCACTGTGTTTTGGATGGTGCTTCAAGCTAGTACCAGTTGA---CCCAAGAGAAGT---AGA---GGA---GGA---C------AA---CAAAGAAGAAAACAACTGCCTGTTACACCCCATGAGCCAGCATGG---A---ATAGATGACGAAGAAAGAGAAGTGCTGATGTGGAA---GTTTGACAGTACCCTAGCAC---GA--AAACACATAGCCC---GAG------------------------AACAGCAT---CCAGA---G---TTCTAT------------------------------------AA------AGACT------GC---------------------T---------------------------------------------G---ACAA---AG------A------------------------------AGT---------------------------TT---CT----------------------------------AACT---AGGACTT-CC---G---C---------------------TG---GGG---ACT------TTCCA---G------------G------------GGA---GGTG------T------------GG---CCG------GGGCGGAG---TT---GGGG---AGTGGCTA---A---CCCTCAGA---TGCTGCATAAAAGCA---GC---CGCTTTT---CGCTTGTA---CTGGGTCTCTC---TT---G---GTAG---ACCAGGTT-GAGCCCGGGAGCTCTCTGG---CT---AACAAGGGAA---CCCACTG---CT---TA--AAGCCTCAATA---AA---GCTTG---CCT---TGAGT------------------------------------------------------------------------------------------------------------------------------------------------------------------------------------------------------------------------------------------------------------------------------------------------------------------------------------------------------------------------------------------------------------------------------------------------------------------------------------------------------------------------------------------------------------------------------------------------------------------------------------------------------------------------------------------------------------------------------------------------------------------------------------------------------------------------------------------------------------------------------------------------------------------------------------------------------------------------------------------------------------------------------------------------------------------------------------------------------------------------------------------------------------------------------------------------------------------------------------------------------------------------------------------------------------------------------------------------------------------------------------------------------------------------------------------------------------------------------------------------------------------------------------GCTTA---AAGTGGTGTGTGC---CCGTCTG---TGT---------------TAG---GA---------CTCTGGT---A---ACTAGAGATCCCTCAGAC---CACTC---T---A---GACTGAGT--------AAAATCTCTA---GCA
>01_AE.TH.1993.93TH253.U51189
TGGAA------G---------------------------------------G---------------------------------------------------GC---TAGTT---------------------------------------------------------------------------------------------------------------------------------------------------------------------TA------CT---CCAA---G------------------------------AA---AAGACAA------------------------GAGAT---CCTTGACTTATG---G---GTCTATC---------------ATACACAAGGCTTCTTCCC---TGATTGGCATAA---CTACACACCAGGG---CCA---GGG---AT---CAGATATCCACTGTGTTTTGGATGGTGCTTCAAACTAGTACCAGTTGA---CCCAAGAGAAGT---AGA---GGA---GGA---C------AA---CAAAGGAGAAAACAACTGCCTGTTACACCCCATGAGCCAGCATGG---A---ATAGAGGACGAAGAAAGAGAAGTGCTGATATGGAA---GTTTGACAGTGCCCTAGCAC---GA--AGACACATAGCCC---GAG------------------------AACTGCGT---CCAGA---G---TTCTAT------------------------------------AA------AGACT------GC---------------------T---------------------------------------------G---ACAA---AG------A------------------------------AGT---------------------------TT---CT----------------------------------AACT---AGGACTT-CC---G---C---------------------TG---GGG---ACT------TTCCA---G------------G------------GGA---GGTG------T------------GG---CCG------GGGCGGAG---TT---GGGG---AGTGGTTA---A---CCCTCAGA---TGCTGCATAAAAGCA---GC---CGCTTTT---CGCTTGTA---CTGGGTCTCTC---TT---G---TTAG---GCCAGGTC-GAGCCCGGGAGCTCTCTGG---CT---AGCAGGGGAA---CCCACTG---CT---TA--AAGCCTCAATA---AA---GCTTG---CCT---TGAGT------------------------------------------------------------------------------------------------------------------------------------------------------------------------------------------------------------------------------------------------------------------------------------------------------------------------------------------------------------------------------------------------------------------------------------------------------------------------------------------------------------------------------------------------------------------------------------------------------------------------------------------------------------------------------------------------------------------------------------------------------------------------------------------------------------------------------------------------------------------------------------------------------------------------------------------------------------------------------------------------------------------------------------------------------------------------------------------------------------------------------------------------------------------------------------------------------------------------------------------------------------------------------------------------------------------------------------------------------------------------------------------------------------------------------------------------------------------------------------------------------------------------------------GCTTA---AAGTGGTGTGTGC---CCATCTG---TGT---------------TAG---GA---------CTCTGGT---A---ACTAGAGATCCCTCAGAT---CACTC---T---A---GACTGAGT-----A--AAAATCTCTA---GCA
>01_AE.TH.1993.93TH9021.AF164485
TGGAT------G---------------------------------------G---------------------------------------------------GC---TAATT---------------------------------------------------------------------------------------------------------------------------------------------------------------------TA------CT---CCAA---G------------------------------AG---AAGACAA------------------------GAGAT---CCTTGACTTATG---G---GTTTATA---------------ATACACAAGGCTTCTTCCC---TGATTGGCAGAA---TTACACACCAGGGG--CCAG--GGG---AT---CAGATACCCACTGTGTTTTGGGTGGTGCTTCAAGCTAGTACCAGTTGA---CCAAGGAGTAGT---AGA---GGA---GGA---C------AA---CAAAGAAGAAAACAACTGCCTGTTACACCCCATGAGCCAGCATGG---A---ATAGAGGACGAAGACAGAGAAGTGCTGATGTGGAA---GTTTGACAGTTCCCTAGCAC---GA--AAACACATAGCCC---GAG------------------------AACTGCGT---CCAGA---G---TACTAT------------------------------------AG------AGACT------GC---------------------T---------------------------------------------G---ACAA---AG------A------------------------------AGT---------------------------TT---CT----------------------------------AACT---AGGACTT-CC---G---C---------------------TG---GGG---ACT------TTCCA---G------------G------------GGAA--GGTG------T------------GG---CTG------GGGCGGAG---TT---GGGG---AGTGGTTA---A---CCCTCAAA---TGCTGCATAAAAGCA---GC---CGCTCTT---CGCTTGTA---CTGAGTCTCTC---TT---G---TTAA---ACCAGGTC-GAGCCCGGGAGCTCTCTGG---CT---AGCAAGGGAA---CCCACTG---CC---TA--ATGCCTCAATA---AA---GCTTG---CCT---TGAGT------------------------------------------------------------------------------------------------------------------------------------------------------------------------------------------------------------------------------------------------------------------------------------------------------------------------------------------------------------------------------------------------------------------------------------------------------------------------------------------------------------------------------------------------------------------------------------------------------------------------------------------------------------------------------------------------------------------------------------------------------------------------------------------------------------------------------------------------------------------------------------------------------------------------------------------------------------------------------------------------------------------------------------------------------------------------------------------------------------------------------------------------------------------------------------------------------------------------------------------------------------------------------------------------------------------------------------------------------------------------------------------------------------------------------------------------------------------------------------------------------------------------------------GCTTA---AAGTGGTGTGTGC---CCGTCTG---TGT---------------TAG---GA---------CTCTGGT---A---ACTAAAAATCCCTCAGAC---CACTC---T---A---GACTGAGT-----A--AAAATCTCTA---GCA
>01_AE.TH.1995.95TH83.AF196744
TGGAA------G---------------------------------------G---------------------------------------------------GC---TAATT---------------------------------------------------------------------------------------------------------------------------------------------------------------------TA------CT---CCAA---G------------------------------AG---AAGACAA------------------------GAGAT---CCTTGACTTATG---G---GTTTATC---------------ACACACAAGGCTTCTTCCC---TGATTGGGATAA---CTACACACCAGGG---CCA---GGG---AT---CAGATACCCACTGTGTTTTGGATGGTGCTTCAAGCTAGTACCAGTTGA---CCCAAGAGAAGT---AGA---GGA---GGA---C------AA---CAAAGGAGAAAACAGCTGCCTGTTACACCCCATGANCCAGCATGG---A---ATAGAGGACGAAGAAAGAGAAGTGCTGATGTGGAA---GTTTGACAGTGCCCTAGCAC---GA--ACACACATAGCCC---GAG------------------------AACTGCAC---CCAGA---G---TTCTAT------------------------------------AA------AGACT------GC---------------------T---------------------------------------------G---ACAA---AG------A------------------------------AGT---------------------------TT---CT----------------------------------AACT---AGGACTT-CC---G---C---------------------TG---GGG---ACT------TTCCA---G------------G------------NGA---GGTG------T------------GG---CCG------GGGCGGAG---TT---GGGG---AGTGGCTA---A---CCCTCAGA---TGCTGCATAAAAGCA---GC---CGCTTCT---CGCTTGTA---CTGGGTCTCTC---TT---G---TTAG---ACCAGGTT-GAGCCCGGGAGCTCTCTGG---CT---AGCAAGGGAA---CCCACTG---CT---TA--AAGCCTCAATA---AA---GCTTG---CCT---TGAGT------------------------------------------------------------------------------------------------------------------------------------------------------------------------------------------------------------------------------------------------------------------------------------------------------------------------------------------------------------------------------------------------------------------------------------------------------------------------------------------------------------------------------------------------------------------------------------------------------------------------------------------------------------------------------------------------------------------------------------------------------------------------------------------------------------------------------------------------------------------------------------------------------------------------------------------------------------------------------------------------------------------------------------------------------------------------------------------------------------------------------------------------------------------------------------------------------------------------------------------------------------------------------------------------------------------------------------------------------------------------------------------------------------------------------------------------------------------------------------------------------------------------------------GCTTA---AAGTGGTGTGTGC---CCGTCTG---TGT---------------TAG---GA---------CTCTGGT---A---ACTAGAGATCCCTCAGAC---CACTC---T---A---GACTGAGT-----A--AAAATCTCTA---GCA
>01_AE.TH.1997.97TH87.AF196746
TGGAT------G---------------------------------------G---------------------------------------------------GC---TAATT---------------------------------------------------------------------------------------------------------------------------------------------------------------------TA------CT---CCAA---G------------------------------AG---AAGACAA------------------------GAGAT---CCTTGACTTATG---G---GTCTATA---------------ATACACAAGGCTTCTTCCC---TGATTGGCAAAA---CTACACACCAGGG---CCA---GGG---AT---CAGATTCCCACTATGTTTTGGATGGTGCTTCAAGCTAGTACCAGTTGA---CCCAAAAGAAGT---AGA---GGA---GAA---C------AA---CAAAGGAGAAAACAACTGCCTGTTACACCCCATGAGCCAGCATGG---A---ATGGAGGACGAAGAAGGAGAAGTGCTGGTGTGGAA---GTTTGACAGTGCCCTAGCAC---GG--AGACACATAGCCC---GAG------------------------AACGGCAT---CCGGA---G---TACTAT------------------------------------AA------AGACT------GC---------------------T---------------------------------------------G---ACAA---AG------A------------------------------AGT---------------------------TT---CT----------------------------------AACT---AGGACTT-CC---G---C---------------------TG---GGG---ACT------TTCCA---G------------G------------GGA---GGTG------T------------GG---CCG------GGGCGGAG---TT---GGGG---AGTGGCTA---A---CCCTCAGA---AGCTGCATAAAAGCA---GC---CGCTTTT---CGCTTGTA---CTGGGTCTCTC---TT---G---TTAG---ACCAGGTC-GAGCCCGGGAGCTCCCTGA---CT---AGCAAGGGAA---CCCACTG---CT---TA--AAGCCTCAATA---AA---GCTTG---CCT---TGAGT------------------------------------------------------------------------------------------------------------------------------------------------------------------------------------------------------------------------------------------------------------------------------------------------------------------------------------------------------------------------------------------------------------------------------------------------------------------------------------------------------------------------------------------------------------------------------------------------------------------------------------------------------------------------------------------------------------------------------------------------------------------------------------------------------------------------------------------------------------------------------------------------------------------------------------------------------------------------------------------------------------------------------------------------------------------------------------------------------------------------------------------------------------------------------------------------------------------------------------------------------------------------------------------------------------------------------------------------------------------------------------------------------------------------------------------------------------------------------------------------------------------------------------GCTTA---AAGTGGTGTGTGC---CCGTCTG---TGT---------------TAG---GA---------CTCTGGT---A---ACTAGAGATCCCTCAGAC---CACTC---T---A---GACTGAGT-----A--AAAATCTCTA---GCA
>01_AE.TH.1997.97TH92.AF196745
TGGAA------G---------------------------------------G---------------------------------------------------GC---TAATT---------------------------------------------------------------------------------------------------------------------------------------------------------------------TA------CT---CCAA---G------------------------------AG---AAGACAA------------------------GAGAT---CCTTGACTTATG---G---GTCTATA---------------ATACACAAGGCTTCTTCCC---TGATTGGCACAA---CTACACACCAGGG---CCA---GGG---AT---CAGATACCCACTGTGTTTTGGATGGTGTTTCAAGCTTGTACCAGTTGA---CCAAAGAGAAGT---AGA---GCA---GGA---C------AA---CGAAGGAGAAAACAACTGCCTGTTACACCCCATGAGCCAGCATGG---A---ATAGAGGATGAAGACAGAGAAGTGCTGATGTGGAA---GTTTGACAGTGCCCTAGCAC---GA--AAACACATAGCCC---GAG------------------------AACTGCAT---CCAGA---G---TACTAT------------------------------------AA------AGACT------GC---------------------T---------------------------------------------G---ACAA---AG------A------------------------------AGT---------------------------TT---CT----------------------------------AACT---AGGACTT-CC---G---C---------------------TG---GGG---ACT------TTCCA---G------------G------------GGA---GGTG------T------------GG---CCG------GGGCGGAG---TT---GGGG---AGTGGTTA---A---CCCTCAGA---TGCTGCATAAAAGCA---GC---CGCTTTT---CGCTTGTA---CTGGGTCTCTC---TT---G---TTAG---ACCAGGTC-GAGCCTGGGAGCTCTCTGG---CT---AGCAGGGGAA---CCCACCG---CT---TA--AAGCCTCAATA---AA---GCTTG---CCT---TGAGT------------------------------------------------------------------------------------------------------------------------------------------------------------------------------------------------------------------------------------------------------------------------------------------------------------------------------------------------------------------------------------------------------------------------------------------------------------------------------------------------------------------------------------------------------------------------------------------------------------------------------------------------------------------------------------------------------------------------------------------------------------------------------------------------------------------------------------------------------------------------------------------------------------------------------------------------------------------------------------------------------------------------------------------------------------------------------------------------------------------------------------------------------------------------------------------------------------------------------------------------------------------------------------------------------------------------------------------------------------------------------------------------------------------------------------------------------------------------------------------------------------------------------------GCTTG---AAGTGGTGTGTGC---CCGTCTG---TGT---------------TAG---GA---------CTCTGGT---A---ACTAGAGATCCCTCAGAC---CACTC---T---A---GACTGAGT-----A--AAAATCTCTA---GCA
>01_AE.TH.1998.98THOT032.AB052604
TGGAT------G---------------------------------------G---------------------------------------------------GC---TAGTT---------------------------------------------------------------------------------------------------------------------------------------------------------------------TA------CT---CCAA---G------------------------------AA---AAGACAA------------------------GAGAT---CCTTGATTTATG---G---GTCTATA---------------ATACACAAGGCTTCTTCCC---TGATTGGCATAA---CTACACACCAGGG---CCA---GGG---AT---CAGATACCCACTGTGTTTTGGATGGTGCTTCAAGCTAGTACCAGTTGA---CCCAAAAGATGT---AGA---GGA---GAA---C------AA---CAAAGAAGAAAACAACTGCCTATTACACCCCATGAGCCAGCATGG---A---ATGGAGGACGAAGAAAGAGAAGTGCTGATATGGAA---GTTTGACAGTGCCCTAGCAC---GA--AGACACATAGCCC---GAG------------------------AACTGCGT---CCAGA---G---TTCTAT------------------------------------AA------AGACT------GC---------------------T---------------------------------------------G---ACAA---AG------A------------------------------AGT---------------------------TT---CT----------------------------------AACT---GGGACTT-CC---G---C---------------------TG---GGG---ACT------TTCCA---G------------G------------GGA---GGTG------T------------GG---CCG------GGGCGGAG---TT---GGGG---AGTGGCTA---A---CCCTCAGA---TGCTGCATAAAAGCA---GC---CGCTTCT---CGCTTGTA---CTGGGTCTCTC---TT---G---TTAG---ACCAGGTC-GAGCCCGGGAGCTCCCTGG---CT---AGCAGGGGAA---CCCACTG---CT---TA--AAGCCTCAATA---AA---GCTTG---CCT---TGAGT------------------------------------------------------------------------------------------------------------------------------------------------------------------------------------------------------------------------------------------------------------------------------------------------------------------------------------------------------------------------------------------------------------------------------------------------------------------------------------------------------------------------------------------------------------------------------------------------------------------------------------------------------------------------------------------------------------------------------------------------------------------------------------------------------------------------------------------------------------------------------------------------------------------------------------------------------------------------------------------------------------------------------------------------------------------------------------------------------------------------------------------------------------------------------------------------------------------------------------------------------------------------------------------------------------------------------------------------------------------------------------------------------------------------------------------------------------------------------------------------------------------------------------GCTTG---AAGTGGTGTGTGC---CCATCTG---TGT---------------TAG---GA---------CTCTGGT---A---ACTAGAGATCCCTCAGAC---CACTC---T---A---GACTGAGT-----A--AAAATCTCTA---GCA
>01_AE.TH.1998.98THOT040.AB052602
TGGAT------G---------------------------------------G---------------------------------------------------GC---TAGTT---------------------------------------------------------------------------------------------------------------------------------------------------------------------TA------CT---CCAA---G------------------------------AA---AAGACAA------------------------GAGAT---CCTTGATTTATG---G---GTCTATA---------------ATACACAAGGCTTCTTCCC---TGATTGGCAAAA---CTACACACCAGGA---CCA---GGG---AT---CAGATACCCACTGTGTTTTGGATGGTGCTTCAAGCTAGTACCAGTTGA---TCCAAGAGAAGT---AGA---GGA---GAA---C------AA---CAAAGGGGAAAACAACTGCCTGCTACACCCCATGAGCCAGCATGG---A---ATAGGGGACGAAGAAAGAGAAGTGCTGATGTGGAA---GTTTGACAGTGCCCTAGCAC---GA--AGACACATAGCCC---GAG------------------------AACGGCGT---CCAGA---G---TACTTT------------------------------------AA------AGACT------GC---------------------T---------------------------------------------G---ACAA---AG------A------------------------------AGT---------------------------TT---CT----------------------------------AACT---GGGACTT-CC---G---C---------------------TG---GGG---ACT------TTCCA---G------------G------------GGA---GGTG------T------------GG---CCG------GGGCGGAG---TT---GGGG---AGTGGCTA---A---CCCTCAGA---TGCTGCATAAAAGCA---GC---CGCTTTT---CGCTTGTA---CGTGGTCTCTC---TT---G---GTAG---ACCAGGTT-GAGCCCGGGAGCTCTCTGG---CT---AGCAAGGGAA---CCCACTG---CT---TA--AAGCCTCAATA---AA---GCTTG---CCT---TGAGT------------------------------------------------------------------------------------------------------------------------------------------------------------------------------------------------------------------------------------------------------------------------------------------------------------------------------------------------------------------------------------------------------------------------------------------------------------------------------------------------------------------------------------------------------------------------------------------------------------------------------------------------------------------------------------------------------------------------------------------------------------------------------------------------------------------------------------------------------------------------------------------------------------------------------------------------------------------------------------------------------------------------------------------------------------------------------------------------------------------------------------------------------------------------------------------------------------------------------------------------------------------------------------------------------------------------------------------------------------------------------------------------------------------------------------------------------------------------------------------------------------------------------------GCTTA---AAGTGGTGTGTGC---CCGTCTG---TGT---------------TAG---GA---------CTCTGGT---A---ACTAGAGATCCCTCAGAC---CACTC---T---A---GACTGAGT-----A--AAAATCTCTA---GCA
>01_AE.TH.1998.98THOT054.AB052601
TGGAT------G---------------------------------------G---------------------------------------------------GC---TAGTT---------------------------------------------------------------------------------------------------------------------------------------------------------------------TA------CT---CCAA---G------------------------------AG---AAGACAA------------------------GAGAT---CCTTGACTTATG---G---GTCTATC---------------ATACACAAGGCTTCTTCCC---TGATTGGGACAA---CTACACACCAGGG---CCA---GGG---AT---CAGATACCCACTATGTTTTGGATGGTGCTTTAAGCTAGTACCAGTTGA---CCCAGGAGAAGT---AGA---GGA---GGA---C------AA---CAAAGGAGAAAACAACTGCCTGTTACACCCCATGAGCCAGCATGG---A---ATAGAGGACCCAGAAGGAGAAGTGCTGATGTGGAA---GTTTGACAGTGCCCTAGCAC---GA--AAACACATAGCCC---GAG------------------------AACAGCAT---CCAGA---G---TTCTAT------------------------------------AA------AGACT------GC---------------------T---------------------------------------------G---ACAA---AG------A------------------------------AGT---------------------------TT---CT----------------------------------AACT---AGGACTT-CC---G---C---------------------TG---GGG---ACT------TTCCA---G------------G------------GGA---GGTG------T------------GG---CCG------GGGCGGAG---TT---GGGG---AGTGGCTA---A---CCCTCAGA---TGCTGCATA-AAGCA---GC---CGCTTTT---CGCTTGTA---CTGGGTCTCTC---TT---G---TTAG---ACCAGGTC-GAGCCCGGGAGCTCTCTGG---CT---AGCAAGGGAA---CCCACTG---CT---TA--AAGCCTCAATA---AA---GCTTG---CCT---TGAGT------------------------------------------------------------------------------------------------------------------------------------------------------------------------------------------------------------------------------------------------------------------------------------------------------------------------------------------------------------------------------------------------------------------------------------------------------------------------------------------------------------------------------------------------------------------------------------------------------------------------------------------------------------------------------------------------------------------------------------------------------------------------------------------------------------------------------------------------------------------------------------------------------------------------------------------------------------------------------------------------------------------------------------------------------------------------------------------------------------------------------------------------------------------------------------------------------------------------------------------------------------------------------------------------------------------------------------------------------------------------------------------------------------------------------------------------------------------------------------------------------------------------------------GCTTA---AAGTGGTGTGTGC---CCGTCTG---TGT---------------TAG---GA---------CTCTGGT---A---ACTAGAGATCCCTCAGAC---CACTC---T---A---GACTGAGT-----A--AAAATCTCTA---GCA
>01_AE.TH.1998.98TNIH029.AB052605
TGGAT------G---------------------------------------G---------------------------------------------------GC---TAGTT---------------------------------------------------------------------------------------------------------------------------------------------------------------------TA------CT---CCAA---G------------------------------AA---AAGACAA------------------------GAGAT---CCTTGACTTATG---G---GTTTATA---------------ATACACAAGGCTTCTTCCC---TGATTGGCAAAA---CTACACACCAGGG---CCA---GGG---AT---CAGATACCCACTGTGTTTTGGATGGTGCTTCAAGCTAGTACCAGTTGA---CCCAGATGAAGT---AGA---GGA---GAA---C------AA---CAAAGGAGAAAACAACTGCCTGTTACACCCCATGAGCCAGCATGG---A---ATGGAGGACGAAGAAGGAGAAGTGCTGAGATGGAA---GTTTGACAGTTCCCTAGCAC---GA--AAACACATAGCCC---GAG------------------------AACAGCAT---CCGGA---A---TACTAT------------------------------------AA------AGACT------GC---------------------T---------------------------------------------G---ACAA---AG------A------------------------------AGT---------------------------TT---CT----------------------------------AACT---AGGACTT-CC---G---C---------------------TG---GGG---ACT------TTCCA---G------------G------------GGA---GGTG------T------------GG---CTG------GGGCGGAG---TT---GGGG---AGTGGCTA---A---CCCTCAAA---TGCTGCATAAAAGCA---GC---CGCTTTT---CGCTTGTA---AGAGGTCTCTC---TT---G---TTAG---ACCAGGTC-GAGCCCGGGAGCTCTCTGG---CT---AGCAGGGGAA---CCCACTG---CT---TA--AAGCCTCAATA---AA---GCTTG---CCT---TGAGT------------------------------------------------------------------------------------------------------------------------------------------------------------------------------------------------------------------------------------------------------------------------------------------------------------------------------------------------------------------------------------------------------------------------------------------------------------------------------------------------------------------------------------------------------------------------------------------------------------------------------------------------------------------------------------------------------------------------------------------------------------------------------------------------------------------------------------------------------------------------------------------------------------------------------------------------------------------------------------------------------------------------------------------------------------------------------------------------------------------------------------------------------------------------------------------------------------------------------------------------------------------------------------------------------------------------------------------------------------------------------------------------------------------------------------------------------------------------------------------------------------------------------------GCTAA---AAGTGGTGTGTGC---CCGTCTG---TGT---------------TAG---GA---------CTCTGGT---A---ACTAGAGATCCCTCAGAC---CACTC---G---C---GGTTGAGT-----A--AAAATCTCTA---GCA
>01_AE.TH.1998.98TNIH045.AB052600
TGGAT------G---------------------------------------G---------------------------------------------------GC---TAGTT---------------------------------------------------------------------------------------------------------------------------------------------------------------------TA------CT---CCGA---T------------------------------AA---AAGACGA------------------------GAGAT---CCTTGACTTATG---G---GTCTATC---------------ACACACAAGGCTTCTTCCC---TGATTGGCAAAA---CTACACACCAGGG---CCA---GGG---AT---CAGATACCCACTGTGTTTTGGATGGTGCTTCAAGCTAGTACCAGTCGA---TCCAAGAGAAGT---AGA---GGA---GGA---C------AA---CAAAGGGGAAAACAACTGCCTGTTACACCCCATGAGCCAGCATGG---G---ATAGGGGACGAAGAAAGAGAAGTGCTGATGTGGAA---GTTTGACAGCGCCCTAGCAC---GA--AAACACACAGCCC---GAG------------------------AACTGCAT---CCAGA---G---TACTATAAAGACT-----------------------------AA------AGACT------GC---------------------T---------------------------------------------G---ACAA---AG------A------------------------------AGT---------------------------TT---CT----------------------------------AACT---AGGACTT-CC---G---C---------------------TG---GGG---ACT------TTCCA---G------------G------------GGA---GGTG------T------------GG---CCG------GGGCGGAG---TT---GGGG---AGTGGCTA---A---CCCTCAGA---TGCTGCATAAAAGCA---GC---CGCTTTT---CGCTTGTA---CTGGGTCTCTC---TT---G---TTAG---ACCAGGTT-GAGCCCGGGAGCTCTCTGG---CT---AGCAAGGGAA---CCCACTG---CT---TG--AAGCCTCAATA---AA---GCTTG---CCT---TGAGT------------------------------------------------------------------------------------------------------------------------------------------------------------------------------------------------------------------------------------------------------------------------------------------------------------------------------------------------------------------------------------------------------------------------------------------------------------------------------------------------------------------------------------------------------------------------------------------------------------------------------------------------------------------------------------------------------------------------------------------------------------------------------------------------------------------------------------------------------------------------------------------------------------------------------------------------------------------------------------------------------------------------------------------------------------------------------------------------------------------------------------------------------------------------------------------------------------------------------------------------------------------------------------------------------------------------------------------------------------------------------------------------------------------------------------------------------------------------------------------------------------------------------------GCTTA---AAGTGGTGTGTGC---CCATCTG---TGT---------------TAG---GA---------CTCTGGT---A---ACTAGAGATCCCTCAGAC---CACTC---T---A---GACTGAGT-----A--AAAATCTCTA---GCA
>01_AE.TH.1998.98TNIH045.AB052603
TGGAT------G---------------------------------------G---------------------------------------------------GC---TAGTT---------------------------------------------------------------------------------------------------------------------------------------------------------------------TA------CT---CCAA---G------------------------------AA---AAGACAA------------------------GAGAT---CCTTGACTTATG---G---GTTTATA---------------ATACACAAGGCTTCTTCCC---TGATTGGCAAAA---CTACACACCAGGG---CCA---GGG---GT---CAGATACCCACTGTGCTTTGGATGGTGCTTCAAGCTAGTACCAGTTGA---CCCAGGAGAAGT---AGA---GGA---GAA---C------AA---CAAAGGAGAAAACAGCTGCCTGCTACACCCCATGAGCCAGCATGG---A---ATAGAGGACGACGAAAGAGAAGTGCTGATGTGGAA---GTTTGACAGTGCCCTAGCAC---GA--AAACACATAGCCC---GAG------------------------AACTGCGT---CCAGA---G---TACTTT------------------------------------AA------AGACT------GC---------------------T---------------------------------------------G---ACAA---AG------A------------------------------AGT---------------------------TT---CT----------------------------------AACT---AGGACTT-CC---G---C---------------------TG---GGG---ACT------TTCCA---G------------G------------GGA---GGTG------T------------GG---CCG------GGGCGGAG---TT---GGGG---AGTGGCTA---A---CCCTCAGA---TGCTGCATAAAAGCA---GC---CGCTTTT---CGCTTGTA---CTGGGTCTCTC---TT---G---TTAG---ACCAGGTC-GAGCCCGGGAGCTCTCTGG---CT---AGCAAGGGAA---CCCACTG---CT---TA--AAGCCTCAATA---AA---GCTTG---CCT---TGAGT------------------------------------------------------------------------------------------------------------------------------------------------------------------------------------------------------------------------------------------------------------------------------------------------------------------------------------------------------------------------------------------------------------------------------------------------------------------------------------------------------------------------------------------------------------------------------------------------------------------------------------------------------------------------------------------------------------------------------------------------------------------------------------------------------------------------------------------------------------------------------------------------------------------------------------------------------------------------------------------------------------------------------------------------------------------------------------------------------------------------------------------------------------------------------------------------------------------------------------------------------------------------------------------------------------------------------------------------------------------------------------------------------------------------------------------------------------------------------------------------------------------------------------GCTTA---AAGTGGTGTGTGC---CCGTCTG---TGT---------------TAG---GA---------CTCTGGT---A---ACTAGAGATCCCTCAGAC---CACTC---T---A---GACTGAGT-----A--AAAATCTCTA---GCA
>01_AE.TH.1998.98TNIH054.AB052607
TGGAT------G---------------------------------------G---------------------------------------------------GC---TAGTT---------------------------------------------------------------------------------------------------------------------------------------------------------------------TA------CT---CCAA---G------------------------------AA---AAGACAA------------------------GAGAT---CCTTGACTTATG---G---GTCTATA---------------ATACACAAGGTTACTTCCC---TGATTGGCACAA---CTACACACCAGGG---CCA---GGG---AT---CAGATACCCACTGTGTTTTGGATGGTGCTTCAAGCTAGTACCAGTGGA---CCCAAGAGACGT---AGA---GGA---GGA---C------AA---CAAAGGAGAAGACAACTGCCTATTACACCCCATAAGCCAGCATGG---A---ATAGATGATGAAGACAGAGAAGTGCTGGTGTGGAA---GTTTGACAGTGCCCTAGCAC---GA--AAACACACAGCCC---GAG------------------------AACTGCAT---CCAGA---G---TACTATAAAGACTG----------------------------AA------AGACT------GC---------------------T---------------------------------------------G---ACAA---AG------A------------------------------AGT---------------------------TT---CT----------------------------------AACT---GGGACTT-CC---G---C---------------------TG---GGG---ACT------TTCCA---G------------G------------GGA---GGAG------T------------GG---CCG------GGGCGGGG---TT---GGGG---AGTGGCTA---A---CCCTCAGA---AGCTGCATAAAAGCA---GC---CGCTTGC---CGCTTGTA---CTGGGTCTCTC---TT---G---GTGG---ACCAGGTC-GAGCCCGGGAGCTCTCTGG---CT---ATCAGGGGAA---CCCACTG---CT---TA--AAGCCTCAATA---AA---GCTTG---CCT---TGAGT------------------------------------------------------------------------------------------------------------------------------------------------------------------------------------------------------------------------------------------------------------------------------------------------------------------------------------------------------------------------------------------------------------------------------------------------------------------------------------------------------------------------------------------------------------------------------------------------------------------------------------------------------------------------------------------------------------------------------------------------------------------------------------------------------------------------------------------------------------------------------------------------------------------------------------------------------------------------------------------------------------------------------------------------------------------------------------------------------------------------------------------------------------------------------------------------------------------------------------------------------------------------------------------------------------------------------------------------------------------------------------------------------------------------------------------------------------------------------------------------------------------------------------GCTTA---AAGTGGTGTGTGC---CCGTCTG---TGT---------------TAG---GA---------CTCTGGT---A---ACTAGAGATCCCTCAGAC---CACTC---T---A---GACTGAGT-----A--AAAATCTCTA---GCA
>01_AE.TH.1999.99TNIH002.AB052606
TGGAT------G---------------------------------------G---------------------------------------------------GC---TAGTT---------------------------------------------------------------------------------------------------------------------------------------------------------------------TA------CT---CCAA---G------------------------------AA---AAGACAA------------------------GAGAT---CCTTGACTTATG---G---GTCTATA---------------ATACACAAGGTTACTTCCC---TGATTGGCAAAA---CTACACACCAGGG---CCA---GGG---AT---CAGATACCCACTGTGTTTTGGATGGTGCTTCAAGCTAGTACCAGTTGA---CCCAAGAGACGT---AGA---GGA---GGC---C------AA---CAAAGGAGAAAGCAACTGCCTATTACACCCCATGAGCCAGCATGG---A---ATAGATGATGAAGAAAGAGAAGTGCTGGTGTGGAA---GTTTGACAGTGCCCTAGCAC---GA--AAACACACAGCCC---GAG------------------------AACTGCAT---CCAGA---G---TACTAT------------------------------------AA------AGACT------GC---------------------T---------------------------------------------G---ACAT---AG------A------------------------------AGT---------------------------TT---CT----------------------------------AACT---GGGACTT-CC---G---C---------------------TG---GGG---ACT------TTCCA---G------------G------------GGA---GGTG------T------------GG---CCG------GGGCGGAG---TT---GGGG---AGTGGCTA---A---CCCTCAGA---TGCTGCATAAAAGCA---GC---CGCTTGC---CGCTTGTA---CTGGGTCTCTC---TT---G---GTAG---ACCAGGTC-GAGCCCGGGAGCTCTCTGG---CT---ATCAGGGGAA---CCCACTG---CT---TA--AAGCCTCAATA---AA---GCTTG---CCT---TGAGT------------------------------------------------------------------------------------------------------------------------------------------------------------------------------------------------------------------------------------------------------------------------------------------------------------------------------------------------------------------------------------------------------------------------------------------------------------------------------------------------------------------------------------------------------------------------------------------------------------------------------------------------------------------------------------------------------------------------------------------------------------------------------------------------------------------------------------------------------------------------------------------------------------------------------------------------------------------------------------------------------------------------------------------------------------------------------------------------------------------------------------------------------------------------------------------------------------------------------------------------------------------------------------------------------------------------------------------------------------------------------------------------------------------------------------------------------------------------------------------------------------------------------------GCTTG---AAGTGGTGTGTGC---CCGTCTG---TGT---------------TAG---GA---------CTCTGGT---A---ACTAGAGATCCCTCAGAC---CACTC---T---A---GACTGAGT-----A--AAAATCTCTA---GCA
>01_AE.TH.1999.99TNIH047.AB052609
TGGAT------G---------------------------------------G---------------------------------------------------GC---TAGTT---------------------------------------------------------------------------------------------------------------------------------------------------------------------TA------CT---CCAA---G------------------------------AG---AAGACAA------------------------GAGAT---CCTTGACTTATG---G----TTTATA---------------ATACACAAGGCTTCTTCCC---TGACTGGCAGAA---CTACACACCAGGGG--CCA---GGG---AT---CAGATATCCATTGTGTTTTGGATGGTGCTTCAAGCTAGTACCAGTTGA---TCCAAGAGAAAT---AGA---GGA---GAA---C------AA---CAAAGAGGAAAACAACTGCCTGTTACACCCCATGAGCCAGCATGG---A---ATAGATGATGAAGAAAGAGAAGTGCTGATGTGGAA---GTTTGACAGCGCCCTAGCAC---GG--AAACACATAGCCC---GAG------------------------AAAAGCAT---CCAGA---G---TACTAT------------------------------------AA------AGACT------GC---------------------T---------------------------------------------G---ACAA---AG------A------------------------------AGT---------------------------TT---CT----------------------------------AACT---AGGACTT-CC---G---C---------------------TG---GGG---ACT------TTCCA---G------------G------------GGA---GGTG------T------------GG---CCG------GGGCGGAG---TT---GGGG---AGTGGCTA---A---CCCTCAGA---TGCTGCATAAAAGCA---GC---CGCTTTT---CGCTTGTA---CTGGGTCTCTC---TT---G---TTAG---ACCAGGTC-GAGCCCGGGAGCTCTCTGG---CT---AGCAAGGGAA---CCCACTG---CT---TA--AAGCCTCAATA---AA---GCTTG---CCT---TGAGT------------------------------------------------------------------------------------------------------------------------------------------------------------------------------------------------------------------------------------------------------------------------------------------------------------------------------------------------------------------------------------------------------------------------------------------------------------------------------------------------------------------------------------------------------------------------------------------------------------------------------------------------------------------------------------------------------------------------------------------------------------------------------------------------------------------------------------------------------------------------------------------------------------------------------------------------------------------------------------------------------------------------------------------------------------------------------------------------------------------------------------------------------------------------------------------------------------------------------------------------------------------------------------------------------------------------------------------------------------------------------------------------------------------------------------------------------------------------------------------------------------------------------------GCTTG---AAGTGGTGTGTGC---CCGTCTG---TGT---------------TAG---GA---------CTCTGGT---A---ACTAGAGATCCCTCAGAC---CACTC---T---A---GACTGAGT-----A--AAAATCTCTA---GCA
>01_AE.TH.1999.99TNIH056.AB052608
TGGAT------G---------------------------------------G---------------------------------------------------GC---TAGTT---------------------------------------------------------------------------------------------------------------------------------------------------------------------TA------CT---CCAA---G------------------------------AA---AAGACAA------------------------GAGAT---CCTTGACTTATG---G---GTCTATA---------------ATACACAAGGCTTCTTCCC---TGATTGGCAAAA---CTACACACCAGGG---CCA---GGG---AT---CAGATACCCACTGTGTTTTGGATGGTGCTTCAAGCTAGTACCAGTTGA---CCCAAGAGAAGT---AGA---GGA---GGA---C------AA---CAAAGGAGAAAACAACTGCCTGTTACACCCTATGAGCCAGCATGG---G---CTGGAGGACGAAGAAAGAGAAGTGCTGATGTGGAA---GTTTGACAGTGCCCTAGCAC---GA--AAACACATCGCCC---GAG------------------------AACTGCGT---CCAGA---G---TACTAT------------------------------------AA------AGACT------GC---------------------T---------------------------------------------G---ACAA---AG------A------------------------------AGT---------------------------TT---CT----------------------------------AACT---GGGACTT-CC---G---C---------------------TG---GGG---ACT------TTCCA---G------------G------------GGA---GGTG------T------------GG---CCG------GGGCGGAG---TT---GGGG---AGTGGTTA---A---CCCTCAGA---TGCTGCATATAAGCA---GC---TGCTTTT---CGCTTGTA---CTGGGTCTCTC---TT---G---TTAG---ACCAGGTC-GAGCCCGGGAGCTCTCTGG---CT---AGCAGGGGAA---CCCACTG---CT---TA--AAGCCTCAATA---AA---GCTTG---CCT---TGAGT------------------------------------------------------------------------------------------------------------------------------------------------------------------------------------------------------------------------------------------------------------------------------------------------------------------------------------------------------------------------------------------------------------------------------------------------------------------------------------------------------------------------------------------------------------------------------------------------------------------------------------------------------------------------------------------------------------------------------------------------------------------------------------------------------------------------------------------------------------------------------------------------------------------------------------------------------------------------------------------------------------------------------------------------------------------------------------------------------------------------------------------------------------------------------------------------------------------------------------------------------------------------------------------------------------------------------------------------------------------------------------------------------------------------------------------------------------------------------------------------------------------------------------GCTTG---AAGTGGTGTGTGC---CCGTCTG---TGT---------------TAG---GA---------CTCTGGT---A---ACTAGAGATCCCTCAGAC---CACTC---T---A---GACTAAGA--------AAAATCTCTA---GCA
>01_AE.TH.1999.99TNIH058.AB052610
TGGAT------G---------------------------------------G---------------------------------------------------GC---TAGTT---------------------------------------------------------------------------------------------------------------------------------------------------------------------TA------CT---CCAG---G------------------------------AA---AAGACAA------------------------GAGAT---CCTTGATTTATG---G---GTATATC---------------ATACCCAAGGCTTCTTCCC---TGATTGGCACAA---CTACACACCAGGG---CCA---GGG---AT---CAGATACCCATTGTGTTTTGGATGGTGCTTCAAGCTAGTACCAGTTGA---CCCAAAAGAAGT---AGA---GGA---GCT---C------AG---CAAAGGAGAAGACAACTGCCTGTTACACCCCATGAGCCAGCATGG---A---GTAGACGACGAAGAAAGAGAAGTGCTGATGTGGAA---GTTTGACAGCTCACTAGCAC---GA--AAACACATAGCCC---GAG------------------------AACTGCGT---CCAGA---G---TACTAT------------------------------------AA------AGACT------GC---------------------T---------------------------------------------G---ACAA---GG------A------------------------------AGT---------------------------TT---CT----------------------------------AACT---GGGACTT-CC---G---C---------------------TG---GGG---ACT------TTCCA---G------------G------------GGA---GGTG------T------------GG---CCG------GGGCGGAG---TT---GGGG---AGTGGCTA---G---CCCTCAGA---TGCTGCATAAAAGCA---GC---CGCTTTT---CGCTTGTA---CTGGGTCTCTC---TT---G---TTAG---ACCAGGTC-GAGCCCGGGAGCTCTCTGG---CT---AGCAGGGGAA---CCCACTG---CT---TG--AAGCCTCAATA---CA---GCTTG---CCT---TGAGT------------------------------------------------------------------------------------------------------------------------------------------------------------------------------------------------------------------------------------------------------------------------------------------------------------------------------------------------------------------------------------------------------------------------------------------------------------------------------------------------------------------------------------------------------------------------------------------------------------------------------------------------------------------------------------------------------------------------------------------------------------------------------------------------------------------------------------------------------------------------------------------------------------------------------------------------------------------------------------------------------------------------------------------------------------------------------------------------------------------------------------------------------------------------------------------------------------------------------------------------------------------------------------------------------------------------------------------------------------------------------------------------------------------------------------------------------------------------------------------------------------------------------------GCTTA---GAGCGGTGTGTGC---CCGTCTG---TGT---------------TAG---GA---------CTCTGGT---A---ACTAGAGATCCCTCAGAC---CACTC---T---A---GACTGAGT-----A--AAAATCTCTA---GCA
>01_AE.TH.1999.99TNIH059.AB052611
TGGAT------G---------------------------------------G---------------------------------------------------GC---TAGTT---------------------------------------------------------------------------------------------------------------------------------------------------------------------TA------CT---CCAA---G------------------------------AA---AAGACAA------------------------GAAAT---CCTTGACTTATG---G---GTCTATA---------------ATACACAAGGCTACTTCCC---TGATTGGCAAAA---CTACACACCAGGG---CCA---GGG---GT---CAGATTCCCACTGTGTTTTGGATGGTGCTTCAAGCTAGTACCAGTTGA---CCCAAGAGAAGT---AGA---GGA---GGA---C------AA---CAAAGGAGAAAACAACTGCCTGTTACACCCCATGAGCCAGCATGG---A---ATGGAGGACGAAGAAAGAGAAGTGCTGATATGGAA---GTTTGACAGCTCCCTAGCAC---GA--AAACACATAGCCC---GAG------------------------AACTGCAC---CCAGA---G---TACTAT------------------------------------AA------AGACT------GC---------------------T---------------------------------------------G---ACAA---AG------A------------------------------AGT---------------------------TT---CT----------------------------------AAAG---AGGACTT-CC---G---C---------------------TG---GGG---ACT------TTCCA---G------------G------------GGA---GGTG------T------------GG---CCG------GGGCGGAG---TT---GGGG---AGTGGCTA---A---CCCTCAGA---TGCTGCATAAAAGCA---GC---CGCTTTT---CGCTTGTA---CTGGGTCTCTC---TT---G---TTAG---ACCAGGTC-GAGCCCGGGAGCTCTCTGG---CT---AGCAGGGGAA---CCCACTG---CT---TA--AAGCCTCAATA---AA---GCTTG---CCT---TGAGT------------------------------------------------------------------------------------------------------------------------------------------------------------------------------------------------------------------------------------------------------------------------------------------------------------------------------------------------------------------------------------------------------------------------------------------------------------------------------------------------------------------------------------------------------------------------------------------------------------------------------------------------------------------------------------------------------------------------------------------------------------------------------------------------------------------------------------------------------------------------------------------------------------------------------------------------------------------------------------------------------------------------------------------------------------------------------------------------------------------------------------------------------------------------------------------------------------------------------------------------------------------------------------------------------------------------------------------------------------------------------------------------------------------------------------------------------------------------------------------------------------------------------------GCTTA---AAGTGGTGTGTGC---CCGTCTG---TGT---------------TAG---GA---------CTCTGGT---A---ACTAGAGATCCCTCAGAC---CACTC---T---A---GACTGAGT-----A--AAAATCTCTA---GCA
>01_AE.TH.1999.99TNIH060.AB052612
TGGAT------G---------------------------------------G---------------------------------------------------GC---TAGTT---------------------------------------------------------------------------------------------------------------------------------------------------------------------TA------CT---CCAA---G------------------------------AA---AAGACAA------------------------GAGAT---CCTTGACTTATG---G---GTCTATA---------------ATACACAAGGCTTCTTCCC---TGATTGGCAAAA---CTACACACCAGGG---CCA---GGG---AT---AAGATTCCCACTGTGTTTTGGATGGTGCTTCAAGCTAGTACCAGTTGA---TGCAAGAGAAGT---AGA---GGA---GGA---C------AC---AAAAGGGGAGAGCAACTGTCTGTTACACCCCATAAGCCAGCATGG---A---ATGGAGGACGAAGAAAGAGAAGTGCTGATGTGGAA---GTTTGACAGCTCCCTAGCAA---GA--AGACACAGAGCCC---GAG------------------------AACTGCGT---CCAGA---G---TACTTT------------------------------------AA------AGACT------GC---------------------T---------------------------------------------G---ACAA---AG------A------------------------------AGT---------------------------TT---CT----------------------------------AACT---AGGACTT-CC---G---C---------------------TG---GGG---ACT------TTCCA---G------------G------------GGA---GGTG------T------------GG---CCG------GGGCGGAG---TT---GGGG---AGTGGCTA---A---CCCTCAGA---TGCTGCATAAAAGCA---GC---CGCTTTC---TGCTTGTA---CTGGGTCTCTC---TT---G---TTAG---ACCAGGTC-GAGCCCGGGAGCTCTCTGG---CT---AGCGAGGGAA---CCCACTG---CT---TA--AAGCCTCAATA---AA---GCTTG---CCT---TGAGT------------------------------------------------------------------------------------------------------------------------------------------------------------------------------------------------------------------------------------------------------------------------------------------------------------------------------------------------------------------------------------------------------------------------------------------------------------------------------------------------------------------------------------------------------------------------------------------------------------------------------------------------------------------------------------------------------------------------------------------------------------------------------------------------------------------------------------------------------------------------------------------------------------------------------------------------------------------------------------------------------------------------------------------------------------------------------------------------------------------------------------------------------------------------------------------------------------------------------------------------------------------------------------------------------------------------------------------------------------------------------------------------------------------------------------------------------------------------------------------------------------------------------------GCTTA---AAGTGGTGTGTGC---CCGTCTG---TGT---------------TAG---GA---------CTCTGGT---A---ACTAGAGATCCCTCAGAC---CACTC---T---A---GACTGAGT-----A--AAAATCTCTA---GCA
>01_AE.TH.2003.TH7229.KU168309
TGGAA------G---------------------------------------G---------------------------------------------------GT---TAATT---------------------------------------------------------------------------------------------------------------------------------------------------------------------TA------CT---CCAA---G------------------------------AA---AAGACAA------------------------GAGAT---CCTTGACTTATG---G---GTCTATC---------------ATACACAAGGCTTCTTCCC---TGACTGGCACAA---CTACACACCAGGGG--CCA---GGG---AT---CAGATATCCACTGTGCTTTGGATGGTGCTTCAAGCTAGTACCAGTTGA---CCAAGGAGAAGT---AGA---GGA---GGA---C------AA---CAAAGGAGAGAACAACTGCCTGTTACACCCCATGAGCCAGCATGG---A---ATGGAGGACGAAGACAGAGAAGTGCTGATATGGAA---GTTTGACAGCTCCCTAGCAC---GA--AGACACGTAGCCC---GAG------------------------AACTGCGT---CCGGA---G---TACTAT------------------------------------AA------AGACT------GC---------------------T---------------------------------------------G---ACAA---AG------A------------------------------AGT---------------------------TT---CT----------------------------------AACG---GGGACTT-CC---G---C---------------------TG---GGG---ACT------TTCCA---G------------G------------GGA---GGTG------T------------GG---CCG------GGGCGGAG---TT---GGGG---AGTGGTTT---A---CCCTCAGA---TGCTGCATAAAAGCA---GC---CGCTTTT---CGCTTGTA---CTGGGTCTCTC---TT---G---TTAG---ACCAGGTC-GAGCCCGGGAGCTCTCTGG---CT---AGCAAGGGAA---CCCACTG---CT---TA--AAGCCTCAATA---AA---GCTTG---CCT---TGAGT------------------------------------------------------------------------------------------------------------------------------------------------------------------------------------------------------------------------------------------------------------------------------------------------------------------------------------------------------------------------------------------------------------------------------------------------------------------------------------------------------------------------------------------------------------------------------------------------------------------------------------------------------------------------------------------------------------------------------------------------------------------------------------------------------------------------------------------------------------------------------------------------------------------------------------------------------------------------------------------------------------------------------------------------------------------------------------------------------------------------------------------------------------------------------------------------------------------------------------------------------------------------------------------------------------------------------------------------------------------------------------------------------------------------------------------------------------------------------------------------------------------------------------ACTTA---AAGTGGTGTGTGC---CCGTCTG---TGT---------------TAG---GA---------CTCTGGT---A---ACTAGAGATCCCTCAGAC---CACTC---T---A---GACTGAGT-----A--AAAATCTCTA---GCA
>01_AE.TH.2005.TU_174.JF939054
ggatc------a---------------------------------------g---------------------------------------------------at---agcaT---------------------------------------------------------------------------------------------------------------------------------------------------------------------TA------CT---CCAA---G------------------------------AA---AAGACAA------------------------GAGATC--CCTAGACTTATG---G---GTTTATA---------------ATACACAAGGCTTCTTCCC---TGATTGGCACAA---CTACACACCAGGG---CCA---GGG---GT---CAGATACCCACTGTGCTTTGGATGGTGCTTCAAGTTAGTACCAGTTGA---TCCAAGAGAAGT---AGA---GGA---GCT---C------AA---CAAAGGAGAAAACAGCTGCCTGTTACACCCCATAAGCCAACATGG---A---GTAGATGACGACGAGAGAGAAGTGCTGATGTGGAA---GTTTGACAGTGCCCTAGCAC---GA--ACACACAGAGCCC---GAG------------------------AACTGCAT---CCAGA---G---TTCTAT------------------------------------AA------AGACT------GC---------------------T---------------------------------------------G---ACAA---AG------A------------------------------AGT---------------------------TT---CT----------------------------------AACT---AGAACTT-CC---G---C---------------------TG---GGG---ACT------TTCCA---G------------G------------GGA---GGTG------T------------GG---CCG------GGGCGGAG---TT---GGGG---AGTGGCTA---A---CCCTCAGA---TGCTGCATAAAAGCA---GC---CGCTTCT---CGCTTGTA---CTGGGTCTCTC---TT---G---TTAG---ACCAGGTC-GAGCCCGGGAGCTCTCTGG---CT---AGCAAGGGAA---CCCACTG---CT---TA--AAGCCTCAATA---AA---GCTTG---CCT---TGAGT------------------------------------------------------------------------------------------------------------------------------------------------------------------------------------------------------------------------------------------------------------------------------------------------------------------------------------------------------------------------------------------------------------------------------------------------------------------------------------------------------------------------------------------------------------------------------------------------------------------------------------------------------------------------------------------------------------------------------------------------------------------------------------------------------------------------------------------------------------------------------------------------------------------------------------------------------------------------------------------------------------------------------------------------------------------------------------------------------------------------------------------------------------------------------------------------------------------------------------------------------------------------------------------------------------------------------------------------------------------------------------------------------------------------------------------------------------------------------------------------------------------------------------GCTTA---AAGTGGTGTGTGC---CCATCTG---TGT---------------TCG---GA---------CTCTGGT---A---ACTAGAGATCCCTCAGAC---CACTC---T---A---GTTAAAGT--------AAAATCTCTA---GCA
>0206.BJ.2013.LA58Benin.KU168301
TGGAT------G---------------------------------------G---------------------------------------------------GC---TAATT---------------------------------------------------------------------------------------------------------------------------------------------------------------------TA------CT---CCAA---G------------------------------AA---AAGACAT------------------------GAGAT---CCTTGATCTGTG---G---GTCTATC---------------ACACACAAGGTTTCTTCCC---TGACTGGCAAAA---CTACACACCAGGA---CCA---GGG---AC---CAGATTCCCCTTAACCTTTGGATGGTGCTTCAAGCTGGTACCAGTTGA---TCCAAGGGAAGT---AGA---AGA---AGA---A------AC---TAAAGGAGAGAACAACAGCCTGTTACACCCCATATGCCAGCATGG---A---GTGGAGGATGAAGAAGGAGAAGTATTAATGTGGAA---GTTTGACAGCTCCCTAGCAC---GG--AGACACCTAGCCC---GTG------------------------AGAGACAT---CCGGA---G---TATTAC------------------------------------AA------AGACT------GC---------------------T---------------------------------------------G---ACAA---AG------A------------------------------AGT---------------------------TC---AT----------------------------------AACT---GGGACTTTCC---G---C---------------------TG---GGG---ACT------TTCCA---G------------G------------GGA---GGTG------T------------GG---CCT------GGGCGGGG---CT---GGGG---AGTGGCTT---A---CCCTCAGA---TGCTGCATAAAAGCA---GC---CGCTTCT---CGCTTGTA---CTGGGTCTCTC---TT---G---CTAG---ACCAGATCTGAGCCTGGGAGCTCTCTGG---CT---AGTGGAGGAA---CCCACTG---CT---T---AAGCCTCAATA---AA---GCTTG---CCT---TGAGT------------------------------------------------------------------------------------------------------------------------------------------------------------------------------------------------------------------------------------------------------------------------------------------------------------------------------------------------------------------------------------------------------------------------------------------------------------------------------------------------------------------------------------------------------------------------------------------------------------------------------------------------------------------------------------------------------------------------------------------------------------------------------------------------------------------------------------------------------------------------------------------------------------------------------------------------------------------------------------------------------------------------------------------------------------------------------------------------------------------------------------------------------------------------------------------------------------------------------------------------------------------------------------------------------------------------------------------------------------------------------------------------------------------------------------------------------------------------------------------------------------------------------------GCTTC---AAGTAGTGTGTGC---CCGTCTG---TTG---------------TGT---GA---------CTCTGGT---A---ACTAGAGATCCCTCAGAC---CACTG---T---A---GAAGGTGT-----A--AAAATCTCTA---GCA
>0206.GH.2003.03GH195AG_06.AB286853
TGGAA------G---------------------------------------G---------------------------------------------------GC---TAATT---------------------------------------------------------------------------------------------------------------------------------------------------------------------TA------CT---CCAA---G------------------------------AA---AAGACAA------------------------GAGAT---CCTTGATCTGTG---G---GTCTATA---------------ACACACAAGGAATATTCCC---AGATTGGCAGAA---TTACACACCAGGG---CCA---GGG---AC---TAGATTCCCACTGACCTTTGGGTGGTGCTTCAAACTAGTACCAATGGA---TCCAGCAGAGGT---AGA---GGA---AGC---C------AA---TGAAGGAGAGAACAATAGTTTATTACACCCCATCTGTCAGCATGG---A---ATAGAGGACGACGATAGAGAAGTGCTGGTCTGGAG---ATTTGACAGTAAACTGGCCT---TT--AAACACCTAGCTC---GCG------------------------AGAAGCAT---CCGGA---G---TACTAC------------------------------------AA------AGACT------GC---------------------TGACACAGAAGTTGCT------------------------------G---ACAC---AG------A------------------------------AGT---------------------------TG---CT------------G---------------------AC-A---GGGACTTTCC---G---C----------------------G---GGG---ACT------TTCCG---G-------------------------GGA---GGTG------G------------GA---TTT------GGGCGGAG---TT---GGGG---AGTGGCTA---G---CCCTCAGA---CGCTGCATATAAGCA---GC---TGCTTTC---TGCCTGTA---CTGGGTCTCTC---TT---G---TTAG---ACCAGATTGGAGCCTGGGAGCTCTCTGG---CT---AGCAGAGGAA---CCCACTG---CT---T---AAGCCTCAATA---AA---GCTTG---CCT---TGAGT------------------------------------------------------------------------------------------------------------------------------------------------------------------------------------------------------------------------------------------------------------------------------------------------------------------------------------------------------------------------------------------------------------------------------------------------------------------------------------------------------------------------------------------------------------------------------------------------------------------------------------------------------------------------------------------------------------------------------------------------------------------------------------------------------------------------------------------------------------------------------------------------------------------------------------------------------------------------------------------------------------------------------------------------------------------------------------------------------------------------------------------------------------------------------------------------------------------------------------------------------------------------------------------------------------------------------------------------------------------------------------------------------------------------------------------------------------------------------------------------------------------------------------GCTTC---AAGTAGTGTGTGC---CCGTCTG---TTG---------------TGT---GA---------CTCTGGT---A---ACTAGAGATCCCTCAGAC---TACTC---T---A---GACGGTGT--------AAAATCTCTA---GCA
>0206.NE.1997.NE03.AJ508595
TGGAT------G---------------------------------------G---------------------------------------------------GC---TAATT---------------------------------------------------------------------------------------------------------------------------------------------------------------------TA------CT---CCAG---G------------------------------AA---AAGACAA------------------------GAAAT---CCTTGATCTGTG---G---GTCTATC---------------ACACACAGGGTTACTTCCC---TGATTGGCAAAA---CTACACACCAGGG---CCA---GGG---AC---TAGATTCCCATTGACTTTTGGATGGTGCTTCAAGCTGGTACCAGTCGA---CCCAAAGGAAGT---AGA---AGA---AGA---A------AC---TAAAGGAGAGAACAACTGCCTGTTACACCCCATATGCCAGCATGG---A---GCGGAGGATGAAGAAGGAGAAGTGTTAATGTGGAA---GTTTGACAGCTCCCTAGCAC---Gg--AGACATCTAGCCA---GAG------------------------AGAAACAT---CCGGA---G---TACTAC------------------------------------AA------AGACT------GC---------------------T---------------------------------------------G---ACAC---AG------A------------------------------AGT---------------------------TG---CT------------G---------------------ACAA---GGGACTTTCC---A---C---------------------TG---GGG---ACT------TTCCA---G-------------------------GGA---GGTG------T------------GG---CCT------GGGCGGGG---CT---GGGG---AGTGGCTA---A---CCCTCAGA---TGCTGCATAAAAGCA---GC---CGCTTCT---CGCTTGTA---CTGGGTCTCTC---TT---G---CTAG---ACCAGATTTGAGCCTGGGAGCTCTCTGA---CT---AGC-AGGGAA---CCCACTG---CT---T---AAGCCTCAATA---AA---GCTTG---CCT---TGAGT------------------------------------------------------------------------------------------------------------------------------------------------------------------------------------------------------------------------------------------------------------------------------------------------------------------------------------------------------------------------------------------------------------------------------------------------------------------------------------------------------------------------------------------------------------------------------------------------------------------------------------------------------------------------------------------------------------------------------------------------------------------------------------------------------------------------------------------------------------------------------------------------------------------------------------------------------------------------------------------------------------------------------------------------------------------------------------------------------------------------------------------------------------------------------------------------------------------------------------------------------------------------------------------------------------------------------------------------------------------------------------------------------------------------------------------------------------------------------------------------------------------------------------GCTTC---AAGTAGTGTGTGC---CCGTCTG---TTG---------------TGT---GA---------CTCTGGT---A---ACTAGAGATCCCTCAGAC---CACTC---T---A---GGCGGTGT-----a--AAAATCTCTA---GCA
>0206.NE.2000.NE36.AJ508597
TGGAT------G---------------------------------------G---------------------------------------------------GT---TAATT---------------------------------------------------------------------------------------------------------------------------------------------------------------------TA------CT---CCAA---G------------------------------AA---AAGACAA------------------------GAGAT---CCTTGATCTGTG---GA--ATGTAT----------------ACACACAAGGATTCTTCCC---AGATTGGCAGAA---TTACACACCAGGG---CCA---GGG---AT---TAGATACCCACTGACCTTTGGATGGTGCTTCAAATTAGTACCAATGGA---TCCAGCAGAGGT---AGA---GAA---AGC---C------AA---TGAAGGGGAGAACAACAGTTTATTACACCCCATCTGTCAGCATGG---A---ATGGAGGACGAAGACAAAGAAGTGCTGGTCTGGAG---GTTTGACAGTAGCCTGGCAC---GT--AAACACCTAGCTC---GAG------------------------AGAAACAT---CCGGA---G---TTTTAC------------------------------------AA------AGACT------GC---------------------T---------------------------------------------G---ACAC---AG------A------------------------------AGT---------------------------TG---CT------------G---------------------AC-G---GGGACTTTCC---A---C---------------------TG---GGG---ACT------TTCCA---G-------------------------GGA---GGTG------T------------GG---TTT------GGGAGGAG---TT---GGGG---AGTGGCTA---A---CCCTCAGA---TGCTGCATATAAGCA---GC---TGCTCTT---CGCTTGTA---CTGGGTCTCTC---TC---G---CTAG---ACCAGATTTGAGCCTGGGAGCTCTCTGA---CT---AGCAGGAGAA---CCCACTG---CT---T---AAGCCTCAATA---AA---GCTTG---CCT---TGAGT------------------------------------------------------------------------------------------------------------------------------------------------------------------------------------------------------------------------------------------------------------------------------------------------------------------------------------------------------------------------------------------------------------------------------------------------------------------------------------------------------------------------------------------------------------------------------------------------------------------------------------------------------------------------------------------------------------------------------------------------------------------------------------------------------------------------------------------------------------------------------------------------------------------------------------------------------------------------------------------------------------------------------------------------------------------------------------------------------------------------------------------------------------------------------------------------------------------------------------------------------------------------------------------------------------------------------------------------------------------------------------------------------------------------------------------------------------------------------------------------------------------------------------GCTTC---AAGTAGTGTGTGC---CCGTCTG---TTG---------------TGT---GA---------CTCTGGT---A---ACTAGAGATCCCTCAGAC---CACTC---T---A---GACCGCGT-----A--AAAATCTCTA---GCA
>0206.NE.2000.NE95.AJ508596
TGGAT------G---------------------------------------G---------------------------------------------------GC---TAATT---------------------------------------------------------------------------------------------------------------------------------------------------------------------TA------CT---CCAA---G------------------------------AA---AAGACAA------------------------GAGAT---CCTTGATTTGTG---G---GTCTATC---------------ACACACAAGGTTTTCTTCC---TGATTGGCAAAA---CTACACACCAGGG---CCA---GGG---AC---CAGATTCCCGTTAACTTTTGGATGGTGCTTCAAGCTGGTACCAGTCGA---TCCACAGGAAGT---AGA---AGA---ACA---A------AC---TAAAGGAGAGAACAACTGCCTGTTACACCCTATATGCCAGCATGG---A---GCGGAGGATGAAGAAGGAGAAGTACTGATGTGGAA---GTTTGACAGCTCCCTAGCAC---GG--AGACACTTGGCCC---GAG------------------------AGCTACAT---CCGGA---G---TTTTAC------------------------------------AA------AGACT------GC---------------------T---------------------------------------------G---ACAA---AG------A------------------------------AGT---------------------------TT---CT----------------------------------AACG---GGGACTTTCC---G---C---------------------TG---GGG---ACT------TTCCA---G-------------------------GGA---GGTG------T------------GG---CCG------GGGCGGGG---TT---GGGG---AGTGGCTA---A---CCCTCAGA---TGCTGCATAAAAGCA---GC---CGCTTCT---CGCTTGTA---CTGGGTCTCTC---TT---G---CTAG---ACCAGATTCGAGCCTGGGAGCTCTCTGA---CT---AGCAGGGGAA---CCCACTG---CT---T---AAGCCTCAATA---AA---GCTTG---CCT---TGAGT------------------------------------------------------------------------------------------------------------------------------------------------------------------------------------------------------------------------------------------------------------------------------------------------------------------------------------------------------------------------------------------------------------------------------------------------------------------------------------------------------------------------------------------------------------------------------------------------------------------------------------------------------------------------------------------------------------------------------------------------------------------------------------------------------------------------------------------------------------------------------------------------------------------------------------------------------------------------------------------------------------------------------------------------------------------------------------------------------------------------------------------------------------------------------------------------------------------------------------------------------------------------------------------------------------------------------------------------------------------------------------------------------------------------------------------------------------------------------------------------------------------------------------GCTTA---CAGTAGTGTGTGC---CCGTCTG---TTG---------------TGT---GA---------CTCTGGT---A---ACTAGAGATCCCTCAGAC---CACTG---T---T---GATAGTGT-----A--AAAATCTCTA---GCA
>0206.SN.2012.LA56Senegl.KU168299
TGGAT------G---------------------------------------G---------------------------------------------------GT---TAATT---------------------------------------------------------------------------------------------------------------------------------------------------------------------TA------CT---CCAA---G------------------------------AA---AAGACAA------------------------GAGAT---CCTTGATCTGTG---G---GTCTATC---------------ACACACAAGGATTCTTCCC---AGATTGGCAGAA---CTACACACCAGGG---CCA---GGG---AC---TAGATTTCCACTGACCTTTGGATGGTGCTTCAAACTAGTACCAGTGGA---TCCAGCAGTGGT---AGA---AGA---AGA---G------AC---TAAAGGAGAGAACAGCTGCCTACTACACCCCATGTGCCAGCATGG---A---GCGGAGGATGAAGATAGAGAAGTGTTAATGTGGAA---GTTTGACAGCTCCCTGGCAC---AT--AGACACATAGCTA---AAG------------------------AGAAACAT---CCGGA---G---TTTTAC------------------------------------AA------GGACT------GC---------------------TGACAAGACTGCT---------------------------------G---ACA----AG------A------------------------------AGT---------------------------TT---CT----------------------------------AACG---GGGACTTTCC---G---C---------------------TG---GGG---ACT------TTCCG---G-------------------------GGA---GGCG------T------------GG---ACT------GGGAGGAG---TT---GGGG---AGTGGCTA---A---CCCTCAGA---TGCTGCATATAAGCA---GC---CGCTTCT---CGCCTGTA---CTGGGTCTCTC---TT---G---CTAG---ACCAGATTTGAGCCTGGGAGCTCTCTGA---CT---AGCAGGGGAA---CCCACTG---CT---T---AAGCCTCAATA---AA---GCTTG---CCT---TGAGT------------------------------------------------------------------------------------------------------------------------------------------------------------------------------------------------------------------------------------------------------------------------------------------------------------------------------------------------------------------------------------------------------------------------------------------------------------------------------------------------------------------------------------------------------------------------------------------------------------------------------------------------------------------------------------------------------------------------------------------------------------------------------------------------------------------------------------------------------------------------------------------------------------------------------------------------------------------------------------------------------------------------------------------------------------------------------------------------------------------------------------------------------------------------------------------------------------------------------------------------------------------------------------------------------------------------------------------------------------------------------------------------------------------------------------------------------------------------------------------------------------------------------------ACTTA---AAGTAGTGTGTGC---CCGTCTG---TTG---------------TTT---GA---------CTCTGGT---A---ACTAGAGATCCCTCAGAC---CACTC---T---A---GACGGTGT-----A--AAAATCTCTA---GCA
>0209.CI.2001.01IC_17395.AJ866554
TGGAA------G---------------------------------------G---------------------------------------------------GT---TAATT---------------------------------------------------------------------------------------------------------------------------------------------------------------------TA------CT---CCAA---G------------------------------AA---AAGACAA------------------------GACAT---CCTTGATCTGTG---G---GTCTACC---------------ACACACAAGGTTACTTCCC---AGATTGGCAAAA---CTACACACCAGGA---CCA---GGG---AC---CAGATTTCCATTGACCTTTGGATGGTGCTTCAAGTTAGTGCCAGTGGA---TCCAAAGGAAGT---AGA---GGA---GGC---C------AC---TGAAGGAGAGAACAACTGCTTGTTACACCCTCTGTGCCAACATGG---A---ATAGAGGACTCAGAAGGAGAAGTATTGATGTGGAA---GTTTGACAGCACCCTGGCAC---TT--AGACACCTAGCCA---GAG------------------------AGAAACAT---CCGGA---G---TACTAC------------------------------------AA------AGACT------GC---------------------T---------------------------------------------G---ACAC---AG------A------------------------------AG----------------------------AT---CT----------------------------------AGCAG--GGGACTTTCC---G---A---------------------TG---GGG---ACT------TTCCA-----------------------------GAA---GGCG------G------------AA---CAGT-----GGGCGGGA---CT---GGG----AGTGGCTA---A---CCCTCAGA---TGCTGCATATAAGCA---GC---CGCTTTT---CGCTTGTA---CTGGGTCTCTC---TT---G---CTAG---ACCAGATCTGAGCCTGGGAGCTCTCTGA---CT---AGCAGGGGAA---CCCACTG---CT---T---AAGCCTCAATA---AA---GCTTG---CCT---TGAGT------------------------------------------------------------------------------------------------------------------------------------------------------------------------------------------------------------------------------------------------------------------------------------------------------------------------------------------------------------------------------------------------------------------------------------------------------------------------------------------------------------------------------------------------------------------------------------------------------------------------------------------------------------------------------------------------------------------------------------------------------------------------------------------------------------------------------------------------------------------------------------------------------------------------------------------------------------------------------------------------------------------------------------------------------------------------------------------------------------------------------------------------------------------------------------------------------------------------------------------------------------------------------------------------------------------------------------------------------------------------------------------------------------------------------------------------------------------------------------------------------------------------------------GCTTC---AAGTAGTGTGTGC---CCGTCTG---TTG---------------TGT---GA---------CTCTGGT---A---ACTAGAGATCCCTCAGAC---CACTC---T---A---GACTGTGTA---A---AAAATCTCTA---GCA
>0209.CI.2001.01IC_PCI118.AJ866556
TGGAA------G---------------------------------------G---------------------------------------------------GT---TAATT---------------------------------------------------------------------------------------------------------------------------------------------------------------------TA------TT---CCAG---G------------------------------AA---AAGACAG------------------------GAAAT---CCTTGATCTGTG---G---GTTTACC---------------ACACACAAGGCTACTTCCC---AGATTGGGACAA---CTACACACCAGGA---CCA---GGG---AT---CAGATATCCATTGACCTTTGGATGGTGCTTCAAGTTAGTGCCAGTAGA---TCCAAAGGAAGT---AGA---GGA---GGC---C------AC---TGAAGGAGAGAACAACTGCTTGTTACACCCTATGTGCCAACATGG---A---ATAGAGGACTCAGAAGGAGAAGTACTGATGTGGAA---GTTTGACAGCACCCTGGCAC---TG--AGACACCGAGCCA---AAG------------------------AGCTACAT---CCGGA---G---TTTTAC------------------------------------AA------AGACT------GC---------------------T---------------------------------------------G---ACAC---AG------A------------------------------AGT---------------------------TG---TT------------G---------------------AC-A---GGGACTTTCC---A---C---------------------CG---GGG---ACT------TTCCG---G-------------------------GGA---GGTG------T------------GG---TTT------GGGAGGAG---TT---GGGG---AGTGGCTA---G---CCCTCAGA---TGCTGCATAAAAGCA---GC---CGCTTCT---CGCCTGTA---CTGGGTCTCTC---TT---G---CTAG---ACCAGATTTGAGCCTGGGAGCTCTCTGA---CT---AGCAGAAGAA---CCCACTG---CT---T---AAGCCTCAATA---AA---GCTTG---CCT---TGAGT------------------------------------------------------------------------------------------------------------------------------------------------------------------------------------------------------------------------------------------------------------------------------------------------------------------------------------------------------------------------------------------------------------------------------------------------------------------------------------------------------------------------------------------------------------------------------------------------------------------------------------------------------------------------------------------------------------------------------------------------------------------------------------------------------------------------------------------------------------------------------------------------------------------------------------------------------------------------------------------------------------------------------------------------------------------------------------------------------------------------------------------------------------------------------------------------------------------------------------------------------------------------------------------------------------------------------------------------------------------------------------------------------------------------------------------------------------------------------------------------------------------------------------GCTTC---AAGTAGTGTGTGC---CCGTCTG---GTG---------------TTT---GA---------CTCTGGT---A---ACTAGAGATCCCTCAGAC---CACTC---T---A---GACTGTGT-----A--AAAATCTCTA---GCA
>0209.CI.2001.01IC_PCI127.AJ866558
TGGAA------G---------------------------------------G---------------------------------------------------GT---TAATT---------------------------------------------------------------------------------------------------------------------------------------------------------------------TA------CT---CCAA---G------------------------------AG---AAGACAA------------------------GAGAT---CCTTGATCTGTG---G---GTCTATC---------------ACACACAAGGATTCTTCCC---AGATTGGCAGAA---CTACACACCAGGG---CCA---GGG---AT---TAGATACCCACTGACCTTGGGGTGGTGCTTCAAACTAGTACCAATGGA---TCCAGCAGACAT---AGA---GGA---AGC---C------AA---CAAAGGAGAGAACAGCAGTTTATTACACCCCCTCGCTCAACAGGG---G---ATGGAGGACGAAGACAGAGAAGTGCTGGTCTGGAG---ATTTGACAGTAGACTGGCAT---TT--ACACACAAAGCTC---GAG------------------------AGCTGTAT---CCGGA---G---TTCTAC------------------------------------AA------AGACT------GC---------------------T---------------------------------------------G---ACAC---AG------A------------------------------AGT---------------------------TG---CT------------G---------------------ACAA---AGGACTTTCC---A---C---------------------AG---GGG---ACT------TTCCG---G-------------------------GGA---GGTG------T------------GG---TTT------GGGAGGAG---TT---GGGG---AGTGGCTA---A---CCCTCAGA---TGCTGCATATAAGCA---GC---CGCTTCT---CGCCTGTA---CTGGGTCTCTC---TT---G---CTAG---ACCAGATTTGAGCCCGGGAGCTCTCTGA---CT---AGCAGGGGAA---CCCACTG---CT---T---AAGCCTCAATA---AA---GCTTG---CCT---TGAGT------------------------------------------------------------------------------------------------------------------------------------------------------------------------------------------------------------------------------------------------------------------------------------------------------------------------------------------------------------------------------------------------------------------------------------------------------------------------------------------------------------------------------------------------------------------------------------------------------------------------------------------------------------------------------------------------------------------------------------------------------------------------------------------------------------------------------------------------------------------------------------------------------------------------------------------------------------------------------------------------------------------------------------------------------------------------------------------------------------------------------------------------------------------------------------------------------------------------------------------------------------------------------------------------------------------------------------------------------------------------------------------------------------------------------------------------------------------------------------------------------------------------------------GCTTC---AAGTAGTGTGTGC---CCGTCTG---TTG---------------TGT---GA---------CTCTGGT---A---ACTAGAGATCCCTCAGAC---CACTC---T---A---GACGGTGT-----A--AAAATCTCTA---GCA
>02A1.CM.2003.CM1193-8.KU168304
TGGAT------G---------------------------------------G---------------------------------------------------GT---TAATT---------------------------------------------------------------------------------------------------------------------------------------------------------------------TA------TT---CCAA---G------------------------------AA---AAGACAA------------------------GAAAT---CCTTGATCTATG---G---GTCTATC---------------ACACACAAGGATTCTTCCC---AGATTGGCAGAA---CTACACACCAGGG---CCA---GGG---AC---TAGATACCCACTGACCTTTGGGTGGTGTTTCAAGCTAGTACCAATGGA---TTCAGCAGAGGT---AGA---GAA---AGC---C------AA---TGAAGGAGAGAACAACAGTTTATTGCATCCCATTTGTCAGCATGG---A---ATGGAGGACGAAGAAAGAGAAGTGTTGATCTGGAC---ATTTGACAGAAGCCTGGCAG---TG--AAACACAAAGCCC---GAG------------------------AGCTGCAT---CCGGA---G---TTCTAC------------------------------------AA------AGACT------GC---------------------T---------------------------------------------G---ACAC---AG------A------------------------------AGT---------------------------TG---CT------------G---------------------AC-A---GGGACTTTCC---G---C---------------------TG---GGG---ACT------TTCCA---G------------G------------GGA---GGCG------T------------GG---TTT------GGGAGGAG---TT---GGGG---AGTGGCTA---A---CCCTCAGA---TGCTGCATATAAGCA---GC---CGCTTCT---CGCCTGTA---CTGGGTCTCTC---TT---G---CTAG---ACCAGATTTGAGCCTGGGAGCTCTCTGG---AT---AGCAGAGGAA---CCCACTG---CT---TA--AAGCCTCAATA---AA---GCTTG---CCT---TGAGT------------------------------------------------------------------------------------------------------------------------------------------------------------------------------------------------------------------------------------------------------------------------------------------------------------------------------------------------------------------------------------------------------------------------------------------------------------------------------------------------------------------------------------------------------------------------------------------------------------------------------------------------------------------------------------------------------------------------------------------------------------------------------------------------------------------------------------------------------------------------------------------------------------------------------------------------------------------------------------------------------------------------------------------------------------------------------------------------------------------------------------------------------------------------------------------------------------------------------------------------------------------------------------------------------------------------------------------------------------------------------------------------------------------------------------------------------------------------------------------------------------------------------------GCTTC---AAGTAGTGTGTGC---CCGTCTG---TTG---------------TGT---GA---------CTCTGGT---A---ACTAGAGATCCCTCAGAC---CACTC---T---A---GACTGTGT-----A--AAAATCTCTA---GCA
>02A1.GH.1997.97GH-AG2.AB052867
TGGAA------G---------------------------------------G---------------------------------------------------GT---TAATT---------------------------------------------------------------------------------------------------------------------------------------------------------------------CA------TT---CCCA---G------------------------------AA---AAGACAA------------------------GACAT---CCTTGATCTGTG---G---GTCTATC---------------ACACACAAGGCTACTTCCC---TGACTGGCAGAA---TTACACACCAGGA---CCA---GGA---AC---CAGATACCCACTAACATTTGGATGGTGCTTCAAGCTAGTACCAGTGGA---TCCAGATGAAGT---AGA---AGA---GGC---T------AC---TGAGGGAGAGAGAAACAACCTGCTACACCCTATATGCCAACATGG---A---ATGGATGATCCAGAGAGAGAAGTGTTAATGTGGAA---GTTTGACAGTAGCCTGGCAT---TT--ACACACAAAGCCA---AAG------------------------AGCTGCAT---CCGGA---G---TTCTAC------------------------------------AA------AGACT------GC---------------------T---------------------------------------------G---ACAC---AG------A------------------------------AGT---------------------------TG---CT------------G---------------------AC-A---GGGACTTTCC---G---C----------------------G---GGG---ACT------TTCCG---G-------------------------GGA---GGTG------T------------GG---TTT------GGGCGGAG---TT---GGGG---AGTGGCTA---G---CCCTCAGA---TGCTGCATATAAGCA---GC---TGCTTCT---CGCCTGTA---CTGGGTCTCTC---TT---G---TTAG---ACCAGATTTGAGCCTGGGAGCTCTCTGG---CT---AGCGAGGGAA---CCCACTG---CT---T---AAGCCTCAATA---AA---GCTTG---CCT---TGAGT------------------------------------------------------------------------------------------------------------------------------------------------------------------------------------------------------------------------------------------------------------------------------------------------------------------------------------------------------------------------------------------------------------------------------------------------------------------------------------------------------------------------------------------------------------------------------------------------------------------------------------------------------------------------------------------------------------------------------------------------------------------------------------------------------------------------------------------------------------------------------------------------------------------------------------------------------------------------------------------------------------------------------------------------------------------------------------------------------------------------------------------------------------------------------------------------------------------------------------------------------------------------------------------------------------------------------------------------------------------------------------------------------------------------------------------------------------------------------------------------------------------------------------GCTTC---AAGTAGTGTGTGC---CCGTCTG---TTG---------------TGT---AA---------CTCTGGT---A---ACTAGAGATCCCTCAGAC---CACTC---T---A---GGTTGTGT-----A--AAAATCTCTA---GCA
>02A3.GH.2003.GHNJ176.AB231894
TGGAT------G---------------------------------------G---------------------------------------------------GC---TAATT---------------------------------------------------------------------------------------------------------------------------------------------------------------------TA------CT---CCAA---G------------------------------AA---AAGACAA------------------------GAGAT---CCTTGATCTGTG---G---GTCTATC---------------ACACACAAGGCTTCTTCCC---TGATTGGCAGAA---CTACACACCAGGG---CCA---GGG---AC---CAGATTCCCACTTACATTTGGATGGTGCTTCAAACTAGTACCACTAGA---TCCAGAAGAGGT---AGA---GGC---AGC---C------AA---TGAAGGAGAGACCAACAATTTATTACACCCCATCTGTCAGCATGG---A---ATAGAGGACGAAGACAGAGAAGTGCTGGTCTGGAG---ATTTGACAGTCGCCTGGCAT---TT--GAACACAAAGCTC---TTG------------------------AGCTGCAT---CCGGA---A---TGGTAC------------------------------------AA------GAACT------GA---------------------GAACTGCTGA------------------------------------C---ACAA---GA------A------------------------------AGT---------------------------TG---CT------------G---------------------AC-T---GGGACTTTCC---G---C---------------------TA---GGG---ACT------TTCCG---G------------G------------GGA---GGTG------T------------GG---TTT------GGGCGGAG---TT---GGGGA--AGTGGCTA---A---CCCTCAGA---AGCTGCATATAAGCA---GC---CGCTTCT---CGCCTGTA---CTGGGTCTCTC---TT---G---TTAG---ACCAGATTTGAGCCTGGGAGCTCTCTGG---CT---AGCAGGGGAA---CCCACTG---CT---T---AAGCCTCAATA---AA---GCTTG---CCT---TGAGT------------------------------------------------------------------------------------------------------------------------------------------------------------------------------------------------------------------------------------------------------------------------------------------------------------------------------------------------------------------------------------------------------------------------------------------------------------------------------------------------------------------------------------------------------------------------------------------------------------------------------------------------------------------------------------------------------------------------------------------------------------------------------------------------------------------------------------------------------------------------------------------------------------------------------------------------------------------------------------------------------------------------------------------------------------------------------------------------------------------------------------------------------------------------------------------------------------------------------------------------------------------------------------------------------------------------------------------------------------------------------------------------------------------------------------------------------------------------------------------------------------------------------------GCTTC---AAGTAGTGTGTGC---CCGTCTG---TTG---------------TGT---GA---------CTCTGGT---A---ACTAGAGATCCCTCAGAC---CACTC---T---A---GTCTGCGT-----A--AAAATCTCTA---GCA
>02D.GH.2003.GHNJ193.AB231897
TGGAT------G---------------------------------------G---------------------------------------------------GC---TAATT---------------------------------------------------------------------------------------------------------------------------------------------------------------------TA------CT---CCAA---G------------------------------AA---AAGACAA------------------------GAGAT---CCTTGATCTGTG---G---GTCTATC---------------ACACACAAGGCTTCTTCCC---TGATTGGCAGAA---CTACACACCAGGG---CCA---GGG---AC---CAGATTCCCACTTACATTTGGATGGTGCTTCAAACTAGTACCACTAGA---TCCAGCAGAGGT---AGA---GGC---AGC---C------AA---TGAAGGAGAGACCAACAATTTATTACACCCCATCTGTCAGCATGG---A---ATAGAGGACGAAGACAGAGAAGTGCTGGTCTGGAG---ATTTGACAGTCGCCTGGCAT---TT--GAACACAAAGCTC---TTG------------------------AGCTGCAT---CCGGA---A---TGGTAC------------------------------------AA------GAACT------GA---------------------GAACTGCT--------------------------------------G---ACACA--AG------A------------------------------AGT---------------------------TG---CT------------G---------------------AC-T---GGGACTTTCC---G---C---------------------TA---GGG---ACT------TTCCG---G------------G------------GGA---GGTG------C------------GG---TTT------GGGCGGAG---TT---GGGG---AGTGGCTA---A---CCCTCAGA---AGCTGCATATAAGCA---GC---CGCTTCT---CGCCTGTA---CTGGGTCTCTC---TT---G---TTAG---ACCAGATTTGAGCCTGGGAGCTCTCTGG---CT---AGCGGGGGAA---CCCACTG---CT---T---AAGCCTCAATA---AA---GCTTG---CCT---TGAGT------------------------------------------------------------------------------------------------------------------------------------------------------------------------------------------------------------------------------------------------------------------------------------------------------------------------------------------------------------------------------------------------------------------------------------------------------------------------------------------------------------------------------------------------------------------------------------------------------------------------------------------------------------------------------------------------------------------------------------------------------------------------------------------------------------------------------------------------------------------------------------------------------------------------------------------------------------------------------------------------------------------------------------------------------------------------------------------------------------------------------------------------------------------------------------------------------------------------------------------------------------------------------------------------------------------------------------------------------------------------------------------------------------------------------------------------------------------------------------------------------------------------------------GCTTC---AAGTAGTGTGTGC---CCGTCTG---TTG---------------TGT---GA---------CTCTGGT---A---ACTAGAGATCCCTCAGAC---CACTC---T---A---GTCTGCGT-----A--AAAATCTCTA---GCA
>02D.GH.2003.p03GH194AG09.AB480044
TGGAT------G---------------------------------------G---------------------------------------------------GT---TAATT---------------------------------------------------------------------------------------------------------------------------------------------------------------------TA------CT---CCAA---G------------------------------AA---AAGACAA------------------------GAGAT---CCTTGATCTGTG---G---GTCTATC---------------ACACACAAGGATTCTTCCC---AGATTGGCAGAA---CTACACACCAGGG---CCA---GGG---CC---TAGATTCCCACTGACCTTTGGGTGGTGCTTCAAACTAGTACCAGTGGA---TCCAGCAGAGGT---AGA---GGA---AGC---C------AA---TGAAGGAGAAAACAACAGTTTATTACACCCCATCTGTCAGCATGG---A---ATGGAGGACGAAGACAGAGAAGTGCTGGTCTGGAG---ATTTGACAGTCGCCTGGCAT---TA--AAACACAGAGCTC---GAG------------------------AGATGCAT---CCGGA---G---TTCTAT------------------------------------AA------AGACT------GC---------------------T---------------------------------------------G---ACA------------------------------------------------------------------------------CA----------------------------------AC-A---GGGACTTTCC---G---CTGCTGACACAGAAGTTGCTGACA---GGG---ACT------TTCCG---G------------G------------GGA---GGTG------T------------GG---TTT------GGGCGGAG---TT---GGGG---AGTGGCTA---G---CCCTCAGA---TGCTGCATATAAGCA---GC---CGCTTTC---TGCTTGTA---CTGGGTCTCTC---TG---G---TTAG---ACCAGATCTGAGCCTGGGAGCTCTCTGG---CT---AACTGGGGAA---CCCACTG---CT---T---AAGCCTCAATA---AA---GCTTG---CCT---TGAGT------------------------------------------------------------------------------------------------------------------------------------------------------------------------------------------------------------------------------------------------------------------------------------------------------------------------------------------------------------------------------------------------------------------------------------------------------------------------------------------------------------------------------------------------------------------------------------------------------------------------------------------------------------------------------------------------------------------------------------------------------------------------------------------------------------------------------------------------------------------------------------------------------------------------------------------------------------------------------------------------------------------------------------------------------------------------------------------------------------------------------------------------------------------------------------------------------------------------------------------------------------------------------------------------------------------------------------------------------------------------------------------------------------------------------------------------------------------------------------------------------------------------------------GCCTT---AAGTAGTGTGTGC---CCGTCTG---TTG---------------TGT---GA---------CTCTGGT---A---ACTAGAGATCCCTCAGAC---CTTTG---T---A---GTCACTGTA---G---AAAATCTCTA---GCA
>02G.GH.2003.p03GH179AG_G02.AB480047
TGGAA------G---------------------------------------G---------------------------------------------------GC---TAATT---------------------------------------------------------------------------------------------------------------------------------------------------------------------TA------CT---CCAG---G------------------------------AA---AAGACAA------------------------GAGAT---CCTTGATCTGTG---G---GTCTATC---------------ATACACAAGGTTTCTTCCC---AGATTGGCAGAA---CTACACACCAGGA---CCA---GGG---AC---TAGACTCCCACTGACCTTTGGATGGTGCTTCAAACTAGTACCAATGGA---CCCAGCAGAGAT---AGA---GAA---AGC---C------AA---TGAAGGAGAGAACAACTGCTTATTACACCCCATCAGCCAGCATGG---A---ATGGATGATGAAGACAAAGAAGTGCTGGTATGGAG---ATTTGACAGCAGCCTAGCAC---GG--AGACACCTAGCCA---AAG------------------------AGCTGCAT---CCGGA---G---TATTAC------------------------------------AA------AGACT------GC---------------------T---------------------------------------------G---ACAC---AG------A------------------------------AGT---------------------------TA---CT------------G---------------------ACAA---GGGACTTTCC---G---C---------------------CT---GGG---ACT------TTCCG---G-------------------------GGA---GGCG------C------------GG---CCT------GGGAGGGG---CT---GGGG---AGTGGCTA---A---CCCTCAGA---AGCTGCATATAAGCA---GC---CGCTTTT---CGCCTGTT---CTGGGTCTCTT---TT---G---CTAG---ACCAGATTTGAGCCTGGGAGCTCTCTGG---CT---AGTGGAGGAA---CCCACTG---CT---T---AAGCCTCAATA---AA---GCTTG---CCT---TGAGT------------------------------------------------------------------------------------------------------------------------------------------------------------------------------------------------------------------------------------------------------------------------------------------------------------------------------------------------------------------------------------------------------------------------------------------------------------------------------------------------------------------------------------------------------------------------------------------------------------------------------------------------------------------------------------------------------------------------------------------------------------------------------------------------------------------------------------------------------------------------------------------------------------------------------------------------------------------------------------------------------------------------------------------------------------------------------------------------------------------------------------------------------------------------------------------------------------------------------------------------------------------------------------------------------------------------------------------------------------------------------------------------------------------------------------------------------------------------------------------------------------------------------------GCTTC---AAGTAGTGTGTGC---CCGTCTG---TTG---------------TTT---GA---------CTCTGGT---A---ACTAGAGATCCCTCAGAC---CACTC---T---A---GACTGTGT-----A--AAAATCTCTA---GCA
>02GK.CI.2001.01IC_PCI123.AJ866557
TGGAA------G---------------------------------------G---------------------------------------------------GC---TAATT---------------------------------------------------------------------------------------------------------------------------------------------------------------------TA------CT---CCAA---G------------------------------AA---AAGACAA------------------------GAGAT---CCTTGATCTGTG---G---GTTTATC---------------ACACACAAGGATACTTCCC---AGATTGGCAGAA---TTACACACCAGGG---CCA---GGG---AC---CAGATTCCCATTGACCTTTGGATGGTGCTTCAAACTAGTACCACTGGA---TCCAGCAGAGGT---AGA---AGA---AGC---C------AA---TAAAGGAGATGACAACAGGCTATTACACCCTATCTGCCAGCATGG---A---ATAGAGGATCCAGAAGGAGAAGTGCTGGTCTGGAG---ATTTGACAGTAGGCTGGCAT---TG--AGACACAGAGCTC---GCG------------------------AGCTGCAT---CCGGA---C---TTCTAC------------------------------------AA------AGACT------GC---------------------T---------------------------------------------G---ACAC---AG------G------------------------------AGT---------------------------TG---CT------------G---------------------AC-T---GGGACTTTCC---A---C---------------------TG---GGG---ACT------TTCCG---G-------------------------GGA---GGTG------T------------GG---TGT------GGGAGGAG---TT---GGGG---AGTGGCTA---A---CCCTCAGA---TGCTGCATATAAGCA---GC---CGCTTCT---CGCCTGTA---CTGGGTCTCTC---TT---G---CTAG---ACCAGATTTGAGCCTGGGAGCTCTCTGA---CT---AGCAGAGGAA---CCCACTG---CT---T---AAGCCTCAATA---AA---GCTTG---CCT---TGAGT------------------------------------------------------------------------------------------------------------------------------------------------------------------------------------------------------------------------------------------------------------------------------------------------------------------------------------------------------------------------------------------------------------------------------------------------------------------------------------------------------------------------------------------------------------------------------------------------------------------------------------------------------------------------------------------------------------------------------------------------------------------------------------------------------------------------------------------------------------------------------------------------------------------------------------------------------------------------------------------------------------------------------------------------------------------------------------------------------------------------------------------------------------------------------------------------------------------------------------------------------------------------------------------------------------------------------------------------------------------------------------------------------------------------------------------------------------------------------------------------------------------------------------GCTTC---AAGTAGTGTGTGC---CCGTCTG---TTG---------------TGT---GA---------CTCTGGT---T---ACTAGAGATCCCTCAGAC---CACTC---T---A---GACTGTGT-----A--AAAATCTCTA---GCA
>02_AG.-.2000.LA11ZaCh.KU168266
TGGAA------G---------------------------------------G---------------------------------------------------GT---TAATT---------------------------------------------------------------------------------------------------------------------------------------------------------------------TA------CT---CCCC---A------------------------------AA---AAGACAA------------------------GAAAT---CCTTGATCTGTG---G---GTTTACA---------------ACACACAAGGCTACTTCCC---TGATTGGCAGAA---CTACACACCAGGG---CCA---GGG---AT---TAGATACCCACTGACCTTTGGATGGTGCTTCAAGCTAGTACCAGTTGA---TCCAGAGGAGGT---AGA---AAA---GGC---T------AA---TGAAGGAGACAATAACTGCTTATTACACCCCATGAGCCAACATGG---A---ATGGAAGATGGAGACAGAGAAGTACTGCAGTGGAA---GTTTGACAGCCGCCTGGCAT---TT--AGACACGTAGCCA---AAG------------------------AGAAACAT---CCGGA---G---TTCTAC------------------------------------CA------AAACT------AA---------------------GACTACTGACACAGAGATTGCT------------------------G---ACAT---AG------A------------------------------AGT---------------------------TG---CT------------G---------------------AC-A---GGGACTTTCCGT-G---C---------------------TG---GGG---ACT------TTCCG---G-------------------------GGA---GGTG------T------------GG---TTT------GGGAGGAG---TT---GGGG---AGTGGCTA---G---CCCTCAAG---TGCTGCATATAAGCA---GC---TGCTTTC---TGCCTGTA---CTGGGTCTCTC---TT---G---TTAG---ACCAGATCTGAGCCTGGGAGCTCTCTGG---CT---AGCAAGGGAA---CCCACTG---CT---T---AAGCCTCAATA---AA---GCTTG---CCT---TGAGT------------------------------------------------------------------------------------------------------------------------------------------------------------------------------------------------------------------------------------------------------------------------------------------------------------------------------------------------------------------------------------------------------------------------------------------------------------------------------------------------------------------------------------------------------------------------------------------------------------------------------------------------------------------------------------------------------------------------------------------------------------------------------------------------------------------------------------------------------------------------------------------------------------------------------------------------------------------------------------------------------------------------------------------------------------------------------------------------------------------------------------------------------------------------------------------------------------------------------------------------------------------------------------------------------------------------------------------------------------------------------------------------------------------------------------------------------------------------------------------------------------------------------------ACTTC---AAGTAGTGTGTGC---CCGTCTG---TTG---------------TGT---GA---------CTCTGGT---A---ACTAGAGATCCCTCAGAC---CACTA---T---A---GATTGTGT-----A--AAAATCTCTA---GCA
>02_AG.CM.2004.459-16.MH705136
TGGAT------G---------------------------------------G---------------------------------------------------GT---TAATT---------------------------------------------------------------------------------------------------------------------------------------------------------------------TA------CT---CCAA---G------------------------------AA---AAGACAA------------------------GAAAT---CCTTGATCTGTG---G---GTCTATA---------------ACACACAAGGATTCTTCCC---AGATTGGCAGAA---CTACACACCAGGA---CCA---GGG---AT---TAGATACCCACTGACCTTTGGGTGGTGCTTCAAACTAGTACCAATGGA---ACCAGCTGAGAT---AGA---GGA---AGC---C------AA---TAAAGGAGAGAACAACAGTTTATTACACCCCATCTGCCAGCATGG---A---ATAGAGGACGAAGATAGAGAAGTGCTGGTCTGGAG---ATTTGACAGTCGCCTGGCAT---TA--AAACACAGAGCTC---AAG------------------------AGATGCAT---CCGGA---G---TATTAC------------------------------------AA------AGACT------GC---------------------TGACACAGAAGTTGCT------------------------------G---ACAC---AG------A------------------------------AGT---------------------------TG---CT------------G---------------------AC-A---GGGACTTTCT---G---C---------------------TG---GGG---ACT------TTCCG---A------------G------------GGA---GGTG------T------------GG---TTT------GGGAGGAG---TT---GGGG---AGTGGCTA---A---CCCTCAGA---TGCTGCATATAAGCA---GC---CGCTTCT---CGCTTGTA---CTGGGTCTCTC---GT---G---CTAG---ACCAGATCTGAGCCTGGGAGCTCTCTGG---CT---AGCAGGGGAA---CCCACTG---CT---TA--AAGCCTCAATA---AA---GCTTG---CCT---TGAGT------------------------------------------------------------------------------------------------------------------------------------------------------------------------------------------------------------------------------------------------------------------------------------------------------------------------------------------------------------------------------------------------------------------------------------------------------------------------------------------------------------------------------------------------------------------------------------------------------------------------------------------------------------------------------------------------------------------------------------------------------------------------------------------------------------------------------------------------------------------------------------------------------------------------------------------------------------------------------------------------------------------------------------------------------------------------------------------------------------------------------------------------------------------------------------------------------------------------------------------------------------------------------------------------------------------------------------------------------------------------------------------------------------------------------------------------------------------------------------------------------------------------------------GCTTA---AAGTAGTGTGTGC---CCGTCTG---TTG---------------TGT---GA---------CTCTGGT---A---ACTAGAGATCCCTCAGAC---CACTC---T---A---GTCTGCGT-----A--AAAATCTCTA---GCA
>02_AG.CM.2007.CM100-17.KU168310
TGGAT------G---------------------------------------G---------------------------------------------------GT---TAATT---------------------------------------------------------------------------------------------------------------------------------------------------------------------TA------CT---CCGA---G------------------------------AA---AAGGAAA------------------------GAGAT---CCTTGATCTGTG---G---GTCTATC---------------ACACACAAGGATTCTTCCC---AGATTGGCAGAA---CTACACACCAGGA---CCA---GGG---GT---TAGATACCCACTGACCTTTGGGTGGTGTTTCAAATTAGTACCAATGGA---TCCAGCAGAGGT---AGA---GAA---AGC---C------AA---TGAAGGGGAGAACAACTGCTTACTACACCCCATCAGTCAACATGG---A---ATAGAGGACAATGACAGAGAAGTGCTGGTCTGGAG---ATTTGACAGTTCCCTGGCAT---TG--AAACACAGAGCTC---AAG------------------------AGCTGCAT---CCGGA---G---TTCTAC------------------------------------AA------AGACT------GC---------------------T---------------------------------------------G---ACAC---AG------A------------------------------AGT---------------------------TG---CT------------G---------------------AC-A---GGGACTTTCC---G---C---------------------TG---GGG---ACT------TTCCA---G------------G------------GGA---GGTG------T------------GG---TTT------GGGAGGAG---TT---GGGG---AGTGGCTA---A---CCCTCAGA---TGCTGCATATAAGCA---GC---CGCTTCT---CGCCTGTA---CTGGGTCTCTC---TT---G---CTGG---ACCAGATTTGAGCCTGGGAGCTCTCTGG---CT---AGC-AGAGAA---CCCACTG---CT---T---AAGCCTCAATA---AA---GCTTG---CCT---TGAGT------------------------------------------------------------------------------------------------------------------------------------------------------------------------------------------------------------------------------------------------------------------------------------------------------------------------------------------------------------------------------------------------------------------------------------------------------------------------------------------------------------------------------------------------------------------------------------------------------------------------------------------------------------------------------------------------------------------------------------------------------------------------------------------------------------------------------------------------------------------------------------------------------------------------------------------------------------------------------------------------------------------------------------------------------------------------------------------------------------------------------------------------------------------------------------------------------------------------------------------------------------------------------------------------------------------------------------------------------------------------------------------------------------------------------------------------------------------------------------------------------------------------------------ACTTC---AAGTAGTGTGTGC---CCGTCTG---TTG---------------TGT---GA---------CTCTGGT---A---ACTAGAGATCCCTCAGAC---CACTC---T---A---GACTGTGTA---A---AAAATCTCTA---GCA
>02_AG.FR.-.DJ263.AB485634
TGGAT------G---------------------------------------G---------------------------------------------------GT---TAATT---------------------------------------------------------------------------------------------------------------------------------------------------------------------TA------CT---CCAA---G------------------------------AA---AAGACAG------------------------GAGAT---CCTTGATCTGTG---G---GTCTATC---------------ACACACAAGGATTCTTCCC---AGATTGGCAGAA---CTACACACCAGGG---CCA---GGA---AC---TAGATACCCACTGACCTTTGGGTGGTGCTTCAAACTAGAACCAATAGA---TCCAGCAGAGAT---AGA---GGA---AGC---C------AA---TAAGGAAGAGAACAACAGTTTATTACACCCCATCTGTCAGCATGG---A---ATGGAGGACGAAGACGGAGAAGTACTGGTCTGGAG---ATTTGACAGTAGCCTGGCAC---GC--ACACACAGAGCTC---GAG------------------------AGCTGCAT---CCGGA---G---TACTAC------------------------------------AA------AGACT------GC---------------------T---------------------------------------------G---ACAC---AG------A------------------------------AGT---------------------------TG---CT------------G---------------------ACAA---GGGACTTTCC---A---C---------------------TG---GGG---ACT------TTCCG---G-------------------------GGA---GGTG------T------------GG---TTT------GGGAGGAG---TT---GGGG---AGTGGTTA---A---CCCTCAGA---AGCTGCATATAAGCA---GC---CGCTTCT---CGCCTGTA---CTGGGTCTCTT---TT---G---CTAG---ACCAGATTTGAGCCTGAGAGCTCTCTGG---CT---AGCAGAGGAA---CCCACTG---CT---T---AAGCCTCAATA---AA---GCTTG---CCT---TGAGT------------------------------------------------------------------------------------------------------------------------------------------------------------------------------------------------------------------------------------------------------------------------------------------------------------------------------------------------------------------------------------------------------------------------------------------------------------------------------------------------------------------------------------------------------------------------------------------------------------------------------------------------------------------------------------------------------------------------------------------------------------------------------------------------------------------------------------------------------------------------------------------------------------------------------------------------------------------------------------------------------------------------------------------------------------------------------------------------------------------------------------------------------------------------------------------------------------------------------------------------------------------------------------------------------------------------------------------------------------------------------------------------------------------------------------------------------------------------------------------------------------------------------------GCTTC---AAGTAGTGTGTGC---CCGTCTG---TTG---------------TGT---GA---------CTCTGGT---A---ACTAGAGATCCCTCAGAC---CACTC---T---A---GGTTGTGTA---A---AAAATCTCTA---GCA
>02_AG.GH.-.I_2496.AB485633
TGGAT------G---------------------------------------G---------------------------------------------------GT---TAATT---------------------------------------------------------------------------------------------------------------------------------------------------------------------TA------CT---CCAA---G------------------------------AA---AAGGCAA------------------------GAGAT---CCTTGATCTGTG---G---GTCTATC---------------ACACACAAGGATTCTTCCC---AGATTGGCAGAA---TTACACACCAGGG---CCA---GGG---AC---TAGATTCCCACTGACCTTTGGATGGTGCTTCAAACTAGTACCAATGGA---TCCAGCAGAGGT---AGA---GGG---AGC---C------AA---TGAAGGAGAGAACAACAGTTTATTACACCCCATCTGTCAGCATGG---A---ATGGAGGACGAAGACAGAGAAGTGCTGGTCTGGAG---ATTTGACAGTACCCTGGCAT---TT--ACACACCAAGCTC---GAG------------------------AGCTGCAT---CCGGA---G---TTCTAC------------------------------------AA------AGACT------GC---------------------T---------------------------------------------G---ACAC---AG------A------------------------------AGT---------------------------TG---CT------------G---------------------AC-A---GGGACTTTCC---A---C---------------------CG---GGG---ACT------TTCCA---G-------------------------GGA---GGTG------T------------GG---TTT------GGGCGGAG---TT---GGGG---AGTGGCTA---G---CCCTCAGA---TGCTGCATATAAGCA---GC---TGCTTTT---TGCCTGTA---CTGGGTCTCTC---TT---G---CTAG---ACCAGATTTGAGCCTGGGAGCTCTCTGG---TG---AGCAAGGGAA---CCCACTG---CT---T---AAGCCTCAATA---AA---GCTTG---CCT---TGAGT------------------------------------------------------------------------------------------------------------------------------------------------------------------------------------------------------------------------------------------------------------------------------------------------------------------------------------------------------------------------------------------------------------------------------------------------------------------------------------------------------------------------------------------------------------------------------------------------------------------------------------------------------------------------------------------------------------------------------------------------------------------------------------------------------------------------------------------------------------------------------------------------------------------------------------------------------------------------------------------------------------------------------------------------------------------------------------------------------------------------------------------------------------------------------------------------------------------------------------------------------------------------------------------------------------------------------------------------------------------------------------------------------------------------------------------------------------------------------------------------------------------------------------GCTTC---AAGTAGTGTGTGC---CCGTCTA---TTG---------------TGT---GA---------CTCTGGT---A---TCTAGAGATCCCTCAGAC---CACTC---T---A---GACTGTGTA---AG--AAAATCTCTA---GCA
>02_AG.GH.1991.91GH03.AF196755
TGGAT------G---------------------------------------G---------------------------------------------------GT---TAATC---------------------------------------------------------------------------------------------------------------------------------------------------------------------TG------GT---CCAA---G------------------------------AA---AAGACAA------------------------GAGAT---CCTTGATCTGTG---G---GTCTATC---------------ACACACAAGGATTCTTCCC---AGANTGGCAGAA---CTACACACCAGGG---CCA---GGG---AC---TAGATTCCCACTAACCTTTGGGTGGTGCTTCAAACTAGAACCAATGGA---TCCAGCAGAGGT---AGA---GGA---AGC---C------AA---TGAAGGAGAGAACAACAGTTTATTACACCCCATCTGTCAGCATGG---A---ATGGAGGACGAAGACAGAGAAGTGCTGGTCTGGAA---GTTTGACAGTACCNTGGCAC---TA--AGACACAGAGCTC---GAG------------------------AACAGCAT---CCGGA---G---TTCTAC------------------------------------AA------AGACT------GC---------------------T---------------------------------------------G---ACAC---AG------A------------------------------AGT---------------------------TG---CT------------G---------------------AC-A---GGGACTTTCC---G---C---------------------TG---GG----ACT------TTCCG---G-------------------------GGA---GGTG------T------------GG---TTT------GGGCGGAG---TT---GGGG---AGTGGCTA---G---CCCTCAGA---TGCTGCATATAAGCA---GC---TGCTTTC---TGCCTGTA---CTGGGTCTCTC---TT---G---TTAG---ACCAGATTAGAGCCTGGGAGCTCTCTGG---CT---AGCAGGGGAA---CCCACTG---CT---T---AAGCCTCAATA---AA---GCTTG---CCT---TGAGT------------------------------------------------------------------------------------------------------------------------------------------------------------------------------------------------------------------------------------------------------------------------------------------------------------------------------------------------------------------------------------------------------------------------------------------------------------------------------------------------------------------------------------------------------------------------------------------------------------------------------------------------------------------------------------------------------------------------------------------------------------------------------------------------------------------------------------------------------------------------------------------------------------------------------------------------------------------------------------------------------------------------------------------------------------------------------------------------------------------------------------------------------------------------------------------------------------------------------------------------------------------------------------------------------------------------------------------------------------------------------------------------------------------------------------------------------------------------------------------------------------------------------------GCTTC---AAGTAGTGTGTGC---CCGTCTG---TTG---------------TGT---GA---------CTCTGGT---A---TCTAGAGATCCCTCAGAC---CACTC---T---A---GACTGTGT-----A--AAAATCTCTA---GCA
>02_AG.GH.1992.92GH01.AF196754
TGGAT------G---------------------------------------G---------------------------------------------------GT---TAATT---------------------------------------------------------------------------------------------------------------------------------------------------------------------CA------CT---CCCA---G------------------------------AA---AAGACAA------------------------GATAT---CCTTGATCTGTG---G---GTCTATC---------------ACACACAAGGCTACTTCCC---TGATTGGCAGAA---CTACACACCAGGG---CCG---GGG---AC---CAGATTCCCACTAACATTTGGGTGGTGCTTCAAACTAGAACCAATAGA---TCCAGCAGAGAT---AGA---GGA---AAC---C------AA---TAAAGGAGAGAACAACAGTTTATTACACCCCATCTGTCAGCATGG---A---ATAGAGGACGCAGACAGAGAAGTGCTGGTCTGGAG---ATTTGACAGTCGCCTGGCAT---TA--AGACACAGAGCTC---ACG------------------------AGCTGCAT---CCGGA---G---TTCTAC------------------------------------AA------AGACT------GC---------------------TGACACAGAAGTTGCT------------------------------G---ACAC---AG------A------------------------------AGT---------------------------TG---CT------------G---------------------AC-A---GGGACTTTCC---A---C---------------------TG---GGG---ACT------TTCCG---G-------------------------GGA---GGTG------T------------GG---TTT------GGGCGGAG---TC---GGGG---AGTGGCCA---G---CCCTCAGA---TGCTGCATATAAGCA---GC---TGCTTTC---TGCCTGTA---CTGGGTCTCTC---TT---G---TTAG---ACCAGATTTGAGCCTGGGAGCTCTCTGG---CT---AGCAGGGGAA---CCCACTG---CT---T---AAGCCTCAATA---AA---GCTTG---CCT---TGAGT------------------------------------------------------------------------------------------------------------------------------------------------------------------------------------------------------------------------------------------------------------------------------------------------------------------------------------------------------------------------------------------------------------------------------------------------------------------------------------------------------------------------------------------------------------------------------------------------------------------------------------------------------------------------------------------------------------------------------------------------------------------------------------------------------------------------------------------------------------------------------------------------------------------------------------------------------------------------------------------------------------------------------------------------------------------------------------------------------------------------------------------------------------------------------------------------------------------------------------------------------------------------------------------------------------------------------------------------------------------------------------------------------------------------------------------------------------------------------------------------------------------------------------GCTTC---AAGTAGTGTGTGC---CCGTCTG---TTG---------------TGT---GA---------CTCTGGT---A---ACTAGAGATCCCTCAGAC---CATTC---T---A---GACTGTGT-----A--AAAATCTCTA---GCA
>02_AG.GH.1992.92GH05.AF196756
TGGAA------G---------------------------------------G---------------------------------------------------GT---TAATT---------------------------------------------------------------------------------------------------------------------------------------------------------------------TA------CT---CCAA---G------------------------------AA---AAGACAA------------------------GAGAT---CCTTGATCTGTG---G---GTTTATC---------------ACACACAAGGATACTTCCC---AGATTGGCAGAA---CTACACACCAGGG---CCA---GGG---AC---TAGATTCCCACTGACCTTTGGGTGGTGCTTCAAACTAGTACCAATGGA---TCCAGCAGAGGT---AGA---GGA---AGC---C------AA---TGAAGGAGAGAACAACAGTTTATTACACCCCATCTGTCAGCATGG---A---ATGGAGGACGAAGACAGAGAAGTGCTGGTCTGGAG---ATTTGACAGTCGCCTGGCAT---TT--ACACACACAGCTA---GAG------------------------AGCTGCAT---CCGGA---G---TTTTAC------------------------------------AA------AGACT------GC---------------------T---------------------------------------------G---ACAC---AG------G------------------------------AGT---------------------------TG---CT------------G---------------------AC-A---AGGACTTTCC---G---C---------------------TG---GGG---ACT------TTCCA---G-------------------------GGA---GGCG------T------------GG---TTT------GGGCGGAG---TT---GGGG---AGTGGCTG---G---CCCTCAGA---TGCTGCATATAAGCA---GC---TGCTTTC---TGCCTGTA---CTGGGTCTCTC---TT---G---TTAG---ACCAGATTTGAGCCTGGGAGCTCTCTGG---CT---AGCAAGGGAA---CCCACTG---CT---T---AAGCCTCAATA---AA---GCTTG---CCT---TGAGT------------------------------------------------------------------------------------------------------------------------------------------------------------------------------------------------------------------------------------------------------------------------------------------------------------------------------------------------------------------------------------------------------------------------------------------------------------------------------------------------------------------------------------------------------------------------------------------------------------------------------------------------------------------------------------------------------------------------------------------------------------------------------------------------------------------------------------------------------------------------------------------------------------------------------------------------------------------------------------------------------------------------------------------------------------------------------------------------------------------------------------------------------------------------------------------------------------------------------------------------------------------------------------------------------------------------------------------------------------------------------------------------------------------------------------------------------------------------------------------------------------------------------------GCTTC---AANT-GTGTGTGC---CCGTCTG---TTG---------------TGT---GA---------CTCTGGT---A---ACTAGAGATCCCTCAGAC---CACTC---T---A---GACGGTGTA---A---AAAATCTCTA---GCA
>02_AG.GH.1993.93GH07.AF196761
TGGAA------G---------------------------------------G---------------------------------------------------GT---TAATT---------------------------------------------------------------------------------------------------------------------------------------------------------------------TA------CT---CCAA---G------------------------------AA---AAGACAA------------------------GAGAT---CCTTGATCTGTG---G---GTCTATA---------------ACACACAAGGATTCTTCCC---AGATTGGCAGAA---CTACACACCAGGG---CCA---GGG---AC---TAGATTCCCGCTGACCTTTGGATGGTGCTTCAAACTAGTACCAATGGA---TCCAGCAGCGAT---AGA---GGA---AGC---C------AA---TAAAGGAGAGAACAACAGTCTATTACACCCCATCTGTCAACATGG---A---ATGGAGGACGAAGACAGAGAAGTGCTGATCTGGAG---ATTTGACAGTAGCCTGGCAT---TT--AAACACAGAGCTC---GTG------------------------AGCTGTAT---CCGGA---G---TTCTAC------------------------------------AA------AGACT------GC---------------------T---------------------------------------------G---ACAC---AG------G------------------------------AGT---------------------------TG---CT------------G---------------------AC-A---GGGACTTTCC---G---C---------------------TG---GGG---ACT------TTCCG---G-------------------------GGA---GGTG------T------------GG---TTT------GGGAGGAG---TT---GGGG---AGTGGCTA---A---CCCTCAGA---CGCTGCATATAAGCA---GC---TGCTTCT---CGCCTGTA---CTGGGTCTCTC---TT---G---CTAG---ACCAGATTTGAGCCTGGGAGCTCTCTGA---CT---AGCAGAGGAA---CCCACTG---CT---T---AAGCCTCAATA---AA---GCTTG---CCT---TGAGT------------------------------------------------------------------------------------------------------------------------------------------------------------------------------------------------------------------------------------------------------------------------------------------------------------------------------------------------------------------------------------------------------------------------------------------------------------------------------------------------------------------------------------------------------------------------------------------------------------------------------------------------------------------------------------------------------------------------------------------------------------------------------------------------------------------------------------------------------------------------------------------------------------------------------------------------------------------------------------------------------------------------------------------------------------------------------------------------------------------------------------------------------------------------------------------------------------------------------------------------------------------------------------------------------------------------------------------------------------------------------------------------------------------------------------------------------------------------------------------------------------------------------------GCTTC---AAGTAGTGTGTGC---CCGTCTG---TTG---------------TGT---GA---------CTCTGGT---A---TCTAGAGATCCCTCAGAC---CACTC---T---A---GACTGTGT-----A--AAAATCTCTA---GCA
>02_AG.GH.1993.93GH16.AF196759
TGGAA------G---------------------------------------G---------------------------------------------------GT---TAATT---------------------------------------------------------------------------------------------------------------------------------------------------------------------TA------CT---CCAA---G------------------------------AA---AAGACAA------------------------GAGAT---CCTTGATCTGTG---G---GTCTATC---------------ACACACAAGGATTCTTCCC---AGATTGGCAGAA---CTACACACCAGGG---CCA---GGG---AC---TAGATTCCCACTGACCTTTGGGTGGTGCTTCAAACTAGTACCAATGGA---TCCAGCAGACGT---AGA---GGA---AGC---C------AC---TGAAGGAGAGAATAAACGTTTATTACACCCCATCAGTCAGCATGG---A---ATGGAGGACGAAGACAGAGAAGTGCTGGTCTGGAG---ATTTGACAGTGGCCTGGCAT---TT--AAACACAGAGCTA---AAG------------------------AGATGCAT---CCGGA---G---TTCTAC------------------------------------AA------AGACT------GC---------------------T---------------------------------------------G---ACAC---AG------A------------------------------AGT---------------------------TG---CT------------G---------------------AC-A---GGGACTTTCC---A---C---------------------TA---GGG---ACT------TTCCG---G-------------------------GGA---GGTG------T------------GG---TTT------GGGAGGAG---TT---GGGG---AGTGGCTA---A---CCCTCAGA---TGCTGCATATAAGCA---GC---TGCTTCT---CGCCTGTA---CTGGGTCTCTT---TT---G---CTAG---ACCAGATTTGAGCCTGGGAGCTCTCTGA---CT---AGCAGAGGAA---CCCACTG---CT---T---AAGCCTCAATA---AA---GCTTG---CCT---TGAGT------------------------------------------------------------------------------------------------------------------------------------------------------------------------------------------------------------------------------------------------------------------------------------------------------------------------------------------------------------------------------------------------------------------------------------------------------------------------------------------------------------------------------------------------------------------------------------------------------------------------------------------------------------------------------------------------------------------------------------------------------------------------------------------------------------------------------------------------------------------------------------------------------------------------------------------------------------------------------------------------------------------------------------------------------------------------------------------------------------------------------------------------------------------------------------------------------------------------------------------------------------------------------------------------------------------------------------------------------------------------------------------------------------------------------------------------------------------------------------------------------------------------------------GCTTC---AAGTAGTGTGTGC---CCGTCTG---TTG---------------TGT---GA---------CTCTGGT---A---ACTAGAGATCCCTCAGAC---CACTC---T---A---GACTGTGTA---A---AAAATCTCTA---GCA
>02_AG.GH.1994.94GH10.AF196760
TGGAT------G---------------------------------------G---------------------------------------------------GT---TAGTT---------------------------------------------------------------------------------------------------------------------------------------------------------------------TA------CT---CCAA---G------------------------------AA---AAGACAA------------------------GAGAT---CCTTGATCTGTG---G---GTCTATC---------------ACACACAAGGATTCTTCCC---AGATTGGCAGAA---CTACACACCAGGG---CCA---GGG---AC---TAGATACCCACTGACCTTTGGGTGGTGCTTCAAACTAGTACCACTGGA---TCCAACAGAGGT---AGA---GGA---AGC---C------AA---TAAAGAAGAGAACAACAGTTTATTACACCCCATCTGTCAGCATGG---A---ATGGAGGACGAAGACAGAGAAGTGCTAGTCTGGAA---ATTTGACAGTGGCCTGGCAT---TA--AAACACAGAGCTC---AAG------------------------AGCTGCAT---CCGGA---G---TTCTAC------------------------------------AA------AGACT------GC---------------------T---------------------------------------------G---ACAC---AG------A------------------------------AGT---------------------------TG---CT------------G---------------------AC-A---GGGACTTTCC---A---C---------------------TG---GGG---ACT------TTCCG---G-------------------------GGA---GGTA------T------------GG---TTT------GGGAGGAG---TT---GGGG---AGTGGCTT---A---CCCTCAGA---TGCTGCATATAAGCA---GC---CGCTTCT---CGCCTGTA---CTGGGTCTCTC---TT---G---TTAG---ACCAGATTTGAGCCTGGGAGCTCTCTGG---CT---AGCAGAGGAA---CCCACTG---CT---T---AAGCCTCAATA---AA---GCTTG---CCT---TGAGT------------------------------------------------------------------------------------------------------------------------------------------------------------------------------------------------------------------------------------------------------------------------------------------------------------------------------------------------------------------------------------------------------------------------------------------------------------------------------------------------------------------------------------------------------------------------------------------------------------------------------------------------------------------------------------------------------------------------------------------------------------------------------------------------------------------------------------------------------------------------------------------------------------------------------------------------------------------------------------------------------------------------------------------------------------------------------------------------------------------------------------------------------------------------------------------------------------------------------------------------------------------------------------------------------------------------------------------------------------------------------------------------------------------------------------------------------------------------------------------------------------------------------------GCTTC---AAGTAGTGTGTGC---CCGTCTG---TTG---------------TGT---GA---------CTCTGGT---A---TCTAGAGATCCCTCAGAC---CACTC---T---A---GACTGTGT-----A--AAAATCTCTA---GCA
>02_AG.GH.1994.94GH17.AF196752
TGGAT------G---------------------------------------G---------------------------------------------------GT---TAATT---------------------------------------------------------------------------------------------------------------------------------------------------------------------TA------CT---CCAA---G------------------------------AG---AAGACAA------------------------GAGAT---CCTTGATCTGTG---G---GTCTATC---------------ACACACAAGGATTCTTCCC---AGATTGGCAGAA---CTACACACCAGGG---CCA---GGA---AC---TAGATTCCCACTGACCTTTGGGTGGTGCTTCAAACTAGTACCAATGGA---TCCAGCAGAGGT---AGA---GGA---AGA---A------AA---TAAAGGGGAGAACAACAGTTTATTACACCCCATCTGTCAGCATGG---A---ATGGAGGACGAAGACAGAGAAGTGCTGGTCTGGAG---ATTTGACAGTACCCTGGCAT---TA--AAACACAGAGCTC---GAG------------------------AGCTGCAT---CCGGA---G---TTCTAC------------------------------------AA------AGACT------GC---------------------T---------------------------------------------G---ACAC---AG------AAGTTGCTAACACAGA---------------AGT---------------------------TG---CT------------G---------------------AC-A---GGGACTTTCC---G---C---------------------TG---GGG---ACT------TTCCG---G-------------------------GGA---GGTG------T------------GG---TGT------GGGAGGAG---TT---GGGG---AGTGGCTA---A---CCCTCAGA---TGCTGCATATAAGCA---GC---TGCTGCT---CGCCTGTA---CTGGGTCTCTC---TC---G---CTAG---ACCAGATTTGAGCCTGGGAGCTCTCTGA---CT---ATCTAGGGAA---CCCACTG---CT---T---AAGCCTCAATA---AA---GCTTG---CCT---TGAGT------------------------------------------------------------------------------------------------------------------------------------------------------------------------------------------------------------------------------------------------------------------------------------------------------------------------------------------------------------------------------------------------------------------------------------------------------------------------------------------------------------------------------------------------------------------------------------------------------------------------------------------------------------------------------------------------------------------------------------------------------------------------------------------------------------------------------------------------------------------------------------------------------------------------------------------------------------------------------------------------------------------------------------------------------------------------------------------------------------------------------------------------------------------------------------------------------------------------------------------------------------------------------------------------------------------------------------------------------------------------------------------------------------------------------------------------------------------------------------------------------------------------------------GCTCT---AAGTAGTGTGTGC---CCGTCTG---TTG---------------TGT---GA---------CTCTGGT---A---ACTAGAGATCCCTCAGAC---CCATT---G---T---GGTAGTGTG---G---AAAATCTCTA---GCA
>02_AG.GH.1997.97GH-AG1.AB049811
TGGAT------G---------------------------------------G---------------------------------------------------GC---TAATT---------------------------------------------------------------------------------------------------------------------------------------------------------------------TA------CT---CCAA---G------------------------------AA---AAGACAA------------------------GAGAT---CCTTGATCTGTG---G---GTCTATC---------------ACACACAAGGATTCTTCCC---AGATTGGCAGAA---CTACACACCAGGG---CCA---GGG---AC---TAGGTTCCCACTGACCTTTGGGTGGTGCTTCAAACTAGTACCACTGGA---TCCAGTAGAGAT---AGA---GGA---AGC---C------AA---TGAAGGAGAGAACAACAGCTTATTACACCCCATCTGTCAGCATGG---A---ATGGAGGACGAAGAAAGAGAAGTGCTGGTCTGGAG---ATTTGACAGTACCCTGGCAT---TG--AGACACATCGCTC---GAG------------------------AGAGGCAT---CCGGA---G---AACTAC------------------------------------AA------AGACT------GC---------------------T---------------------------------------------G---ACAC---AG------A------------------------------AAT---------------------------TG---CT------------G---------------------AC-A---GGGACTTTCC---G---C---------------------TG---GGG---ACT------TTCCG---G-------------------------GGA---GGCG------T------------AA---CCT------GGGAGGAG---TT---GGGG---AGTGGCTA---G---CCCTCAAA---TGCTGCATATAAGCA---GC---TGCTTCT---CGCCTGTA---CTGGGTCTCTC---TT---G---CTAG---ACCAGATCTGAGCCTGGGAGCTCTCTGA---CT---AGCAGGGGAA---CCCACTG---CT---T---AAGCCTCAATA---AA---GCTTG---CCT---TGAGT------------------------------------------------------------------------------------------------------------------------------------------------------------------------------------------------------------------------------------------------------------------------------------------------------------------------------------------------------------------------------------------------------------------------------------------------------------------------------------------------------------------------------------------------------------------------------------------------------------------------------------------------------------------------------------------------------------------------------------------------------------------------------------------------------------------------------------------------------------------------------------------------------------------------------------------------------------------------------------------------------------------------------------------------------------------------------------------------------------------------------------------------------------------------------------------------------------------------------------------------------------------------------------------------------------------------------------------------------------------------------------------------------------------------------------------------------------------------------------------------------------------------------------GCTTA---AAGTAGTGTGTGC---CCGTCTG---TTG---------------TGT---GA---------CTCTGGT---A---ACTAGAGATCCCTCAGAC---TACTC---T---A---GACTGTGT-----A--AAAATCTCTA---GCA
>02_AG.GH.1997.97GH14.AF196757
TGGAA------G---------------------------------------G---------------------------------------------------GT---TAATT---------------------------------------------------------------------------------------------------------------------------------------------------------------------TA------CT---CCAA---G------------------------------AA---AAGACAA------------------------GAGAT---CCTTGATCTGTG---G---GTCTATC---------------ACACACAAGGATACTTCCC---AGATTGGCAAAA---CTACACACCAGGG---CCA---GGG---CC---TAGATTCCCACTGACCTTTGGGTGGTGCTTCAAACTAGTACCAATGGA---TCCAGCAGAGGT---AGA---GAA---AGC---C------AA---TGAAGGAGAGAACAACAGCTTATTACACCCCATCTGCCAGCATGG---A---ATGGAGGACGANGACAGAGAAGTGCTGGTCTGGAG---ATTTGACAGTCGCCTGGCAT---TT--AAACACACAGCTC---GAG------------------------AGCTGCAT---CCAGA---G---TTCTAT------------------------------------AA------AGACT------GC---------------------TGACACCGGAGTTGCTGAAGACTGCT--------------------G---ACAC---AG------G------------------------------AGT---------------------------TG---CT------------G---------------------AC-A---GGGACTTTCC---G---C---------------------TG---GGG---ACT------TTCCG---G-------------------------GGA---GGTG------T------------GG---TTT------GGGAGGAG---TT---GGGG---AGTGGCTA---A---CCCTCAGA---TGCTGCATATAAGCA---GC---CGCTTCT---CGCCTGTA---CTGGGTCTCTC---TT---G---CTAG---ACCAGATTTGAGCCTGGGAGCTCTCTGA---CT---AGCAGGGGAA---CCCACTG---CT---T---AAGCCTCAATA---AA---GCTTG---CCT---TGAGT------------------------------------------------------------------------------------------------------------------------------------------------------------------------------------------------------------------------------------------------------------------------------------------------------------------------------------------------------------------------------------------------------------------------------------------------------------------------------------------------------------------------------------------------------------------------------------------------------------------------------------------------------------------------------------------------------------------------------------------------------------------------------------------------------------------------------------------------------------------------------------------------------------------------------------------------------------------------------------------------------------------------------------------------------------------------------------------------------------------------------------------------------------------------------------------------------------------------------------------------------------------------------------------------------------------------------------------------------------------------------------------------------------------------------------------------------------------------------------------------------------------------------------GCTTC---AAGTAGTGTGTGC---CCGTCTG---TTG---------------TGT---GA---------CTCTGGT---T---ACTAGAGATCCCTCAGAC---CACTC---T---A---GACTGTGTA---A---AAAATCTCTA---GCA
>02_AG.GH.2003.03GH181AG.AB286855
TGGAA------G---------------------------------------G---------------------------------------------------GT---TAATT---------------------------------------------------------------------------------------------------------------------------------------------------------------------TA------CT---CCAA---G------------------------------AA---AAGACAA------------------------GAGAT---CCTTGATCTGTG---G---GTCTATC---------------ACACACAAGGATACTTCCC---TGATTGGCAGAA---CTACACACCAGGG---CCA---GGG---CC---TAGATTCCCACTGACCTTTGGGTGGTGCTTCAAACTAGTACCAATAGA---TCCAGCAACAGT---AGA---GGA---AGC---C------AC---TGAAGGAGAGAACAGCAGTTTATTACACCCCATCAGTCAACATGG---A---ATGGAGGACGAAGACAGAGAAGTGCTGGTCTGGAG---ATTTGACAGTTACCTGGCAT---TT--AGACACCTAGCTA---GAG------------------------AAAAGCAC---CCGGA---G---TTCTAC------------------------------------AA------AGACT------GT---------------------T---------------------------------------------G---ACAC---AG------AACTGCTGACGGGGACTTTCAG---------AGT---------------------------TG---CT------------G---------------------ACAA---GGGACTTTCC---A---C---------------------TG---GGG---ACT------TTCCGC--G------------G------------GGA---GGTG------T------------GG---TGT------GGGAGGAG---TT---GGGG---AGTGGCTA---A---CCCTCAGA---AGCTGCATATAAGCA---GC---TGCTTCT---CGCCTGTA---CTGGGTCTCTC---TT---G---CTAG---ACCAGATTTGAGCCTGGGAGCTCTCTGG---CT---AGCGGGGGAA---CCCACTG---CT---T---AAGCCTCAATA---AA---GCTTG---CCT---TGAGT------------------------------------------------------------------------------------------------------------------------------------------------------------------------------------------------------------------------------------------------------------------------------------------------------------------------------------------------------------------------------------------------------------------------------------------------------------------------------------------------------------------------------------------------------------------------------------------------------------------------------------------------------------------------------------------------------------------------------------------------------------------------------------------------------------------------------------------------------------------------------------------------------------------------------------------------------------------------------------------------------------------------------------------------------------------------------------------------------------------------------------------------------------------------------------------------------------------------------------------------------------------------------------------------------------------------------------------------------------------------------------------------------------------------------------------------------------------------------------------------------------------------------------GCTTC---AAGTAGTGTGTGC---CCGTCTG---TTG---------------TGT---GA---------CTCTGGT---A---TCTAGAGATCCCTCAGAC---CACTG---T---A---GACTGTGTA---A---AAAATCTCTA---GCA
>02_AG.GH.2003.03GH182AG.AB286857
TGGAT------G---------------------------------------G---------------------------------------------------GT---TAATT---------------------------------------------------------------------------------------------------------------------------------------------------------------------TA------CT---CCAA---G------------------------------AA---AAGACAA------------------------GAGAT---CCTTGATCTGTG---G---GTCTATC---------------ACACACAAGGATTCTTCCC---AGATTGGCAGAA---TTACACACCAGGG---CCA---GGG---AC---TAGATTCCCGCTGACCTTTGGGTGGTGCTTCAAGCTAGTACCAATGGA---TCCATCAGAGAT---AGA---GGA---AGC---C------AA---TAAAGGAGAGAACAACTGTCTATTACACCCCCTCTGCCAGCATGG---A---ATGGAGGACGAAGACAGAGAAGTGCTGGTCTGGAG---ATTTGACAGTCGTCTGGCAT---AT--GAACACACAGCTC---GCA------------------------TAAAGCAT---CCGGA---G---TTCTAC------------------------------------AA------AGACT------GC---------------------T---------------------------------------------G---ACAC---AG------A------------------------------AGT---------------------------TG---CT------------G---------------------AC-A---GGGACTTTCC---A---C---------------------CA---GGG---ACT------TTCCG---G-------------------------GGA---GGTG------T------------GG---TGT------GGGAGGAG---TT---GGGG---AGTGGCTA---A---CCCTCAGA---TGCTGCATATAAGCA---GC---TGCTTCT---CGCTTGTA---CTGGGTCTCTC---TT---G---CTAG---ACCAGATTTGAGCCTGGGAGCTCTCTGA---CT---AGCAGGAGAA---CCCACTG---CT---T---AAGCCTCAATAA--AA---GCTTG---CCT---TGAGT------------------------------------------------------------------------------------------------------------------------------------------------------------------------------------------------------------------------------------------------------------------------------------------------------------------------------------------------------------------------------------------------------------------------------------------------------------------------------------------------------------------------------------------------------------------------------------------------------------------------------------------------------------------------------------------------------------------------------------------------------------------------------------------------------------------------------------------------------------------------------------------------------------------------------------------------------------------------------------------------------------------------------------------------------------------------------------------------------------------------------------------------------------------------------------------------------------------------------------------------------------------------------------------------------------------------------------------------------------------------------------------------------------------------------------------------------------------------------------------------------------------------------------GCTTA---AAGTAGTGTGTGC---CCGTCTG---TTG---------------TGT---GA---------CTCTGGT---A---ACTAGAGATCCCTCAGAC---CACTT---T---A---CTCAGTGT-----A--AAAATCTCTA---GCA
>02_AG.GH.2003.03GH184AG.AB286859
TGGAT------G---------------------------------------G---------------------------------------------------GC---TAATT---------------------------------------------------------------------------------------------------------------------------------------------------------------------TA------CT---CCAA---G------------------------------AG---AAGGCAA------------------------GAGAT---CCTTGATTTGTG---G---GTCTATC---------------ACACACAAGGATTCTTCCC---AGATTGGCAGAA---CTACACACCAGGG---CCA---GGG---GT---TAGGTTCCCACTGACCTTTGGGTGGTGCTTCAAATTAGTACCAATGGA---TCCATCAGAGGT---AGA---GAA---AGC---C------AA---TGAAGGAGAGGACAACAATTTATTGCACCCCATCTGTCAACATGG---A---ATGGAGGACGAAGACAGAGAAGTGTTGGTCTGGAG---ATTTGATAGCAACCTGGCAT---TT--AGACACAAAGCTC---ATG------------------------AGCTGTAT---CCGGA---G---TTCTAC------------------------------------AA------AGACT------GC---------------------T---------------------------------------------G---ACAC---AG------A------------------------------AGT---------------------------TG---CT------------G---------------------AC-A---GGGACTTTCC---A---C---------------------CG---GGG---ACT------TTCCG---G-------------------------GGA---GGTG------T------------GG---TGT------GGGAGGAG---TT---GGGG---AGTGGCTA---A---CCCTCAGA---TGCTGCATATAAGCA---GC---CGCTTCT---CGCCTGTA---CTGGGTCTCTC---TC---G---CTAG---ACCAGATTTGAGCCTGGGAGCTCTCTGG---AT---AGCAGAGGAA---CCCACTG---CT---T---AAGCCTCAATA---AA---GCTTG---CCT---TGAGT------------------------------------------------------------------------------------------------------------------------------------------------------------------------------------------------------------------------------------------------------------------------------------------------------------------------------------------------------------------------------------------------------------------------------------------------------------------------------------------------------------------------------------------------------------------------------------------------------------------------------------------------------------------------------------------------------------------------------------------------------------------------------------------------------------------------------------------------------------------------------------------------------------------------------------------------------------------------------------------------------------------------------------------------------------------------------------------------------------------------------------------------------------------------------------------------------------------------------------------------------------------------------------------------------------------------------------------------------------------------------------------------------------------------------------------------------------------------------------------------------------------------------------GCTTC---AAGTAGTGTGTGC---CCGTCTG---TTG---------------TGT---GA---------CTCTGGT---A---ACTAGAGATCCCTCAGAC---CACTC---T---A---GACTGTGTA---G---AAAATCTCTA---GCA
>02_AG.GH.2003.03GH189AG.AB286862
TGGAT------G---------------------------------------G---------------------------------------------------GT---TAATT---------------------------------------------------------------------------------------------------------------------------------------------------------------------TA------CT---CCCA---G------------------------------AA---AAGACAA------------------------GACAT---CCTTGATCTGTG---G---GTCTATC---------------ACACACAAGGATTCTTCCC---AGATTGGCAGGG---CTACACACCAGGG---CCA---GGG---AT---TAGATACCCACTGACCTTTGGGTGGTGCTTCAAACTAGTACCAATGGA---TCCAGCAGAGGT---AGA---AGA---AGC---C------AC---TGAAGGAGAGAACAACAGTTTATTACACCCCCTCTGTCAGCATGG---A---ATAGAAGACGCAGACAAAGAAGTGCTGGTCTGGAG---ATTTGACAGCCGCCTGGCAT---TC--AAACACCTAGCTC---GAG------------------------AGCTGCAC---CCTGA---G---TTCTAT------------------------------------AA------AGACT------GC---------------------TGACACAGAAGTTGCT------------------------------G---ACAC---AG------A------------------------------ACT---------------------------TG---CT------------G---------------------AC-A---GGGACTTTCC---G---C---------------------CG---GGG---ACT------TTCCA---G------------G------------GGA---GGTG------T------------GG---TTT------GGGAGGAG---TC---GGGG---AGTGGCTA---A---CCCTCAGA---TGCTGCATATAAGCA---GC---TGCTTCT---CGCTTGTA---CTGGGTCTCTT---TT---G---CTAG---ACCAGATTTGAGCCCGGGAGCTCTCTGA---CT---AGCAGAAGAA---CCCACTG---CT---T---AAGCCTCAATA---AA---GCTTG---CCT---TGAGT------------------------------------------------------------------------------------------------------------------------------------------------------------------------------------------------------------------------------------------------------------------------------------------------------------------------------------------------------------------------------------------------------------------------------------------------------------------------------------------------------------------------------------------------------------------------------------------------------------------------------------------------------------------------------------------------------------------------------------------------------------------------------------------------------------------------------------------------------------------------------------------------------------------------------------------------------------------------------------------------------------------------------------------------------------------------------------------------------------------------------------------------------------------------------------------------------------------------------------------------------------------------------------------------------------------------------------------------------------------------------------------------------------------------------------------------------------------------------------------------------------------------------------GCTTC---AAGTAGTGTGTGC---CCGTCTG---TTG---------------TGT---GA---------CTCTGGT---A---ACTAGAGATCCCTCAGAC---CACTT---TC--A---GTTTGTGT-----A--AAAATCTCTA---GCA
>02_AG.GH.2003.03GH197AG.AB286863
TGGAT------G---------------------------------------G---------------------------------------------------GT---TAATT---------------------------------------------------------------------------------------------------------------------------------------------------------------------TA------CT---CCAA---G------------------------------AA---AAGACAA------------------------GAGAT---CCTTGATCTGTG---G---GTCTATA---------------ACACACAAGGAATATTCCC---AGATTGGCAGAA---TTACACACCAGGG---CCA---GGG---AC---TAGATTCCCACTGACCTTTGGGTGGTGCTTCAAACTAGTACCAATGGA---TCCAGCAGAGGT---AGA---GGA---AGC---C------AA---TGAAGGAGAGAACAATAGTTTATTACACCCCATCTGTCAGCATGG---A---ATAGAGGACGACGATAGAGAAGTGCTGGTCTGGAG---ATTTGACAGTAAACTGGCCT---TT--AAACACCTAGCTC---GCG------------------------AGAAGCAT---CCGGA---G---TACTAC------------------------------------AA------AGACT------GC---------------------TGACACAGAAGTTGCT------------------------------G---ACAC---AG------A------------------------------AGT---------------------------TG---CT------------G---------------------AC-A---GGGACTTTCC---G---C----------------------G---GGG---ACT------TTCCG---G-------------------------GGA---GGTG------G------------GA---TTT------GGGCGGAG---TT---GGGG---AGTGGCTA---G---CCCTCAGA---CGCTGCATATAAGCA---GC---TGCTTTC---TGCCTGTA---CTGGGTCTCTC---TT---G---TTAG---ACCAGATTGGAGCCTGGGAGCTCTCTGG---CT---AGCAGAGGAA---CCCACTG---CT---T---AAGCCTCAATA---AA---GCTTG---CCT---TGAGT------------------------------------------------------------------------------------------------------------------------------------------------------------------------------------------------------------------------------------------------------------------------------------------------------------------------------------------------------------------------------------------------------------------------------------------------------------------------------------------------------------------------------------------------------------------------------------------------------------------------------------------------------------------------------------------------------------------------------------------------------------------------------------------------------------------------------------------------------------------------------------------------------------------------------------------------------------------------------------------------------------------------------------------------------------------------------------------------------------------------------------------------------------------------------------------------------------------------------------------------------------------------------------------------------------------------------------------------------------------------------------------------------------------------------------------------------------------------------------------------------------------------------------GCTTC---AAGTAGTGTGTGC---CCGTCTG---TTG---------------TGT---GA---------CTCTGGT---A---ACTAGAGATCCCTCAGAC---TACTC---T---A---GACGGTGT--------AAAATCTCTA---GCA
>02_AG.GH.2003.GHNJ185.AB231895
TGGAT------G---------------------------------------G---------------------------------------------------GC---TAATT---------------------------------------------------------------------------------------------------------------------------------------------------------------------TA------CT---CCAA---G------------------------------AG---AAGGCAA------------------------GAGAT---CCTTGATTTGTG---G---GTCTATC---------------ACACACAAGGATTCTTCCC---AGATTGGCAGAA---CTACACACCAGGG---CCA---GGG---GT---TAGGTTCCCACTGACCTTTGGGTGGTGCTTCAAATTAGTACCAATGGA---TCCATCAGAGGT---AGA---GAA---AGC---C------AA---TGAAGGAGAGGACAACAATTTATTGCACCCTATCTGTCAACATGG---A---ATGGAGGACGAAGACAGAGAAGTGTTGGTCTGGAG---ATTTGATAGCAACCTGGCAT---TT--AGACACAAAGCTC---ATG------------------------AGCTGTAT---CCGGA---G---TTCTAC------------------------------------AA------AGACT------GC---------------------T---------------------------------------------G---ACAC---AG------A------------------------------AGT---------------------------TG---CT------------G---------------------AC-A---GGGACTTTCC---A---C---------------------CG---GGG---ACT------TTCCG---G-------------------------GGA---GGTG------T------------GG---TGT------GGGAGGAG---TT---GGGG---AGTGGCTA---A---CCCTCAGA---TGCTGCATATAAGCA---GC---CGCTTCT---CGCCTGTA---CTGGGTCTCTC---TC---G---CTAG---ACCAGATTTGAGCCTGGGAGCTCTCTGG---AT---AGCAGAGGAA---CCCACTG---CT---T---AAGCCTCAATA---AA---GCTTG---CCT---TGAGT------------------------------------------------------------------------------------------------------------------------------------------------------------------------------------------------------------------------------------------------------------------------------------------------------------------------------------------------------------------------------------------------------------------------------------------------------------------------------------------------------------------------------------------------------------------------------------------------------------------------------------------------------------------------------------------------------------------------------------------------------------------------------------------------------------------------------------------------------------------------------------------------------------------------------------------------------------------------------------------------------------------------------------------------------------------------------------------------------------------------------------------------------------------------------------------------------------------------------------------------------------------------------------------------------------------------------------------------------------------------------------------------------------------------------------------------------------------------------------------------------------------------------------GCTTC---AAGTAGTGTGTGC---CCGTCTG---TTG---------------TGT---GA---------CTCTGGT---A---ACTAGAGATCCCTCAGAC---CACTC---T---A---GACTGTGTA---G---AAAATCTCTA---GCA
>02_AG.GH.2003.GHNJ188.AB231896
TGGAT------G---------------------------------------G---------------------------------------------------GC---TAATT---------------------------------------------------------------------------------------------------------------------------------------------------------------------TA------CG---CCAA---G------------------------------AA---AAGACAG------------------------GAGAT---CCTTGATCTATG---G---GTTTATC---------------ACACACAAGGATTCTTCCC---AGATTGGCAGAA---CTACACACCAGGG---CCA---GGG---GT---TAGATACCCACTGACCTTCGGGTGGTGCTTCAAACTAGTACCAGTGGA---TCCAACAGAGGT---AGA---GGA---AGC---C------AA---TGAAGGAGAGAACAACAGTTTATTACATCCCATCAGTCAGCATGG---A---ATGGAGGACGAAGACAGAGAGACGCTGGTCTGGAG---ATTTGACAGCCACTTGGCCT---TG--AAACACAGAGCTC---TAG------------------------AGATGCAT---CCGGA---G---TTTTAC------------------------------------AA------AGACT------GC---------------------T---------------------------------------------G---ACAC---AG------A------------------------------AGT---------------------------TG---CT------------GACACAGGAGTTGCTG------ACAA---GGGACTTTCC---G---C---------------------TG---GGG---ACT------TTCCA---G-------------------------GGA---GGTG------T------------GG---TTG------GGGAGGAG---TT---TGGG---AGTGGCTA---A---CCCTCAGA---TGCTGCATATAAGCA---GC---TGCTTCT---CGCTTGTA---CTGGGTCTCTC---TT---G---CTAG---ACCAGATTTGAGCCTGGGAGCTCTCTGA---CT---AGCAGGGGAA---CCCACTG---CT---T---AAGCCTCAATA---AA---GCTTG---CCT---TGAGT------------------------------------------------------------------------------------------------------------------------------------------------------------------------------------------------------------------------------------------------------------------------------------------------------------------------------------------------------------------------------------------------------------------------------------------------------------------------------------------------------------------------------------------------------------------------------------------------------------------------------------------------------------------------------------------------------------------------------------------------------------------------------------------------------------------------------------------------------------------------------------------------------------------------------------------------------------------------------------------------------------------------------------------------------------------------------------------------------------------------------------------------------------------------------------------------------------------------------------------------------------------------------------------------------------------------------------------------------------------------------------------------------------------------------------------------------------------------------------------------------------------------------------GCTTC---AAGTAGTGTGTGC---CCGTCTG---TTG---------------TGT---GA---------CTCTGGT---A---ACTAGAGATCCCTCAGAC---TACTT---T---A---GTCAGTGT-----A--AAAATCTCTA---GCA
>02_AG.GH.2003.GHNJ196.AB231898
TGGAT------G---------------------------------------G---------------------------------------------------GC---TAATT---------------------------------------------------------------------------------------------------------------------------------------------------------------------TA------CT---CCAA---G------------------------------AA---AAGACAG------------------------GAGAT---CCTTGATCTGTG---G---GTCTATC---------------ACACACAAGGATTCTTCCC---AGATTGGCAGAA---CTACACACCAGGG---CCA---GGG---AT---CAGATACCCACTGACCTTTGGATGGTGCTTCAAACTAGTACCAATAGA---TCCAGCAGAGGT---AGA---GGA---AGC---C------AA---TGAAGGAGAGAACAACGTCTTATTACACCCCATCTGCCAGCATGG---A---ATGGATGATGAAGACAGAGAAGTACTGGTCTGGAA---GTTTGACAGCCGCCTGGCAT---TC--ACACACACAGCAA---GAG------------------------AGCTGCAT---CCGGA---G---TTTTAC------------------------------------AA------AGACT------GT---------------------T---------------------------------------------G---ACAC---AG------AAGTTGCTGACAGGG----------------ACT---------------------------TT---CT----------------------------------GCCT---GGGACTTTCC---G---C---------------------TG---GGG---ACT------TTCCA---G-------------------------GGA---GGTG------T------------GG---TGT------GGGAGGAG---TT---GGGG---AGTGGCTA---A---CCCTCAGA---TGCTGCATATAAGCA---GC---CGCTTCT---CGCCTGTA---CTGGGTCTCTC---TT---G---CTAG---ACCAGATTTGAGCCTGGGAGCTCTCTGA---CT---AGC-AGGGAA---CCCACTG---CT---T---AAGCCTCAATA---AA---GCTTG---CCT---TGAGT------------------------------------------------------------------------------------------------------------------------------------------------------------------------------------------------------------------------------------------------------------------------------------------------------------------------------------------------------------------------------------------------------------------------------------------------------------------------------------------------------------------------------------------------------------------------------------------------------------------------------------------------------------------------------------------------------------------------------------------------------------------------------------------------------------------------------------------------------------------------------------------------------------------------------------------------------------------------------------------------------------------------------------------------------------------------------------------------------------------------------------------------------------------------------------------------------------------------------------------------------------------------------------------------------------------------------------------------------------------------------------------------------------------------------------------------------------------------------------------------------------------------------------GCTCT---AAGTAGTGTGTGC---CCGTCTG---TTG---------------TGT---GA---------CTCTGGT---A---ACTAGAGATCCCTCAGAC---CAATT---T---A---GTCTTGGT-----A--AAAATCTCTA---GCA
>02_AG.LR.-.POC44951.AB485636
TGGAT------G---------------------------------------G---------------------------------------------------GT---TAATT---------------------------------------------------------------------------------------------------------------------------------------------------------------------TA------CT---CCCA---G------------------------------AA---AAGACAA------------------------GATAT---CCTTGATCTGTG---G---GTCTATC---------------ACACACAAGGATTCTTCCC---AGATTGGCAGAA---CTACACACCAGGG---CCA---GGG---AC---TAGATTCCCACTGACCTTTGGGTGGTGCTTCAAACTAGTACCAATGGA---TCCAGCAGAGGT---AGA---GGA---AGC---C------AA---TAAAGGAGAGAACAACAGTTTATTACACCCCATCTGTCAGCATGG---A---ATAGAGGACACCGACAGACAAGTGCTGGTCTGGAG---ATTTGACAGCAGCCTGGCAC---TC--AAACACAAAGCTC---AAG------------------------AGCTGCAT---CCGGA---G---TTCTAC------------------------------------AA------AGACT------GC---------------------T---------------------------------------------G---ACAC---AG------A------------------------------AGT---------------------------TG---CT------------G---------------------AC-A---GGGACTTTCC---A---C---------------------CA---GGG---ACT------TTCCG---G-------------------------GGA---GGTG------T------------GG---TTT------GGGAGGAG---TT---GGGG---AGTGGCTA---A---CCCTCAGA---TGCTGCATATAAGCA---GC---CGCTTCT---CGCCTGTA---CTGGGTCTCTC---TT---G---CTAG---ACCAGATTTGAGCCTGGGAGCTCTCTGA---CT---AGCAGAGGAA---CCCACTG---CT---T---AAGCCTCAATA---AA---GCTTG---CCT---TGAGT------------------------------------------------------------------------------------------------------------------------------------------------------------------------------------------------------------------------------------------------------------------------------------------------------------------------------------------------------------------------------------------------------------------------------------------------------------------------------------------------------------------------------------------------------------------------------------------------------------------------------------------------------------------------------------------------------------------------------------------------------------------------------------------------------------------------------------------------------------------------------------------------------------------------------------------------------------------------------------------------------------------------------------------------------------------------------------------------------------------------------------------------------------------------------------------------------------------------------------------------------------------------------------------------------------------------------------------------------------------------------------------------------------------------------------------------------------------------------------------------------------------------------------GCTTC---AAGTAGTGTGTGC---CCGTCTG---TTG---------------TGT---GA---------CTCTGGT---A---ACTAGAGATCCCTCAGAC---CACTC---T---A---GACTGTAT-----A--AAAATCTCTA---GCA
>02_AG.SN.1993.93SE42.AF196753
TGGAT------G---------------------------------------G---------------------------------------------------GT---TAATT---------------------------------------------------------------------------------------------------------------------------------------------------------------------TA------CT---CCAA---G------------------------------A----AAGACAA------------------------GAGAT---CCTTGATCTGTG---G---GTCTATC---------------ACACACAAGGATTCTTCCC---AGATTGGCAGAA---CTACACACCAGGG---CCA---GGG---AC---TAGATTCCCACTGACCTTTGGGTGGTGCTTCAAACTAGTACCAATGGA---TCCAGCAGANAT---AGA---GGA---AGC---C------AA---TAAAGGAGAGAACAACAGTTTATTACACCCCATATGTCAGCATGG---A---ATGGAGGACGAAGACAGAGAAGTGCTGGTCTGGAA---ATTTGACAGCAGCCTGGCAA---GA--ACACACAAGGCCC---GAG------------------------AGCTGCAT---CCGGA---G---TACTAC------------------------------------AA------AGACT------GC---------------------T---------------------------------------------G---ACAC---AG------A------------------------------AGT---------------------------TG---CT------------G---------------------ACAA---GGGACTTTCC---A---C---------------------CG---GGG---ACT------TTCCG---A------------G------------GGA---GGTG------T------------GG---TTT------GGGAGGAG---TT---TGGG---AGTGGCTA---A---CCCTCAGA---TGCTGCATATAAGCA---GC---CGCTTCT---CGCCTGTA---C-GGGTCTCTC---TT---G---CTAG---ACCAGATTTGAGCCTGGGAGCTCTCTGG---CT---AGCGAGGGAA---CCCACTG---CT---T---AAGCCTCAATA---AA---GCTTG---CCT---TGAGT------------------------------------------------------------------------------------------------------------------------------------------------------------------------------------------------------------------------------------------------------------------------------------------------------------------------------------------------------------------------------------------------------------------------------------------------------------------------------------------------------------------------------------------------------------------------------------------------------------------------------------------------------------------------------------------------------------------------------------------------------------------------------------------------------------------------------------------------------------------------------------------------------------------------------------------------------------------------------------------------------------------------------------------------------------------------------------------------------------------------------------------------------------------------------------------------------------------------------------------------------------------------------------------------------------------------------------------------------------------------------------------------------------------------------------------------------------------------------------------------------------------------------------GCTTC---AAGTAGTGTGTGC---CCGTCTG---TTG---------------TGT---GA---------CTCTGGT---A---ACTAGAGATCCCTCAGAC---CACTC---T---A---GACGGTGT-----A--AAAATCTCTA---GCA
>03_AB.BY.2000.98BY10443.AF414006
TGGAT------G---------------------------------------G---------------------------------------------------GT---TAATT---------------------------------------------------------------------------------------------------------------------------------------------------------------------TA------CT---CCAA---G------------------------------AA---AAGACAG------------------------GAAAT---CCTTGATCTGTG---G---GTCTATC---------------ACACACAAGGCTCCTTCCC---TGATTGGCAGAA---TTATACCCCAGGG---CCA---GGG---AT---TAGATTCCCACTAACATTTGGGTGGTGCTACAAGCTAGTACCAGTCGA---CCCAAAGGAAGT---AGA---AGA---GGC---C------AC---AGAGGGAGAGAACAACAGCCTATTACACCCTATATGCCAACACGG---A---ATGGATGATGAGGAAAAAGAAGTGTTAATGTGGAA---GTTTGACAGTCGCCTGGCTC---TA--ACACACAGAGCCC---GAG------------------------AGCTGCAT---CCGGA---G---TTCTAC------------------------------------AA------AGACT------GC---------------------T---------------------------------------------G---ACAC---AG------ACTGCTGACGTGA------------------AGT---------------------------TG---CT------------G---------------------AC-A---GGGACTTTCC---G---C----------------------G---GGG---ACT------TTCCA---G------------G------------GGA---GGTG------T------------GA---TTT------GGGCGGAG---TT---GGGG---AGTGGCTA---A---CCCTCAGA---TGCTGCATATAAGCA---GC---TGCTTTT---CGCCTGTA---CTGGGTCTCTC---TT---G---TTAG---ACCAGATC-GAGCCTGGGAGCTCTCTGG---CT---AGCTAGGGAA---CCCACTG---CT---T---AAGCCTCAATA---AA---GCTTG---CCT---TGAGT------------------------------------------------------------------------------------------------------------------------------------------------------------------------------------------------------------------------------------------------------------------------------------------------------------------------------------------------------------------------------------------------------------------------------------------------------------------------------------------------------------------------------------------------------------------------------------------------------------------------------------------------------------------------------------------------------------------------------------------------------------------------------------------------------------------------------------------------------------------------------------------------------------------------------------------------------------------------------------------------------------------------------------------------------------------------------------------------------------------------------------------------------------------------------------------------------------------------------------------------------------------------------------------------------------------------------------------------------------------------------------------------------------------------------------------------------------------------------------------------------------------------------------GCTTT---AAGTAGTGTGTGC---CCGTCTG---TTG---------------TAT---GA---------CTCTGGT---A---ACTAGAGATCCCTCAGAC---CACTC---T---A---GACGGTGTA---A---AAAATCTCTA---GCA
>04_cpx.GR.1997.GR84_97PVMY.AF119819
TGGAA------G---------------------------------------G---------------------------------------------------GC---TAATT---------------------------------------------------------------------------------------------------------------------------------------------------------------------TA------CT---CCAA---G------------------------------AA---AAGACAA------------------------GAGAT---CCTTGATCTGTG---G---GTCTATA---------------ACACACAAGGTTACTTCCC---TGATTGGCAAAA---CTACACACCAGGA---CCA---GGG---AC---CAGATTCCCACTGTGCTTTGGATGGTGCTTCAAGCTAGTACCAGTAGA---TCCACAGGAGGT---GGA---AGA---AAT---C------AC---TGCAGGAGAGGACAACTGTTTGCTGCACCCTATAAGCCAGCATGG---A---ATGGAGGATGAAGAGAGAGAAGTCTTAAAGTGGAA---GTTTGACAGTCTGCTAGCAT---AC--AGACACATGGCCC---GAG------------------------AGCTGCAT---CCGGA---G---TTCTAC------------------------------------AA------AGACT------GC---------------------T---------------------------------------------G---ACAC---AG------A------------------------------AGT---------------------------TG---CT------------G---------------------ACAAA--GGGACTTTCC---G---C---------------------CC---GGG---ACT------TTCCA---G------------G------------GGA---GGCG------C------------GG---CCT------GGGAGGAG---TT---GGGG---AGTGGCTA---A---CCCTCAGA---TGCTGCATATAAGCA---GC---CGCTTTT---CGCCTGTA---CTGGGTCTCTC---TG---G---TTAG---ACCAGATCAGAGCCTGGGAGCTCTCTGG---GC---TACTAGGGAA---CC-ACTG---CT---T---AAGCCTCAATA---AA---GCTTG---CCT---TGAGT------------------------------------------------------------------------------------------------------------------------------------------------------------------------------------------------------------------------------------------------------------------------------------------------------------------------------------------------------------------------------------------------------------------------------------------------------------------------------------------------------------------------------------------------------------------------------------------------------------------------------------------------------------------------------------------------------------------------------------------------------------------------------------------------------------------------------------------------------------------------------------------------------------------------------------------------------------------------------------------------------------------------------------------------------------------------------------------------------------------------------------------------------------------------------------------------------------------------------------------------------------------------------------------------------------------------------------------------------------------------------------------------------------------------------------------------------------------------------------------------------------------------------------GCTTC---AAGTAGTGTGTGC---CCGTCTG---GTG---------------TTT---GA---------CTCTGGT---A---ACTAGAGATCCCTCAGAC---CACTC---T---A---GACGGTAT-----A--AAAATCTCTA---GCA
>04_cpx_GR_91_GR11_97PVCH_AF119820
-TGGATGGGCTAATTTACTCCAAGCAAAGACAAGATATCCTTGATCTGTGGGTCTATAACACACAAGGTTATTCCCCCGATTGGCAAAACTAC---ACACCAGGACCAGGGGAGAGATTCCCACTGTGCTTTGGTTGGTGCTTCAAGCTAGTACCAGTAGATCCACAGGAGGTGGAAGAG---GCCAATGAAGGAGAGAACAACTGTTTGCTGCACCCTATAAGCCAGCATGGAATGGAGGATGAAGAGAGAGAAGTATTAAAGTGGAAGTTTGACAGTCGCCTAGCATTCAAACACATAGCCCGAGAGCTGCATCCGGAG---TTCTACAAAGACTGCTGA-------------------------------------------CAC------------------------AGAAG-TTGCTGA-----------CAA-AGGGACTTTCCGCCCGGGACTTTCCAGGGG-------------AGGCGCGGCCTGG-G-AGGGGTTGGGGAGTGGC-TAACCCTCAGATGCTGCATAAAAGCAGCCGCTTTTCGCC-TGTACTG-GGTCTCTCTGGTTAGGCCAGGTCTGAGCCTGGGAGCTCTCTGGCTAG----CTTAGGAACCCATTGTT------ACCCTCAT-AAAGTT-----CCTAGTGC-TTC-AAGTAGTGTGTGCCCGTCTG-T--TGT-GTGACTCTGGTAACTAGAGATCCCTCAG-AC---CACTCTAGACTGTATAA---AAAATCTCTAGTAGTGCCG-CCCGAACA-GGG-A-C-------TTG-AAAG-TGAAAGTTAATAGGGACTCGAAAGCGGAAGT---TCCAG------AGAAG-T--TCTCTCGACGC-A--GGACTCGGCTTGCT------G-A-GGT--GC-AC-ACAGCAAGAGGC--GAG-A--G-CG----GC-GACT------GGTGAGTA----CGCC--A-A----AT--------T-----TTTTGACTAGC--GGA-GGCTAGA-----------------------------AGGAGAG-AGATGGGTGCGAGAGCGTCAGTATTAAGTGGGGGAAAATTGGATGCATGGGAGAGGATTCGGTTAAGGCCAGGGGGAAAGAAAAAATATAGACTGAAACATCTAGTATGGGCAAGCAGGGAGTTGGAAAGATTCGCACTTAACCCTGGCCTTTTAGAAACAGCAGAGGGATGTCAACAATTAATGGAACAGTTACAACCAACTCTCAGAACAGGATCAGAAGAAGTTAAATCATTATTTAATACTTTAGCAACCCTCTGGTGTGTACATCAACGAATAGATGTAAAAGACACCAAGGAAGCT---TTAGATAAA---GTAGAGGAAGTG------CAA------------AAG---------------------AAG------------------------AGCAAG------CAAAAG------------------------------------ACACAGCAGGCAGCA---------------GCTGACACAGGA------------------------------------------GGTAGCAGCAAG------------------------------------------------------------------GTCAGCCAAAATTACCCTATA------------GTGCAAAATGCACAAGGGCAAATGGTACATCAGGCCATGTCACCTAGAACT---TTGAATGCATGGGTGAAAGTAATAGAA---GAAAAGGCTTTCAGCCCAGAAGTAATACCCATGTTCTCAGCATTATCAGAGGGAGCCACCCCACAAGATTTAAACATGATGCTAAATATAGTGGGGGGACATCAGGCAGCAATGCAAATGTTAAAAGAT---ACCATCAATGAGGAAGCTTCAGAA------TGGGACAGGGCACATCCAGTACATGCAGGGCCTATTCCACCAGGCCAGATGAGAGAACCAAGGGGAAGTGACATAGCAGGAACTACTAGTACCCTTCAAGAACAAATAGGATGGATGACA---------------------AGCAACCCACCTATC---CCAGTAGGAGAAATCTATAAAAGATGGATAATCCTGGGATTAAATAAAATAGTTAGAATGTATAGCCCTGTCAGCATCTTGGACATAAGGCAAGGACCAAAAGAACCCTTCAGAGATTATGTAGATAGGTTCTTTAAATGTCTCAGAGCAGAACAAGCTACACAGGAGGTAAAAAATTGGATGACAGAAACCTTGCTGGTC---CAAAATGCGAATCCAGACTGTAAGTCCATCTTAAAAGCATTAGGAACAGGGGCTACATTAGAAGAGATGATGACAGCATGTCAGGGAGTGGGAGGA---CCCGCCCATAAAGCAAGAGTTTTAGCTGAGGCAATG------------AGCCAGGCATCAAAT------------------GCAGCAGCAGCCATAATGATG---CAGAAA---AGC------AAT------TTTAGGGGC---------CAGAAA---AGAATTATTAAGTGTTTCAACTGTGGCAAGGAAGGACATCTAGCCAGAAATTGCAGGGCCCCTAGGAAAAGGGGCCGCTGGAAATGTGGAAAGGAAGGACATCAAATGAAAGACTGCACT------------GAG---AGA------------CAGGCTAATTT-TTTAGGGAGAATGTG---GCC---TTCCAGCAA---------AGG---AAGGCCGGGGAATTTTCTTCAGAG------------------------------------------------------CAGGCC------AGAGCCAACAGC------------------------------------------------CCCACCCGC---AGAGAGCTTAGAGAT---GAA------------------AGAGGAGAC---AACCTCCTC------------------------------------TCCGAAGCAGGAACC------------------------GAGGGACAA------------------------------GGA---ACTATA---------------------------------------TCCTTT---AACTTCCCTCAAATCACTCTTTGGCAACCACCCCTTGTCACAATAAAAATAGGGGGACAAATAAGGGAGGCTCTTTTAGATACAGGAGCAGATGATACAGTATTAGAAGATATAAATTTGCCAGGAAAATGGAAACCAAAAATG---ATAGGGGGAATTGGAGGTTTTATCAAGGTAAAACAATATGATCAGATACTTATAGAAATTTGTGGAAAAAAGGCCATAGGTACAGTATTAGTAGGACCTACACCTGTCAACATAATTGGACGAAATCTGTTGACTCAGATTGGTTGTACTTTAAATTTTCCCATTAGTCCTATTGAAACTGTACCAGTAAAATTAAAGCCAGGAATGGATGGCCCAAAGGTTAAACAATGGCCATTGACAGAAGAAAAAATAAAAGCTTTAACAGAAATATGTACAGAAATGGAAAAGGAAGGAAAGATTTCAAAAATTGGGCCTGAAAATCCATATAATACTCCAATATTTGCTATAAAGAAAAAGAACAGCACTAGATGGAGAAAATTAGTAGATTTCAGAGAGCTCAATAAAAGAACTCAGGACTTCTGGGAAGTTCAATTA---GGAATACCGCATCCAGCAGGATTAAAAAAGAAAAAATCAGTAACAGTA---TTGGATGTGGGGGATGCATATTTTTCAGTTCCCTTAGATCCAGCGTTCAGGAAGTACACTGCATTCACCATACCTAGTACCAACAATGAGACACCAGGAGTTAGATATCAGTACAATGTGCTTCCACAGGGA---TGGAAAGGATCACCAGCAATATTCCAATATAGTATGACAAAAATCTTAGAGCCCTTTAGAACCAGAAACCCAGAAATAGTCATATACCAATACATGGATGATTTGTATGTAGGGTCTGACTTAGAAATAGGGCAACATAGAACAAAAATAGAAGAA---CTAAGAGAACATCTTTTGAGATGGGGCTTTTACACA---CCAGACAAAAAACATCAGAAA---GAACCCCCATTTCTTTGGATGGGGTATGAACTCCATCCTGACAAATGGACAGTGCAGCCTATACAACTGCCAGAAAAGGATAGCTGGACTGTCAATGATATCCAGAAGTTAGTGGGAAAGCTAAATTGGGCAAGTCAGATTTATCCAGGGATTAAAGTAAAGCAATTATGTAAACTTCTTAGGGGAACTAAAGCCCTAACAGACATAGTACCACTAACTACAGAAGCAGAGCTAGAATTAGCAGAGAACAGGGAGATTCTAAAAGAACCAGTACATGGGGCATACTATGACCCATCAAAAGACTTAATAGCAAAAATACAGAAGCAAGGGCAA---GGCCAATGGACATATCAAATATATCAAGAGCCATAT---AAAAATCTGAAAACAGGGAAGTATGCAAAAACCAGATCTGCCCACACTAATGATGTAAGACAATTAACAGAAGTAGTACAAAAGATAGCCATGGAATGCATAGTAATATGGGGAAAG---ACTCCTAAGTTTAGATTACCCATACAAAAGGAAACATGGGACACTTGGTGGACAGAATATTGGCAGGCCACCTGGATCCCTGAATGGGAATTTGTCAATACCCCTCCTCTAGTAAAATTATAGTACCAGTTAGAACCAGACCCCATAGCAGGAGCAGAAACTTTCTATGTAGATGGGGCAGCTAGTAGAGAAACAAGGCGGGGAAAAGCAGGATATGTTACTGATAGAGGAAGACAAAAGGTTGTCTCCCTATCTGAAACAACCAATCAGAGGACTGAATTACAAGCAATTTACTTAGCTTTGAAGGATTCAGGATCAGAAGTAAACATAGTAACAGACTCACAGTATGCAATAGGAATCATTCAAGCACAACCAGATAGAAGTGAATCAGATTTAGTTAATCAAATAATAGAGCTGTTAATACAGAAGGACAAGGTCTACCTGTCATGGGTACCAGCACACAAAGGGATTGGAGGAAATGAACAAGTAGATAAATTAGTCAGCAATGGA---ATCAGAAAGGTGCTATTTTTAGATGGGATAGATAAGGCTCAA---GAA---GACCATGAGAAATATCACAGTAACTGGAGAGCAATGGCTAGTGATTTTAATCTGCCACCAGTAGTA---GCAAAAGAGATAGTAGCTAGCTGTAATAAATGT---CAGCTAAAAGGGGAAGCCATG---CATGGACAAGWGGACTGTAGTCCAGGGATATGGCAATTAGACTGTACACATTTAGAAGGTAAAATTATCCTGGTACCAGTTCATGTAGCTAGTGGATATATAGAAGCAGAAGTTATCCCAGCAGAAACAGGACAGGAAACAGCCTACTTCATACTAAAATTAGCAGGAAGATGGCCAGTAAAAATAATACATACAGACAATGGCCCCAATTTCACCAGTGCTGCGGTTAAGGCAGCCTGTTGGTGGGCAGATGTCCAACAGGAATTTGGAATTCCCTACAATCCCCAAAGCCAAGGAGTAGTGGAATCTATGAATAAAGAATTAAAGAAAATCATAAAGCAGGTCAGGGATCAAGCTGAACACCTTAAGACAGCAGTACAGATGGCAGTATTCATTCACAATTTTAAAAGAAAAGGGGGGATTGGGGGGTACAGTGCAGGGGAAAGAATAATAGACATA------------------ATAGCATCAGATATACAAACTAAAGAACTACAAAAACAAATTACAAAA---ATTCAAAATTTTCGGGTTTATTACAGGGACAGCAGAGACCCAATTTGGAAGGGACCAGCAAAACTACTCTGGAAAGGTGAAGGGGCAGTAGTAATACAGGACAACAGTGATATAAAGGTAGTACCAAGAAGAAAAGCA---AAGATTATCAGGGACTATGGAAAACAGATGGCAGGTGATGAT---TGTGTGGCAGGTAGACAGGATGAAGAT------------TAG--AACATGGAACAGTCTAGTAAAACATCATATGTATATTTCAAAGAAAGCT---AAAGGATGGTCCTATAGACATCACTATGAAAGTAGGCACCCAAGAGTAAGTTCAGAAGTACAAATCCCA---CTAGGG------GAC---GCTAGATTA---GTAATAAGAACATATTGGGGTCTGCAACCAGGAGAAAAAGACTGGCACTTGGGTCATGGAGTCTCCATGGAATGGAGGCTAAGAAGATATAGCACACAAGTAGATCCTGACCTGGCAGATCAACTAATTCATATGCATTACTTTGATTGTTTTTCAGAATCTGCCATAAGACAAGCCATATTAGGATATAGAGTTAGTCCTAGGTGTGAATATCAAGCAGGA---CATAAT---GAGGTAGGATCTTTACAATATCTAGCACTAGCAGCATTAATATCC---------------CCAAAA------------AAGACAAAGCCACCGTTGCCCAGTGTTAAGAAACTAGTAGAGGATAGATGGAACAAGCCCCAGAAGACCAGGGGCCGCAGAGAGAACCAAATAATGAATGGACACTAG-AGCTTTTGGAGGAGCTTAAAAATGAAGCTGTGAGACATTTTCCTAGACCC---TGGCTCCATGGCCTAGGACAGTATATATACAACACTTATGGGGATACTTGGGAA---GGGGTTGAAGCTATAACAAGAATGTTGCAACAGCTACTGTTTGTTCAT---TTCAGAATTGGGTGCCAACATAGTAGAATAGGCATTATTCTT---------------CAAAGGAGAAGA---GGCAGG---------GGA---TGGAGGCAGTAGATTTAGTATATCCTAA-CCTAGAGCCCTGGAACCATCCGGGAAGTCAGCCTACAACTGCTTGTAACAAATGTTTCTGTAAAAAGTGTTGCTGGCATTGTCAAGCTTGCTTTCTGAAAAAAGGCTTAGGCATC---TCCTATGGCAGGAAGAAG---------CGGAAG----------CGCAA---CGAAGA------TCTCCT--CGGCTTCAGTAGGGATCGTCAAAATCCTATACCAAAGCAGTAA-GTATTAAGT-----------------------------------ATATGTAATG---TCATCCTTGTCATCC------------------------TTGGAAATCTGGACAATAGTAGCACTG------------ATAGTGGCG---CTAATTATAGC------AATAGTAGTGTGGA--CTATA----GTATATAT---AGAA--TATAAG----------------------------AAATTGCAAAGGCAA-------------AGGAAAATA-----------------------------------------------GACAGATTGTACAAGAGAATAAGAGAA---------------------AGAGCAGAAGAC----AGT--GGCA----------------ATGAGAGTGATGGGGATACAGAGG------------AATTAT---CCA---CACTTG------TGG---------------GAATGGGGGACT---------------TTG---ATCCTTGGGTTGGTAATA---------------ATGTGT------------------------AGTGCC------TCA------AAA------------GACATG---------TGGGTCACAGTTTATTATGGGGTACCTGTGTGGAGAGACGCAGAGACCAAGCCGAWTTGTGCATCAGATGCTAAAGCATATGATAAAGAAATACATAATATCTGGGCTACACATGCCTGTGTACCCACAGACCCCAACCCACAAGAATTAGCTCTGACAAATGTAACAGAAAATTTTAACATGTGGGAAAATAGCACGGTAGAACAGATGCATGAGGATATA---ATCAGTTTATGG---GATGAAGGCCTAAAACCATGTGTAAAGCTAACC---CCTCTCTGTGTTGCT---TTAAACTGTAGTAATGCAACTATAATCATTAATAGTACTAACAATAGCACC------------------------------------------------------------ACTAATAGTACTGGCAATAGCACTGTGAAGAGTACAGCAGAAATAAAA------AACTGCTCTTTCAATATAACCACAGAAGTAAGAGATAAGCAGAAGAAA---GAACATGCACTT------------TTCTATAGACTTGATGTAGTGCCAATTAATAATAATGTGCCAATTAAT------------------------------------------------------AATACTAGTAATACAAGTGAGTATAGGGAG---TATAGGTTAATGAGTTGTAATACCTCCAACCATAAACAGGCTTGCCCAAAGGTGACTTTGGAGC--CCAATTCCCATACATTATTGTGCCCCGGCTGGTTTTGCGATT-TAAAGTGTAATGATAAAAATTCCCCTGGATTAGGGTCA------TGCACA---AATGTC---AGC---CCGGTA---------CAATGCACTCATGGAATTAAGCCAGTGGTATCA---ACTCAATTGCTGTTAAATGGAAGCTTAGCAACAGGAGGG---------GTAGTAATTAGATCTAAAAATTTCACAGACAATCCCAAA---AATATA---ATAGTACAGCTTGACAAGGCT---------GTAAAAATTAATTGTACCGGCCTT------AACAACAATACAGGAGGAAGTGAACGTATCGGTATAGGGCCAGGACAC---ACATGGTAT---GCA------------ACAGGTAAC---------------------ATA---GTAGGA---GAT---ATAAGACAAGCACACTGTAACATTAGTGGAAGTGATTGGAATGAAGCTTTACAGAAGGTA---GTTGTA---AAATTAAGA------GAACACTTCCCT------------------------------AATAAAACAATAATATTT------------------AATCAATCC------TCAGGAGGGGACCTAGAGATTACAACACATAGCTTTAATTGTGGAGGGGAA---TTTTTCTACTGCAATACATCAGGACTGTTTAATAGTACATACATGTTTAATAGTACAAAT---------------------------------AGGACAAACACAACCAATGGAACAAACTCAACCATCACG---------------------CTCCCATGCAGAATAAAACAAATTGTAAGAATG---TGGCAGGGAGTAGGACAAGCAATGTACGCCCCTCCCATTGCAGGGAGCATTAACTGCAGCTCAGAT---ATTACAGGAATAATA---TTGACAAGAGATGGTGGTATAAGTAAT---------AATAATGAGACTAATGATAATGAGACCCTCAGACCTGGA------------GGAGGAGACATGAGGGACAATTGGAGAAGTGTACTATATAAATATAAAGTAGTAAAGATTGAACCAGTGGGAATAGCACCCACGGGGGCAAGGAGACGAGTGGTG------------------CAGAAAGAAAAACGAGCAGTG---GGA---------------CTAGGAGCTTTGTTCCTT---GGG---TTCTTGGGAGCAGCAGGAAGCACTATGGGCGCAGCGTCACTAACGCTGACGGTACAGGCC---AGACAATTATTG---TCTGGTATA---GTGCAA---CAGCAGAGCAATCTGCTGAGGGCT---ATAGAGGCTCAGCAACATCTGCTGAAACTCACGGTCTGGGGCATTAAACAGCTCCAGGCAAGAGTCCTGGCTCTGGAAAGCTACCTAAAGGATCAACAGCTCCTAGGAATTTGGGGCTGCTTTGGAAAACTCATCTGCACCACTAATGTGCCCTGGAACTCTAGTTGG------------------------------------------------AAT------------AATAAATCTTAT---AATGAT---ATATGGGGCAATATGACCTGGCTGCAATGGGATAAAGAAATTAACAATTACACACAAATTATATATGAGTTACTTGAAGAATCGCAAATCCAGCAGGAAAAGAATGAGCAAGACTTATTGGCCTTTGACAAGTGGGCGAATCTGTGGAATTGGTTCAACATATCAAATTGGCTATGGTATATAAAAATATTTATAATGATAGTAGGAGGCTTGATAGGCTTAAGAATAATTTTTGCTGTGCTTTCTATAGTGAATAGAGTTAGGCAGGGATACTCACCTTTGTCTTTTCAGACCCTTATCCCAACC------CAACGGGAA---CCCGGAAGGCCCGAAGGAACAGAAGAAGAAGGTGGCGAGCAAGACAGAAGCAGATCCATTCGATTAGTGAACGGGTTCTTGCCACTTATCTGGGACGACCTGCGGAACCTGTGCCTCTTCAGCTACCACCACTTGAGAAACTTACTCTTAATTGCAGCG------------AGGACTGTGGAA---CTTCTGGGGAGA---------------------AGGGGGTGGGAAGCCCTCAAGTATCTG------------------------------------------------------TGGAACCTCCTGCTG---------TATTGG---------GGACAG---GAGCTAAGGAATAGTGCTATTAAT---TTGCTT---GATACCACAGCA---ATAGCAGTAGCTGAGGGAACAGAT---AGGATTCTAGAAGCAGTACAGAGAGCTTGTAGAGCTATTCGCAACATACCTAGGAGAATAAGACAGGGCTTT---GAAAAA---------GCTTTGCTT---TAA-----------------------------AATGGGA---------GGTAAATGGTCAAAA---------------AGTAGCTTAGTG---GGATGGCCTGCGATA------------AGGGAA---------AGAATG---AGG------CGAGCTCGAGCTGAGCCA---------------------------GCAGCTCAAGCTGAGCCAGCA---------GCAGCAGGAGTAGGAGCAGTGTCTCGA---GACTTGGACAAACATGGGGCAATCACAAGCAGCAATACAGCAGCTACTAATCCTGACAAAGCTTGGCTGGAAGCA------------------------------CAAGAAGAG---------GAT---GAGGAGGTAGGCTTTCCAGTCAGGCCACAGGTACCTTTAAGACCAATGACTTTTAAAGCAGCCCTAGATCTCAGCCACTTTTTAAAAGAAAAGGGGGGACTGGATGGGCTAATTTACTCCAAGCAAAGACAAGATATCCTTGATCTGTGGGTCTATAACACACAAGGTTACTTC---CCTGATTGGCAAAACTACACACCAGGACCAGGG---GAGAGATTCCCACTG---TGCTTTGGTTGGTGCTTCAAGCTAGTACCAGTAGATCCACAGGAGGTGGAAGAG------GCCAATGAAGGAGAGAAC---AACTGTTTGCTGCACCCTATAAGCCAGCATGGAATGGAGGAT------GAAGAGAGA------GAAGTATTAAAGTGGAAGTTTGACAGTCGCCTAGCATTCAAACACATAGCCCGAGAGCTGCATCCGGAGTTCTAC---------------------------------------AAAGACTGC---------TGA----------------------------------------------------------------------------------------------------------------------------------------------------------------------------------------------------------------------------------------------------------------------------------------------------------------------------------------------------------------------------------------------------------------------------------------------------------------------------------------------------------------------------------------------------------------------------------------------------------------------------------------------------------------------------------------------------------------------------------------------------------------------------------------------
>06G.CM.2008.814-43.MH705140
TGGAT------G---------------------------------------G---------------------------------------------------GC---TAATT---------------------------------------------------------------------------------------------------------------------------------------------------------------------TA------CT---CCAG---A------------------------------AA---AAGACAA------------------------GAAAT---CCTTGATCTGTG---G---GTCTATC---------------ATACACAAGGCTTCTTCCC---TGATTGGCAAAA---CTACACACCAGGG---CCA---GGA---AC---CAGATACCCGTTATGCTTTGGATGGTGCTTCAAGCTAGTACCAGTTGA---CCCAAGAGAAGT---AGA---AGA---AGA---T------AC---TAAAGGAGAGAACAACAGCCTGTTACACCCCATGTGCCAGCATGG---A---ATGGAGGATGAAGAAAGAGAAGTACTAATGTGGAA---GTTTGACAGCTCCCTAGCAC---GG--AGACATAGAGCCC---GAG------------------------AGGAACAT---CCGGA---G---TTTTAT------------------------------------AA------AGACT------GC---------------------T---------------------------------------------G---ACA----AG------A------------------------------AGA---------------------------TT---CT----------------------------------AACA---GGGACTTTCC---G---C---------------------TG---GGG---ACT------TTCCA---G------------A------------GAA---GGAG------T------------GG---TCT------GGGCGGGG---AT---GGGG---AGTGGCTA---A---CCCTCAGA---TGCTGCATAAAAGCA---GC---CGCTTCT---CGCTTGTA---CTGGGTCTCTC---TT---G---CTAG---ACCAGATCTGAGCCTGGGAGCTCTCTGA---CT---AGCAGGGGAA---CCCACTG---CT---T---AAGCCTCAATA---AA---GCTTG---CCT---TGAGT------------------------------------------------------------------------------------------------------------------------------------------------------------------------------------------------------------------------------------------------------------------------------------------------------------------------------------------------------------------------------------------------------------------------------------------------------------------------------------------------------------------------------------------------------------------------------------------------------------------------------------------------------------------------------------------------------------------------------------------------------------------------------------------------------------------------------------------------------------------------------------------------------------------------------------------------------------------------------------------------------------------------------------------------------------------------------------------------------------------------------------------------------------------------------------------------------------------------------------------------------------------------------------------------------------------------------------------------------------------------------------------------------------------------------------------------------------------------------------------------------------------------------------GCTTT---AAGTAGTGTGTGC---CCGTCTG---TTG---------------TGT---GA---------CTCTGGT---A---ACTAGAGATCCCTCAGAC---CATTA---T---A---GTCAGAGT-----A--AAAATCTCTA---GCA
>06_cpx.AU.1996.BFP90.AF064699
TGGAT------G---------------------------------------G---------------------------------------------------GC---TAATT---------------------------------------------------------------------------------------------------------------------------------------------------------------------TA------CT---CCAA---G------------------------------AA---AAGACAG------------------------GAGAT---CCTTGATCTGTG---G---GTCTATC---------------ACACACAAGGTTTCTTCCC---TGATTGGCAAAA---CTACACACCAGGG---CCA---GGG---CC---CAGATACCCATTGACTTTTGGATGGTGCTACAAGCTAGTACCAGTTGA---TCCAGAGGAGGT---AGA---AGA---ACT---T------AC---TAAAGGAGAGAACAACTGCCTGTTACACCCCATATGCCAGCATGG---A---GCAGAGGATGAAGAAAGAGAAGTGTTAAAGTGGAA---GTTTGACAGCTCCCTAGCAA---GG--AGACACATAGCCC---GAG------------------------AGAAACAT---CCGGA---G---TTTTAC------------------------------------AA------AGACT------GC---------------------TGACAAGGCTGCT---------------------------------G---ACAA---AG------A------------------------------AGT---------------------------TT---CT----------------------------------AATG---GGGACTTTCC---G---C---------------------TG---GGG---ACT------TTCCA---G-------------------------GGA---GGTG------T------------GG---CCT------GGGCGGGG---CT---GGGG---AGTGGCTA---A---CCCTCAGA---TGCTGCATAAAAGCA---GC---CGCTTCT---CGCTTGTA---CTGGGTCTCTC---TT---G---CTAG---ACCAGATTTGAGCCTGGGAGCTCTCTGA---CT---AGCAGGGGAA---CCCACTG---CT---T---AAGCCTCAATA---AA---GCTTG---CCT---TGAGT------------------------------------------------------------------------------------------------------------------------------------------------------------------------------------------------------------------------------------------------------------------------------------------------------------------------------------------------------------------------------------------------------------------------------------------------------------------------------------------------------------------------------------------------------------------------------------------------------------------------------------------------------------------------------------------------------------------------------------------------------------------------------------------------------------------------------------------------------------------------------------------------------------------------------------------------------------------------------------------------------------------------------------------------------------------------------------------------------------------------------------------------------------------------------------------------------------------------------------------------------------------------------------------------------------------------------------------------------------------------------------------------------------------------------------------------------------------------------------------------------------------------------------GCTTA---TAGTAGTGTGTGC---CCGTCTG---TTG---------------TGT---GA---------CTCTGGT---A---ACTAGAGATCCCTCAGAC---CACTC---T---A---GACAGTGT-----A--AAAATCTCTA---GCA
>06_cpx.BF.-.LA14AAS287.KU168269
TGGAA------G---------------------------------------G---------------------------------------------------GC---TAATT---------------------------------------------------------------------------------------------------------------------------------------------------------------------TA------CT---CCAA---G------------------------------AA---AAGACAA------------------------GAGAT---CCTTGATTTATG---G---GTCTATC---------------ACACACAAGGCTTCTTCCC---TGATTGGCAAAA---CTACACACAAGGG---CCA---GGG---GT---CAGATACCCACTGTGCTTTGGATGGTGCTTCAAGCTAGTACCAGTCGA---TCCAGAGGCAGT---AGA---AGA---AGC---T------AC---TAAAGAAGAGAACAACAGCCTGCTACATCCCATATGCCAGCATGG---A---ATGGATGATGAGGAAAGAGAAGTGCTAATGTGGAA---GTTTGACAGCTCCCTGGCAC---GG--AGACACATAGCCC---GAG------------------------AGCTGCAT---CCGGA---G---TATTACAAAGACT-----------------------------AA------AGACT------GC---------------------T---------------------------------------------G---ACAC---AG------A------------------------------AGT---------------------------TT---CT----------------------------------ACTG---GGGACTTTCC---G---C---------------------TG---GGG---ACT------TTCCA---G------------G------------GGA---GGTG------T------------GG---CCT------GGGCGGGG---TT---GGGG---AGTGGCTA---A---CCCTCAGA---AGCTGCATATAAGCA---GC---CGCTTCT---CGCTTGTA---CTGGGTCTCTC---TT---G---CTAG---ACCAGATCTGAGCCCGGGAGCTCTCTGA---CT---AGCAGGGGAA---CCCACTG---CT---T---AAGCCTCAATA---AA---GCTTG---CCT---TGAGT------------------------------------------------------------------------------------------------------------------------------------------------------------------------------------------------------------------------------------------------------------------------------------------------------------------------------------------------------------------------------------------------------------------------------------------------------------------------------------------------------------------------------------------------------------------------------------------------------------------------------------------------------------------------------------------------------------------------------------------------------------------------------------------------------------------------------------------------------------------------------------------------------------------------------------------------------------------------------------------------------------------------------------------------------------------------------------------------------------------------------------------------------------------------------------------------------------------------------------------------------------------------------------------------------------------------------------------------------------------------------------------------------------------------------------------------------------------------------------------------------------------------------------GCTTA---CAGTAGTGTGTGC---CCGTCTG---TTG---------------TTT---GA---------CTCTGGT---A---ACTAGAGATCCCTCAGAC---CACTC---T---A---GACGGTGT-----A--AAAATCTCTA---GCA
>06_cpx.GH.2003.03GH173_06.AB286851
TGGAA------G---------------------------------------G---------------------------------------------------GC---TAATT---------------------------------------------------------------------------------------------------------------------------------------------------------------------TA------CT---CCAA---G------------------------------AA---AAGACAA------------------------GAGAT---CCTTGATCTGTG---G---GTTTATA---------------ACACACAAGGTTACTTCCC---TGATTGGCAAAA---CTACACACCAGGG---CCA---GGG---AT---CAGATACCCCCTGACCTTTGGATGGTGCTACAAGCTGGTACCAGTTGA---TCCAAAGGAAGT---AGA---AGA---AGC---T------AC---TGAAGGAGAGAACAACTGCCTGTTACACCCTCTGAACCAGCATGG---A---GCAGATGATGAACATGGAGAAGTGTTAATGTGGAA---GTTTGACAGCTCCCTTGCAC---GG--AGGCACATAGCCC---GTG------------------------AGAAACAT---CCGGA---G---TTTTAC------------------------------------AA------AGACT------GC---------------------TGACACAAGACTGCT-------------------------------G---ACAC---AG------A------------------------------AGA---------------------------TT---CT----------------------------------AACT---GGGACTTTCC---G---C---------------------TG---GGG---ACT------TTCCA---G------------G------------GGA---GGTG------T------------GG---ACT------GGGCGGGT---CC---GGGG---AGTGGCTA---A---CCCTCAGA---AGCTGCATAAAAGCA---GC---CGCTTCT---CGCTTGTA---CTGGGTCTCTC---TT---G---TTAG---ACCAGATCTGAGCCTGGGAGCTCTCTGG---CT---AGCAGGAGAA---CCCACTG---CT---T---AAGCCTCAATA---AA---GCTTG---CCT---TGAGT------------------------------------------------------------------------------------------------------------------------------------------------------------------------------------------------------------------------------------------------------------------------------------------------------------------------------------------------------------------------------------------------------------------------------------------------------------------------------------------------------------------------------------------------------------------------------------------------------------------------------------------------------------------------------------------------------------------------------------------------------------------------------------------------------------------------------------------------------------------------------------------------------------------------------------------------------------------------------------------------------------------------------------------------------------------------------------------------------------------------------------------------------------------------------------------------------------------------------------------------------------------------------------------------------------------------------------------------------------------------------------------------------------------------------------------------------------------------------------------------------------------------------------GCTTA---CAGTAGTGTGTGC---CCGTCTG---TTG---------------TGT---GA---------CTCTGGT---A---ACTAGAGATCCCTCAGAC---CACTC---T---A---GAAGGTGT-----A--AAAATCTCTA---GCA
>06_cpx.ML.1995.95ML127.AJ288982
TGGAA------G---------------------------------------G---------------------------------------------------GC---TAATT---------------------------------------------------------------------------------------------------------------------------------------------------------------------TA------CT---CCAA---G------------------------------AA---AAGACAA------------------------GAAAT---CCTTGACCTGTG---G---GTCTATC---------------ACACACAAGGTTACTTCCC---CGATTGGCAAAA---CTACACACCAGGG---CCA---GGG---AT---TAGATACCCATTGACTTTTGGATGGTGCTACAAGCTGGTACCAGTCGA---TCCAAGGGAAGT---AGA---AGA---AGA---A------AC---TAAAGGAGAGAACAACAGCCTGTTACACCCCATGTGCCAGCATGG---A---GCGGAGGATGAAGAAGGAGAAGTGCTAATGTGGAA---GTTTGACAGCTCCCTAGCAC---GA--AGACACATAGCCC---GAG------------------------AGCTGCAT---CCGGA---C---TTTTAC------------------------------------AA------AGACT------GC---------------------T---------------------------------------------G---ACAA---AG------A------------------------------AGT---------------------------TT---CT----------------------------------AACG---GGGACTTTCC---G---C---------------------TG---GGG---ACT------TTCCA---G-------------------------GGG---GGTG------T------------GA---CCT------GGGCGGGG---CT---GGGG---AGTGGCTA---A---CCCTAAAC---TGCTGCATAAAAGCA---GC---CGCTTCT---CGCTTGTA---CTGGGTCTCTC---TT---G---CTAG---ACCAGATTTGAGCCTGGGAGCTCTCTGA---CT---AGCAGGGGAA---CCCACTG---CT---T---AAGCCTCAATA---AA---GCTTG---CCT---TGAGT------------------------------------------------------------------------------------------------------------------------------------------------------------------------------------------------------------------------------------------------------------------------------------------------------------------------------------------------------------------------------------------------------------------------------------------------------------------------------------------------------------------------------------------------------------------------------------------------------------------------------------------------------------------------------------------------------------------------------------------------------------------------------------------------------------------------------------------------------------------------------------------------------------------------------------------------------------------------------------------------------------------------------------------------------------------------------------------------------------------------------------------------------------------------------------------------------------------------------------------------------------------------------------------------------------------------------------------------------------------------------------------------------------------------------------------------------------------------------------------------------------------------------------GCTTA---CAGTAGTGTGTGC---CCGTCTG---TTG---------------TGT---GA---------CTCTGGT---A---ACTAGAGATCCCTCAGAC---CACGC---T---A---GGCGGTGT--------AAAATCTCTA---GCA
>06_cpx.ML.1995.95ML84.AJ245481
TGGAT------G---------------------------------------G---------------------------------------------------GC---TAATT---------------------------------------------------------------------------------------------------------------------------------------------------------------------TA------CT---CCAA---G------------------------------AA---AAGACAA------------------------GACAT---CCTTGATCTGTG---G---GTCTATC---------------ACACACAAGGTTTCTTCCC---TGATTGGCAAAA---CTACACACCAGGG---CCA---GGG---AT---CAGATACCCATTGACTTTTGGATGGTGCTACAAGCTGGTACCAGTCGA---TCCAAGGGAAGT---AGA---AGA---AGA---T------AC---TAAAGGAGAGAACAACTGCCTGTTACACCCCATGAGCCAGCATGG---A---ATGGAGGATGAAGAAAGAGAAGTGTTAATGTGGAA---GTTTGACAGCTCCCTAGCAC---GG--AGACACACAGCCC---GAG------------------------AGATGCAT---CCGGA---G---TTTTAC------------------------------------AA------AGACT------GC---------------------T---------------------------------------------G---ACAA---AG------A------------------------------AGT---------------------------TT---CT----------------------------------AGCG---GGGACTTTCC---G---C---------------------TG---GGG---ACT------TTCCA---G-------------------------GGG---GGTG------T------------GG---CCT------GGGCGGGG---CT---GGGG---AGTGGCTA---A---CCCTAAAA---TGCTGCATAAAAGCA---GC---CGCTTCT---CGCTTGTA---CTGGGTCTCTC---TT---G---CTAG---ACCAGATTTGAGCCTGGGAGCTCTCTGA---CT---AGCAGGGGAA---CCCACTG---CT---T---AAGCCTCAATA---AA---GCTTG---CCT---TGAGT------------------------------------------------------------------------------------------------------------------------------------------------------------------------------------------------------------------------------------------------------------------------------------------------------------------------------------------------------------------------------------------------------------------------------------------------------------------------------------------------------------------------------------------------------------------------------------------------------------------------------------------------------------------------------------------------------------------------------------------------------------------------------------------------------------------------------------------------------------------------------------------------------------------------------------------------------------------------------------------------------------------------------------------------------------------------------------------------------------------------------------------------------------------------------------------------------------------------------------------------------------------------------------------------------------------------------------------------------------------------------------------------------------------------------------------------------------------------------------------------------------------------------------GCTTA---CAGTAGTGTGTGC---CCGTCTG---TTG---------------TGT---GA---------CTCTGGT---A---ACTAGAGATCCCTCAGAC---CACTC---T---T---GACAGTGT-----A--AAAATCTCTA---GCA
>06_cpx.SN.1997.97SE1078.AJ288981
TGGAA------G---------------------------------------G---------------------------------------------------GC---TAATT---------------------------------------------------------------------------------------------------------------------------------------------------------------------TA------CT---CCAA---G------------------------------AA---AAGACAA------------------------GAGAT---CCTTGATCTGTG---G---ATCTATC---------------ACACACAAGGTTTCTTCCC---TGATTGGCAAAA---CTACACACCAGGG---CCA---GGG---AC---CAGATACCCACTGACTTTTGGATGGTGCTTCAAGTTGGTACCAGTCGA---TCCAAAGGAAGT---AGA---AGA---GGA---G------AC---TAAAGGAGAGAACAGCAGCCTGTTACACCCCATGTGCCAGCATGG---A---GTGGATGATCCAGAAAGAGAAGTGTTAATGTGGAA---GTTTGACAGCTCCCTGGCAC---GG--AGACACATAGCCA---GAG------------------------AGATGCAT---CCGGA---G---TTTTAT------------------------------------AA------AGACT------GC---------------------TGACAGCCTCACAAAGACTGCT------------------------G---ACAA---AG------A------------------------------AGT---------------------------TT---CT------------G---------------------AC-A---GGGACTTTCC---G---C---------------------TG---GGG---ACT------TTCCA---G------------G------------GGA---GGCG------T------------GG---CCT------GGGCGGGG---CT---GGGG---AGTGGCTA---A---CCCTAAGA---TGCTGCATAAAAGCA---GC---CGCTTCT---CGCTTGTA---CTGGGTCTCTC---TT---G---CTAG---ACCAGATTTGAGCCTGGGAGCTCTCTGA---CT---AGCAGGGGAA---CCCACTG---CT---T---AAGCCTCAATA---AA---GCTTG---CCT---TGAGT------------------------------------------------------------------------------------------------------------------------------------------------------------------------------------------------------------------------------------------------------------------------------------------------------------------------------------------------------------------------------------------------------------------------------------------------------------------------------------------------------------------------------------------------------------------------------------------------------------------------------------------------------------------------------------------------------------------------------------------------------------------------------------------------------------------------------------------------------------------------------------------------------------------------------------------------------------------------------------------------------------------------------------------------------------------------------------------------------------------------------------------------------------------------------------------------------------------------------------------------------------------------------------------------------------------------------------------------------------------------------------------------------------------------------------------------------------------------------------------------------------------------------------GCTTT---AAGTAGTGTGTGC---CCGTCTG---GTG---------------TTT---GA---------CTCTGGT---A---ACTAGAGATCCCTCAGAC---CACTC---T---A---GAAGGTGT-----A--AAAATCTCTA---GCA
>07_BC.CN.2005.pXJDC6291-13.KC492737
TGGAA------G---------------------------------------G---------------------------------------------------GT---TAATT---------------------------------------------------------------------------------------------------------------------------------------------------------------------TA------CT---CTAA---G------------------------------AA---AAGGCAA------------------------GAGAT---CCTTGATTTGTG---G---GTCTATC---------------ACACACAAGGCTACTTCCC---TGATTGGCACAA---CTACACACCAGGA---CCA---GGG---AC---CAGATTTCCACTGACTTTTGGGTGGTGCTTCAAGCTAGTACCAGTTGA---CCCAGGGGAAGT---AGA---AGA---GGC---C------AA---CGAAGGAGAAGACAACTGCTTGCTACACCCTGTGTGCCAGCATGG---A---ATGGAGGATGAACACAGAGAAGTATTAAAGTGGAA---GTTTGACAGTCTGCTAGCAC---GC--AGACACATTGCCC---GCG------------------------AGCTACAT---CCGGA---G---TTTTAC------------------------------------AA------AGACT------AC---------------------T---------------------------------------------G---ACAC---AG------AAGGG--------------------------ACT---------------------------TT---CC----------------------------------GC-G---GGGACTTTCC---A---C---------------------TG---GGG----CG------TTCTA-----------------------------GGA---GGTG------T------------GG---TCT------GGGCGGGA---CT---GGG----AGTGGTCA---A---CCCTCAGA---TGCTGCATATAAGCA---GC---TGCTTTG---CGCCTGTA---CTGGGTCTCTC---TA---G---TTAG---ACCAGATCTGAGCCCGGGAGCTCTCTGG---CT---GACTAGGGAA---CCCACTG---CT---T---AAGCCTCAATA---AAC--GCTTG---CCT---TGAGT------------------------------------------------------------------------------------------------------------------------------------------------------------------------------------------------------------------------------------------------------------------------------------------------------------------------------------------------------------------------------------------------------------------------------------------------------------------------------------------------------------------------------------------------------------------------------------------------------------------------------------------------------------------------------------------------------------------------------------------------------------------------------------------------------------------------------------------------------------------------------------------------------------------------------------------------------------------------------------------------------------------------------------------------------------------------------------------------------------------------------------------------------------------------------------------------------------------------------------------------------------------------------------------------------------------------------------------------------------------------------------------------------------------------------------------------------------------------------------------------------------------------------------GCTTC---AAGTAGTGTGTGC---CCGTCTG---TTG---------------TGT---GA---------CTCTGGT---A---ACTAGAGATCCCTCAGAC---CC-TA---T---A---GTCAGTAGG---A---AAAATCTCTA---GCA
>07_BC.TW.2013.pCRF07.KF234628
TGGAA------G---------------------------------------G---------------------------------------------------GC---TAATT---------------------------------------------------------------------------------------------------------------------------------------------------------------------CA------CT---CCAG---G------------------------------AA---AAGGCAA------------------------GAGAT---CCTTGATTTGTG---G---GTCTATC---------------ACACTCAAGGCTACTTCCC---TGATTGGCACAA---CTACACACCAGGA---CCA---GGG---GT---CAGATACCCACTGACTTTTGGGTGGTGCTTCAAGCTAGTACCAGTTGA---TCCAAAGGAAGT---AGA---AGA---GGC---C------AA---CGAAGGAGAAGACAACAGCCTGCTTCACCCTGTGTGCCAGCATGG---A---ATGGATGATGAACACAGAGAAGTGTTAAAGTGGAA---GTTTGACAGTCACCTAGCAC---AC--AGCCACAAGGCCC---GCC------------------------AGCTACAT---CCGGA---G---TTTTAC------------------------------------AA------AGACT------GC---------------------T---------------------------------------------G---ACAC---AG------AAGGG--------------------------ACT---------------------------TT---CC----------------------------------GC-A---GGGGCTTTCC---A---C---------------------TG---GGG----CG------TTCTG-----------------------------GGA---GGTG------T------------GG---TCT------GGGCGGGA---CT---GGG----AGTGGTCA---A---CCCTCAGA---TGCTGCATATAAGCA---GC---TGCTTTT---CGCCTGTA---CTGGGTCTCTC---TA---G---TTAG---ACCAGATCTGAGCCTGGGAGCTCTCTGG---CT---AGCTAGGGAA---CCCACTG---CT---T---AAGCCTCAATA---AA---GCTTG---CCT---TGAGT------------------------------------------------------------------------------------------------------------------------------------------------------------------------------------------------------------------------------------------------------------------------------------------------------------------------------------------------------------------------------------------------------------------------------------------------------------------------------------------------------------------------------------------------------------------------------------------------------------------------------------------------------------------------------------------------------------------------------------------------------------------------------------------------------------------------------------------------------------------------------------------------------------------------------------------------------------------------------------------------------------------------------------------------------------------------------------------------------------------------------------------------------------------------------------------------------------------------------------------------------------------------------------------------------------------------------------------------------------------------------------------------------------------------------------------------------------------------------------------------------------------------------------GCTTC---AAGTAGTGTGTGC---CCGTCTG---TTG---------------TGT---GA---------CTCTGGT---A---ACTAGAGATCCCTCAGACC----TTT---T---A---GTCAGTGTG---G---AAAATCTCTA---GCA
>08_BC.CN.2000.p00CH-HH090_08_BC02.AB773884
TGGAT------G---------------------------------------G---------------------------------------------------GT---TAATT---------------------------------------------------------------------------------------------------------------------------------------------------------------------TA------CT---CTAA---G------------------------------AA---AAGGCAA------------------------GAGAT---CCTTGATTTGTG---G---GTCTATC---------------ACACACAAGGCTACTTCCC---TGACTGGCACAA---CTACACACCAGGA---CCA---GGG---GT---CAGATTCCCACTGACTTTTGGGTGGTGCTTCAAGCTAGTACCAGTTGA---CCCAAGGGAAGT---AGA---AGA---GGC---C------AA---TGAAGGAGAAAACAACTGTTTGCTACACCCTGTCTGCCAGCATGG---A---ATGGATGATGAACACAGAGAAGTATTAAAGTGGAA---GTTTGACAGTCACCTAGCAC---AC--AGACACAGGGCCC---GCG------------------------AGCTACAT---CCGGA---G---TTTTAC------------------------------------AA------AGACT------GC---------------------T---------------------------------------------G---ACAC---AG------AAGGG--------------------------ACT---------------------------TT---CC----------------------------------GC-----GGGACTTTCC---A---C---------------------TG---GGG----CG------TTCCA-----------------------------GGA---GGTG------T------------GG---TCT------GGGCGGGA---CG---GGG----AGTGGTCA---A---CCCTCAGA---TGCTGCATATAAGCA---GC---TGCTTTT---CGCCTGTA---CTGGGTCTCTC---TA---G---TTAG---ACCAGATCAGAGCCTGGGAGCTCTCTGG---CT---AGCTAGGGAA---CCCACTG---CT---T---AAGCCTCAATA---AA---GCTTG---CCT---TGAGT------------------------------------------------------------------------------------------------------------------------------------------------------------------------------------------------------------------------------------------------------------------------------------------------------------------------------------------------------------------------------------------------------------------------------------------------------------------------------------------------------------------------------------------------------------------------------------------------------------------------------------------------------------------------------------------------------------------------------------------------------------------------------------------------------------------------------------------------------------------------------------------------------------------------------------------------------------------------------------------------------------------------------------------------------------------------------------------------------------------------------------------------------------------------------------------------------------------------------------------------------------------------------------------------------------------------------------------------------------------------------------------------------------------------------------------------------------------------------------------------------------------------------------GCTCT---GAGCAGTGTGTGC---CCGTCTA---TTG---------------TGT---GA---------CTCTGGT---A---ACTAGAGATCCCTCAGAC---CCTTG---T---G---GT-AGTGTG---G---AAAATCTCTA---GCA
>08_BC.CN.2000.p00CH-WS035_08_BC51.AB746344
TGGAT------G---------------------------------------G---------------------------------------------------GT---TAATT---------------------------------------------------------------------------------------------------------------------------------------------------------------------TA------CT---CTAA---G------------------------------AA---AAGGCAA------------------------GAGAT---CCTTGATTTGTG---G---GTCTATC---------------ACACACAAGGCTACTTCCC---TGACTGGCACAA---CTACACACCAGGA---CCA---GGG---GT---CAGATTCCCACTGACTTTTGGGTGGTGCTTCAAGCTAGTACCAGTTGA---CCCAAGGGAAGT---AGA---AGA---GGC---C------AA---TGAAGGAGAAAACAACTGTTTGCTACACCCTGTCTGCCAGCATGG---A---ATGGATGATGAACACAGAGAAGTATTAAAGTGGAA---GTTTGACAGTCACCTAGCAC---AC--AGACACAGGGCCC---GCG------------------------AGCTACAT---CCGGA---G---TTTTAC------------------------------------AA------AGACT------GC---------------------T---------------------------------------------G---ACAC---AG------AAGGG--------------------------ACT---------------------------TT---CC----------------------------------GC-----GGGACTTTCC---A---C---------------------TG---GGG----CG------TTCCA-----------------------------GGA---GGTG------T------------GG---TCT------GGGCGGGA---CG---GGG----AGTGGTCA---A---CCCTCAGA---TGCTGCATATAAGCA---GC---TGCTTTT---CGCCTGTA---CTGGGTCTCTC---TA---G---TTAG---ACCAGATCAGAGCCTGGGAGCTCTCTGG---CT---AGCTAGGGAA---CCCACTG---CT---T---AAGCCTCAATA---AA---GCTTG---CCT---TGAGT------------------------------------------------------------------------------------------------------------------------------------------------------------------------------------------------------------------------------------------------------------------------------------------------------------------------------------------------------------------------------------------------------------------------------------------------------------------------------------------------------------------------------------------------------------------------------------------------------------------------------------------------------------------------------------------------------------------------------------------------------------------------------------------------------------------------------------------------------------------------------------------------------------------------------------------------------------------------------------------------------------------------------------------------------------------------------------------------------------------------------------------------------------------------------------------------------------------------------------------------------------------------------------------------------------------------------------------------------------------------------------------------------------------------------------------------------------------------------------------------------------------------------------GCTCT---GAGCAGTGTGTGC---CCGTCTA---TTG---------------TGT---GA---------CTCTGGT---A---ACTAGAGATCCCTCAGAC---CCTTG---T---G---GT-AGTGTG---G---AAAATCTCTA---GCA
>08_BC.CN.2000.QJ001.KC914396
TGGAA------G---------------------------------------G---------------------------------------------------GT---TAATT---------------------------------------------------------------------------------------------------------------------------------------------------------------------TA------CT---CTAA---G------------------------------AA---AAGCCAA------------------------GAGAT---CCTTGACTTGTG---G---GTCTATC---------------ACACACAAGGCTACTTCCC---TGATTGGCAAAA---CTACACGCCGGGA---CCA---GGG---GT---CAGATTCCCACTGACTTTTGGGTGGTGCTTTAAGCTAGTACCAGTTGA---CCCAAGGGAAGT---AGA---AGA---GGC---C------AA---CGAAGGAGAAGACAACTGCTTGCTACACCCTGTCTGCCAGCATGG---A---ATGGATGATGAACACGGAGAAGTATTAAAGTGGAA---GTTTGACAGTCAACTAGCAC---GC--AGACACATGGCCC---GCG------------------------AGCTACAT---CCGGA---G---TTTTAC------------------------------------AA------AGACT------GC---------------------T---------------------------------------------G---ACAC---AG------AAGGGACTGTCTGCTGACACAGAAGGG----ACT---------------------------TT---CC----------------------------------GC-----GGGACTTTCC---A---C---------------------TG---GGG----CG------TTCCG-----------------------------GGA---GGTG------T------------GG---TCT------GGGCGGGA---CT---GGG----AGTGGTCA---A---CCCTCAGA---TGCTGCATATAAGCA---GC---TGCTTTT---CGCCTGTA---CTGGGTCTCTC---TA---G---TTAG---ACCAGATCTGAGCCTGGGAGCTCTCTGG---CT---AGCTAGGGAA---CCCACTG---CT---T---AAGCCTCAATA---AA---GCTTG---CCT---TGAGT------------------------------------------------------------------------------------------------------------------------------------------------------------------------------------------------------------------------------------------------------------------------------------------------------------------------------------------------------------------------------------------------------------------------------------------------------------------------------------------------------------------------------------------------------------------------------------------------------------------------------------------------------------------------------------------------------------------------------------------------------------------------------------------------------------------------------------------------------------------------------------------------------------------------------------------------------------------------------------------------------------------------------------------------------------------------------------------------------------------------------------------------------------------------------------------------------------------------------------------------------------------------------------------------------------------------------------------------------------------------------------------------------------------------------------------------------------------------------------------------------------------------------------GCTCT---GAGCAGTGTGTGC---CCGTCTA---TTG---------------TGT---GA---------CTCTGGT---A---ACTAGAGATCCCTCAGAC---CCTTG---T---G---GT-AGTGTG---G---AAAATCTCTA---GAA
>08_BC.CN.2007.2007CNGX_HK.JF719819
[truncated: 1,133,314 more chars]
