# Supplementary material for: A unified classification system for HIV-1 5’ long terminal repeats
Source: PLoS One. 2024 May 2;19(5):e0301809. doi: 10.1371/journal.pone.0301809 (PMC11065288; doi:10.1371/journal.pone.0301809)
Supplement: S2 Dataset — (TXT) [file pone.0301809.s008.txt]

>01_AE.CF.1990.90CR402_CAR_E_4002.U51188
TGGATGGGCTAATTCACTCCAAGAGAAGACAAGAGATCCTTGACTTATGGGTCCACAATACACAAGGCTACTTCCCTGATTGGCAAAACTACACACCAGGGCCGGGGGTCAGATACCCACTGTGTTTTGGATGGTGCTTCAAGCTAGTACCAGTTGATCCAAGAGAAGTAGAGGAGGACAATAAAGGAGAAAACAACTGCCTGTTACACCCCATGAGCCAGCATGGAATAGATGATGATGAAAGAGAAGTGCTAATGTGGAAGTTTGACAGTTCCCTAGCACGAAGACACATAGCTCGAGAGCTGCACCCAGAGTACTACAAAGACTGATGACAAAGAAGTTCCAAGACTGCTGACAAAGGAGTTTCTAACTAGGACTTCCGCTGGGGACTTTCCAGGGGAGGTGTGGCCTGGGCGGGGTTGGGGAGTGGCTAACCCTCAGATGCTGCATAAAAGCAGCCGCTTTTCGCTTGTACTGGGTCTCTCTTGTTAGACCAGGTCGAGCCCGGGAGCTCTCTGGCTAGCAGGGGAACCCACTGCTTAAAGCCTCAATAAAGCTTGCCTTGAGTGCTTAAAGTGGTGTGTGCCCGTCTGTGTTAGGACTCTGGTAACTAGAGATCCCTCAGACCACTCTAGACTGAGTAAAAATCTCTAGCAGTGGCGCCCGAACAGGGACTTGAAAGCGAAAGTTAATAGGGACTCGAAAGCGAAAGTTCCAGAGAAGTTCTCTCGACGCAGGACTCGGCTTGCTGAGGTGCACACAGCAAGAGGCGAGAGCGGCGACTGGTGAGTACGCCAAAAATTTTGACTAGCGGAGGCTAGAAGGAGAGAGATGGGTGCGAGAGCGTCAATATTAAGTGGGGGAAAATTAGATGCATGGGAGAAAATTCGGCTAAGGCCAGGGGGAAAGAAACAATATAGAATGAAACATTTAGTATGGGCAAGCAGAGAGTTAGAAAGATTCGCACTTAACCCTGGCCTTTTAGAAACAGCAGAGGGATGTCAACAACTAATAGAACAGTTACAATCAACTATCAAGACAGGATCAGAAGAACTTAAATCACTATTTAATACAATAGCAACTCTCTGGTGCGTACATCAAAGGATAGATGTAAAAGACACCAAGGAAGCTTTAGATAAAATAGAGGAAGTACAAAATAAGAGCAAGCAAAAAGCACAGCAGGCAGCAGCTGGCACAGGAAGCAGCAGCAAAGTCAGCCAAAATTACCCTATAGTGCAAAATGCACAAGGGCAAATGGTACATCAGGCCTTATCACCTAGAACTTTGAATGCATGGGTGAAAGTAGTAGAAGAGAAGGGTTTTAACCCAGAAGTAATACCCATGTTCTCAGCATTATCAGAAGGAGCCACCCCACAAGATTTAAATATGATGCTCAACATAGTGGGGGGACACCAGGCAGCAATGCAAATATTAAAAGATACCATCAATGAGGAAGCTGCAGAATGGGATAGGGTACACCCAGTACATGCAGGGCCTATTCCACCAGGCCAGATGAGAGAACCAAGGGGAGCTGACATAGCAGGAACTACTAGTACCCTTCATGAACAGATAGGATGGATGACAAGCAACCCACCTATTCCAGTGGGAGAAATCTATAAAAAGTGGATAATCCTGGGATTAAATAAAATAGTAAGAATGTATAGCCCTGTTAGCATTTTGGACATAAGACAAGGGCCAAAAGAACCCTTCAGAGACTATGTAGACAGGTTCTTTAAAACTCTCAGAGCGGAACAAGCTACACAGGAGGTAAAAAACTGGATGACAGAAACTTTGCTAGTCCAAAATGCGAACCCAGACTGTAAGTCCATTTTAAAAGCACTAGGAACAGGGGCTACATTAGAAGAAATGATGACAGCATGCCAGGGAGTGGGAGGACCTGGACATAAAGCAAGGGTTTTGGCTGAGGCAATGAGTCAAGTACACCATACAAATATAATGATGCAGAAAGGCAATTTTAAGGGCCAGAGAAAAATTAAGTGTTTCAACTGTGGCAAAGAAGGACACCTAGCCAGAAATTGCAGGGCCCCTAGAAAAAAGGGTTGTTGGAAATGTGGGAGGGAAGGACACCAAATGAAAGACTGCACTGAAAGACAGGCTAATTTTTTAGGGAAAATCTGGCCTTCCAGCAAGGGGAGGCCAGGAAATTTCCCTCAGAGCAGACCAGAGCCAACAGCCCCACCAATGGAGAGCTTGGGGATGGGGGAAGAGATAACCTCCTTCCCGAAGCAGGAGCAGAAAGACAAGAAACAGCCTCCTCCTTTAGTTTCCCTCAAATCACTCTTTGGCAACGACCCCTTGTCACAGTAAAAGTAGGAGGACAGCTAAAAGAAGCTCTATTAGACACAGGAGCAGATGATACAGTATTAGAAGACATAAATTTGCCAGGAAAATGGAAACCAAAAATGATAGGGGGAATTGGAGGTTTTATCAAAGTAAGACAATATGATCAGATACTTATAGAAATTTGTGGGAAAAAGGCTATAGGTACAGTGTTAGTAGGACCTACCCCCGTCAACATAATTGGACGGAACATGTTGACTCAGATTGGTTGTACTTTAAATTTCCCAATTAGTCCTATTGACACTGTACCAGTAACATTAAAGCCAGGAATGGATGGACCAAAGGTTAAACAATGGCCATTGACAGAAGAAAAAATAAAAGCATTAACAGAAATTTGTAAAGAAATGGAAGAGGAAGGAAAAATCTCAAAAATTGGGCCTGAAAATCCATACAATACTCCAGTATTTGCTATAAAGAAAAAGGACAGCACTAAATGGAGAAAATTAGTAGATTTCAGAGAGCTCAATAAAAGAACTCAGGACTTTTGGGAAGTTCAATTAGGAATACCACATCCAGCAGGTCTAAAAAAGAAAAAATCAGTAACAGTACTAGATGTGGGAGACGCATATTTTTCAGTTCCTTTAGATGAAGGCTTTAGAAAGTATACTGCATTCACCATACCTAGTATAAACAATGAGACACCAGGAGTCAGATATCAGTACAATGTGCTGCCGCAGGGATGGAAAGGATCACCAGCAATATTCCAGAGTAGCATGACAAAAATCTTAGAGCCCTTTAGAGCAAGAAATCCAGAAATAGTTATCTATCAATACATGGATGACTTGTATGTAGGATCTGATTTAGAAATAGGGCAGCATAGAACAAAAGTAGAGGATCTAAGAGCTCATCTATTGAGCTGGGGATTTACTACACCAGACAAAAAGCATCAGAAAGAACCGCCATTCCTTTGGATGGGATATGAACTCCATCCTGACAGATGGACAGTCCAGCCTATAGTGCTGCCAGAAAAAGACAGCTGGACTGTCAATGATATACAGAAGTTAGTGGGAAAACTAAATTGGGCAAGTCAAATTTATGCAGGGATTAAAGTGAGGCAACTGTGTAAACTCCTCAGGGGAGCTAAAGCACTAACAGACATAGTAACACTGACTGAGGAAGCAGAATTAGAATTGGCAGAGAACAGGGAAATTCTAAAAACCCCTGTGCATGGGGTATATTATGACCCATCAAAAGACTTAGTAGCAGAAATACAGAAACAAGGGCAAGACCAATGGACATATCAAATTTATCAAGAGCCATTTAAAAATCTAAAAACAGGAAAATATGCAAGAAAAAGGTCTGCTCACACTAATGATGTAAGACAATTAGCAGAAGTGGTGCAAAAAGTGGCCACAGAAAGCATAGTAATATGGGGAAAGACCCCTAAATTTAGACTACCCATACAAAGAGAAACATGGGAGACATGGTGGATGGAGTATTGGCAGGCTACCTGGATTCCTGAATGGGAGTTTGTCAATACCCCTCCTCTAGTAAAATTATGGTACCAATTAGAAAAAGACCCCATAATGGGAGCAGAGACTTTCTATGTAGATGGGGCAGCTAGTAGGGAGACTAAGCAAGGAAAAGCAGGGTATGTCACTGACAGAGGAAGACAAAAAGTAGTTTCCCTAACTGAGACAACAAATCAAAAGACTGAATTACATGCGATCCATTTAGCCTTGCAGGATTCAGGACCAGAAGTAAACATAGTAACAGACTCACAATATGCATTAGGAATTATTCAGGCACAACCAGACAGGAGTGAGTCAGATATAGTCAATCAAATAATAGAGAAACTAATAGAAAAGGAAAAAGTCTACCTGTCATGGGTCCCAGCACATAAGGGGATTGGAGGAAATGAACAAGTAGATAAATTAGTCAGTTCTGGAATCAGGAAGGTGCTATTTTTAGATGGGATAGATAAGGCTCAAGAAGACCATGAAAGATATCACAGCAATTGGAGAGCAATGGCTAGTGACTTTAATTTGCCACCTATAGTAGCAAAGGAAATAGTAGCCAGCTGTGATAAATGTCAGCTAAAAGGGGAAGCCATGCATGGACAAGTAGACTGTAGTCCAGGGATATGGCAACTAGATTGCACGCATCTAGAAGGAAAAGTCATCCTGGTAGCAGTCCACGTGGCCAGTGGATATATAGAAGCAGAAGTTATCCCAGCAGAAACAGGACAGGAGACAGCATACTTTCTGCTAAAATTAGCAGGAAGATGGCCAGTAAGGGTAATACACACAGACAATGGCAGCAATTTCACCAGCGCTGCAGTTAAAGCAGCCTGTTGGTGGGCCAATGTCCAACAGGAATTTGGAATTCCCTACAATCCCCAAAGCCAAGGAGTAGTGGAATCTATGAATAAGGAATTAAAGAAAATCATAGGGCAGGTAAGAGAGCAAGCTGAACACCTTAAGACAGCAGTACAAATGGCAGTATTCATTCACAATTTTAAAAGAAAAGGGGGGATTGGGGAGTACAGTGCAGGGGAAAGAATAATAGACATAATAGCAACAGACATACAAACTAAAGCATTACAAAAACAAATTACAAAAATTCAAAATTTTCGGGTTTATTACAGGGACAGCAGAGATCCAATTTGGAAAGGACCAGCAAAACTACTCTGGAAAGGTGAAGGGGCAGTAGTAATACAGGACAATAGTGATATAAAAGTAGTACCAAGAAGAAAAGCAAAGATCATTAGGGATTATGGAAAACAGATGGCAGGTGATGATTGTGTGGCAGGTAGACAGAATGAGGATTAGAGCATGGAACAGTTTAGTAAAACATCATATGTATAGCTCAAAGAAAGCTGCCAAATGGTTTTATAGACATCATTATGAAAGCCAGCATCCAAAAGTAAGTTCAGAAGTACACATCCCACTAGGGGATGCTAGATTAATAATAAGAACATATTGGGGTCTGCATACAGGAGAAAAAGACTGGCACTTGGGTCATGGAGTCTCCATAGAATGGAGGCAGAGAAAATAGAGCACACAAATAGATCCTGACCTAGCAGACCAACTGATTCATCTGCAATATTTTGACTGTTTTTCAGACTCTGCCATAAGGAAAGCCTTATTAGGACAAATAGTTAGACCTAGGTGTGAATATCCAGCAGGACATAACAAGGTAGGATCTCTACAATATTTGGCACTGAAAGCATTAACAAAAACAAAAAAGACAAAGCCACCTCTGCCTAGTGTTAGGAAATTAACAGAAGATAGATGGAACAAGCCCCAGAAGACCAAGGGCCACAGAGAGAGCCCTACAATGAATGGACATTAGAACTGTTAGAGGAGCTTAAAACTGAAGCTGTTAGACATTTTCCTAGGCCCTGGCTCCATGGCTTAGGAAAGCATATCTATAACACTTATGGGGATACTTGGGAAGGGGTTGAAGCTATAATAAGAATTTTGCAACAACTACTGTTTGTTCATTTCAGAATTGGGTGCCAACATAGCAGAATAGGCATTATACGAGGGACAAGAGGCAGGAATGGAGCCGGTAGATCCTAACCTAGAGCCCTGGAAACATCCGGGAAGTCAGCCTACAACTGCTTGTAGCAAGTGTTATTGTAAAATGTGTTGCTGGCATTGCCAACTATGCTTTCTGAAAAAAGGCTTAGGCATCTCCTATGGCAGGAAGAAGCGGAAGCACCGACGAGGACCTTCTCAGGACAGTAAGGATCATCAAAATTCTATACCAAAGCAGTAAGTATTAAGTATATATAAGGTTGCCTTTGCATATCTGTGCAATAGTAGGACTGATAGTAGCGCTAATCATAGCAATAGTAGTGTGGACTATAGTGGCTATAGAATATAAGAAATTAAGAAGGCAAAGAAAAATAGATAGGTTAGTTCAAAGAATAAGTGAAAGAGCAGAAGACAGTGGAAATGAGAGTGAAGGGGACACGGAGGAATTGGCCAAACTTGTGGAAATGGGGGACTTTGATCCTTGGGTTGGTGATAATTTGTAGTGCCTCAGACAACTTGTGGGTTACAGTTTATTATGGGGTTCCTGTGTGGAGAGATGCAGATACCATCCTATTTTGTGCATCAGATGCCAAAGCACATGTGACAGAAGTGCACAATGTTTGGGCTACACATGCCTGTGTACCCACAGACCCCAACCCACAAGAAATATACCTGGAAAATGTAACAGAAAATTTTGACATGTGGAAAAATAACATGGTAGAGCAGATGCAGGAGGATGTAATCAGTTTATGGGATCAAAGTCTACAGCCATGTGTAAAGTTAACTCCTCTCTGTGTTACTTTACATTGTACCAAGGCTAGTTTTACTAATGCCACCAGTGACAGAATAAAAATGGAAGATGCAGTAAGAAACTGTTCTTTTAATATGACCACAGAACTACAAGATAAAAAGCAGGAGGTCCATGCACTTTTTTATACGTCTGATGTAGTACAAATTAGTAGTAGTGTACAAAATAATAATAACAGTAATACTAGTGGACAAAATAATAGTCATAAGTTTAGATTAATACATTGTAATACTTCAGTCATTAAGCAGGCTTGTCCAAAGGTATCCTTTGATCCAATTCCCATACATTATTGTGCTCCAGCTGGTTATGCGATTCTAAAGTGTAATGATAAGAATTTTAATGGAACAGGGCCATGCAAAAATGTCAGCTCAGTACAATGCACACATGGAATTAAGCCAGTGGTATCAACTCAATTGCTGTTAAATGGCAGTCTAGCAGAAGAAGAGATAATAATCAGATCTGAAGATCTCACAGACAATGCCAAAACCATAATAGTGCACCTTAATAAATCTATAGAAATCAATTGTACCAGACCCTTCAAGAAAGTAAGAATAAGTGCAAGGATAGGACCAGGACGAGTATTCCATACAACAGGAAACATAAATGGTGATATAAGAAAAGCATATTGTGAAATTAATAAAACAAAATGGAAAGAAACTTTAAAACAGGTAACAAGAAAATTAAGAGAGCACCTTAATGGGACAATGACAATAAGCTTTCGACCATCCTCAGGAGGAGATCCAGAAATCACAATGCATCATTTTAATTGTAGAGGGGAATTTTTCTATTGCAATACAACAGCACTGTTTAATAGTACTTGGATAAATGGAACCATGCAGGAGGTTAATGGCACAAACTCAGGCAATATCACACTTCCATGCAGGATAAAGCAAATTGTAAACATGTGGCAGGAAGTAGGACGAGCAATGTATGCTCCTCCCATCAGTGAAGTAATTAATTGTGTATCAAATATTACAGGAATACTATTGACAAGAGATGGGGGTATTAATCAAAATCAGACTAACAAAAATGAGACCTTCAGACCTGGAGGAGGAAATATAAAGGACAATTGGAGAAGTGAATTATACAAATATAAAGTAGTACAAATTGAACCACTAGGAATAGCACCCACCAAGGCAAGGAGAAGAGTGGTGGAGAGAGAAAAAAGAGCAGTGGGAATAGGAGCTATGATCTTTGGGTTCTTAGGAGCAGCAGGAAGCACTATGGGCGCGGCGTCAATAACGCTGACGGTACAGGCCAGACAATTATTGTCTGGTATAGTGCAACAGCAAAGCAATTTGCTGAGGGCTATAGAGGCGCAGCAGCATCTGTTGCAACTCACAGTCTGGGGCATTAAACAGCTCCAGGCAAGAGTCCTGGCTGTGGAAAGATACCTAAAAGATCAAAAGTTCCTAGGACTTTGGGGCTGCTCTGGAAAAATCATCTGCACCACTTCTGTGCCTTGGAACTCCAGTTGGAGTAATAAATCTTATGAAGCTATTTGGAACAACATGACATGGATAGAATGGGATAGAGAAATTAACGAATACACAAACCAAATATATGAGCTACTTACAGAATCGCAGGACCAGCAGGAAAGGAATGAAAAGGATTTGTTAGCATTGGACAAGTGGGCAAGTCTGTGGAATTGGTTTGACATAACAAGGTGGCTGTGGTATATAAAAATATTTATAATAATAGTAGGAGGTTTAATAGGTTTAAGAATAGTTTTTGCTGTGCTTTCTATAGTAAATAGAGTTAGGCAGGGATACTCACCTTTGTCGTTCCAGACCCTTACCCACCAGCAGAGGGAACCCGACAGGCCCGAAAGAATCGAAGAAGAAAGTGGAGAGCAAGGCAGAGACAGATCCATAAGATTGGTGAGCGGATTCTTAGCACTTGCCTGGGACGATCTCCGGAGCCTGTGCCTCTTCAGCTACCACCGCTTGAGAGACTTCATCTTGATTGCAGCGAGGACTGTGGAACTTCTGGGACACAGCAGTCTACAGGGACTGAGACGGAGGTGGGAAGGCCTCAAATATCTGGGGAATCTTCTGTCATATTGGGTTCAGGAACTAAGAATTAGTGCTATTACTTTGCTTGATGCTACAGCAATAACAGTAGCGGGGTGGACAGATAGGGTTATAGAAATAGTACAAAGAGCTTGGAGAGCTATCCTCCATATACCTAGAAGAATCAGACAGGGCTTGGAAAGGGCTTTGCTATAACATGGGTGGCAAATGGTCAAAAAGTTGCATAGTGGGATGGCCTCAGGTCAGGGAAAGAATAAGGCAAACTCCTGTAGCAGAAGAAAGGCAAACTCCTGCAGCAGCAGAAGGAGTAGGAGCAGTATCTCAAGATCTAGATAAACATGGAGCAGTAACAAGCAGTAATATAAATAATGCTGATAATGTCTGGCTGGAAGCGCAAGAGGAAGAGGAGGTAGGCTTTCCAGTCAGGCCGCAGGTACCTCTAAGACCAATGACTTATAAGGGAGCTTTTGATCTTAGCTTCTTTTTAAAAGAAAAGGGGGGACTGGATGGGCTAATTCACTCCAAGAGAAGACAAGAGATCCTTGACTTATGGGTCCACAATACACAAGGCTACTTCCCTGATTGGCAAAACTACACACCAGGGCCGGGGGTCAGATACCCACTGTGTTTTGGATGGTGCTTCAAGCTAGTACCAGTTGATCCAAGAGAAGTAGAGGAGGACAATAAAGGAGAAAACAACTGCCTGTTACACCCCATGAGCCAGCATGGAATAGATGATGATGAAAGAGAAGTGCTAATGTGGAAGTTTGACAGTTCCCTAGCACGAAGACACATAGCTCGAGAGCTGCACCCAGAGTACTACAAAGACTGATGACAAAGAAGTTCCAAGACTGCTGACAAAGGAGTTTCTAACTAGGACTTCCGCTGGGGACTTTCCAGGGGAGGTGTGGCCTGGGCGGGGTTGGGGAGTGGCTAACCCTCAGATGCTGCATAAAAGCAGCCGCTTTTCGCTTGTACTGGGTCTCTCTTGTTAGACCAGGTCGAGCCCGGGAGCTCTCTGGCTAGCAGGGGAACCCACTGCTTAAAGCCTCAATAAAGCTTGCCTTGAGTGCTTAAAGTGGTGTGTGCCCGTCTGTGTTAGGACTCTGGTAACTAGAGATCCCTCAGACCACTCTAGACTGAGTAAAAATCTCTAGCA
>01_AE.CN.2005.FJ051.DQ859178
TGGATGGGCTAGTTTACTCCAAGAAAAGACAAGAAATCCTTGATTTATGGGTCTATAATACACAAGGCTTCTTCCCTGATTGGCAAAACTACACACCAGGGCCAGGGATCAGATACCCACTGTGTTTTGGATGGTGCTTCAAGCTAATACCAGTTGACCCAAAAGAAGCAGAAGAGGACACCAAAGGAGAAAACAGCTGCCTGTTACACCCCATGAGCCAACATGGAATGGGGGATGAACACGGAGAAGTGCTGATGTGGAAGTTTGACAGTTCCCTAGCACGAAAACACATAGCCCGAGAAAAGTACCCACAGTTCTATAAAGACTGCTGACAAAGAAGTTTCTAACTAGAACTTCCGCTGGGGACTTTCCAGGGGAGGTGTGGCCGGGGCGGAGTTGGGGAGTGGCTTGCCCTCAGATGCTGCATAAAAGCAGCCGCTTTTCGCTTGTACTGGGTCTCTCTTGTTAGACCAGATTGAGCCTGGGAGCTCTCTGGCTAGCAGGGGAACCCACTGCTTGAAGCCTCAATAAAGCTTGCCTTGAGTGCCTAAAGCGGTGTGTGCCCATCTGTGTTAGGACTCTGGTAACTAGAGATCCCTCAGACCACTCTAGACTGAGTAAAAATCTCTAGCAGTGGCGCCCGAACAGGGACTTGAAAGTGAAAGTTAATAGGGACTCGAAAGCGGAAGTTCCAGAGAAGATCTCTCGACGCAGGACTCGGCTTGCTGAGTGCACACAGCAAGAGGCGAGAGCGGCGACTGGTGAGTACGCCAAATTTTGACTAGCGGAGGCTAGAAGGAGAGAGATGGGTGCGAGAGCGTCAGTATTAAGTGGGGGAAAATTAGATGCATGGGAAAAAATTCGGTTACGGCCAGGGGGAAAGAAAAAATACAGAATGAAACATTTAGTGTGGGCAAGCAGAGAGTTGGAAAGATTTGCAATTAACCCTGGCCTTTTAGAAACAGCAGAAGGATGTCAACAAATAATAGAACAGTTACAGTCAACTCTCAAGACAGGATCAGAAGAACTTAAATCATTATTTAATACAATAGCAGTCCTCTGGTGCGTACACCAAAGGATAGATATAAAAGACACCAAGGAAGCTTTAGATAAAATAGAGGAAGCACAAAGGAAGAGCCAGCAAAAGACACAGCAGGCAGCAGCTGGCACAGGAAGCAGCAGCAAAGTCAGCCAAAATTACCCTATAGTGCAAAATTCACAAGGGCAAATGGTACATCAGCCTCTTTCACCTAGAACTTTGAATGCATGGGTAAAAGTAGTAGAAGAAAAGGGTTTTAACCCAGAAGTAATACCCATGTTCTCAGCATTATCAGAGGGAGCCACCCCACAAGATTTAAATATGATGCTAAATATAGTGGGGGGACACCAGGCAGCAATGCAAATGTTAAAAGAAACCATCAATGAAGAAGCTGCAGAATGGGATAGAGTACACCCAGTACATGCAGGGCCTATTCCACCAGGACAGATGAGGGAACCAAGGGGAAGTGACATAGCAGGAACTACTAGTACCCTTCAAGAACAAATAGGATGGATGACAAACAATCCACCTATCCCAGTGGGAGACATCTATAAAAGATGGATAATCCTGGGATTAAATAAAATAGTAAGAATGTATAGCCCTGTTAGCATTTTAGACATAAGACAAGGGCCAAAAGAACCCTTCAGAGACTATGTAGATAGATTCTATAAAACTCTCAGAGCAGAACAAGCTACACAAGAGGTAAAAAACTGGATGACAGAAACCTTGCTAGTTCAAAATGCGAATCCAGATTGTAAGTCCACTTTAAAAGCATTAGGAATAGGAGCTACATTAGAAGAAATGATGACAGCATGCCAGGGAGTGGGAGGACCTAGCCATAAAGCGAGGGTTCTGGCTGAGGCAATGAGCCAAGCGCAACATACAAATATAATGATGCAGAGAGGCAATTTTAAGGGCCAGAAAAGAATTAAGTGCTTCAACTGTGGCAAAGAAGGGCACCTAGCCAGAAATTGCAGGGCCCCTAGAAAAAAGGGTTGTTGGAAATGCGGGAAGGAAGGACATCAAATGAAAGACTGCACTGAGAGACAGGCTAATTTTTTAGGGAAAATTTGGCCTTCCAACAAGGGAAGGCCGGGAAATTTTCCTCAGAGCAGACCAGAGCCAACAGCTCCACCAGCAGAAAACTGGGAAATGAGGGAAGAGATAACCCCCTCAATGAAACAGGAGCAGAAAGACAAGGACCATCCTCCTCCCTTAGTTTCCCTCAAATCACTCTTTGGCAACGACCCCTTGTCACAGTAAAAATAGGAGGACAGCTGAAAGAAGCTCTATTAGATACAGGAGCAGATGATACAGTATTAGAAGATATAAATTTGCCAGGAAAGTGGAAACCAAAAATGATAGGAGGAATTGGGGGTTTTATCAAGGTAAGACAATATGATCAGATACTTATAGAAATTTGTGGAAAAAAGGCTATAGGTACAGTGTTAGTAGGACCTACACCTGTCAACATAATTGGACGAAACATGTTGACTCAGATTGGTTGTACTTTAAATTTTCCAATCAGTCCTATTGACACTGTACCAGTAACATTAAAGCCAGGAATGGACGGGCCAAAGGTTAAACAGTGGCCATTGACAGAAGAAAAAATAAAAGCATTAGCAGAAATTTGTAAAGAAATGGAAGAGGAAGGAAAAATTTCAAAAATTGAGCCTGAAAATCCATATAATACTCCAGTATTTGCTATAAAGAAAAAGGACAGCACCAAATGGAGGAAATTAGTAGATTTCAGAGAACTCAATAAAAGAACTCAGGACTTTTGGGAAGTTCAATTAGGAATACCGCATCCAGCAGGTTTAAAAAAGAAAAAATCAGTAACAGTACTAGATGTAGGAGATGCATATTTTTCAGTTCCTTTAGATGAAAGCTTTAGAAAGTATACTGCATTCACCATACCTAGTATAAACAATGAGACACCAGGAGTCAGATATCAGTACAATGTGCTGCCACAGGGATGGAAAGGATCACCAGCAATATTCCAGAGTAGCATGACAAAAATCTTAGAGCCCTTTAGAATAAAAAATCCAGAAATAGTTATCTATCGATACATGGATGACTTGTATGTAGGATCTGATTTAGAAATAGGGCAGCACAGAATAAAAATAGAGGAGCTGAGAGCTCACCTATTGAGCTGGGGATTTACTACACCAGACAAAAAACATCAGAAGGAACCTCCATTCCTTTGGATGGGATATGAACTCCATCCTGACAAATGGACAGTCCAACCTATAGAACTGCCAGAAAAAGACAGTTGGACTGTCAATGATATACAGAAGTTAGTGGGAAAACTAAATTGGGCAAGTCAAATTTATGCAGGGATTAGAATAAAGCAGCTGTGTAAACTCCTCAAGGGAACTAAAGCACTAACAGACATAGTACCACTGACTGAAGAGGCAGAATTAGAATTGGCAGAGAACAGGGAGATTCTCAAAACCCCTGTGCATGGAGTATATTATGACCCATCAAAAGACTTAGTAGCAGAGGTACAGAAACAAGGACAGGACCAATGGACATATCAAATTTATCAAGAGCCATTTAAAAATCTAAAAACAGGGAAGGATGCCAGAAAAAGGTCTGCTCACACTAATGATGTAAGACAATTAGCAGAAGTGGTGCAAAAGATAGCCACAGAAAGCATAGTAATATGGGGAAAGACCCCTAAATTTAAACTACCCATACAAAAAGAAACATGGGAAACATGGTGGATGGAGTATTGGCAAGCTACCTGGATTCCTGAATGGGAGTTTGTTAATACCCCTCCTTTAGTAAAATTATGGTACCAATTAGAAAAGGACCCCATATTAGGAGCAGAGACTTTCTATGTAGATGGGGCCGCCAGTAGGGAAACTAAGCTAGGAAAAGCAGGGTATGTCACTGACAGGGGAAGACAAAAGGTAGTTTCCTTAACTGAGACAACAAATCAAAAGACTGAATTACATGCGATCCATCTAGCCTTGCAGGATTCAGAATCAGAAGTAAATATAGTAACAGACTCACAATATGCATTAGGGATCATTCAGGCACAACCAGACAGGAGTGAATCAGAAGTAGTCAACCAAATAATAGAGGAGTTAATAAAAAAGGAAAAGGTCTACCTGTCATGGGTACCAGCGCACAAAGGGATTGGAGGAAATGAACAAGTAGATAAATTAGTCAGTTCAGGAATCAGGAAGGTGCTATTTTTAGATGGGATAGATAAGGCTCAAGAAGAACATGAAAGATATCACAGCAATTGGAGAACAATGGCTAGTGATTTTAATTTGCCACCTATAGTAGCAAAGGAAATAGTAGCCAACTGTGATAAATGTCAACTAAAAGGGGAAGCTATGCATGGACAAGTGGACTGTAGTCCAGGGATATGGCAATTAGATTGCACACATCTAGAGGGAAAAGTCATCCTGGTAGCAGTCCACGTGGCCAGTGGATACATAGAAGCAGAGGTTATCCCAGCAGAAACAGGACAGGAGACAGCATACTTTCTGCTAAAATTAGCAGGAAGATGGCCAGTAAAAGTAATACACACAGACAACGGGAGCAATTTCACCAGCGCTGCAGTTAAAGCAGCCTGTTGGTGGGCCGATGTCCGACAGGAATTTGGGATTCCCTACAATCCCCAAAGTCAAGGAGTAGTAGAATCTATGAATAAGGAGTTAAAGAAAATCATAGGGCAGGTAAGAGAACAAGCTGAACACCCTAAGACAGCAGTACAAATGGCAGTATTCATTCACAATTTTAAAAGAAAAGGGGGGATTGGGGGGTACAGTGCAGGAGAAAGAATAATAGACATAATAGCAACAGACATACAAACTAAAGAATTACAAAAACAAATTACAAAAATTCAAAATTTTCGGGTTTATTACAGGGACAGCAGAGACCCAATTTGGAAAGGACCAGCAAAACTACTCTGGAAAGGTGAAGGGGCAGTAGTAATACAAGACAATAGTGATATAAAAGTAGTACCAAGAAGAAAAGCAAAGATTATTAGGGATTATGGAAAACAGATGGCAGGTGATGATTGTGTGGCAGGTAGACAGGATGAGGATTAGAACATGGAATAGTTTAGTAAAACATCATATGTATATCTCAAAGAAAGCTAAAAAGTGGTCTTATAGACACCATTATGAAAGCCAGCATCCAAAGGTAAGTTCAGAAGTATATATCCCACTAGGGGAGGGTAAATTAGTAATAAGAACATACTGGGGTCTACAGACAGGAGAAAAAGACTGGCACTTGGGTCATGGAGTCTCCATAGAATGGAAGCAGAGGCAATATAACACACAAATAGATCCTGACCTAGCAGACCAACTGATTCATCAACAATATTTTGACTGTTTTTCAGACTCTGCCATAAGGAGAGCCATATTAGGACAAGTAGTTAGAAGTAGGTGTGATTATCCATCAGGACATAACAAGGTAGGATCCCTACAATATTTGGCACTGAAAGCATTAACAACACCAAAAAAGATAAGGCCGCCTCTGCCTAGCGTTAAGAAATTAACAGAAGATAGATGGAACAAGCCCCAGAAGATCAGGGGCCACAGAGAGAGCCCTACAATGCATGGGCATTAGAACTGTTAGAGGATCTTAAAAATGAAGCTGTTAGACATTTTCCTAGGCCCTGGCTCCATGGCTTAGGACAGCACATCTATGACACTTATGGGGATACTTGGGAAGGGGTTGAAGCCATAATAAGAACTTTGCAACAGCTACTGTTTGTTCATTTCAGAATTGGGTGTCAACATAGCAGAATAGGCATTTTGCCAGGGAGAAGAGGCAGGAATGGAGCCGGTAGATCCTAACCTAGAGCCCTGGAATCATCCGGGAAGTCAGCCTACAACGGCTTGTAACAATTGCTACTGTAAAAAATGTTGCTGGCATTGTCAATTATGCTTTCTGAAAAAAGGCTTAGGCATCTCCCATGGCAGGAAGAAGCGGAGACAACGACGAGGAACTCCTCAGAGCAGCAAGGACCATCAAAATCCTGTACCAAAGCAGTAAGTATATGTCATGACACCTTTAGAAATTAGTGCAATAGTAGGACTAATAGTAGCGCTAATCTTAGCAATAATAGTGTGGACTATAGTAGCCATAGAAATTAAGAGAATACTTAGGGACAGAAAAATAGACAGGTTAGTTAAGAGAATAAGAGAAAGAGCAGAAGACAGTGGAAATGAGAGTGAAGGAGACACAGATGAATTGGCCAAACTTGTGGAAATGGGGAACTTTGATCCTTGGGTTGGTGATAATTTGTAATGCCTCAGACAACTTGTGGGTTACAGTTTATTATGGGGTTCCTGTGTGGAAAGATGCAGATACCACCCTGTTTTGTGCATCAGATGCCAAAGCACATAAGACAGAAGTACACAATGTCTGGGCCACACATGCCTGTGTACCCACAGACCCCAACCCACAAGAAATGCACCTGGAAAATGTAACAGAAAATTTTAACATGTGGAAAAATAACATGGTAGAGCAGATGCAGGAGGACGTAATCAGTTTATGGGATCAAAGTCTAAAGCCATGTGTAAAGTTAACTCCTCTTTGTGTTACTTTAAATTGTACAAATGCTGCTGTCAATAATAGTAAATCAATCACTGTCTCTAATAACACAGTAGGAAATATAACAGATGACGTAAAAAACTGTACCTTTAATATGACCACAGAACTAAGAGATAAGAAGCAGAAGGCCTATGCACTTTTTTATAGGCTTGATCTAGTACCAATTGACAATAATACTGAGTATAGGTTAATAAATTGTAATACTTCAGTCATTAAGCAGGCTTGTCCAAAGATATCCTTTGATCCAATTCCTATACATTATTGTACTCCAGCTGGTTATGTGATTTTAAAGTGCAATGATAAAAATTTCAATGGGACAGGGCCATGTAAAAATGTCAGCTCAGTACAATGCGCACATGGAATTAGGCCGGTGGCATCAACCCAACTGCTGTTGAATGGCAGTCTAGCAGAAGAAGAGATAATAATCAGATCTGAGAATCTCACAGACAATGCCAAAACCATAATAGTGCACCTTAACAGATCTGTAACAATCAATTGTACCAGACCCTCCAACAATACAAGAACAAGTATAACTATAGGACCAGGGCAACTGTTCTATAGAACAGGAGAAATAATAGGAGACATAAGGAAAGCATATTGTGAGATTAATAAAACAACATGGCATGAAACTTTAAAACAGGTAGTTGGAAAATTAAGAGAGCACTTTAATAAAACAATAATCTTTCAACCACCCTCAGGAGGAGATCTAGAAATTACAATGCATCATTTTAATTGTAGAGGGGAATTTTTCTATTGCAATACAACAAATCTGTTTAATAGTACTTGGAATGGAACCATGGAGGGTAATGGCACTGATAATGGCACTATCATACTTCCATGCAGGATAAAGCAAATAATAAACATGTGGCAGGAAGTAGGACAAGCAATGTATGCTCCTCCCATCAGTGGAAGCATTAATTGTGTATCAAATATTACAGGAATACTATTGACAAGAGATGGTGGTGGTAATACTACAGGTAACGAGACCTTCAGACCTGGAGGAGGAAATGTAAAAGACAATTGGAGAAATGAATTATATAAATATAAAGTAGTACAAATAGAACCACTAGGAATAGCACCCACCAAGGCAAAGAGAAGAGTGGTGGAAAGGGAAAAAAGAGCAGTGGGAATAGGAGCTATGATCTTTGGGTTCTTAGGAGCAGCAGGAAGCACTATGGGCGCAGCATCAATAACGCTGACGGTACAGGCCAGACAATTATTGTCTGGTATAGTGCAACAGCAAAGCAATTTGCTGAGAGCTATAGAGGCGCAGCAGCATCTGTTGCAACTCACAGTCTGGGGCATTAAACAGCTCCAGGCAAGAGTCCTGGCTGTGGAAAGATACCTAAAAGATCAAAAGTTCCTAGGACTTCGGGGCTGCTCTGGAAAAATCATCTGCACCACTGCTGTGCCATGGAACCGCACTTGGAGTAATAAATCTTATGAAGAGATTTGGGACAACATGACATGGATAGAATGGGAGAGAGAAATTAGCAATTACACAAGCCAAGTATATGACATACTTACAGAATCGCAGAACCAGCAGGACAGGAATGAAAAGGATTTATTAGAATTGAATACATGGGCAAGCCTGTGGAATTGGTTTGACATAACAAAGTGGCTGTGGTACATAAAAATATTTATAATAATAGTAGGAGGTTTAATAGGTTTAAGAATAATTTTTGCTGTGCTTTCTATAGTGAATAGAGTTAGGCAGGGATACTCACCTTTGTCATTCCAGACCCCTATCCATCATCAGAGGGAACCCGACAGGCCCGAAGGAATCGAAGAAGGAGGTGGCGAGCAAGGCAGAGACAGATCCGTGAGATTAGTGAGCGGATTCTTAGCTCTTGCGTGGGACGATGTACGGAGCCTGTGCCTCTTCAGCTACCACCTCTTGAGAGACTTCATCTCGATTGCAGCGAGGACTGTGGAACTTCTGGGACACAGCAGTCTCAAGGGACTGAGACGGGGGTGGGAAGGCCTCAAATATTTGGGAAATCTTCTGTTGTATTGGGGTCAGGAACTAAAAATTAGTGCTATTTCGTTGCTTGATACCACAGCAATAGCAGTAGCAGGGTGGACAGATAGGGTTATAGAAGTAGCACAAAGAATTTGGAGAGCCTTTCTCCACATACCTAGAAGAATCAGACAGGGTCTTGAAAGAGCTTTGCAATAAGAGCTTTGCTATAAATGGGGGGCAAGTGTTCAAAAGGTAGCAAAGTGGGATGGTCTCAGATCAGGGAAAGAATAAGGCAAACTCCTCCAGCAACAGAAGGAGTAGGAGCAGTATCTCAAGATCCAGATAAACATGGAGCAGTAACAAGTAGTAATATGAATAATGCAGATAGTGTCTGGCTAAGAGCACAAGAGGAGGAAGAAGAAGAGGTAGGCTTTCCAGTCAGGCCGCAGGTACCTCTAAGACCAATGACTTTTAAGGGAGCTTTTGATCTTAGCTTCTTTTTAAGAGAAAAGGGGGGACTGGATGGGTTAATTTACTCCAAGAAAAGACAAGAAATCCTTGATTTATGGGTCTATAATACACAAGGCTTCTTCCCTGATTGGCAAAACTACACACCAGGGCCAGGGATCAGATACCCACTGTGTTTTGGATGGTGCTTCAAGCTAATACCAGTTGACCCAAAAGAAGCAGAAGAGGACACCAAAGGAGAAAACAGCTGCCTGTTACACCCCATGAGCCAACATGGAATGGGGGATGAACACGGAGAAGTGCTGATGTGGAAGTTTGACAGTTCCCTAGCACGAAAACACATAGCCCGAGAAAAGTACCCACAGTTCTATAAAGACTGCTGACAAAGAAGTTTCTAACTAGAACTTCCGCTGGGGACTTTCCAGGGGAGGTGTGGCCGGGGCGGAGTTGGGGAGTGGCTTGCCCTCAGATGCTGCATAAAAGCAGCCGCTTTTCGCTTGTACTGGGTCTCTCTTGTTAGACCAGATTGAGCCTGGGAGCTCTCTGGCTAGCAGGGGAACCCACTGCTTGAAGCCTCAATAAAGCTTGCCTTGAGTGCCTAAAGCGGTGTGTGCCCATCTGTGTTAGGACTCTGGTAACTAGAGATCCCTCAGACCACTCTAGACTGAGTAAAATCTCTAGCA
>01_AE.CN.2005.Fj052.EF036528
TGGATGGGCTAATTTACTCCAAGAAAAGACAAGAAATCCTTGATTTATGGGTCTACAATACACAAGGCTTCTCCCCTGATTGGCAAAACTACACACCAGGGCCAGGGATCAGATACCCACTATGTTTTGGATGGTGTTTCAAGCTGGTACCAGTTGACCCAAGAGATGTAGAGGAGGAAAACATAGGAGAAAACAACTGCCTGTTACACCCCATGAGCCAGCATGGGTTAGAGGACGAAGACAGAGAAGTGCTGATGTGGAAGTTTGACAGTGCCCTAGCACGAAGACACATAGCCCGAGAACAACATCCTGAATTCTATAAGGACTGCTGACAAAGAAGTTTCTAAATAGGACTTCCGATGGGGACTTTCCAGGGGAGGTGTGGTCGGGGCGGAGTTGGGGAGTGGCCAACCCTCAGATGCTGCATAAAAGCAGCCGCTTCTCGCTTGTACTGGGTCTCTCTTGGTAGACCAGATCGAGCCCGGGAGCTCTCTGGCTAGCAAGGGAACCCACTGCTTAAAGCCTCAATAAAGCTTGCCTTGAGTGCTTGAAGTGGTGTGTGCCCGTCTGTGTTTGGACTCTGGTAACTAGAGATCCCTCAGACCACTCTAGACTAAGTAAAAATCTCTAGCAGTGGCGCCCGAACAGGGACTTGAAAGCGAAAGTTAATAGGGACTCGAAAGCGAAAGTTCCAGAGAAGTTCTCTCGACGCAGGACTCGGCTTGCTGAGGTGCACACAGCAAGAGGCGAGAGCGGCGGCTGGTGAGTACGCCAAATTTTGACTAGCGGAGGCTAGAAGGAGAGAGATGGGTGCGAGAGCGTCAGTATTAACTGGGGGAAAATTAGATGCATGGGAAAAAATTCGGTTACGGCCAGGGGGAAAGAAAAAATATCGGCTGAAACATTTAGTATGGGCAAGCAGAGAGCTAGAAAGATTCGCACTTAACCCTGGCCTTTTAGAAACAACAGAAGGATGTCAACAACTAATAGAGCAGTTACAGTCAACTCTCAAGACAGGATCAGAGGAACTTAAATCATTATTTAATACAGTAGTAACCCTCTGGTGCGTACACCAAAGGATAGAGGTAAAAGACACCAAGGAAGCTTTAGATAAAATGGAGGAAGTACAAAATAAGAGCCAGCAAAAGACACAGCAGGCAGCAGCTGGTACAGGAAGCAGCAGCAAAGTCAGCCAAAATTACCCTATAGTGCAAAATGCACAAGGGCAAATGGTACATCAGCCTTTATCACCCAGAACTTTGAATGCATGGGTGAAAGTAGTAGAAGAAAAAGGTTTTAACCCAGAAGTAATACCCATGTTCTCAGCATTATCAGAAGGAGCCACCCCACAAGATTTAAATATGATGCTAAATATAGTGGGGGGACACCAGGCAGCAACGCAAATGTTAAAAGAAACCATCAATGAGGAAGCTGCAGAATGGGATAGGATACACCCAGTACATGCAGGGCCTATTCCACCAGGACAGATGAGGGAACCAAGGGGAAGTGACATAGCAGGAACTACTAGTACCCTTCAAGAACAAATAGGATGGATGACAGGCAATCCAGCCATCCCAGTGGGAGACATCTATAAAAGGTGGATAATCCTGGGCTTAAATAAAATAGTAAGAATGTATAGCCCTGTTAGCATTTTGGACATAAGACAAGGACCAAAAGAACCCTTTAGAGACTATGTAGATAGATTCTATAAAACTCTCAGAGCGGAACAAGCTACACAGGAGGTAAAAAACTGGATGACAGAAACTTTGCTAGTCCAAAATGCAAATCCAGACTGTAAGTCCATTTTAAAAGCATTAGGAGTGGGAGCTACGTTAGAGGAAATGATGACAGCATGCCAGGGAGTTGGAGGACCTAGCCATAAAGCAAGGGTCTTGGCGGAGGCAATGGGCCAAGTACAACATGCAAAGATACTGATGCAGAGTGGCAATTTTAAGGGCCGTAGAAAAATTAAGTGTTTCAACTGTGGCAAAGAAGGACACTTAGCCAGAAATTGCAGGGCCCCTAGAAAAAAGGGTTGTTGGAAATGTGGGAAGGAAGGACATCAAATGAAAGACTGCAATGAAAGACAGGCTAATTTTTTAGGGAAAATTTGGCCTTCCAAGGGAAGGCCGGGGAATTTTCCTCAGAGCAGACCAGAGCCAACAGCCCCACCAGCGGAAGACTGGGGGATGGGGGAGGAGACACCCTCCTTGCTAAAGCAGGAGCAGGAAGACAAGGAACATCCTCCTCCTTTAGCTTCCCTCAAATCACTCTTTGGCAGCGACTCCTTGTCACAGTAAAAATAGGAGGGCAGCTAAGAGAAGCTCTATTAGATACAGGAGCAGATGATACAGTATTAGAAGAAATAAATTTGCCAGGAAAATGGAAACCAAAAATGATAGGGGGAATTGGAGGTTTTATCAAAGTAAGGCAATATGATCAGATACCTATAGAAATTTGTGGAAAAAAGGCTATAGGTACAGTATTAGTAGGGCCTACACCTGTCAACATAATTGGACGAAATATGTTGACTCAGCTTGGTTGTACTTTAAATTTCCCAATTAGTCCTATTGACACTGTACCAGTAAAATTAAAGCCAGGAATGGATGGACCAAAGGTTAAACAGTGGCCATTGACAGAAGAAAAAATAAGAGCATTAACAGAAATTTGTAAAGAAATGGAAGATGAAGGAAAAATCTCAAAAATTGGGCCTGAAAATCCATACAATACTCCAGTATTTGCTATAAAGAAAAAGGACAGCACCAAATGGAGAAAATTAGTAGATTCCAGAGAGCTCAATAAAAGGACTCAAGACTTTTGGGAAATTCAATTAGGAATACCACATCCAGCAGGTTTAAAGAAGAAAAAATCAGTAACAGTACTGGATGTGGGAGATGCATATTTTTCAGTTCCTTTAGATGAAAGCTTTAGAAAGTATACTGCATTTACCATACCGAGTATAAACAATGAGACACCAGGGATCAGATATCAGTACAATGTGCTGCCACAGGGATGGAAAGGATCACCAGCAATATTCCAGAGTAGCATGACAAAAATCTTAGAGCCCTTTAGAATAAAAAATCCAGAAATAGTTATCTATCAATACATGGATGACTTGTATGCAGGATCTGATTTAGAAATAGGGCAGCACAGAACAAAGATAGAGGAGCTAAGAGCTCATCTATTGAGCTGGGGATTTACTACACCAGACAAAAAGCATCAAAAGGAACCGCCATTCCTTTGGATGGGATATGAACTCCATCCGGACAGATGGACAGTCCAGCCTGTAGAACTGCCAGAAAAGGACAGCTGGACTGTCAATGATATACAGAAATTAGTGGGAAAACTAAATTGGGCAAGTCAAATTTATCCAGGGATTAAGGTAAAGCAACTGTGTAAACTCCTCAGGGGAGCTAAAGCACTAACAGACATAGTACCACTGACTGAAGAAGCAGAATTAGAGTTGGCAGAGAACAGAGAGATTCTAAAAACCCCTGTGCATGGAGTATATTATGACCCATCAAAAGACTTAGTAGCAGAAGTACAAAAACAAGGGGAGGGCCAATGGACATATCAAATTTATCAAGAGCCATTTAAAAATCTAAAGACAGGAAAATATGCCAGAAAAGGTTCTGCTCACACTAATGATGTAAGGCAATTAACAGAAGTGGTGCAAAAAATAGCCACAGAAAGCATAGTAATATGGGGAAAGACCCCTAAATTTAGACTACCCATACAAAGAGAAACGTGGGAAATATGGTGGATGGAGTATTGGCAAGCTACCTGGATTCCTGAATGGGAGTTTGTTAATACCCCTCCTCTAGTAAAATTATGGTACCAATTAGAAAAAGAACCCATAGAAGGAGCAGAGACTTTCTATGTAGATGGGGCAGCTCATAGGGAGACTAAGCTAGGAAAAGCAGGGTATGTCACTGACAGAGGAAGACAAAAAGCAGTTTCCCTAACTGAGACAACAAATCAAAAGACTGAATTACATGCGATCCATTTAGCCTTGCAGGATTCAGGATCAGAAGTAAATATAGTAACAGACTCACAATATGCATTAGGAATAATTCAGGCACAACCAGACAGGAGTGAATCAGAAATAGTCAACCAAATAATAGAGGAGCTAATAAAAAAGGAAAAGGTCTACCTGTCATGGGTGCCAGCACACAAGGGGATTGGAGGGAATGAACAAGTAGATAAATTAGTCAGTTCAGGAATCAGGAAGGTGCTATTTTTAGATGGGATAGATAAGGCTCAAGAAGAACATGAAAAATATCACAGCAATTGGAGAGCAATGGCTAGTGATTTTAATTTGCCACCTATAGTAGCAAAGGAAATAGTAGCCAACTGTGATAAATGTCAGCTAAAAGGGGAAGCTATGCATGGACAAGTGGACTGTAGTCCAGGGATATGGCAATTAGATTGCACACATCTAGAAGGAAAAGTCATCCTGGTAGCAGTCCATGTGGCCAGTGGATATATAGAAGCAGAAGTTATCCCAGCAGAAACAGGACAGGAGACAGCATACTTTCTGCTAAAATTAGCAGGAAGATGGCCAGTGAAAGTAATACACACAGACAACGGTAGCAATTTCACCAGCGCTGCAGTTAAAGCAGCCTGTTGGTGGGCCGATGTCCGCCAGGAATTTGGGATCCCCTACAATCCCCAAAGTCAAGGAGTAGTAGAATCTATGAATAAGGAATTAAAGAACATCGTAGGGCAGGTAAGAGAGCAAGCAGAACACCTTAAGACAGCAGTACAAATGGCAGTATTCATTCACAATTTTAAAAGAAAAGGGGGGATTGGGGGGTACAGTGCAGGGGAAAGAATAATAGACATAATAGCAACAGACATACAAACTAAAGAATTACAAAAACAAATTACAAAAGTTCAAAATTTTCGGGTTTATTACAGGGACAGCAGAGACCCAATTTGGAAAGGACCAGCAAGACTACTCTGGAAAGGTGAAGGGGCAGTAGTAATACAAGACAATAGTGATATAAAAGTAGTACCAAGAAGAAAAGCAAAGATCATTAGGGATTATGGAAAACAGATGGCAGGTGATGATTGTGTGGCAGGTAGACAGGATGAGGATTAGAACATGGAACAGTCTAGTAAAACATCATATGTATAGAACAAAGAAAGCTACAGGGTGGTTTTATAGACATCATTATGAAAGCCAACATCCAAAGGTAAGTTCAGAAGTACATATCCCAATAGGAGAGGCTAGGTTGATAATAAGAACATATTGGGGTCTGCAGACAGGAGAAAGGGACTGGCACTTGGGTCATGGAGTCTCCATAGAATGGAGGCAGAAAAAATATAACACACAAATAGATCCTGACCTAGCAGACCGACTGATTCATCTACAATATTTTGACTGTTTTTCAGACTCTGCCATAAGGAAAGCCATATTAGGACAAGTAGTTAGACGTAGGTGTGAATATCCATCAGGACATAACAAGGTAGGATCCCTACAATATTTGGCACTGAAAGCATTAACAGCACCAAAAAGGATAAGGCCACCTCTGCCTAGTGTTAAGAAGTTAACAGAAGATAGATGGAACAAGCCCCAGGAGATCAGGGGCCACAGAGAGAACCCCACAATGAATGGACATTAGAACTATTAGAGGAGCTTAAAAATGAAGCTGTTAGACATTTTCCTAGGCCCTGGCTCCATGGCTTAGGACAGTACATCTATAACACTTATGGGGATACTTGGGAGGGGGTTGAAGCCATAATAAGAACTTTGCAACAACTACTGTTTATTCATTTCAGAATTGGGTGCCAACATAGCAGAATAGGCATTATACCAAGGAGAAGAGGCAGGAATGGAGCCAGTAGATCCTAACCTAGAGCCCTGGAATCATCCGGGGAGTCAACCTACTACTCCTTGTAGCAGCTGTTACTGTAAAAGATGTTGCTGGCATTGTCAACTGTGCTTTTTGCGGAAAGGCTTAGGCATCTCCCATGGCAGGAAGAAGCGGAAGCACCGACGAGGAACTCCTCAGAGCAGTAAGGATCATCAAAATACTCTACGAGAGCAGTAAGTAATAAATATATGTAATGACACCTTTGGAAATTAGTGCAATAGTAGGACTGATAGTAGCGCTAATCTTAGCAATAGTAGTGTGGACTATAGTAGGTATAGAATTTAAGAAAATACTAAGGCAAAGAAAATTAGACAGGTTAATTAAAAGAATAAGAGAAAGAGCAGAGGACAGTGGAAATGAGAGTGAAGGAGACACAGATGGATTGGCCAAACTTGTGGAAATGGGGGACTTTGATCCTTGGGTTGGCGATAATCTGTAGTGCATCAGACAACTTGTGGGTTACAGTTTATTATGGGGTGCCTGCGTGGAGAGATGCAGATACTACTCTATTTTGTGCATCAGATGCCAAAGCACATTCGACAGAAGTGCACAATATCTGGGCCACACATGCCTGTGTACCCACAGATCCCAACCCACAAGAAATATACCTGGAAAATGTAACAGAAAATTTTAACATGTGGAAAAATAACATGGTAGAGCAGATGCAAGAGGATGTAATCAGTTTATGGGATCAAAGTCTAAAGCCATGTGTAAAGTTAACTCCTCTCTGTGTTACTTTAAATTGTACTAGTGCTAATTTGACCAAGGTCAATAATGCCACAACCTCTAACGATTTCAACCCTATAATAGGAAATATAACAGATGAAGTAAAAAACTGTTCTTTTAATATGACCACAGAATTGAGAGATAAGAAGCACAAGGTCTATGCACTTTTTTATAGTCTTGATATAGTACAAATTGATAATAGTAGTGAGTATAGGTTAATAAAGTGTAATACTTCAGTCATTAAGCAGGCTTGTCCAAAGATATCCTTTGATCCAATTCCTATACATTATTGTACTCCAGCTGGTTATGCGATTCTAAAGTGTAACGATAAGAATTTCAATGGGACAGGGCCATGTAAAAATGTCAGTTCAGTACAATGCACACATGGAATTAAGCCAGTGGTATCAACTCAATTGCTGTTAAATGGCAGTCTAGCAGAAGAAGAGATAGTAATCAGATCTGAAAATATTACAAACAATGTCAAAACCATAATAGTGCACCTTAATAAATCTGTAGAAATTAATTGTACCAGACCCTCCAACAATACAAGGACAAGTATAGCTATAGGACCAGGACAATTATTCTATAGAACAGGAGATATAATAGGAGACATAAGAGCAGCATATTGTGAGATTAATGGAACAAAATGGAATAAAGTTTTAAAACAGGTAACTGAAAAATTAAAAGAGCACTTTAAGGAAAAGAACATAACCTTTCAACAACCCTCAGGAGGAGATCTAGAAGTTATAACGCATCACTTTAATTGTAGAGGGGAATTTTTCTATTGCAATACAACAAGATTGTTTAATAATACTTGCATAAACAATGAAACCATAGAGGGGTGTCAGAACATCACAATTCCATGTAAGATAAAGCAAATTATAAACATGTGGCAGGAAACAGGACAAGCAATGTATGCTCCTCCCATCAGGGGAAAAATTAGTTGTATATCAAATATTACAGGAATACTATTGACAAGAGATGGTGGTGCTAATAAGACGAATGAGGAGATCTTCAGACCTGGAGGAGGAAATATAAGGGACAATTGGAGAAGTGAGTTATACAAATATAAAGTAGTACAAATTGAACCACTAGGAGTAGCACCCACCAGGGCAAAGAGAAGAGTGGTGGAAAGAGAAAAAAGAGCAGTGGGAATAGGAGCTATGATCTTTGGGTTCTTAGGAGCAGCAGGAAGCACTATGGGCGCGGCGTCAATAACGCTGACGGTACAGGCCAGACAATTATTGTCTGGTATAGTGCAACAGCAAAGCAATTTGCTGAGGGCTATAGAGGCGCAACAGCATATGTTGCAACTCACCGTCTGGGGCATTAAACAGCTCCAGGCAAGAGTCCTGGCTGTGGAAAGATACCTAAAGGATCAAAAGTTCCTAGGACTCTGGGGCCGCTCTGGAAAAATCATCTGCACCACTGCTGTGCCCTGGAACTCCACTTGGAGTAATAAATCTTTTGAAGAGATTTGGAACAACATGACATGGACAGAATGGGAGAGAGAAATTAGCAACTACACGAGCCAAATATATGACATACTCACAGAATCGCAGAACCAGCAGGACAGGAATGAAAAGGATCTGTTAGAATTAGACAAGTGGGTAAGCCTGTGGAATTGGTTTGACATAACAAAATGGCTGTGGTATATAAAAATATTTATAATGATAGTAGGAGGCTTAATAGGTTTAAGGATAATTTTTGCTGTGCTTTCTATAGTGAATAGAGTTAGGCAGGGATACTCACTTTTGTCTCTCCAGACCCTTTTCCATCATCAGAGGGAACCCGACAGGCCCGAAAGAATCGAAGAAGGAGGTGGCGAGCAAGGCAGAGACAGATCCGTGCGATTAGTGAGCGGGTTCTTTGCTCTTGTCTGGGAAGATATCCGGAGCCTGTGCCTCTTCAGCTACCGCCGCTTGAGAGACTGCATCTTAATTGCGGCGAGGACTGTGGAACTTCTGGGACACAGCAGTCTCAAGGGACTAAGACGGGGGTGGGAAATCCTCAAATATCTGGGGAATCTTCTGGTATATTGGGGACAGGAACTACGAATTAGTGCTATTTCTTTGGTTGATCATATAGCAGTAGCAGTAGCGGGGTGGACAGATAGGGTTATAGAAGTAGCACAAAGAGCTTGGAGAGCCATTCTCCACATACCTAGAAGAATCAGACAGGGTTTAGAAAGGGTTTTGCAATAACATGGGAGGCAATTGGTCAAAAAGTAGCATAGTGGGATGGCCTCAAGTCAGGAAAAGAATAAAGCAAACTTCTACAGCAGCAGAAGGAGTAGGAGCAGTATCTCAAGATCTAGATAAACATGGAGCAGTAACAAGTAGTAATATGAGTAATGCTGATTGTGTCTGGCTGAGAGCACAAGAGGAAGAGGAAGAGGAAGTAGGCTTTCCAGTCAGGCCACAGGTACCTCTAAGACCAATGACTTATAAAGGAGCTTTTGATCTTAGCTTCTTTTTAAAAGAAAAGGGGGGACTGGATGGGCTAATTTACTCCAAGAAAAGACAAGAAATCCTTGATTTATGGGTCTACAATACACAAGGCTTCTCCCCTGATTGGCAAAACTACACACCAGGGCCAGGGATCAGATACCCACTATGTTTTGGATGGTGTTTCAAGCTGGTACCAGTTGACCCAAGAGATGTAGAGGAGGAAAACATAGGAGAAAACAACTGCCTGTTACACCCCATGAGCCAGCATGGGTTAGAGGACGAAGACAGAGAAGTGCTGATGTGGAAGTTTGACAGTGCCCTAGCACGAAGACACATAGCCCGAGAACAACATCCTGAATTCTATAAGGACTGCTGACAAAGAAGTTTCTAAATAGGACTTCCGATGGGGACTTTCCAGGGGAGGTGTGGTCGGGGCGGAGTTGGGGAGTGGCCAACCCTCAGATGCTGCATAAAAGCAGCCGCTTCTCGCTTGTACTGGGTCTCTCTTGGTAGACCAGATCGAGCCCGGGAGCTCTCTGGCTAGCAAGGGAACCCACTGCTTAAAGCCTCAATAAAGCTTGCCTTGAGTGCTTGAAGTGGTGTGTGCCCGTCTGTGTTTGGACTCTGGTAACTAGAGATCCCTCAGACCACTCTAGACTAAGTAAAAATCTCTAGCA
>01_AE.CN.2005.FJ053.DQ859179
TGGATGGGCTAATTTACTCCAAGAAAGACAAGAGATTCTTGATTTATGGGTTTATAATACACAAGGCTTCTTCCCTGATTGGCAAAACTACACACCAGGACCAGGGATAAGATTTCCACTGTGTTTTGGATGGTGCTTCGAGCTAGTACCAGTTGACCCAAAAGAAGTAGAGGAGGAAACCAAAGGAGAAAACAACTGCCTGTTACACCCCATAAACCAGCATGGGCAAGATGACGAAGAAAAAGAAGTGCTGATGTGGAAGTTTGACAGTGCCCTAGCACGCAGACACATAGCCCGAGAACGGCATCCAGATTACTATAAAGACTGCTGACAAAGAAGTTTCTAACTAGGACTTCCGCTGGGGACTTTCCAGGGGAGGTGTGGCCGGGGTGGAGTTGGGGAGTGGCTAACCCTCAGAAGCTGCATAAAAGCAGCCGCTTTTCGCTTGTACTGGGTCTCTCTCGCTAGACCAGGTTGAGCCCGGGAGCTCTCTGGCTAGCAAGGGAACCCACTGCTTAAAGCCTCAATAAAGCTTGCCTTGAGTGCTTAAAGTGGTGTGTGCCCGTCTGTGTTAGGACTCTGGTAACTAGAGATCCCTCAGACCACTCTAGATTGAGTAAAAATCTCTAGCAGTGGCGCCCGAACAGGGACTTGAAAGCGAAAGTTAATAGGGACTCGAAAGCGAAAGTTCCAGAGAAGTTCTCTCGACGCAGGACTCGGCTTGCTGAGGTGCACACAGCAAGAGGCGAGAGCGGCGACTGGTGAGTACGCCAAATTTTGACTAGCGGAGGCTAGAAGGAGAGAGATGGGTGCGAGAGCGTCAGTATTAAGTGGGGGAAAATTAGATGCATGGGAAAAAATTCGGTTACGGCCAGGAGGAAAGAAAAAATATAGGATAAAACATTTAGTATGGGCAAGCAGAGAGTTAGAAAGATTCGCGCTTAACCCTGGCCTCTTAGAAACAGCAGAAGGATGTCAACAGATAATAGAACAGTTACAGTCAACTCTCAAGACAGGATCAGAAGAACTTAAATCATTATTTAATTTAGTAGTAACCCTCTGGTGCGTACACCAAAGGATAGATGTAAAAGACACCAAGGAAGCTTCAGATAAATTAGAGGAAGTACAAAAGAAGAGCCAGCAAAAAACACAGCAGGCAGCAGCTGGCACAGGAAGCAGCAGTAAAGTCAGCCAAAATTACCCTATAGTGCAAAATACACAAGGGCAAATGGTACATCAGCCTTTATCACCTAGAACTCTGAATGCATGGGTGAAAGTAGTAGAGGAAAAAGGTTTTAACCCAGAAGTAATACCCATGTTCTCAGCATTATCAGAGGGAGCCACCCCACAAGATTTAAATATGATGCTAAATATAGTGGGGGGACACCAGGCAGCAATGCAGATGTTAAAAGAAACCATCAATGAGGAAGCTGCAGAATGGGATAGGTTACACCCAGTACATGCAGGACCTATTCCACCAGGCCAGATGAAGCGGCAACCAAGGGGAAGTGACATAGCAGGAACTACTAGTACCCTTCAAGAACAAATAGGATGGATGACAAATAATCCACCTATCCCAGTGGGAGACATCTATAAAAGGTGGATAATCCTGGGATTGAATAAAATAGTAAGAATGTATAGCCCTGTTGGCATTTTGGACATAAAACAAGGGCCAAAAGAGCCCTTCAGAGACTATGTAGACAGGTTTTATAAAACTCTCAGAGCGGAACAAGCTACACAGGAGGTAAAAAACTGGATGACAGAAACCTTGTTAGTCCAAAATGCGAATCCAGACTGTAAGTCCATTTTAAAAGCATTAGGAACAGGAGCTACATTAGAAGAAATGATGACAGCATGCCAGGGAGTGGGAGGACCTAGCCATAAGGCAAGGGTTTTGGCTGAGGCAATGAGCCATGTTCAAAATACAAATATAATGATGCAGAGAGGCAATTTTAAGGTCCAGAAAAGAATTAAGTGCTTCAACTGTGGCAAAGAAGGACACCTAGCCAGAAATTGCAGGGCCCCTAGAAAGAAGGGTTGTTGGAAATGTGGGCAAGAAGGACATCAAATGAAAGACTGCACTGGGAGACAGGCTAATTTTTTAGGCAAAATTTGGCCTTCCAACAAGGGAAGGCCAGGGAATTTTCCTCAGAGCAGAACAGAGCCAACAGCCCCACCAGCAGAAAATTGGGGGATGGGGGAAGAGATAACCTCCTTCCTGAAGCAGGAGCAGAAAGACAAGGAGCATCCTGCTCCTTCAGTTTCCCTCAAATCACTCTTTGGCAACGACCCCTTGTTACAGTAAAAATAGGAGGACAGCTGAAAGAGGCTCTATTAGATACAGGAGCAGATGATACAGTATTAGAAGAAATAGATTTGCCAGGAAAATGGAAACCAAAAATGATAGGGGGAATTGGAGGTTTTATTAAGGTAAGACAATATGATCAGATACTTATAGAAGTTTGTGGAAAAAAGGCTATAGGTACAGTATTAGTAGGACCTACACCTGTCAACATAATTGGACGAAATATGTTGACTCAGATTGGTTGTACTTTAAATTTCCCAATTAGCCCTATCGACACTGTACCAGTAACATTAAAGCCAGGAATGGATGGACCAAAGGTTAAACAGTGGCCATTGACAGAAGAAAAAATAAAAGCATTAACAGAAATCTGTGAAGAGATGGAAAAGGAAGGAAAAATCTCAAAAATTGGGCCTGAAAATCCATATAATACTCCAGTATTTGCTATAAAGAAAAAGGACAGCACCAAATGGAGGAAATTAGTAGATTTCAGAGAGCTTAATAAAAGAACTCAGGACTTTTGGGAAGTTCAATTAGGAATACCACATCCAGCAGGTTTAAAAAAGAAAAAATCAGTAACAGTACTAGATGTGGGAGATGCATATTTTTCAGTTCCTTTAGATGAAAGCTTTAGAAAGTATACTGCATTCACCATACCTAGTATAAACAATGAGACACCAGGAATCAGATATCAATACAATGTGCTGCCACAGGGATGGAAAGGATCACCGGCAATATTCCAGAGTAGCATGACAAAAATCTTAGAGCCCTTTAGACTGAAAAATCCAGAAATGGTTATCTATCAATACATGGATGACTTGTATGTAGGATCTGATTTAGAAATAGGGCAGCATAGAACAAAAATAGAGGAGCTAAGAGCTCATCTATTGAGCTGGGGATTTACTACACCAGACAAAAAGCATCAGAAGGAACCTCCATTTCTTTGGATGGGATATGAACTCCATCCTGACAGATGGGCAGTCCAGCCTATAGTACTGCCAGAAAAAGACAGCTGGACTGTCAATGATATACAGAAATTAGTGGGAAAACTAAATTGGGCAAGTCAAATTTATCCAGGGATTAAGGTAAAGCAACTGTGTAAACTCCTCAGGGGAGCTAAAGCACTAACAGACATAGTACCACTGACTGAAGAAGCAGAATTAGAGTTGGCAGAGAACAGGGAGATTCTAAAAACCCCTGTGCATGGAGTATATTATGACCCATCAAAAGACTTAGTAGCAGAAGTACAAAAACAGGGGCAAGACCAATGGACATATCAAATTTATCAAGAGCCATTTAAGAATCTAAAAACAGGAAAATATGCCAGAAAAAGGTCTGCTCACACTAATGATGTAAGACAATTAACAGAAGTGGTGCAGAAAATAGCCACAGAAAGCATAGTAATATGGGGAAAGACCCCTAAATTTAGACTACCCATACAAAGAGAAACATGGGAAACATGGTGGATGGAGTATTGGCAAGCTACCTGGATTCCTGAATGGGAGTTTGTTAATACCCCTCCTCTAGTAAAATTATGGTACCAATTAGAAAAGGACCCCATGGTAGGAGCAGAGACTTTCTATGTAGATGGGGCAGCTAGTAGGGAGACTAAGCTAGGAAAAGCAGGGTATGTCGCTGACAGAGGAAGAAAAAAGGTAGTTTCACCAACTGAGACAACAAATCAAAAGACTGAACTACATGCGATTCACCTAGCCTTGCAGGATTCAGGATCAGAAGTAAATATAGTAACAGACTCACAATATGCATTAGGAATCATTCAGGCACAACCAGACAGGAGTGAATCAGAAGTAGTCAACCAAATAATAGAGGAACTAATAAAAAAGGAAAAAGTCTACCTGTCATGGGTACCAGCACACAAGGGGATTGGAGGAAATGAACAAGTGGATAAATTAGTCAGTTCAGGAATTAGGAAGGTGCTATTCTTAGATGGGATAGATAAGGCTCAAGAAGAACATGAAAGATATCATAGCAATTGGAGAACAATGGCTAGTGATTTTAATTTGCCACCTATAGTAGCAAAGGAAATAGTAGCCAACTGTGATAAATGTCAACTAAAAGGGGAGGCTATGCATGGACAAGTAGACTGTAGTCCAGGAATATGGCAATTAGATTGCACACATCTAGAAGGAAAAGTCATCCTGGTAGCAGTCCACGTGGCCAGTGGATATATAGAAGCAGAAGTTATCCCAGCAGAAACAGGACAGGAAACAGCATACTTTCTGCTAAAATTAGCAGGAAGATGGCCAGTAAAAGTAATACACACAGACAACGGTAGCAATTTCACCAGCGCTGCAGTTAAAGCAGCCTGTTGGTGGGCCAATGTCCGACAGGAATTTGGGATCCCCTACAATCCCCAAAGTCAAGGAGTAGTAGAATCTATGAATAAGGAATTAAAGAAAATTATAGGGCAGGTAAGAGAGCAGGCTGAACACCTTGAGACAGCAGTACAAATGGCAGTATACATTCACAATTTTAAAAGAAAAGGGGGGATTGGGGGGTACAGTGCAGGGGAAAGAATAATAGACATAATAGCATCAGACATACAAACTAAAGAATTACAAAAACAAATTACAAAAATTCAAAATTTTCGGGTTTATTACAGGGACAGCAGAGACCCAATTTGGAAAGGACCAGCAAAACTACTCTGGAAAGGTGAAGGGGCAGTAGTAATACAAGACAATAGTGATATAAAAGTAGTACCAAGAAGAAAAGCAAAGATCATTAGGGATTATGGAAAACAGATGGCAGGTGATGATTGTGTGGCAGGTAGACAGGATGAGGATTAGAACATGGAACAGTCTAGTAAAACATCATATGTATATCTCAAAGAAAGCTAGTAAGTGGTTTTATAGACATCATTATGAAAGCCAGCATCCAAAGGTAAGTTCAGAAGTACATATCCCAATAGGAGAGGCTAAATTAGTAATAAAAACATATTGGGGGCTGCAGACAGGAGAAAAGGACTGGCACTTGGGTCATGGAGTCTCCATAGAATGGAGGCAGAGAAAATATAACACGCAAATAGATCCTGATCTAGCAGACCGACTGATTCATCTACAATATTTTAACTGTTTTTCAGACTCTGCCATAAGGAGAGCCATACTAGGACAAGTAGTTAGATATAGGTGTGAATACCCAACAGGACATAACAAGGTAGGATCCCTACAATATTTGGCACTGAAAGCATTAACAACACCAAAAAGGATAAGGCCACCTCTGCCTAGTGTTAAGAAATTAACAGAAGATAGATGGAACAAGCCCCAGAAGATCAAGGGCCACAGAGAGAACCCTACAATGAATGGACATTAGAACTGTTAGAGGAGCTTAAAAATGAAGCTGTTAGACATTTTCCTAGGCCCTGGCTCCATGGCTTAGGACAGTACATCTATAACAGTTATGGGGATACTTGGGAAGGGGTTGAAGCTATAATAAGAATTTTGCAACAAACATTGTTTGCTCATTTCAGAATTGGGTGTCAACATAGCAGAATAGGCATTATACCAGGGAGAAGAGGCAGGAATGGAGCCGGTAGATCCTAACCTAGAGCCCTGGAATCATCCGGGAAGTCGGCCTACAACTAATTGTAGCAAGTGTTACTGTAAAATATGTTGCTGGCATTGTCAATTATGCTTTTTGAAAAAAGGCTTAGGCCTCTCCTATGGCAGGAAGAAGCGGAAGCACCGACGAGGAACTCCTCAGAGCAGTAAGGATCATCAAAATCCTATGCCAGAGCAGTAAGTAATAAATATATGTAATGACACCTTTGGAAATTAGTGCAATAGCAGGACTGATAGTAGCGCTAATCTTAGCAATAGTAGTGTGGACTATAGTAGCAATAGAACTTAAGAAAATACTAAAGCAAAGAAAAATAGACAGGTTAATTAAGAGAATAAGAGAAAGAGCAGAAGACAGTGGAAATGAGAGTGAAGGAGACACAGATGAATTGGCTAAACTGGTGGAAAGGGGGGACTTTGATCCTTGGGTTGGTGATAATTTGTAGTGCCTCAGACAACTTGTGGGTTACAGTTTATTATGGGGTTCCTGTGTGGAGAGATGCAGATACCACCCTATTTTGTGCATCAGATGCCAAAGCACATGTGACAGAAGTACACAATGTCTGGGCTACACATGCCTGTGTACCCACAGACCCCAACCCACAAGAAATACCCCTGGAAAATGTAACAGAGAATTTTAACATGTGGAAAAATAACATGGTAGAGCAGATGCAGGAGGATGTAATTAGTTTATGGGATCAAAGTCTAAAGCCATGTGTAAAATTGACTCCTCTCTGCGTTACTTTACATTGTACCGAGGCTAATTTGATCAATAGCATCAACACAACCAGTAACCCTAACGGAATAGGAAATCTAACAGATGAAGTAAGCAACTGCACTTTTAATGCAACAACAGAACTAAAAGATAAGAAGCAGAAGGTCCATGCACTTTTTTATAAGCTTGATATAGTACAAATGGGAAATAATAATAGGAGTGAATATAGGTTAATAAATTGTAATACTTCAGTCATTAAGCAGGCTTGTCCAAAGGTATCCTTTGATCCAATTCCTATACATTATTGTACTCCAGCTGGTTATGCGATTTTAAAGTGTAAGGATAAGGATTTCAATGGGACAGGGCCATGTAAAAATGTCAGCTCAGTACCATGCACACATGGAATTAAGCCAGTGGTATCAACTCAATTGCTGTTAAATGGCAGTCTAGCAGAAGAAGAGATAATAATCAGATCTGAAAATCTCACAGACAACACCAAAACCATAATAGTGCACCTTAATAAATCGGTAGAAATCAATTGTACCAGACCCTCCAACAATACAAGAACAAGTATAACTACGGGACCAGGACAAGTACTCTATAGAACAGGAGACATAACAGGAGATATAAGAAAAGCATATTGTGAGGTTAATGGAACAAAATGGAATAAGGTTTTAGAACAGGTAGCTGGAAAATTAAAAGAGCACTTTACAAATAAGAGCATAACCTTTGGACCATCCTCAGGAGGAGATCTAGAAATCACAATGCATCATTTTAATTGTAGAGGGGAATTTTTCTATTGCAATACAACAAAACTGTTTAATGATACTTGCATAAGAAATAAAACCCAGAAGGAGTGTAATAACGCTATCATACTTCCCTGCAAGATAAAGCAAATTGTAAACATGTGGCAGGGAGTAGGACAAGCAATGTATGCTCCTCCCATCAGTGGAACAATTAATTGTGTATCAAATATTACAGGACTACTATTGACAAGAGATGGTGGTGTTAAAAATGGAACTAACAGCAATACCGAGATCTTCAGACCGGAAGGAGGAAATATAAAGGACAATTGGAGAAGTGAATTATATAAATATAAAGTAGTACAAATTGAACCACTAGGAATAGCACCCACCAAGGCAAAGAGAAGAGTGGTGGAGAGAGAAAAAAGAGCAGTGGGAATAGGAGCTATGATCTTTGGGTCCTTAGGAGCAGCAGGAAGCACTATGGGCGCGGCGTCAATAACGCTGACGGTACAGGCCAGACAATTATTGTCTGGTATAGTGCAACAGCAAAGCAATTTGCTGAGGGCTATAGAGGCGCAGCAGCATATGTTGCAACTCACAGTCTGGGGCATTAAACAGCTCCAGGCAAGAGTCCTGGCTGTGGAAAGATACCTAAAGGATCAAAAGTTCCTAGGACTTTGGGGCTGCTCTGGAAAAACCATCTGCACCACTGCTGTGCCCTGGAACTCCTCTTGGAGTAATAAATCTTATGAGGAGATTTGGAACAACATGACATGGATAGAATGGGAGAGAGAAATTAGCAATTACACAAGCCAAATATATGCGATACTTACAGAATCGCAGAACCAGCAGGACAGGAATGAAAGGGAATTGTTAGAATTGGATAAATGGGCAAGTCTGTGGAATTGGTTTGACATAACAAGATGGCTGTGGTATATAAAAATATTTATAATGATAGTAGGAAGTTTAATAGGTTTAAGAATAATTTTTGCTGTGCTTTCTATAGTGAATAGAGTTAGGCAGGGATACTCACCTGTGTCTTTCCAGACCCCTACCCATCATCAGAGGGAACCCGACAGGCCCGAAGGAATCGAAGAAGGAGGTGGAGAGCAAGGCAGAGACAGATCCGTGCGATTAGTCAGCGGATTCTTAGCGCTTGCCTGGGACGATCTGCGGAGCCTGTGCCTCTTCAGCTACCACCGCTTGAGAGACTTCATCTTGATTGCAGCGAGGACTGTGGAACTTCTGGGACACAGCAGTCTCAAGGGCCTGAGACGGGGGTGGGAAGGCCTCAAATATCTGGGGAATCTTCTGTCATATTGGGGTCAGGAACTAAAAATTAGTGCTATTTCTTTGCTTGATGCTACAGCAATAACAGTAGCGGGGTGGACAGATAGGGTTATCGAAGCAGCACAAAGAGCTTGGAGAGCCCTTCTCCACATACCTAGAAGAATCAGACAGGGCTTAGAAAGGGCTTTGCTATAAATGGGAGGCAAGTGGTCAAAAAGCAGCATAGTGGGATGGCCCCAGGTCAGGGAAAGAATAAAGCGAACTCCTCCAGCAGCAAAAGGAGTAGGAGCAGTATCTCAAGATCTAGATAAACATGGAGCAGTAACAAGTAGTAATATGAATAATGCTGATAATGTCTGGCTGAGAGCACAAGAGGAAGAGGAAGAGGGGGTAGGCTTTCCAGTCAGGCCGCAGGTACCTCTAAGACCAATGACTTTTAAGGGAGCTTTTGATCTTAGCTTCTTTTTAAAAGAAAAGGGGGGACTGGATGGGCTAATTTACTCCAAGAAAAGACAAGAGATCCTTGATTTATGGGTTTATAATACACAAGGCTTCTTCCCTGATTGGCAAAACTACACACCGGGGCCAGGGATAAGATACCCACTGTGTTTTAGATGGTGCTTCAAACTAGTACCAGTTGACCCAAGAGAAGTAGAGGAGAACACCAAAGAAGAAAACAACTGCCTGTTACACCCCATGAGCCAGCATGGGCTAGAGGACGAAGAAAGAGAAATGCTGATGTGGCAGTTTGACAGTGCCCTAGCACGAAGACACATAGCCCGAGAACGATATCCAGATTACTATAAAGACTGCTGACAAAGAAGTTTCTAACTAAGACTTCCGCTGAGGACTTTCCAGAGGAGGTGTGGCCGAAGTAGAGTTGAGGAGTGGCTAACCCTCGGAAGCTGCATAAAAGCAGCCGCTTTTCGCTTGTACTAGGTCTCTCTCGCTAGACCAGGTTAAGCCCAGGAGCTCTCTGGCTAGCAAAGGAACCCACTGCTTAAAGCCTCAATAAAGCTTGCCTTGAGTGCTTAAAGTGGTGTGTGCCCATCTGTGTTAGGACTCTAATAACTAGAGATCCCTCAGACCACTCTAGACTGAGTAAAAATCTCTAGCA
>01_AE.CN.2005.Fj055.EF036527
TGGATGGGCTAATTTACTCCAAGAAAAGACAAGAGATCCTTGACTTATGGGTCTATCACACACAAGGCTTCTTCCCTGATTGGCATAACTACACACCAGGGCCAGGGATCAGATACCCACTGTGTTTTGGATGGTGCTTCAAGCTAGTACCAGTTGACCAAGGAGAAGTAGAGGAGGCCAACCAAGGAGAAAACAACTGCCTGTTACACCCCATGAGCCAGCATGGAATGGAGGACGAAGAAAGAGAAGTGCTGATATGGAAGTTTGACAGTGCCCTAGCACGAAAACACATAGCCCGAGAACTGCACCCAGAGTTCTATAAAGACTGCTGACAAAGAAGTTTCTAACTAGAACTTCCGCGGGGGACTTTCCAGGGGAGGTGTGGTTGGGGCGGAGTTGGGGAGTGGCTAACCCTCAGATTGCTGCATAAAAGCAGCCGCTTTGCGCTTGTAAGAGGTCTCTCTTGTTAGACCAGGTCGAGCCCGGGAGCTCTCTGGCTAGCAAGGGAACCCACTGCTTAAAGCCTCAATAAAGCTTGCCTTGAGTGCTTGAAGTGGTGTGTGCCCATCTGTGTTAGGACTCTGGTAACTAGAGATCCCTCAGACCACTCTAGACTGAGTAAAAATCTCTAGCAGGTGGCGCCCGAACAGGGACTTGAAAGCGAAAGTTAATAGGGACTCGAAAGCGAAAGTTCCAGAGAAGTTCTCTCGACGCAGGACTCGGCTTGCTGAGGTGCACACAGCAAGAGGCGAGAGCGGCTACTGGTGAGTACGCCAATTTTTGACTAGCGGAGGCTAGAAGGAGAGAGATGGGTGCGAGAGCGTCAGTATTAAGTGGGGGAAAATTAGATGCATGGGAAAAAATTCGGTTACGGCCAGGGGGAAAGAAAAAATATAGGATGAAACATTTAGTATGGGCAAGCAGAGAGTTGGAAAGATTTGCACTTAACCCTGGCCTTTTGGAAACAGCAGAAGGATGTCAACAAATAATAGAACAGTTACAGTCAACTCTCAAGACAGGATCAGAAGAACTTAGATCATTATTTAATACAGTAGTAACCCTCTGGTGCGTGCACCAAAGGATGGATGTAAAAGACACCAAGGAAGCTTTAGATAAATTAGAGGAAGTACAAAATAAGAGTCAGCAAAAGACACAGCAGGCAGCAACTAGAACAGGAAGCGACAGCAAAGTCAGCCAAAATTACCCAATAGTACAAAATGCACAAGGGCAAATGGTACATCAGCCTTTATCACCTAGAACTTTGAATGCATGGGTGAAAGTAGTAGAAGAAAAGGGTTTTAACCCAGAAGTAATACCCATGTTCTCAGCATTATCAGAGGGAGCCACCCCACAAGATTTAAATATGATGCTAAATATAGTGGGGGGACACCAGGCAGCAATGCAAATGTTAAAAGAAACCATCAATGAGGAAGCTGCAGAATGGGATAGGGTACACCCAGTACATGCAGGGCCTATTCCACCAGGCCAGATGAGGGAACCAAGGGGAAGTGACATAGCAGGAACTACTAGTACCCTTCAGGAACAAATAGGATGGATGACAGGCAATCCACCTATCCCAGTGGGAGACATCTATAAAAGGTGGATAATCCTGGGATTAAATAAAATAGTAAGAATGTGTAGCCCTGTTAGCATTTTGGACATAAGACAAGGACCAAAAGAACCCTTTAGAGACTACGTAGATAGGTTCTATAAGACTCTCAGAGCGGAACAAGCTACACAGGAGGTAAAAAACTGGATGACAGAAACCTTGCTAGTCCAAAATGCGAATCCAGACTGTAAGACCATCTTAAAATCATTAGGAACAGGAGCTACATTAGAAGAAATGATGACAGCATGCCAGGGAGTGGGAGGACCTAGCCATAAAGCAAGGGTTTTGGCTGAGGCAATGAGCCAAGCACAACATACAAATATACTGATGCAGAGAGGCAATTTTAAGGGCCAGAAAAGAATTAAGTGCTTCAACTGTGGCAAAGAAGGACACCTAGCCAGAAATTGCAGGGCCCCTAGAAAAAAGGGTTGTTGGAAATGTGGAAAGGAAGGACATCAAATGAAAGACTGCACTGAGAGACAGGCTAATTTTTTAGGGAAATTTTGGCCTTCCAACAAGGGAAGGCCAGGGAATTTTCCTCAAGGCAGAACAGAGCCAACAGCCCCACCAGCAGAAGACTGGGGGATGGGGAGAGAAGTGGCCCCCTTGCTGAAGCAGGAGCAGAAAGACAAGGAATATCCTCCTTCAGTTTCCCTCAAATCACTCTTTGGCAACAACCCCTTGTCACAGTAAAAATAGGAGGACAGTTAAAAGAAGCTCTATTAGATACAGGAGCAGATGATACAGTATTAGAAGATATAAATTTGCCAGGAAAATGGAAACCAAAAATGATAGGGGGAATTGGAGGTTTTATCAGGGTAAGACAATATGATCAGATACCTATAGAAATTTGTGGAAAAAAGGCTGTAGGTACAGTGTTAGTAGGACCTACACCTGTCAACATAATTGGACGAAATATGTTGACTCAGATTGGTTGTACTTTAAATTTCCCAATTAGTCCTATTGACACTGTACCAGTAGCATTAAAGCCAGGAATGGATGGACCAAAGGTTAAACAGTGGCCATTGACAGAAGAAAAAATAAAAGCATTAACAGAAATTTGTAAAGAAATGGAAGAGGAAGGGAAAATCTCAAAAATTGGGCCTGAAAATCCATACAATACTCCAGCATTTGCTATAAAGAAAAAAGACAGTACCAAATGGAGGAAATTAGTAGATTTCAGAGAGCTCAATAAAAGAACTCAGGACTTTTGGGAAGTTCAATTAGGAATACCGCATCCAGCAGGTTTAAAAAAGAAAAAATCAGTAACTGTACTAGATGTGGGAGATGCATATTTTTCAGTTCCTTTAGATGAGAACTTTAGAAAGTATACTGCATTCACCATACCTAGTACAAACAATGAGACACCAGGAATCAGATATCAGTATAATGTGCTGCCACAGGGATGGAAAGGATCACCGGCAATATTCCAGAGTAGCATGACAAAAATCTTAGAGCCCTTTAGAATAAAAAATCCGGAGATAGTTATCTATCAATACATGGATGACTTGTATGTAGGATCTGATTTAGAAATAGGGCAGCACAGAACAAAAATAGAGGAGCTAAGAAAACATCTATTGAGCTGGGGATTTACTACACCAGACAAAAAACATCAGAAGGAACCCCCATTCCTTTGGATGGGATATGAACTCCATCCTGACAGATGGACAGTCCAGCCTATAGAACTGCCAGAAAAAGACAGCTGGACTGTCAATGATATACAAAAATTAGTGGGAAAATTAAACTGGGCAAGTCAAATTTATGCAGGGGTTAAGGTAAAGCAACTATGTAAACTCCTCAGGGGAGTTAAAGCACTAACAGATGTAGTACCACTGACTGAAGAAGCAGAATTAGAATTAGCAGAAAACAGGGAGATTCTAAAAACCCCCGTGCATGGAGTATATTATGACCCATCAAAAGACTTAGTAGCAGAAGTACAAAAGCAAGGGCAAGATCAATGGACATATCAAATTTATCAAGAGCCATTTAAAAATCTAAAAACAGGAAAATATGCAAGAAAAAGGTCTGCTCACACTAATGATGCAAGACAATTAGCAGAAGTAGTGCAAAAAATAGCTACAGAAAGCATAGTAATATGGGGAAAGACCCCTAAATTTAGACTACCCATACAAAGAGAAACATGGGAAACATGGTGGACGGAGTATTGGCAGGCTACCTGGATTCCTGAATGGGAGTTTGTCAATGCCCCTCCCCTAGTAAAATAATGGTACCAATTAGAAAAAGACCCCATAGTAGGAGCAGAGACTTTCTATGTAGATGGGGCAGCCAATAGGGAGACTAAGTTAGGAAAGGCAGGGTATGTCACTGACAGAGGAAGACAAAAGGTAGTTTCCCCAACCGAGACAACAAATCAGAAAACTGAATTACGTGCGATCCATTTAGCCTTGCAGGATTCAGGATCAGAAGTAAATATAGTAACAGACTCACAATATGCACTAGGAATCATTCAGGCACAACCAGACAGGAGTGAATCAGAAGTAGTCAACCAAATAATAGAGGAGCTAATAAAAAAGGAAAAGGTCTACCTGTCATGGGTACCGGCACACAAGGGGATTGGAGGAAATGAACAAGTAGATAAATTAGTCAGTTCAGGAATCAGAAAGGTGCTATTTTTAGATGGAATAGATAAAGCCCAAGAAGAACATGAAAGATATCACAGCAATTGGAGAACAATGGCTAGCGATTTTAATTTGCCACCTATAGTAGCAAAGGAAATAGTAGCAAGCAGTGATAAATGTCAACTAAAAGGGGAAGCTATGCATGGACAAGTAGACTGTAGTCCAGGGATATGGCAATTAGATTGCACACATCTAGAAGGAAAAGTCATCCTGGTAGCAGTCCACGTGGCCAGTGGATATATAGAAGCAGAAGTCATCCCAGCAGAAACAGGACAGGAGACAGCATACTTTCTGCTAAAACTAACAGGAAGATGGCCAGTAAAAGTAATACACACAGACAATGGTAGCAATTTCACCAGCGCTGCAGTTAAAGCAGCCTGTTGGTGGGCCAATGTCCGACAGGAATTTGGAATCCCCTACAATCCCCAAAGTCAAGGAGTAGTAGAATCTATGAATAAGGAATTAAAGAAAATCATAGGGCAGATAAGAGAGCAAGCTGAACACCTTAAAACAGCAGTACAAATGGCAGTATTCATTCACAATTTTAAGAGAAAAGGGGGGATTGGGGGGTACAGTGCAGGGGAAAGAATAATAGACATAATAGCAACAGACATACAAACTAAAGAATTACAAAAACAAATTACAAAAATTCAAAATTTTCGGGTTTATTACAGGGACAGCAGAGACCCAATTTGGAAAGGACCRGCAAAACTACTCTGGAAAGGTGAAGGGGCAGTAGTAATACAAGACAATAGTGATATAAAAGTAGTACCAAGAAGAAAAGCAAAGATCATTAGAGATTATGGAAAACAGATGGCAGGTGATGATTGTGTGGCAGGTAGACAGGATGAGGATTAGAACATGGCACAGCTTAGTAAAACATCATATATATATCTCAAAGAAAGCTAAAAAGTGGTYYTATAGACATCATTATGAAAGCCAGCATCCAAAAGTAAGTTCAGAAGTATACATACCACTAGGAGAGGCAAAATTAGTAATAAGAACATATTGGGGTCTGCAGACAGGAGAAAAAGACTGGCACTTGGGGCATGGAGTCTCCATAGAATGGAGGCAGAGAGAATATACAACACAAGTAGATCCTGACCAAGCAGACCGACTGATTCGTCTACAATATTTTGACTGTTTTTCAGACTCTGCCATAAGGAGAGCCATATTAGGACAAGTAGTTAGACGTAGGTGTGAATATCCATCAGGACATAATAAGGTAGGATCCCTACAATATTTGGCACTGAAAGCATTAACAACACCAAAAAAGATAAGGCCACCTCTGCCTAGTGTTAAGAAACTAACAGAAGATAGATGGAACAAGCCCCAGAAGATCGGGGGCCACAGAGAGCACCCTACAATGAATGGACATTAGAACTGTTAGAGGATCTTAAAAATGAAGTTGTTAGACATTTTCCTAGGCCCTGGCTTCATGGCTTAGGACAGCACATCTATAACACTTATGGGGATACTTGGGAAGGGGTTGAAGCTATAATAAGATTATTGCAACAACTACTGTTTGTCCATTTCAGAATTGGGTGTCAACATAGCAGAATAGGCATTATACCAGGGAGAAGAGGCAGGAATGGAGCCAGTAGATCCTAACCTAGAGCCCTGGAAGCATCCGGGAAGTCAGCCTCCAACTGCTTGTAACAATTGTTATTGTAAAATATGTTGCTGGCATTGCCAAATATGCTTTCTGAAAAAAGGCTTAGGCATCTCCTATGGCAGGAAGAAGCGGAAGCACCGACGAAGAACTCCTCAGAGCAGTGAGGATCATCAAAATACTATACCAAAGCAGTGAGTAATAAAAATATATGTAATGTTACCTTTGGAAATTAGTGCAATAGTAGGACTGGTAGTAGCGCTAATCTTAGCAATAGTAGTGTGGACTATAGTAGCTATAGAATATAAGAAAATACTAAGAAAAAGAAAAGTAGAAAGGTTAGTTAAGAGAATAAGTGAAAGAGCAGAAGACAGTGGAAATGAGAGTGAAGGGGACACAGATGAATTGGCTAAACTTGTGGAGATGGGGGACTTTGATCCTTGGATTGGTGATAATGTGTAGTGCCTCAGACAACTTGTGGGTTACAGTTTATTATGGGGTTCCTGTGTGGAGAGATGCAGATACCACCCTATTTTGTGCATCAGATGCCAAAGCACATGAGACAGAAGTGCACAATGTCCGGGCCACACATGCCTGTGTACCCACAGACCCCAACCCACAAGAAATACACCTGAAAAATGTAACAGAACATTTTAACATGTGGAAAAATAACATGGCAGAGCAGATGCAGGAGGATGTAATCAGTCTATGGGATCAAAGTCTAAAGCCATGTGTAAAGTTAACTCCTCTCTGCGTTACTTTAAATTGTACCAATTTGACCAATTTGAACACCAACTTGACCTATTTGAGCAATATCAGCAAAAGCAGCAAAGACTATGCAGATTTAAGAAATATAACAGATGAAGTAAAAAACTGTTCTTTTAATATGACCGCAGAAATAAGAGATAAGCAGCGGAAGGTCTATTCACTTTTTTATAGGCTCGATATAGTACCAATTGATAATAATAATAATAGTGATAATAGTAGTAGAGAATATAGGTTAATAAATTGTAATACTTCAGTCATTAAGCAGGCTTGTCCAAAAGTATCCTTTGATCCAATTCCCATACATTATTGTACTCCAGCTGGTTATGCGATTTTAAAGTGTAATGATAAGAAATTCAATGGGACAGGGCCATGTAAAAATGTCAGCTCAGTACAATGCACACATGGAATTAAGCCAGTGGTATCAACTCAATTTTTGTTAAATGGCAGTCTAGCAGAAGAAGAGATAATAATCAGATCTGAAAATATCACAGACAATACCAAAACCATAATAGTGCACCTTAATAGCTCTGTACAAATCAATTGTACCAGACCCTCCAACAATATGAGGACACGTATGACTTTTGGACCAGGACACGTATTCTATAGAACAGGAGAGATAATAGGAGATATAAGACAGGCATATTGTAATATTAGTAGAACAAAATGGAATAAAACTTTAGGACAGGTAACTAAAAAATTAAAAGAACACTTTAATAAGACAATAGTCTTTAAACCACACTCAGGAGGAGACCTAGAACTAACAATGCATCATTTTAATTGTAGAGGGGAATTTTTCTATTGCAATACAACAAAACTATTTAATAGCACTCTGTATAATAGCAATACAACAAACATTATCATTCCATGCAGGATAAAGCAAATTGTAAACATGTGGCAGGGAGTAGGACAAGCAATGTATGCTCCTCCCATCAGAGGAAGCATTAATTGTACATCAAATATTACAGGAATACTATTAACAAGAGATGGTGGTAATAATAATAATGATACTAATAATGATACTGAGACCTTCAGACCTGGAGGAGGAAGTATGAGGGACAATTGGAGAAGTGAATTATATAAATATAAGGTAGTAGAAATTGAACCACTAGGAGTAGCACCCACCAAGGCAAAGAGAAGAGTGGTGGAGAGAGAAAAAAGAGCAGTGGGAATAGGAACTATGATCCTTGGGTTCTTAGGAGCAGCCGGAAGCACTATGGGCGCGGCGTCAATAACGCTGACGGTACAGGCCAGACAATTATTGTCTGGTATAGTGCAACAGCAAAGCAATTTGCTGAGGGCTATAGAGGCGCAACAGCATATGTTGCAACTCACAGCCTGGGGCATTAAACAACTCCAGGCGAGAGTCCTGGCTGTGGAAAGATACCTAAAGGATCAAAAGTTCCTAGGACTTTGGGGCTGCTCTAATAAAATCATCTGCACCACTGCTGTGCCCTGGAGTTCCACTTGGAGTAATAGATCTTATGATGAGATTTGGAACAACATGACGTGGACAGAATGGGAGAGAGAAATAAGCAATTACACAGATCAAATATATAGCATACTTACAGAATCGCAGAACCAGCAGGACAGAAATGAAAAGGATTTGTTAGATTTGGATAAATGGGCAAGTCTGTGGAATTGGTTTGACATAACAAAATGGCTGTGGTATATAAAGATATTTATAATGATAGTAGGAGGTTTAATAGGTTTAAGAATAGTTTTTGCTGTGCTTTCTATAGTAAATAGAGTTAGGCCGGGATACTCACCTTTGTCTTTCCAGACCCCTATCCATCATCAGAGGGAACCCGACAGGCCAGAAGGAATCGAAGAAGAAGGTGGCGAGCAAGGCAGAGACAGATCCGCGAGATTAGTGAGCGGATTCTTAGCTCTTGCGTGGGACGATCTACGGAGCCTGTGCCTCTTCAGCTACCGCCGCTTGAGAGACTTCATCTTGATTGTAACGAGGACTGTGGAACTTCCGGGACAAAGCAGTCTCAAGGGACTGAGACGGGGGTGGGAAGGCCTCAAATATCTGGGGAATCTTCTGGTATATTGGAGCCAGGAACTAAAAACTAGTGCTATTTCTTTGTTTGATGCCATAGCAATAACAGTAGCGGGGTGGACAGATAGGGTTATAGAAGCAGCACAAAGAGCTTGGAGAGCTATTCTCCACATACCTAGAAGAATCAGACAGGGCTTAGAAAGGGCTTTGCAATAAATGGGAGGCAAGTGGTCAAAAAGTAGCATAGTGGGATGGCCTCAGATCAGGGAAAAAATAAGGCGAACTCCTCCAGCAACGGAAGGAGTAGGAGCAGTATCTCAAGATCTAGATAAACATGGAGCAGTAACAAGTAGTAATATGAATAATGCTGATTGTGTCTGGTTGGGAGCACAAGAGGAAAATGAAGAGGAGGTAGGCTTTCCAGTCAGGCCGCAGGTACCTCTAAGACCAATGGCTTATAAAGGAGCTTTTGATCTCAGCTTCTTTTTAAGAGAAAAGGGGGGACTGGAAGGGCTAATTTACTCCAAGAAAAGACAAGAGATCCTTGACTTATGGGTCTATCACACACAAGGCTTCTTCCCTGATTGGCATAACTACACACCAGGGCCAGGGATCAGATACCCACTGTGTTTTGGATGGTGCTTCAAGCTAGTACCAGTTGACCAAGGAGAAGTAGAGGAGGCCAACCAAGGAGAAAACAACTGCCTGTTACACCCCATGAGCCAGCATGGAATGGAGGACGAAGAAAGAGAAGTGCTGATATGGAAGTTTGACAGTGCCCTAGCACGAAAACACATAGCCCGAGAACTGCACCCAGAGTTCTATAAAGACTGCTGACAAAGAAGTTTCTAACTAGAACTTCCGCGGGGGACTTTCCAGGGGAGGTGTGGTTGGGGCGGAGTTGGGGAGTGGCTAACCCTCAGATTGCTGCATAAAAGCAGCCGCTTTGCGCTTGTAAGAGGTCTCTCTTGTTAGACCAGGTCGAGCCCGGGAGCTCTCTGGCTAGCAAGGGAACCCACTGCTTAAAGCCTCAATAAAGCTTGCCTTGAGTGCTTGAAGTGGTGTGTGCCCATCTGTGTTAGGACTCTGGTAACTAGAGATCCCTCAGACCACTCTAGACTGAGTAAAAATCTCTAGCA
>01_AE.CN.2005.Fj056.EF036529
TGGATGGGCTAGTTTACTCCAAGAAAAGACAAGAGATCCTTGATTTATGGGTCTATCACACACAAGGCTTCTTCCCTGATTGGGATAACTACACACCAGGGCCAGGGATCAGATACCCACTGTGTTTTGGATGGTGCTTCAAGCTAGTACCAGTTGACCCAAGTGAAGTAGAGGAGGCCAGCCAAGGAGAAAACAACTGCCTGTTACACCCCATGAACCAGCATGGAATGGAGGACGAAGACAGAGAAGTGCTGATATGGAAGTTTGACAGTGCCCTAGCACGAACACACAGAGCCCGAGAACCGCACCCAGAGTTCTATAAAGACTGCTGACAAAGAAGTTTCTGACTAGAACTTCCGCTGGGGACTTTCCAGGGGAGGTGTGGCCGGGGCGGAGTTGGGGAGTGGTTAACCCTCAGATGCTGCATAAAAGCAGCCGCTTCTCGCTTGTACTGGGTCTCTCTTGTTAGACCAGGTCGAGCCCGGGAGCTCTCTGGCTAGCAAGGGAACCCACTGCTTAAAGCCTCAATAAAGCTTGCCTTGAGTGCTTAAAGTGGTGTGTGCCCATCTGTGTTAGGACTCTGGTAACTAGAGATCCCTCAGACCACTCCAGACTGAGTAAAAATCTCTAGCAGTGGCGCCCGAACAGGGACTTGAAAGCGAAAGTTAATAGGGACTCGAAAGCGAAAGTTCCAGAGAAGTTCTCTCGACGCAGGACTCGGCTTGCTGAGGTGCGCAACAGCAAGAGGCGAGAGCGGCTACTGGTGAGTACGCCAATTTTTGACTAGCGGAGGCTAGAAGGAGAGGATGGGTGCGAGAGCGTCAGTATTAAGTGGGGGAAAATTAGATGCAGGGCATCGGGTTCGGTTACGGCCAGGGGGAAAGAAAAAATATAGGATGAAACATTTAGTATGGGCAAGCAGAGAGTTAGAAAGATTCGCACTTAACCCTGGCCTTTTAGAAACAGCAGAAGGATGTCAACAAATAATGGAACAGTTACAGTCAACTCTCAAGACAGGATCAGAAGAACTTAAATCATTATTTAACACAGTAGCAGTCCTTTGGTGCGTACACCAGAGGATAGAGATAAAAGACACCAAAGAAGCTTTAGATAAAATAGAGGAAGTACAAAAGAAGAGTCAGCAAAAGACACAGCAGGCAGCAGCTGACACAGGAAACAGCAGCAAAGTCAGCCAAAATTACCCTATAGTGCAAAATGCACAAGGGCAAATGGTACATCAGCCTTTATCGCCTAGAACTTTGAATGCATGGGTGAAAGTAGTAGAAGAAAAGGGTTTTAACCCAGAAGTAATACCCATGTTCTCAGCATTATCAGAGGGAGCCACCCCACAAGATTTAAATATGATGCTAAATATAGTGGGGGGACACCAGGCAGCAATGCAGATGTTAAAAGAAACCATCAATGAGGAAGCTGCAGAGTGGGATAGGGTACATCCGGTACATGCAGGGCCTATTCCACCAGGCCAGATGAGGGAACCAAGGGGAAGTGATATAGCAGGAACTACTAGTACCCTTCAAGAACAAATAGGCTGGATGACAAACAATCCACCTATCCCAGTGGGAGACATCTATAAAAGGTGGATAATCCTGGGATTAAATAAAATAGTAAGAATGTATAGCCCTACTAGCATTTTGGACATAAGACAAGGACCAAAAGAACCCTTTAGAGACTATGTAGATAGGTTCTATAAAACTCTTAGAGCGGAACAAGCTACACAGGAGGTAAAAAACTGGATGACAGAAACCTTGCTAGTCCAAAATGCAAATCCAGACTGTAAGTCCATTTTAAAAGCATTAGGAACAGGAGCCACATTAGAAGAAATGATGACAGCATGCCAGGGAGTGGGAGGACCTAGCCATAAAGCAAGGGTGTTGGCTGAGGCAATGAGCCACGTACAACATACAAACATAATGATGCAGAGAGGCAATTTTAAGGGCCAGAAAAGAATTAAGTGCTTCAACTGTGGCAAAGAAGGACACCTAGCCAGAAATTGCAGGGCCCCTAGGAAAAAGGGTTGTTGGAAATGTGGGAAGGAAGGACATCAAATGAAAGACTGCACTGAAAGACAGGCTAATTTTTTAGGGAAAATCTGGCCTTCCAACAAGGGAAGGCCGGGGAATTTTCCTCAGAGCAGACCAGAACCAACAGCCCCACCAGCAGAAAACTGGGGGATGGGGGAGGACTTACTGAAGCAGGAGCAGAAAGACAAGGAACATCCTCCTCCTTCAATTTCCCTCAAATCACTCTTTGGCAACGACCCCTTGTCACAGTAAAAATAGAAGGACAGATAAAAGAAGCTCTATTAGATACAGGAGCAGATGATACAGTATTAGAAGATATAAATTTGCCAGGAAAATGGAAACCAAAAATGATAGGGGGAATTGGAGGTTTTATTAAGGTAAGGCAATATGATCAGATACTTATAGAAATTTGTGGGAAAAAGGCTATAGGTACAGTATTAGTAGGACCCACGCCTGTCAACATAATTGGACGAAATATGTTGACTCAGATTGGTTGTACTTTAAATTCCCCAATTAGTCCTATTGACACTGTACCAGTAACATTAAAGCCAGGAATGGATGGACCAAAGGTTAAACAGTGGCCATTGACAGAAGAAAAAATAAAAGCATTAACAGAAATTTGTAAAGAGATGGAAGAGGAAGGAAAAATCTCAAAAATTGGGCCTGAAAATCCATACAATACTCCAGTATTTGCTATAAAGAAAAAGGACAGCACCAAATGGAGGAAATTAGTAGATTTCAGAGAGCTTAATAAAAGAACTCAGGATTTTTGGGAAGTTCAATTAGGAATACCGCATCCGACAGGTTTAAAAAAGAAAAAATCAGTAACAGCACTGGATGTGGGAGATGCATATTTTTCAGTTCCTTTAGATGAAAGTTTCAGAAAGTATACTGCATTCACCATACCTAGTATAAATAATGAGACACCAGGAATCAGATATCAGTACAATGTGCTGCCACAGGGATGGAAAGGATCACCAGCAATATTCCAGAGTAGCATGACAAAAATCTTAGAGCCCTTTAGAATAAAAAATCCAGAAATGGTTATTTATCAATACATGGATGACTTGTATGTAGGATCTGATTTAGAAATAGGGCAGCACAGAATAAAAATAGAGGAGCTGAGAGCTCATCTATTGAGCTGGGGATTTACTACACCAGATAAAAAGCATCAGAAGGAACCTCCATTCCTTTGGATGGGATATGAACTCCATCCTGACAGATGGACAGTCCAGCCTATAGAACTGCCAGAAAAAGACAGCTGGACTGTCAATGATATACAGAAATTAGTGGGAAAACTAAATTGGGCAAGTCAAATTTATGCAGGGATTAAAGTAAAGCAACTGTGTAAACTCCTCAGGGGAGCTAAAGCACTAACAGACATAGTACCATTGACTGAAGAAGCAGAATTAGAGTTGGCAGAGAACAGGGAGATTCTAAAAACCCCTGTGCATGGGGTATATTATGACCCATCAAAAGACTTAGTAGCAGAAGTACAGAAACAAGGGCAGGACCAATGGACATATCAAATTTATCAGGAGCCATTTAAAAATCTAAAGACAGGAAAATATGCCAGAAAAAGGTCTGCCCGCACTAATGATGTAAGACAATTAGCAGAAGTGGTGCAAAAAATAGCCACAGAAAGCATAGTAATATGGGGAAAGACCCCTAAATTTAGACTACCCATACAAAGAGGAACATGGGAAACATGGTGGGTGGAGTATTGGCAGGCTACCTGGATTCCTGAATGGGAGTTTGTTAATACCCCTCCTCTAGTAAAATTATGGTACCAATTAGAAAAAGACCCCATAGTAGGAGCAGAGACTTTCTATGTAGATGGGGCAGCTAGTAGGGAGACTAAGCTAGGAAAAGCAGGGTATGTCACTGACAGAGGAAGACAAAAGGTAGTTTCCCTAACTGAGACAACAAATCAAAAAACTGAATTACATGCGATCCAGTTAGCCTTGCAGGATTCAGGGTCAGAAGTGAATATAGTAACAGACTCACAATATGCATTAGGAATCATTTAGGCACAACCAGGCAGAAGTGAATCAGAAGTAGTCAACCAAATAATAGAGGAGCTAATAAAAAAGGAAAAGGTCTACCTGTCATGGGTACCAGCACACAAGGGGATTGGAGGAAATGAACAAGTAGATAAACTAGTCAGTTCAGGAATCAGGAAGGTGCTATTTTTAGATGGGATAGATAAGGCTCAAGAAGAACATGAAAGATATCACAGCAATTGGAGAACAATGGTTAGTGAGTTTAGTTTGCCACCTATAGTAGCAAAGGAAATAGTAGCCAACTGTGATAAATGTCAACTAAAAGGGGAAGCTATGCATGGACAAGTAGACTGTAGTCCAGGGATATGGCAATTAGATTGCACACATCTAGAAGGAAAAGTTATCCTGGTAGCAGTCCATGTAGCTAGTGGATATATAGAAGCAGAGGTTATCCCAGCAGAAACAGGACAGGAAACAGCATACTTTCTGCTAAAATTAGCAGGAAGATGGCCAGTAAAAGTAGTACACACAGACAACGGTAGCAATTTCACCAGCGCTGCAGTTAAAGCAGCCTGTTGGTGGGCCAATGTCCGGCAGGAATTTGGGATCCCCTACAATCCCCAAAGTCAAGGAGTAGTAGAATCCATGAATAAGGAATTAAAGAAAATCATAGGGCAGGTAAGAGAGCAAGCTGAACATCTTAAGACAGCAGTACAAATGGCAGTATTTATTCACAATTTTAAGAGAAAAGGGGGGATTGGGGGGTACAGTGCAGGGGAAAGAATAATAGACATAATAGCAACAGACATGCAAACTAAAGAATTACAAAAACAAATTACAAAAATTCAAAATTTTCGGGTTTATTACAGGGACAGCAGAGACCCAATTTGGAAAGGACCAGCAAAACTACTCTGGAAAGGTGAAGGGGCAGTAGTAATACAAGACAATAGTGATATAAAAGCAGTACCAAGAAGAAAAGCAAAGATCATTAGGGATTATGGAAAACAGATGGCAGGTGATGATTGTGTGGCAGGTAGACAGGATGAGGATTAGAACATGGAACAGTCTAGTAAAACATCATATGTATATCTCAAAGAAAGCTAAAAAGTGGTTTTATAGACATCATTATGAAAGCCAGCATCCAAAAGTAAGTTCAGAAGTACACATCCCACTAGGAGAGGCTAAATTAATAATAAGAACATATTGGGGTCTGCAGACAGGAGAAAAAGACTGGCATTTGGGTCATGGAGTCTCCATAGAATGGAGGCAGAAAGAATATGGAACACAAATAGATCCTGACCTAGCAGATCGACTGATCCATTTACAATATTTTGACTGTTTTTCAGACTCTGCCATAAGGAGAGCCATATTAGGACAAGTAGTTAGAAGTAGGTGGGAATATCCATCAGGACATAATAAGGTAGGATCCCTACAATATTTGGCACTGAAAGCATTAACAACACCAAAAAGGATAAAGCCACCTCTGCCTAGTGTTAAGAAATTAACAGAAGATAGATGGAACAAGCCCCAGAAGATCAGGGGCCACAGAGAGAACCCTCCAATGAATGGACATTAGAACTGTTAGAAGATCTTAAAACTGAAGCTGTTAGACATTTTCCTAGGCCCTGTCTTCTTGGCTTAGGACAGCACATCTATAACACTTATGGAGATACTTGGGAAGGGGTTGAAGCTATAATAAGAATCTTGCAACAACTACTGTTTGTTCATTTCAGATTTGGGTGTCAACATAGCAGAATAGGCATTATACCAGGGAGAAGAGGCAGGAATGGAGCCAGTAGATCCTAACCTAGAGCCCTGGAATCATCCGGGAAGTCAGCCTACAACTGGTTGTAACAATTGTTACTGTAAAAAATGTTGCTGGCATTGCCAATTATGCTTTTTGAAAAAAGGATTAGGCATCTCCTATGGCAGGAAGAAGCGGAAGCACCGGCGAAGAACTCCTCAGAGCAGGGAGGACCATCAAAATCCTACTCCAGAGCAGGGAGTAATAAACAAAAGTAATGTTTCCTTTTCAAATTAGTGCAATAGTAGGGGTGATAGTAGCGGTAATCTTAGCAATAGTAGTGTGGATTATAGTAGTTATAGAATATAGAAAAATACTAAGGGAAAGAAAAATAGACAGGTTCGTTGAGAGAATAAGAGAAAGAGCAGAAGCCAGTGGAAATGAGAGTGAAGGGGACACAGATGAATTGGCCAAACTTGTGGAGATGGGGGATTTTGATCCTTGGGTTGGTGATAATTTGTAGTGCTTCAGACAACTTGTGGGTTACAGTTTATTATGGGGTTCCTGTGTGGAGAGATGCAGATACCACCCTATTTTGTGCATCAGATGCCAAAGCACATGGTACAGAAGTGCACAATGTCTGGGCCACACATGCCTGTGTACCCACAGACCCCAACCCACAAGAAATACATCTGGAAAATGTAACAGAAAATTTTAACATGTGGAAAAATAACATGGTAGAGCAGATGCAGGAGGATGTAATTAGTTTATGGGATCAAAGTCTAAAGCCATGTGTAAAGTTAACCCCTCTCTGCGTCACTTTAAATTGTGCCGATGTTAATGTCACCAATGCTAATGCCACCAATACCTCTAAAATAAGGGGTATACAAAATATAACAGAGGAAGTAAGAAACTGTTCTTTTAATATGACCACAGAACTAAGAGATAAGAAGCAGAAGGTCTATTCACTTTTTTATAAGCTTGATATAGTACCAATTATTAATAATAGTTCTAATGAGTATAGGTTAATAAATTGTAATACTTCAGTCCTTAAGCAGGCTTGTCCAAAAGTGTCCTTTGATCCAATTCCCATACATTATTGTACTCCTGCTGGTTATGCGATTTTAAAGTGTAATGATAAGAAATTCAATGGGACAGGGCCATGTAAAAATGTTAGCTCAGTACAATGCACACATGGAATTAAGCCAGTGGTATCAACTCAATTGTTGTTAAATGGCAGTCTAGCAGAAGAAGAGATAATAATCAGATCTGAGAATCTCACAGACAATACCAAAACCATAATAGTGCACCTCAATGAATCTGTAGAAATCAATTGTATCAGACCCTACAACAATACAAGAAAAAGTATACCCATTGGACCAGGACAAGTATTCTATAGGACAGGAGATATAATAGGAGATATAAGACAAGCATATTGTAAGATTAATGGAACAATATGGAATAAAACTTTAGAACAGGTAAGTGAAAAATTAAAGGAGCACTTTAATAATAAGACGACAATAATCTTTCAACCATCCTCAGGAGGAGATCTAGAAGTTACAATGCATCATTTTAATTGTAGAGGGGAATTTTCCTATTGCAATACAACAAAACTGTTTAACAGAACAATGCTGGAGAACGAAACCATACTTCCATGCAGGATAATTCCATGCCGGATAAGGCAAATTATAAACATGTGGCAGGGAGTAGGACAAGCAATGTATGCTCCTCCCATCAGGGGAAGCATTAACTGTGTATCAAATATTACAGGAATACTATTGACAAGAGATGGTGGTAATAATAATACAAATGAGACCTTCAGGCCTGGAGGAGGAAATATAAAGGACAATTGGAGAAGTGAATTATATAAATATAAAGTAGTAGAAATTGAACCACTAGGAATAGCACCCACCAAGGCAAAAAGAAGAGTGGTGGAGAGAGAAAAAAGAGCAGTGGAAATAGGAGCTATGATCTTTGGGTTCTTAGGTGCAGCAGGAAGCACTATGGGCGCGGCGTCAATAACGCTGGCGGTACAGGCCAGACAATTATTGTCTGGTATAGTGCAACAGCAAAGCAATTTGCTGATGGCTATAGAGGCGCAACAACATATGTTGCAACTCACAGTCTGGGGCATTAAACAGCTCCAGGCAAGAGTCCTGGCTGTGGAAAGATACCTAAAAGATCAAAAGTTCCTAGGACTTTGGGGCTGCTCTGGAAAAATCATCTGCACCACTGCTGTGCCCTGGAACTCCACTTGGAGTAATAAATCTTATGAAGAGATTTGGGACAACATGACATGGACAGAATGGGAGAGAGAAATTAGCAATTACACAAACCTAATTTATGAGATACTTACAGAATCGCAGAATCAGCAGGACGGAAATGAAAAGGATTTGTTAGAATTGGATAAATGGGCAAGTCTGTGGAATTGGTTTGACATAACCAGCTGGCTGTGGTATATAAAAATATTCATAATGATAGTAGGAGGTTTAATAGGTTTAAGAATAGTTTTTGCTGTGCTTTCTATAGTAAATAGAGTTAGGCAGGGATACTCACCTTTGTCTTTCCAGACCCCTATCCATCATCAGAGGGAGGAACCCGACAGGCCAGAAGGAATCGAAGAAGGAGGTGGCGAGCAAGGCAGAGACAGATCAGTGCGCTTAGTGAGCGGATTCTTAGCGCTTGTGTGGGACGATCTACGGAGCCTGTGCCTCTTCAGCTACCACCGATTGAGAGACTTCATCTTGATTGCAACGAGGACTGTGGAACTTCTGGGACACAGCAGTCTCAAGGGACTGAGACGGGGGTGGGAAGGCCTCAAATATCTAGGGAATCTTCTGATATATTGGAGCCAGGAACTAAAAATTAGTGCTATCTCTTTGTTTAATGCTACAGCAATAGCAGTAGCGGGGTGGACAGATAGGGTTATAGAAGGAGCACAAAGAGCTTGGAGAGCTGTTATCCACATACCTAGAAGAATCAGACAGGGCTTAGAAAGGGCTTTGCTATAAATGGGAGGCAAGTGGTCAAAAAGTAGCATAGTGGGATGGCCTCAGATCAGGGAAAGAATAAGGCGAACTCCTCCAGTAGCGGAAGGAGCAGCAAAAGGGGTAGGAGCAGTATCTCAAGATCTAGATAAACATGGAGCAGTAACAAGTAGTAATATAAATAATGCCGATAGTGTCTGGCTGAGAGCACAAGAGGAAGATGAAGATGGGGTAGGCTTTCCAGTCAGGCCGCAGGTACCTCTAAGACCAATGACTTATAAAGGAGCTTTTGATCTCAGCTTCTTTTTAAGAGAAAAGGGGGGACTGGATGGGCTAGTTTACTCCAAGAAAAGACAAGAGATCCTTGACTTATGGGTCTATCACACACAAGGCTACTTCCCTGATTGGCATAACTACACACCAGGGCCAGGGATCAGATACCCACTGTGTTTTGGATGGTGCTTCAAGTTAGTACCAGTTGAGCCAAGAGAAGTAGAGGAGGCCAACCAAGGAGAAAACAACTGCCTGTTACACCCCATGAGCCTGCATGGAATGGAGGACGAAGAGGGAGAAGTGCTAATATGGAAGTTTGACAGTGCCCTAGCACGAAGACACACAGCCCGAGAACTGCACCCAGAGTTCTATAAAGACTGCTGACAAAGAAGTTTCTGACTAGAACTTCCGCTGGGGACTTTCCAGGGGAGGTGTGGCCGGGGCGGAGTTGGGGAGTGGTTAACCCTCAGATGCTGCATAAAAGCAGCCGCTTCTCGCTTGTACTGGGTCTCTCTTGTTAGACCAGGTCGAGCCCGGGAGCTCTCTGGCTAGCAAGGGAACCCACTGCTTAAAGCCTCAATAAAGCTTGCCTTGAGTGCTTAAAGTGGTGTGTGCCCATCTGTGTTAGGACTCTGGTAACTAGAGATCCCTCAGACCACTCCAGACTGAGTAAAAATCTCTAGCA
>01_AE.CN.2005.Fj057.EF036530
TGGATGGGCTAGTTTACTCCAAGAAAAGACAAGAGATCCTTGATTTATGGGTCTATCACACACAAGGCTTCTTCCCTGATTGGGATAACTACACACCAGGGCCAGGGATCAGATACCCACTGTGTTTTGGATGGTGCTTCAAGCTAGTACCAGTTGACCCAAGTGAAGTAGAGGAGGCCAGCCAAGGAGAAAACAACTGCCTGTTACGCCCCATGAACCAGCATGGAATGGAGGACGAAGACAGAGAAGTGCTGATATGGAAGTTTGACAGTGCCCTAGCACGAACACACAGAGCCCGAGAACTGCACCCAGAGTTCTATAAAGACTGCTGACAAAGAAGTTTCTGACTAGAACTTCCGCTGGGGACTTTCCAGGGGAGGTGTGGCCGGGGCGGAGTTGGGGAGTGGTTAACCCTCAGATGCTGCATAAAAGCAGCCGCTTCTCGCTTGTACTGGGTCTCTCTTGTTAGACCAGGTCGAGCCCGGGAGCTCTCTGGCTAGCAAGGGAACCCACTGCTTAAAGCCTCAATAAAGCTTGCCTTGAGTGCTTAAAGTGGTGTGTGCCCATCTGTGTTAGGACTCTGGTAACTAGAGATCCCTCAGACCACTCTAGACTGAGTAAAAATCTCTAGCAGTGGCGCCCGAACAGGGACTTGAAAGCGAAAGTTAATAGGGACTCGAAAGCGAAAGTTCCAGAGAAGTTCTCTCGACGCAGGACTCGGCTTGCTGAGGTGCGCAACAGCAAGAGGCGAGAGCAGCGGCTGGTGAGTACGCCAATTTTTGACTAGCGGAGGCTAGAAGGAGAGGATGGGTGCGAGAGCGTCGGTATTAAGTGGGGGAAAATTAGATGCATGGGAAAAAATTCGGTTACGGCCAGGGGGAAAGAAAAAATATAGGATGAAACATTTAATATGGGCAAGCAGAGAGTTGGAAAGATTTGCAATTAACCCTGGCCTTTTAGAAACAGCAGAAGGATGTCAACAAATAATAGAACAGTTACAGCCAACTCTCAAGACAGGATCAGAAGAAGTTAGATCATTATATAATACAGTAGTAACCTTCTGGTGCGTGCACCAAAGGATAGATGTAAAAGACACCAAGGAAGCTTTAGATAAATTAGAGGAAGTACAAAATAAGAGCCAGCAAAAGATACAGCAGGCAGCAGCTAGCACAGGAAACAACAGCAAAGCCAGCCAAAATTACCCTATAGTGCAAAATGCACAAGGGCAAATGGTACATCAGCCTGTATCACCCAGAACTTTGAATGCGTGGGTGAAAGTAGTAGAAGAAAAGGGTTTTAATCCAGAAGTAATACCCATGTTCTCAGCATTATCAGAAGGAGCCACCCCACAAGATTTAAATATGATGCTAAATATAGTGGGGGGACACCAAGCAGCAATGCAAATGTTAAAGGAAACCATCAATGAGGAAGCTGCAGAATGGGATAGGGTACACCCAGTACAAGCAGGGCCTATTCCACCAGGCCAGATAAGGGAACCAAGGGGAAGTGACATAGCAGGAACTATTAGTAACCTTCAGGAACAAATAGCATGGATGACAGGCAATCCAGCTATCCCAGTGGGAGACATCTATAAAAGGTGGATAATCCTGGGATTAAATAAAATAGTAAGAATGTATAGCCCCGTTAGCATTTTGGACATAAGACAAGGACCAAAAGAACCCTTCAGAGACTATGTAGATAGATTCTATAAAACTCTCAGAGCGGAACAAGCTACACAGGAGGTAAAAAATTGGATGACAGAAACCTTACTTGTCCAAAATGCGAATCCAGACTGTAAGTCCATTTTAAAAGCATTAGGAACAGGAGCTACATTAGAAGAAATGATGACAGCATGCCAGGGAGTGGGAGGACCTAGCCATAAAGCAAGGGTTTTGGCTGAGGCAATGAGCCAAGCACAACATGCAAATATAATGATGCAGAGAGGCAATTTTAAGGGCCAGAAAAGAATTAAGTGCTTCAACTGTGGCAAAGAAGGACATCTAGCCAAAAATTGCAGGGCCCCTAGAAAAAAGGGTTGTTGGAAATGTGGAAAGGAAGGACATCAAATGAGAGACTGCACTGCTGAGAGACAGGCTAATTTTTTAGGGAAAATTTGGCCTTCCCGCAAGGGAAGGCCAGGGAATTTTCCTCAGAGCAGACCAGAGCCAACAGCCCCGCCAGCAGAAGACTGGGGGATGGAGAGAGAGATGGCCCCCTTGCTGAAGCAAGAGCAGAAGGACAAGGACCATCCTCCCTCAGTTTCCCTCAAATCACTCTTTGGCAACGACCCCTTGTCACAGTAAAAGTAGGGGGACAGTTGAAGGAAGCTCTATTAGATACAGGAGCAGATGATACAGTATTAGAAGACATAAATTTGCCAGGAAAATGGAAGCCAAAAATGATAGGGGGAATTGGAGGTTTTATCAAGGTAAGACAATATGATCAGATACTTATAGAAATTTGTGGAAAAAAGGCCATAGGTACAGTATTAGTAGGACCTACACCTGTCAACATAATTGGACGAAATATGTTGACTCAGATTGGTTGTACTTTAAATTTCCCAATTAGTCCTATTGACACTGTACCAGTAGCATTAAAGCCAGGAATGGATGGACCAAAAGTTAAACAGTGGCCATTGACAGAAGAAAAAATAAAAGCATTAACAGAAATTTGCAAAGAGATGGAAAAGGAAGGGAAAATTTCAAAAATTGGGCCTGAAAACCCATACAATACTCCAGTATTTGCTATAAAGAAAAAAGACAGCACCAAATGGAGGAAATTAGTAGATTTCAGAGAGCTCAATAAAAGAACTCAGGACTTTTGGGAAGTTCAATTAGGAATACCGCATCCAGCAGGTTTAAAAAAGAAAAAATCAGTAACAGTACTGGATGTGGGAGATGCATATTTCTCAGTTCCTTTAGACGAAAACTTTAGAAAGTATACTGCATTCACCATACCTAGTACAAACAATGAGACACCAGGAGTCAGATATCAGTATAATGTGCTGCCACAGGGATGGAAAGGATCACCGGCAATATTCCAGAGTAGCATGACAAGAATCTTAGAGCCCTTTAGAATAAAAAATCCGGAAATAGTTATCTATCAATACATGGATGACTTATATGTAGGATCTGATTTAGAAATAGGGCAGCACAGAACAAAAGTAGAGGAGCTAAGAAAGCATCTATTGAGCTGGGGATTTACTACACCAGACAAAAAACATCAGAAGGAACCCCCATTCCTTTGGATGGGGTATGAACTCCATCCTGACAGATGGACAGTCCAGCCTATAGAACTGCCAGAAAAGGACAGCTGGACTGTCAATGATATACAAAAACTAGTGGGAAAATTAAATTGGGCAAGTCAAATTTATGCAGGGATTAAGATAAAGCAACTGTGTAAACTCCTCAGGGGAGCTAAAGCACTAACAGATGTAGTACCACTGACTGAAGAAGCAGAATTAGAATTAGCAGAAAACAGGGAGATTCTAAAAAACCCTGTGCATGGGGTATATTATGACCCATCAAAAGACTTAGTAGTAGAAGTACAGAAGCAAGGGCAAGATCAATGGACATATCAAATTTTCCAGGAGCCATTTAAAAATTTAAAAACAGGAAAATATGCAAGAAAAAGATCTGCTCACACTAATGATGTAAGACAATTAGCAGAAGTAGTGCAAAAAATAGCCACAGAAAGCATAATAATATGGGGAAAGACCCCTAAATTTAGACTACCCATACAAAGAGAAACATGGGAAACATGGTGGACGGAGTATTGGCAGGCTACCTGGATTCCTGAATGGGAGTTTGTCAATACCCCTCCTCTAGTAAAATTATGGTACCAATTAGAAAAAGACCCCATAGTAGGAGCAGAGACTTTCTATGTAGATGGGGCAGCCAATAGGGAGACTAAGGTAGGAAAAGCAGGGTATGTCACTGACAGAGGAAGACAAAAGGTAGTTTCCCTAACTGAGACAACAAATCAAAAGACTGAATTACAGGCGATCCAGTTAGCCTTGCAGGATTCAGGATCAGAAGTAAATATAGTAACAGACTCACAATATGCATTAGGAATCATTCAGGCACAACCAGACAGGAGTGAATCAGAAGTAGTCAGCCAAATAATAGAGGAGCTAATAAAGAAGGAAAAGGTCTACCTGTCATGGGTACCGGCACACAAGGGGGTTGGAGGAAATGAACAAGTAGATAAATTAGTCAGTTCAGGAATCAGAAAGGTGCTATTTTTAGATGGGATAGATAAGGCCCAGGAAGAACATGAAAGATATCACAGCAATTGGAGAGCAATGGCTAGTGATTTTAACCTGCCACCTGTAATAGCAAAGGAAATAGTAGCCAGCTGTGATAAATGTCAACTAAAAGGGGAAGCTATGCATGGACAAGTAGACTGTAGTCCAGGAATATGGCAATTAGATTGCACACATCTAGAAGGAAAAGTTATCCTGGTAGCAGTCCACGTGGCCAGTGGATATATAGAAGCAGAAGTCATCCCAGCAGAAACAGGACAGGAGACAGCATACTTTCTGCTAAAGCTAGCAGGAAGATGGCCAGTAAGAGTAATACACACAGACAACGGAAGCAATTTCACCAGCGCTGCAGTTAAAGCAGCCTGTTGGTGGGCCAATGTCCAACAGGAATTTGGAATCCCCTACAATCCCCAAAGTCAAGGAGTAGTAGAATCTATGAATAAGGAATTAAAGAAAATCATAGGGCAGGTAAGAGATCAAGCTGAACACCTTAAGACAGCAGTACAAATGGCAGTATTCATTCACAATTTTAAAAGAAAAGGGGGGATTGGGGGGTACAGTGCAGGGGAAAGAATAATAGACATAATAGCAACTGACATACAAACTAAAGAATTACAAAAACAAATTTCAAAAATTCAAAATTTTCGGGTTTATTACAGGGACAGCAGAGACCCAATTTGGAAAGGACCAGCAAAACTGCTCTGGAAAGGTGAAGGGGCAGTAGTAATACAAGACAATTGTGATATAAAAGTAGTACCAAGAAGAAAAGCAAAGATCATTAGGGATTATGGAAAACAGATGGCAGGTGATGATTGTGTGGCAAGTAGACAGGATGAGGATTAGAACATGGCATAGTTTAGTAAAACATCATATATATAGCTCAAAGAAAGCTAAAAAGTGGTTCTATAGACATCATTATGAAAGCCGGCATCCAAAAATAAGTTCAGAAGTACACATCCCACTAGGAGAGGCTAAATTAGTAGTAAGAACATATTGGGGTCTGCAGGCAGGAGAAAAAGACTGGCAATTGGGTCATGGAGTCTCCATAGAATGGAGGCAGAGAAATTATGTAACACAAATAGAACCTGACCTAGCAGACCGACTGATTCATCTGCAATATTTTGACTGTTTTTCAGACTCTGCCATAAGGAGAGCCATATTAGGACAAATAGTTAGACATAGGTGTGAATATCCATCAGGACATAATAAGGTAGGATCCCTACAATATTTGGCACTGAAAGCATTAACAACACCAAAAAGGATAAGGCCACCTCTGCCTAGTGTTAAGAAACTAACAGAAGATAGATGGAACGAGCCCCAGAAGATCGGGGGCCACAGAGAGCACCCTACAATGAATGGACATTAGAACTGTTAGAGGATCTTAAAAATGAAGCTGTCAGACATTTCCCTAGGCCCTGGCTTCATGGCTTAGGACAGCACATCTATAACACTTATGGGGATACTTGGGAAGGGGTTGAAGCTATAATAAGAGTGTTGCAACAACTACTGTTTGTTCATTTCAGAATTGGGTGTCAACATAGCAGAATAGGCATTATACCAGGGAGAAGAGGCAGGAATGGAGCCAGTAGATCCTAACCTAGAGCCCTGGAAGCATCCGGGAAGCCAGCCTACAACTGCTTGTAACAATTGCTACTGTAAAAAATGTTGCTGGCATTGTCAATTATGCTTTCTAAAAAAAGGCTTAGGCATCTCCTATGGCAGGAAGAAGCGGAAGCACCGACGAAGAACTCATCAGAGCAGTGAGGATCATCAAAATCCTATACCAAAGCAGTGAGTAATAAAAAATATATGACACCTTTGCAAATTAGTGCAGTAGCAGGACTGATAGTAGCGCTAATCTTAGCAATAGTAGTGTGGACTATAGTAGCTATAGAATATAGGAAAATACTAGCAGAAAGAAAAATAGAAAGGTTAGTTAAGAGAATAAGAGAAAGAGCAGAAGACAGTGGAAATGAGAGTGACGGGGACACAGATGAACTTGCCAAACTTGTGGAGATGGGGGACGTTGATCCTTGGGTTGGTGATAATTTGTAGTGCCTCAGACAACTTGTGGGTTACAGTTTATTATGGGGTTCCTGTGTGGAGAGATGCAGAAACCACCCTATTTTGTGCATCAAATGCCAAAGCACATGATAGAGAAGTGCACAATGTCTGGGCCACACATGCCTGTGTACCCACAGACCCCAACCCACAAGAAATACACCTGGAAAATGTAACAGAACATTTTAACATGTGGAAAAATAACATGGTAGAACAGATGCAGGAGGACGTAATCAGTTTATAGGATCAAAGTCTAAAACCATGTGTAAAGTTAACTCCTCTATGCGTTACTTTAAATTGTACCAATTTGAACTCAACCCAGTTCACAAGCGATAACCCAGATTTAAAAAATGTAACAGATTTAAGTAATATAACAGAGGAAGTAAGAAACTGTTCTTTTAATATGACCACAGAAATAAGAGATAAGAAGCAGAAGGTCTATTCAATTTTTTATAAGCTTGATATAGTACCAATTAATAATAATAATAATAGTACTGGTGAATATAGGTTAATAAATTGTAATACTTCAGTCATTAAGCAGGCTTGTCCAAAAGTATCCTTTGATCCAATTCCCATACATTATTGTACTCCAGCTGGTTATGCGATTTTAAAGTGTAATGATAAAAAATTCAATGGGACAGGGCCATGTAAAAATGTCAGCTCAGTACAATGCACACATGGAATTAAGCCAGTGGTATCAACTCAATTGTTGTTAAATGGTAGTCTAGCAGAAGAAGAGATAATAATCAGATCTGAAAATCTCACAGACAATGCCAAAACCATAATAGTGCACCTTAATGAATCTGTAGGAATCAATTGTACCAGACCCTCCAACAATACAAGGACAAGTATGCCTATTGGACCAGGACAAGTATTCTATAGAACAGGAGACATAATAGGGGATATAAGACAAGCATATTGTAAGATTGATGGAACAAAATGGAATAAAACTTTACAACAGGTATCTGAGAAATTAAAAGAACACTTTAATAAGACAATAATCTTTCAACCACACTCAGGAGGAGACTTAGAAATAACAATGCATCATTTTAATTGTAGAGGGGAATTTTTCTATTGCAATACAACAAAACTGTTTAATTGGGCTAGTGGCTCTGGCAATATCACTGGCAATATCACACTTCCATGTAAGATAAAGCAAATTGTAAACATGTGGCAGGGAGTAGGACAAACAATGTATGCTCCCCCCATCAGTGGAAGCATTAATTGTTTATCAAATATTACAGGAATACTATTGACAAGAGATGGTGGTGATAATAATAATACATCTAATGAGACCTTCAGACCTGGAGGAGGAAATATAAAGGACAATTGGAGAAGTGAATTATATAAATATAAGGTAGTAGAAATTGAACCACTAGGAATAGCACCCACCAGGGCAAGGAGAAGAGTGGTGGAGAGAGAAAAAAGAGCAGTGGGAATAGGAGCTATGATCTTTGGGTTCTTAGGAGCAGCAGGAAGCACTATGGGCGCGGCGTCAATAACGCTGACGGTACAAGCCAGACAATTATTGTCTGGTATAGTGCAACAGCAAAGCAATTTGCTGAGAGCTATAGAGGCGCAACAGCATCTGTTGCAACTCACAGTCTGGGGCATTAAACAGCTCCAGGTAAGAGTCCTGGCCGTGGAAAGATACCTAAAAGATCAAAAGTTCCTAGGACTTTGGGGCTGCTCTGGAAAAGTCATCTGCACCACTAATGTGCCCTGGAACTCCACTTGGAGTAATAAATCTTATGAAGAGATTTGGAACAACATGACATGGACAGAATGGGAGAGAGAAATTAGCAATTACACAGACCTAATATATGGAATACTTACAGAATCGCAGAACCAGCAGGATAAAAATGAAAAGGATTTGTTAGAATTGGATAAATGGGCAAGTCTGTGGAATTGGTTTAACATATCAAATTGGCTGTGGTATATAAAAATCTTTATAATGATAGTAGGAGGTTTAATAGGTTTAAGAATAGTTTTTGCTGTGCTTTCTATAGTGAACAGAGTTAGGCAGGGATACTCACCTTTGTCTTTCCAGACCCCTACCCATCATCAGAGGGAACCCGACAGGCCCGAAGGAATAGAAGAAGAAGGTGGCGAGCAAGGCAGAGACAGATCCGTGCGATTAGTGAGCGGGTTCTTAGCGCTTGTGTGGGACGATCTACGGAGCCTGTGCCTCTTCAGCTACCGCCGCTTGAGAGACTTCATCTTGATTGTGACGAGGACTGTGGAGATTCTACTGAGGCGGGGGCGGGAAGGCCTCAAATATCTGGGGAATCTTCTGGTATATTGGAGCCAGGAACTGAAAATTAGTGCTATTTCTTTGCTTAATGCTACAGCAATAGCAGTAGGGGGGTGGACAGATAGGGTTATAGAAGTAGCACAAAGAGCTTGGGGAGCTATTCTCCACATACCTAGAAGAATCAGACAGGGCTTAGAAAGGGCTTTGCTATAAATGGGAGGCAAGTGGTCAAAAAGTAGCATAGTGGGATGGTCTCAGATCAGGGAAAGAATAAGGCGAACTCCTCCAGCAGCGGAAGGAGTAGGAGCAGTATCTCAAGATCTAGATAAACATGGAGCAGTAACAAGTAGTAATATAAATAATGCTGGTAGTGTCTGGCTGAGGGCACAAGAGGAAGATGAAGAGGAGGTAGGCTTTCCAGTCAGGCCGCAGGTACCTCTAAGACCAATGACTTATAAAGGAGCTTTTGATCTTAGCTTCTTTTTAAAAGAAAAGGGGGGACTGGATGGGCTAATTTACTCCAAGAAAAGACAAGAGATCCTTGATTTATGGGTCTATCACACACAAGGCTTCTTCCCTGATTGGGATAACTACACACCAGGGCCAGGGATCAGATACCCACTGTGTTTTGGATGGTGCTTCAAGCTAGTACCAGTTGACCCAAGTGAAGTAGAGGAGGCCAGCCAAGGAGAAAACAACTGCCTGTTACACCCCATAAACCAGCATGGAATGGAGGACGAAGACAGAGAAGTGCTGATATGGAAGTTTGACAGTGCCCTAGCACGAACACACAGAGCCCGAGAACTGCATCCAGAGTACTATAAAGACTGCTGACAAAGAAGTTTCTGACTAGAACTTCCGCTGGGGACTTTCCAGGGGAGGTGTGGCCGGGGCGGAGTTGGGGAGTGGTTAACCCTCAGATGCTGCATAAAAGCAGCCGCTTCTCGCTTGTACTGGGTCTCTCTTGTTAGACCAGGTCGAGCCCGGGAGCTCTCTGGCTAGCAAGGGAACCCACTGCTTAAAGCCTCAATAAAGCTTGCCTTGAGTGCTTAAAGTGGTGTGTGCCCATCTGTGTTAGGACTCTGGTAACTAGAGATCCCTCAGACCACTCTAGACTGAGTAAAAATCTCTAGCA
>01_AE.CN.2005.Fj065.EF036534
TGGATGGGCTAATTTACTCCAAGAAAAGACAAGAGATCCTTGATTTATGGGTTTATAATACACAAGGCTACTTCCCTGATTGGCAAAACTACACACCAGGGCCAGGGATCAGATACCCACTGTGCTTTGGATGGTGCTTCAAGCTAGTACCAGTTGACCCAGGAGAAGTAGAGGAGGACAACAAAGGAGAAAACAACTGCCTGTTACACCCCATGAGCCAGCACTGGATAGAGGATGAAGAAAGAGAAGTGCTGATGTGGAAGTTTGACAGTTCCCTAGCACGAAGACACGTAGCCCGGGAACTGCACCCAGAGTACTTTAAAGACTGCTGACAAAGAAGTTTCTAACTAGGACTTCCGCTGGGGACTTTCCAGAGGAGGCGTGGCCGGGGCGGAGTTGGGGAGTGGTTAACCCTCAGATGCTGCATAAAAGCAGCCGCTTTTCGCTTGTACTGGGTCTCTCTTGTTAGACCAGGTCGAGCCCGGGAGCTCTCTGGCTAGCAGGGGAACCCACTGCTTAAGCCTCAATAAAGCTTGCCTTGAGTGCTTAAAGTGGTGTGTGCCCGTCTGTGTTAGGACTCTGGTAACTAGAGATCCCTCAGACCACTCTAGACTGAGTAAAAATCTCTAGCAGGGCGCCCGAACAGGGACCTTGAAGCGGAAGTTAATAGGGACTCGAAAGCGAAAGTTCCAGAGAAGTTCTCTCGACGCAGGACTCGGCTTGCTGAGGTGCACACAGCAAGAGGCGAGAGCGGCGACTGGTGAGTACGCCAATTTTTGACTAGCGGAGGCTAGAAGGAGAGAGATGGGTGCGAGAGCGTCAATATTAAGCGGGGGAAGATTAGATGCATGGGAAAAAATTCGGTTACGGCCAGGGGGAAAAAAGACTTATAAACTGAAACATTTAGTATGGGCAAGCAGAGAGTTGGAAAGATTCGCACTTAACCCTGGCCTTTTAGAAACAGCAGAAGGATGTCAACGACTAATAGAACAGTTGCAGTCAACTCTCAAGACAGGATCAGAAGAACTTAGATCATTATTTAATACAATAGTAACCCTCTGGTGCGTGCACCAAAGGATAGAGGTAAAAGACACCAAAGAAGCTTTAGATAAAGTAGAGGAAGCACAAAAGAAGAGTCAGCAAAAGACACAGCAGGCAGCAGCTAGCACAGGAAGCAACAGCAAAGTCAGCCAAAATTACCCCATAGTGCAAAATGCACAAGGGCAAATGGTACATCAGCCTATATCACCTAGGACTTTGAATGCATGGGTGAAAGTAGTAGAAGAAAAGGGTTTTAACCCAGAAGTAATACCCATGTTCTCAGCATTATCAGAAGGAGCCACCCCACAAGATCTGAATATGATGCTAAATATAGTGGGGGGACACCAGGCAGCAATGCAAATGTTAAAAGAAACCATCAATGAGGAAGCTGCAGAGTGGGATAGGGTACACCCAGTACATGCAGGGCCTATTCCACCAGGCCAGATGAGGGAACCAAGGGGAAGTGACATAGCAGGAACTACTAGTACCCTTCAAGGACAAATAGGGTGGATGACAAACAATCCACCTATCCCAGTGGGAGACATCTATAAAAGATGGATAATACTGGGATTGAATAAAATAGTAAGAATGTATAGCCCTGTTAGCATCTTGGACATAAGACAAGGGCCAAAAGAACCCTTTAGAGACTATGTAGATAGGTTCTATAAAACTCTCAGAGCTGAACAAGCTACACAGGAGGTAAAAAATTGGATGACAGAAACTTTGCTAGTCCAAAATGCAAATCCAGACTGTAAGTCCATCTTAAAATCATTAAGAACAGGAGCTACATTAGAGGAAATGATGACAGCATGTCAGGGAGTGGGAGGACCTAGCCACAAAGCAAGAGTTTTGGCTGAGGCAATGAGCCACGTACAAAGTACAAATATAATGATGCAGAGAGGCAATTTTAAGGGCCCGAAAAGAGTTAAGTGCTTCAACTGTGGCAAAGAAGGACACATAGCTAGAAATTGCAGGGCCCCTAGAAAAAAGGGCTGTTGGAAATGTGGGAATGAAGGACATCAAATGAAAGACTGCACTGAGAGACAGGCTAATTTTTTAGGCAAGCTTTGGCCTTCCCACAAGGGAAGGCCAGGGAATTTTCCTCAGAGCAGAACAGAGCCAACAGCCCCACCAGCAGAGAACTGGGGGATGGGGGGAGGTACAACCTCCTTACTGAAGCAGGAGCAGAAAGACAGGGAACATCCTCCTCCTGTAACTTCCCTCAAATCACTCTTTGGCAACGACCCCTTGTTACAATAAAAATAGGAGGACAATTGAGAGAAGCTCTATTAGATACAGGAGCAGATGATACAGTATTAGAAGAAATAGATTTGCCAGGAAAATGGAAACCAAAAATGATAGGGGGAATTGGAGGTTTTATCAAAGTAAGACAATATGAACAGATACTTATAGAAATTTGTGGAAAAAAGGCTATAGGCACAGTGTTAGTAGGACCTACACCCGTCAACATAATTGGACGAAATATGTTGACTCAGCTTGGTTGTACTTTAAATTTCCCAATTAGTCCTATTGATACTGTACCAGTAACATTAAAGCCAGGAATGGATGGGCCAAGGGTTAAACAGTGGCCATTGACAGAAGAAAAAATAAAAGCATTAACAGAAATTTGTAAGGAGATGGAAAAGGAAGGAAAAATTTCAAAAATTGGGCCTGAAAACCCATACAATACTCCAGTGTTTGCTATAAAGAAAAAGGACAGCACCAAATGGAGGAAATTACTAGATTTCAGAGAGCTCAATAAAAGAACTCAGGACTTTTGGGAAGTTCAATTAGGAATACCGCATCCAGCGGGGTTAAAAAAGAAAAAATCAGTAACAGTACTAGATATTGGAGATGCATATTTTTCAGTTCCTTTAGATGAAAACTTTAGAAAGTATACTGCATTCACCATACCTAGTATAAACAATGAGACACCAGGAATCAGATATCAGTACAATGTGCTGCCACAGGGATGGAAAGGATCACCAGCAATATTCCAGAGTAGCATGACAAGAATCTTAGAGCCCTTTAGAATAAAAAATCCAGAAATGATTATCTATCAATACATGGATGACTTGTATGTAGGATCTGATTTAGAAATAGGGCAGCACAGAGCAAAAATAGAGGAGCTAAGAGCTCATCTATTGAGCTGGGGATTTACTACACCAGACAAAAAGCATCAAAAGGAACCTCCATTCCTTTGGATGGGATGTGAACTCCATCCTGATAGATGGACAGTCCAGCCTATAGAACTGCCAGAAAAAGACAGCTGGACTGTCAATGATATACAGAAATTAGTGGGAAAACTAAATTGGGCAAGTCAAATTTATGCAGGGATTAAGATAAAGCAACTGTGTAAACTCCTCAGGGGAGCTAAAGCACTAACAGACATAGTACCACTGACTGCAGAAGCAGAATTAGAATTGGAAGAGAACAGGGAGATTCTAAAAACCCCTGTGCATGGAGTATATTATGACCCATCAAAAGACTTAATAGCAGAAGTGCAGAAACAAGGGCAGGACCAGTGGACATATCAAATTTATCAAGCGCAATTTAAAAATCTAAAAACAGGAAAGTATGCCAGAAAAAGCTCTGCTCACACTAACGATGTAAGACAATTAACAGAAGTGGTGCAAAAAATAGTCACAGAAAGCATAGTGATCTGGGGAAAGACCCCTAAATTTAGACTACCCATACAAAGAGAAGTATGGGAAACTTGGTGGACGGAGTATTGGCAGGCTACCTGGATTCCTGAATGGGAATTTGTTAATACCCCTCCTCTAGTAAAATTATGGTATCAATTAGAAAAGGACCCCCTAGTAGGAGCAGAGACTTTCTATGTAGATGGGGCAGCCAGTAGGGAGACTAAGTTAGGAAAAGCAGGGTATGTCACTGACAGAGGAAGACAGAAGGTAGTTTCCCTAACTGAGACAACAAATCAAAAGACTGAATTACATGCGATCTATTCAGCCTTGCAGGATTCAGGATCAGAAGTAAATATAGTGACAGACTCACAGTATGCATTAGGAATCATTCAGGCACAACCAGACAGAAGTGAGTCAGAAATAGTCAACCAAATAATAGAGGAGCTAATAAGAAAGGATAAGGTTTACCTGTCATGGGCACCAGCACACAAAGGGATTGGGGGAAATGAACAAGTAGATAAATTAGTCAGTACAGGAATCAGGAAGGTGCTATTTTTAGATGGGATAGACAAGGCTCAAGAAGAACATGAAAGATATCACAGCAATTGGAGAACAATGGTTAGTGATTTTAATTTACCACCAATAATAGCAAAGGAAATAGTAGCCAACTGTGATAAATGTCAACTAAAAGGGGAAGCTATGCATGGACAAGTAGACTGTAGTCCAGGAATATGGCAATTGGATTGCACACATCTGGAAGGAAAAGTCATCCTGGTAGCAGTCCACGTGGCCAGTGGATATATAGAAGCAGAAGTTATCCCAGCAGAAACAGGACAAGAGACAGCATACTTTCTGCTAAAATTAGCAGGAAGATGGCCAGTAAAAGTAATACACACAGATAACGGTAGCAATTTCACCAGTGCTGCAGTTAAAGCAGCCTGTTGGTGGGCCAACGTCCGACAGGAATTTGGGATCCCCTACAATCCTCAAAGTCAAGGAGTAGTAGAATCTATGAATAAAGAATTAAAGAAAATCATAGGGCAGGTAAGAGAGCAAGCTGAACACCTTAAGACAGCAGTACAAATGGCAGTATTCATTCACAATTTTAAGAGAAAAGGGGGGATTGGGGGGTACAGTGCAGGGGAAAGAATAATAGACATGATAGCAACAGACATACAAACTAAAGAATTACAAAAACAAATTACAAAAATTCAAAATTTTCAGGTTTATTACAGGGACAGCAGAGACCCAATTTGGAAAGGACCAGCAAAACTGCTCTGGAAAGGTGAAGGGGCAGTAGTAATACAAGACAATAGTGACATAAAAGTAGTACCAAGAAGAAAAGCAAAGATCATTAGGGATTATGGAAAACAGATGGCAGGTGATGATTGTGTGGCAGGTAGACAGGATGAGGATTAGAACATGGAACAGTTTAGTAAAACATCATATGCATGTCTCAAAGAAAGCTAAAAAGTGGTTTTATAGACATCATTATGAAAGCCAACATCCAAAGGTAAGTTCAGAAGTACATATCCCACTAGGAGAGGCTAAATTAGTAATAAGAACATATTGGGGTCTGCAGACAGGAGAAAAGGATTGGCAGTTGGGTCATGGAGTCTCCATAGAATGGAGGCAGAGAAAATATAGCACACAAATGGATCCTGACCTAGCAGACCGACTGATTCATCTACAATATTTTGACTGTTTTTCAGACTCTGCCATAAGGAGAGCCATATTAGGACAAGTAGTTAGACGTAGGTGTGAATATCCATCAGGACATAACAAGGTAGGATCCTTACAATATTTGGCACTGAAAGCATTAACAACACCAAAAAAGATAAGGCCACCTCTGCCTAGTGTTAAGAAGTTAACAGAAGATAGATGGAACAAGCCCCAGAAGATCAGGGCGCACAGAGAGAACCCTACAATGAATGGACATTAGAACTGTTAGAGGAGCTTAAAAATGAAGCTGTCAGACATTTTCCTAGGCCTTGGCTCTATGGCTTAGGACAGCACATCTATAACACTTATGGAGATACTTGGGAAGGGGTTGAAGCTATAATAAGAATTTTGCAACAACTACTGTTTATTCATTTCAGAATTGGGTGTCAACATAGCAGAATAGGCATTACACCAGGGAGAAGAGGCAGGAATGGAGCCAGTAGATCCTAACCTAGAACCCTGGAATCATCCAGGAAGTCGGCCTACAACTGCTTGTAATAAGTGTTACTGTAAAAAATGTTGCTGGCATTGCCAACTATGCTTTCTGAAAAAAGGCTTAGGCATCTCCCATGGCAGGAAGAAGCGGAAGCACCGACGAGGAACTCCTCAGAGCAGTAAGGATCGTCAAAATCCTGCACGGGAGCAGTAAGTAATAAGTATAGGTAATGACACCTCTGCAAATTAGTGCAATAGTAGGATTGATAGTAGTGCTAATCTTAGCAATAGTAGTGTGGACTATAGTAGCTATAGAAATTAAGAATTTACTAAGGCAAAGAAAAATAGATAAGATAATTAAGAGAATAAGAGAAAGAGCAGAAGATAGTGGAAATGAGAGTGAAGGAGACACAGATGAGTTGGCCAAACTTGTGGAAATGGGGAACTTTGATCCTTGGGTTGGTGATAATTTGTAGTGCCTCAGACAACTTGTGGGTTACAGTTTATTATGGGGCTCCTGTGTGGAGAGATGCAGATACCACCCTATTTTGTGCCTCAGATGCCAAAGCACATGAGACAGAAGTGCACAATGTCTGGGCCACATATGCCTGTGTACCCACAGACCCCAACCCACAAGAAATATACATGGAAAATGTAACAGAAAATTTTAATATGTGGAAAAATAACATGGTAGAGCAGATGCAGGAGGATGTAATCAGCTTATGGGATCAAAGTCTAAATCCATGTGTAAAGTTAACTCCTCTCTGCGTTACTTTAAATTGTACCACTGTTAATGTGGATAGAAATAACACAAACTATACCTCAACAATAGGATTAGGAAATATAACAGATGAAGTAAGAAACTGTTCTTTTAATATGACCACAGAAATAAGAGATAAGCAGCAGAAGTTCTATGCACTTTTTTATAAGCTTGATATAGTAAACATTGATAGGAATAAGAGTAATGAGTATAGGTTAATAAATTGCAATTCTTCAGTCATTAAGCAGGCTTGTCCAAAGATATCCTTTGATCCAATTCCTATACATTATTGTGCTCCAGCTGGTTATGCGATTTTAAAGTGTAATGATAAGAATTTCACTGGTACAGGGACATGTAAAAATGTCAGCTCAGTACAATGCACACATGGAATTAAGCCAGTGGTATCAACTCAATTGCTGTTAAATGGCAGTCTAGCAGAAGAAGACATAATAATCAGATCTGAAAATATCTCAGACAATACCAAAACCATAATAGTGCACCTTAATGAATCTGTAAGAATCAATTGCACCAGACCCTCCAACAATAAAAGAACACGTATGTCTATGGGACCAGGACACGTGTTCTATAAAACAGGAGAAATAACAGGAGATATAAGACAAGCATATTGTAAGGTTGATGGACTAAAGTGGAATGAAACTTTAGAAAAGGTTAAAGCAAAATTAAAAAAGCACTTTAAGAATGGGACAATAATAACCTTTCAACCACACTCAGGAGGAGATCTAGAAATTACAATGCATCATTTTAATTGTAGAGGGGAATTTTTCTATTGCAATACAACAAAACTGTTTAATAATGCCAAGGAGAATGACACTATCATACTTCCATGTAGGATAAAACAAATTATAAACATGTGGCAGGGAGCAGGACAAGCAATGTATGCTCCGCCCATCGATGGAATAATTAAGTGTGAATCAAATATTACAGGAATACTATTGACAAGAGATGGTGGTACTAATAAGACTAATGAAACTGAAACCTTCAGACCTGGAGGAGGAAATATAAAGGACAATTGGAGAAGTGAATTATATAAATATAAAGTAGTACAAATTGAACCACTAGGAATAGCACCCACCAGGGCAAAGAGAAGAGTGGTGGAGAGACAAAAAAGAGCAGTGGGAATAGGAATTATGATCTTTGGGTTCTTAGGAGCAGCAGGAAGCACTATGGGCGCAGCGTCAATAACGCTGACGGTACAGGCCAGACAATTATTGTCTGGTATAGTGCGACAGCAAAGCAATTTGCTGAGGGCTATAGAGGCGCAGCAGCATATGTTGCAACTCACAGTCTGGGGCATTAAACAGCTCCAGGCAAGAGTCCTGGCTGTGGAAAGATACCTACAAGATCAAAAATTCCTAGGACTTTGGGGCTGCTCTGGAAAAATCATCTGCACCACTGCTGTGCCCTGGAACTCCACTTGGAGTAATAAATCTTATGAACAGATTTGGAACAGCATGACATGGACAGAATGGGAGAGAGAAATTAGCAATTACACAAGCCAAATATATGAACTAATTACAGAATCGCAGGACCAGCAGGACAGAAATGAAAAAGATTTGTTAGAACTGGATAAATGGGCAAGCCTGTGGAATTGGTTTGACATAACAAGGTGGCTGTGGTATATAAAAATATTTATAATGATAGTAGGAGGTTTAATAGGTTTAAGAATAATTTTTGCTGTGCTTTCTATAGTGAATAGGGTTAGGCAGGGATACTCACCTTTGTCTCTCCAGACCCCTATCCACCACCAGAGGGATCCCGACAGACCCGAAGGAATCGAAGAAGGAGGTGGCGAGCAAGGCAGAGACAGATCCGTGAGATTAGTGAGCGGATTCTTAGCACTTGCCTGGGACGATCTACGGAGCCTGTGCCTTTTCAGCTACCACCGCTTGAGAGACTTCATCTTGATTGCAGCGAGGACTGTGGAACTCCTGGGGAGACGGGGGTGGGAAGTCCTCAAATATCTGGGGAATCTTCTGTTATATTGGGGCCAGGAACTGAAAACTAGTGCTATTTCTTTGGTTGATGCTACAGCAATAACAGTAGCGGGGTGGACAGATAGGGTTATAGAAGGGGCACAAAGAGCTTGTAGAGCCTTTCTCCACATACCTAGAAGAATCAGACAGGGCTTAGAAAGGGCTTTGCTATAAATGGGGGGCAAGTGGTCAAAACGTAGTAAAGAGGAATGGCCTCAGGTCAGGGAAAAAATAGAGCAAACTCCTCCAGCAGCAGAAGGAGTAGGAGCAGTATCTCAAGATCTAGATAAACATGGAGCAGTAACAAGTAATAATATGAATAATACTGATTCCACCTGGCTGAGAGCACAAGAGGAAGAGGGAGACGAGGAGGTAGGCTTTCCAGTCAGGCCACAGGTACCTCTAAGACCAATGACCTATAAGGGAGCTTTTGATCTTGGCTTCTTTTTAAGAGAAAAGGGGGGACTGGATGGGCTAATTTACTCCAAGGAAAGACAAGAGATCCTTGATTTATGGGTTTATAATACACAAGGCTACTTCCCTGATTGGCAAAACTACACACCAGGGCCAGGGATCAGATACCCACTGTGCTTTGGATGGTGCTTCAAGCTAGTACCAGTTGACCCAGGAGAAGTAGAGGAGGACAACAAAGGAGAAAACAACTGCCTGTTACACCCCATGAGCCAGCACGGGATAGAGGATGAAGAAAGAGAAGTGCTGATGTGGAAGTTTGACAGTTCCCTAGCACGAAGACACGTAGCCCGAGAACTGCACCCAGAGTACTTTAAAGACTGCTGACAAAGAAGTTTCTAACTAGGACTTCCGCTGGGGACTTTCCAGAGGAGGCGTGGCCGGGGCGGAGTTGGGGAGTGGTTAACCCTCAGATGCTGCATAAAAGCAGCCGCTTTTCGCTTGTACTGGGTCTCTCTTGTTAGACCAGGTCGAGCCCGGGAGCTCTCTGGCTAGCAGGGGAACCCACTGCTTAAGCCTCAATAAAGCTTGCCTTGAGTGCTTAAAGTGGTGTGTGCCCGTCTGTGTTAGGACTCTGGTAACTAGAGATCCCTCAGACCACTCTAGACTGAGTAAAAATCTCTAGCA
>01_AE.CN.2005.Fj066.EF036535
TGGATGGGCTAATTTACTCCAAGAAAAGACAAGAGATCCTTGACTTATGGGTCTATAATACACAAGGCTTCTTCCCTGACTGGCACAACTACACACCAGGACCAGGGATCAGATACCCACTGTGTTTTGGATGGTGCTTCAAGCTAGTACCAGTCGACCCAGGAGAAGTAGAGAGGAACAACGAAGGAGAAAATAACTGCCTGTTACACCCCATGAGCCAGCACGGAATAGGTGACGATGAGAGAGAAGTGCTGATGTGGAAGTTTGACAGCGCCCTAGCACGAAGACACATAGCCCGAGAACTGCGTCCAGAGTTCTATAAAGACTGCTGACAAAGAAGTTTCTAACTAGGACTTCCGCTGGGGACTTTCCAGGGGAGGTGTGGTCGGGGCGGAGTTGGGGAGTGGCTAACCCTCAGATGCTGCATAAAAGCAGCCGCTTTTCGCTCGTACTGGGTCTCTCTTGTTAGACCAGGTCGAGCCCGGGAGCTCTCCGGCTAGCAGGAGAACCCACTGCTTGAAGCCTCAATAAAGCTTGCCTTGAGTGCTTAAAGTGGTGTGTGCCCATCTGTGTTAGGACTCTGGTAACTAGAGATCCCTCAGACCACTCTAGACTGAGTAAAAATCTCTAGCAGTGGCGCCCGAACAGGGACTTGAGTGACAGTTAATAGGGACTCGAAAGCGAAAGTTCCAGAGAAGTTCTCTCGACGCAGGACTCGGCTTGCTGAGGTGCACACAGCAAGAGGCGAGAGCGGCGGAAGGTGAGTACGCCAAATTTTGACTAGCGGAGGCTAGAAGGAGAGAGATGGGTGCGAGAGCGTCAGTATTAAGTGGGGGAAAATTAGATGCATGGGAAAAGATTCGGTTACGGCCAGGGGGAAAGAAAAAATATAGGCTGAAACATTTAGTATGGGCAAGCAGAGAGTTGGAAAGATTCGCACTTAACCCTGGCCTTTTAGAAACATCAGAAGGATGTCAACAACTAATAGAACAATTACAGTCAACTCTCAAAACAGGATCAGAAGAGCTTAAATCATTATTTAATACAATAGCAACCCTCTGGTGCGTACACCAGGGGATAAAGATAAAAGACACCAAGGAAGCTTTAGATAAAATAGAGGAAGTACAAAAGAAGAGCCAGCAAAAGACACAGCAGGCAGCAGCTGGCACAGGAAACAGCAGCAAAGTCAGTCAAAATTACCCTATAGTGCAAAATGCACAAGGGCAAATGGTACATCAGTCTATATCACCTAGAACTTTGAATGCATGGGTAAAAGTAGTAGAAGAAAAGGGTTTTAATCCAGAAGTAATACCCATGTTCTCAGCATTATCAGAGGGAGCCACCCCACAAGATTTAAATATGATGCTAAATATAGTGGGGGGACACCAGGCAGCAATGCAAATGTTAAAAGAAACCATCAATGAGGAAGCTGCAGAATGGGATAGGGTACACCCAGCACAGGCAGGGCCTATTCCACCAGGCCAGCTGAGGGAACCAAGGGGAAGTGACATAGCAGGAACTACTAGTACCCTTCAAGAACAAATAGGATGGATGACAAACAATCCACCTATCCCAGTGGGAGATATTTATAAAAGGTGGATAATCCTGGGATTAAATAAAATAGTAAGAATGTATAGCCCCACTAGCATTTTGGACATAAGACAAGGGCCAAAAGAACCCTTCAGAGACTATGTAGATAGGTTCTATAAAACTCTCAGAGCAGAACAAGCTACCCAGGAGGTAAAAAACTGGATGACAGAAACCTTACTAGTCCAAAATGCGAATCCAGACTGTAAGTCCATTTTAAGAGCATTAGGAACAGGAGCTACATTAGAAGAAATGATGACAGCATGCCAGGGAGTGGGAGGACCTAGCCATAAAGCAAGGGTCTTGGCTGAGGCAATGAGCAATGTACAACATACAAATGTAATGATGCAGAGAGGCAATTTTAAGGGCCCGAGAAGAATTAAGTGCTTTAACTGTGGCAAAGAAGGACACCTAGCCAGAAATTGCAGGGCCCCTAGAAAAAAGGGTTGTTGGAAATGTGGAAAAGAAGGACATCAAATGAAAGACTGCACTGAGAGACAGGCTAATTTTTTAGGGAAAATTTGGCCTTCCAGCAAGGGAAGGCCAGGGAATTTTCCTCAGAGCAGACCAGAGCCAACAGCCCCACCAGCAGAAAACTGGGGGATGGGGGAAGAGATAACCCCCTCACTAAAGCAGGAGCAGAAAGACAAGGAACATCCTCCTCCTCCTTTAATTTCCCTCAAATCACTCTTTGGCAACGACCCCTTGTCACAATAAAAATAGGAGGACAGCTGAAAGAAGCTCTATTGGATACAGGAGCAGATGATACAGTATTAGAAGATATAAATTTGCCAGGAAAATGGAAACCAAAAATGATAGGGGGAATTGGAGGTCTTATAAAGGTAAGACAATATGATCAGATACCTATAGAAATTTGTGGAAAAAAGGCTATAGGTACAGTATTAGTAGGACCTACACCTGTCAACATAATTGGACGAAATATGTTGACTCAGATTGGTTGTACTTTAAATTTCCCAATTAGTCCTATTGACACTGTACCAGTAACATTAAAGCCAGGAATGGATGGACCAAAGGTTAAACAGTGGCCATTGACAGAAGAAAAAATAAAAGCATTAACAGAAATTTGTGAAGAAATGGAAAAGGAAGGAAAGATTTCAAAAATAGGGCCCGAAAATCCATACAATACTCCAGTATTTGCTATAAAGAAAAAGGACAGCACCAAATGGAGGAAGTTAGTAGATTTCAGAGAGCTCAATAAAAGAACTCAGGACTTTTGAGAAGTTCAATTAGGAATACCGCATCCAGCAGGTTTAAAAAAGAAAAAATCAGTAACAGTACTAGATGTGGGAGATGCATATTTTTCAGTTCCTTTAGATGAAAGCTTTAGAAAGTACACCGCATTCACCATACCTAGTATAAACAATGAGACACCAGGAATCAGATATCAGTACAATGTGCTGCCCCAGGGATGGAAAGGATCACCAGCAATATTCCAGAGTAGCATGACAAAAATCTTAGAGCCCTTTAGAATAAAAAATCCAGAAATGATTATCTATCAATACATGGATGACTTATATGTAGGATCTGATTTAGAGATAGGGCAGCACAGAACAAAAATAGAGGAGCTGAGAGCTCATCTATTGATCTGGGGATTTACTACACCAGACAAAAAACATCAGAAGGAACCTCCATTCCTGTGGATGGGGTATGAACTCCATCCTGACAAATGGACAGTCCAGCCTATAGAACTGCCAGAAAAAGATAGCTGGACTGTCAATGATATACAGAAACTAGTGGGAAAACTAAATTGGGCAAGTCAAATTTATGCAGGGATTCAGGTAAAGCAACTATGTAAACTCCTCAGGGGAACTAAAGCACTAACAGACATAGTACCACTGACTGAGGAAGCAGAATTAGAATTGGCAGAGAACAGGGAGATTCTAAGAACCCCTGTGCATGGAGTATATTATGACCCATCAAAAGACTTAGTAGCAGAAGTACAAAAACAAGGGCAGGACCAATGGACATATCAAATTTATCAAACACCATTTAAAAATCTAAAAACAGGAAAATATGCCAGAAAAAGGTCTGCTCACACTAATGATGTAAGACAATTAACAGAAGTGGTGCAAAAAATAGCCACAGAAAGCATAGTAATATGGGGAAAGACCCCTAAATTTAGACTACCCATACAAAAAGAAACATGGGAAACATGGTGGATGGAGTATTGGCAGGCTACCTGGATCCCTGAATGGGAGTTTGTTAATACTCCTCCTTTAGTAAAATTATGGTACCAATTAGAAAAAGAACCCATAGTAGGAGCAGAGACTTTCTATGTAGATGGGGCAGCTAGTAGGGAGACTAAACTAGGAAAAGCAGGATATGTCACTGACAGAGGAAGACAGAAGGTAGTTTCCCTAACTGAGACAACAAATCAAAAGACTGAATTACATGCAATCCATTTAGCCTTGCAGGATTCAGGACCAGAAGTAAATATAGTAACAGACTCACAATATGCATTAGGAATCATTCAGGCACAACCAGACAGGAGTGAATCAGAAATAGTCAACCAAATAATAGAGGGGCTAATAAAAAAGGAAAAGGTCTACCTGTCATGGGTACCAGCACACAAGGGGATTGGAGGAAATGAACAAGTAGATAAATTAGTTAGTTCAGGAATCAGGAAGGTACTATTTTTAGATGGGATAGATAAGGCTCAAGAAGACCATGAGAGATATCACAGCAATTGGAAAACAATGGCTAGTGATTTTAATTTGCCACCTATAGTAGCAAAGGAAATAGTAGCCAGCTGTGATAAATGTCAACTAAAAGGGGAAGCTATGCATGGACAAGTAGACTGTAGTCCAGGGATATGGCAATTAGATTGCACACATCTAGAAGGGAAAGTCATCCTGGTAGCAGTCCATGAGGCCAGTGGATATGTAGAGGCAGAAGTTATCCCAGCAGAAACAGGACAGGAGACAGCATACTTCCTGCTAAAATTAGCAGGAAGATGGCCAGTAAAAGTGATACACACAGACAACGGTAGCAACTTCACCGGCGCTGCAGTCAAAGCAGCCTGTTGGTGGGCCGATGTCAAACAGGAATTTGGGATCCCCTACAATCCCCAAAGTCAAGGAGTAGTAGAATCTATAAATAAAAAATTAAAGAAAATTATAGGGCAGATAAGGGAGCAAGCTGAACACCTTAAGACAGCGGTACAAATGGCAGTATTCATTCACAATTTTAAAAGAAAAGGGGGGATTGGGGGGTACAGTGCAGGGGAAAGAATAATAGACATAATAGCAACAGACATACAAACTAGAGAATTACAAAAACAAATTACAAAAATTCAAAATTTTCGGGTTTATTACAGGGACAGCAGAGACCCAATTTGGAAAGGACCAGCCAAACTACTCTGGAAAGGTGAAGGGGCAGTAGTAATACAAGACAATAGTGATATAAAAGTAGTACCAAGAAGAAAAGCAAAGATTATTAGGGATTATGGAAAACAGATGGCAGGTGATGATTGTGTGGCAGGTAGACAGGATGAGGATTAGAACATGGAACAGTTTAGTAAAACACCATATGTACATCTCAAAGAAAGCTAAGAAATGGTTTTATAGACATCATTATGAAAGCCAGCATCCAAAGGTAAGCTCAGAAGTACATATCCCACTAGGAGAGGCTATATTAGTAATAAGAACATATTGGGGTCTGCAGACAGGAGAAAAGGACTGGCAATTGGGTCATGGAGTCTCCATAGAATGGAGGCAGAGAAGATATAGCACACAAATAGATCCTGACCTAGCAGACCACCTGATTCATCTACAATATTTTGACTGTTTTTCAGACTCTGCCATAAGGAGAGCCATATTAGGACAAGTAGTTAGACATAGGTGTGAATATCCATCAGGACATAACAAGGTAGGATCCCTACAATATTTGGCACTGAAAGCATTAACAACACCAAAAAGGATAAGGCCCCCTCTGCCTAGTGTTAAGAAGTTAACAGAAGATAGATGGAACAAGCCCCAGAAGATCAGGGGCCACAGAGAGAACCCTACAATGCATGGGCATTAGAACTGTTAGAGGAGCTTAAAAATGAAGCTGTTAGACATTTTCCTAGGCCCTGGCTCCATGGCTTAGGACAATACATCTATAACACTTGTGGGGATACTTGGGAGGGGGTTGAAGCTATAATAAGAACTTTGCAACAACTACTGTTTGTCCATTACAGAATTGGGTGTCAACATAGCAGGATAGGCATTATACCAGGGAGAAGAGGCAGGAATGGAGCCGGTAGATCCTAACCTAGAGCCCTGGAAGCATCCGGGAAGTCAGCCTGCAACTGCTTGTAGCACGTGTTACTGTAAAAAATGTTGCTGGCATTGCCAAATATGCTTTCTGAAAAAAGGCTTAGGCATCTCCTATGGCAGGAAGAAGCGGAAGCACCGACGAGGAACTCCTCAGAGCAGTAAGGATCGTCAAAATCCTATACCAAAGCAGTAAGTAATAATATATGTAATGTATGTCACCTTTGGAAATTAGTGCAATAGCAGGACTGATAGTAGCGCTAATAGCAGCAATAGTAGTGTGGACTATAGTAGCTATAGAATTTAAGAAAATACTAAAGCAAAGAAAAATAGACAGATTAGTTAAGAGAATAAGAGAAAGAGCAGAAGACAGTGGAAATGAGAGTGAAGGGGACACAGATGACTTGGCTAGACTTGTGGAAATGGGGGACTTTGATCCTTGGGTTGGTGATAATTTGTAGTGCCTCAGACAACTTGTGGGTTACAGTTTATTATGGGGTTCCTGTGTGGAAAGATGCAGATACCACCTTATTTTGTGCATCAGATGCCAAAGCACATGCGACAGAAGCACACAATATCTGGGCCACACATGCCTGTGTACCCACAGACCCCAACCCACAAGAAATACCTCTGGAAAATGTAACAGAAAATTTTAACATGTGGAAAAATAACATGGTAGAGCAGATGCAGGAGGATGTAATTAGTTTATGGGATCAAAGTCTAAAGCCCTGTGTAACGTTAACTCCTCTCTGCGTTACTTTAAATTGTACCGAGGCTAAGTTCAACATAACCAAGGAAAAAATGACAGATATAGAAAATATAACAGAGATAGGAAATATAACAGATGAGGTAAGAAACTGTTCTTTTAATATGGCCACAGAACTAAGAGATAAGAAGCAGAAAGTCCATGCACTTTTCTATAGGCTTGATATAGTACAAACTGAAGATAATAACAATAGTAGTTATAGGTTAATAAATTGTAATACTTCAGTCATTAAGCAGGCTTGTCCAAAGATATCCTTTGATCCAATTCCTATACATTATTGTACTCCGGCTGGTTATGCGATTTTAAAGTGTAATGATAAGAATTTCAATGGGGCAGGGCCATGTAAAAATGTCAGCTCAGTACAATGCACACATGGAATTAAGCCAGTGGTATCAACTCAGTTCCTGTTAAATGGCAGTCTAGCAGAAAAAGAGATAATAATCAGATCTGAAAATCTCACAGACAATGCCAAAACCACAATAGTGCACCTTAATAAATCTGTGGAAATCAATTGTACCAGACCCTCCAACAATACAAGAACAAGTATACATATAGGACCAGGACAAGCATTTTATAAAGAAGGAGACATAATAGGAAATGTAAGAAAAGCATATTGTGAGATTAATAGAACAAAATGGAATGAAACTTTAAACTGGGTAACTGGAAAATTAAAAGAGCACTTTAAAAATAAGACAATAGACTTTCAACCACCCTCAGGAGGAGATCTAGAAATTACAATGCATCATTTTAATTGTAGAGGGGAATTTTTCTATTGCGATACAACAAAACTGTTTAATGGAACTGGCATAGTAAATGCAACCATAAATGACACTATCATACTTCCATGCAAGATAAAGCAAATTATAAACATGTGGCAGGGAGCAGGACAAGCAATGTATGCTCCTCCCATCAGGGGAAGAATTAATTGTGTATCAAACATTACAGGAATACTATTGACGAGAGATGGTGGTGATAATAATAGTACTAACACTACCGGGACCGAGACCTTCAGACCTGGAGGAGGAAATGTGAAGGACAATTGGAGAAGTGAATTATATAAATATAAAGTAGTACAAATTGAACCACTAGGAATAGCACCCACCAAGGCAAAGAGAAGAGTGGTGGAGAGAGAAAAAAGAGCAGTGGGAATAGGAGCTATGATCTTTGGGTTCTTAGGAGCAGCAGGAAGCACTATGGGCGCGGCGTCAATAACGCTGACGGTACAGGCCAGACAATTATTGTCTGGTATAGTGCAACAGCAAAGCAATTTGCTGAGGGCTATAGAGGCGCAGCAGCATCTGTTGCAACTCACAGTCTGGGGCATTAAACAGCTCCAGGCAAGAGTCCTGGCTGTGGAAAGATACCTAAAGGATCAGACGTTCCTAGGACTTTGGGGCTGCTCTGGAAAAATCATCTGCACCACTGCTGTGCCCTGGAACTCCACTTGGAGTAATAGATCTTATGAAGAGATATGGGACAACATGACATGGATAGAATGGGAGAGAGAAATTAGCAATTACACAAACCAAATATATGCAATACTTACAGAATCGCAGGACCAGCAGGACAGGAATGAAAAGGATTTGTTAGAATTGGATAAATGGGCAAGTCTGTGGACTTGGTTTGACATAACAAACTGGCTGTGGTATATAAAAATATTTATAATGATAGTAGGAGGTTTAATAGGCTTAAGAATAATTTTTGCTGTGCTTTCTATAGTGAATAGAGTTAGGCAGGGATACTCACCTTTGTCTTTCCAGACCCCTACCCATCATCAGAGGGAACCCGACAGGCCCGAAGGAATCGAAGAAGGAGGTGGCGAGCAAGGCAGAGACAGATCCGTGCGATTAGCGAACGGATTCTTAGCACTTTTCTGGGAGGATCTACGGAGCCTGTGCCTCTTCAGCTACCACCTCTTGAGAGACTTCACCTCGATTGTAGTGAGGACTGTGGAACTTCTGGGATACAGCAGTCTCCAGGGACTGAGACGGGGGTGGGAAGGCCTCAAATATCTGGGGAATCTTCTGTTATATTGGGGTCAGGAACTAAAAATTAGTGCTATTTCTTTGCTTAATGCTACAGCAATAGCAGTAGCGGGGTGGACAGATAGGGTTATAGAAGTAGCACAAAGAGCCTGGAGAGCCATTCTCCACATACCTAGAAGAATCAGACAGGGATTAGAAAGGAGCTTGCTATAAATGGGAGGCAAGTGGTCAAAAAGTAGCATAGTGGGATGGCCTCAGGTCAGGGAAAAAATAAAGCAAACTCCTCCAGCAACAGAAGGAGTAGGAGCAGTATCTCAAGATCTAGATAAACATGGAGCAGTAACAAGTAGTAATATGAATAATGCTGATTGTGTCTGGCTGAGAGCACAAGAGGAAGAGGAGGTAGGCTTTCCAGTCAGGCCACAGGTACCTCTAAGACCAATGACTTACAAGGGAGCTTTTGATCTTAGCTTCTTTTTAAAAGAAAAGGGGGGACTGGATGGGCTAGTTTACTCCAAGAGAAGACAAGAGATCCTTGACTTATGGGTCTATAATACACAAGGCTTCTTCCCTGACTGGCAAAACTACACGCCAGGGCCAGGGATCAGATACCCACTGTGTTTTGGATGGTGCTTCAAGCTAGTACCAGTTGACCCAGGAGAAGTAGAGAAGAACAACGAAGGAGAAAATAACTGCCTGTTACACCCCATGAGCCAGCATGGAATAGATGACGATGAGAGAGAAGTGCTGATGTGGAAGTTTGACAGCGCCCTAGCACGAAGACACATAGCCCGAGAACTGCGTCCAGAGTTCTATAAAGACTGCTGACAAAGAAGTTTCTAACTAGGACTTCCGCTGGGGACTTTCCAGGGGAGGTGTGGTCGGGGCGGAGTTGGGGAGTGGCTAACCCTCAGATGCTGCATAAAAGCAGCCGCTTTTCGCTTGTACTGGGTCTCTCTTGTTAGACCAGGTCGAGCCCGGGAGCTCTCTGGCTAGCAAGGGAACCCACTGCTTGAAGCCTCAATAAAGCTTGCCTTGAGTGCTTAAAGTGGTGTGTGCCCATCTGTGTTGGGACTCTGGTAACTAGAGATCCCTCAGACCACTCTAGACTGAGTAAAAATCTCTAGCA
>01_AE.CN.2006.FJ054.DQ859180
TGGATGGGCTAGTTTACTTCCACGATAAAGACAACGAAATCATTGATGTATGGGTCTACAATACACATGGCTTCTTCCCGTGATCGCCACAACTTCACACCAGGGCCAGGGATCCAGATACGCGTTACGTTTTGAATGGTGCTTCAAGTTAGTAACAGTCGACCCCAAGAGACGTAGAGGAGAACACCAAAGGAGAAAACACTTGCCTGTTACRCCCCATAAGCCAGCATGGCCTAGAGGACGAAGAAGGAGAAGTGCTGATGGGGAAGTTGGCCAGTGCCCTAGCACGAAGACACGTAGCCCGAGAGCTGCGTCCAGAGTACTATAAAGACTGCTGACAATGAAGCTTCTAACTGGGACTTCCGCTGGGGTCTTTCCCGGGGAGGTGTGGCCGCGGCGGAGTTGGGGAGTGGCTAACCCTCAGATGCTGCATAAAAGCAGCCGCTCTTCGCTTGTAATGGGTCTGTCTTGTTAGACCAGGTCGAGCCCGGGAGCTCTCTGGCTAGCAAGGGAACCCACTGCTTAAAGCCTCAATAAAGCTTGCCTTGAGTGCTTAAAGTGGTGTGTGCCCGTCTGTGTTAGGACTCTGGTAACTAGAGATCCCTCAGACACTGCAGMCTGAGTAAAAATCTCTAGCAGTGGCGCCCGAACAGGGACTTGAAAGCGAAAGTTAATAGGGACTCGAAAGCGGAAGTTCCAGAGAAGTTCTCTCGACGCAGGACTCGGCTTGCTGAGGTGCACACAGCAAGAGGCGAGAGCGGCGACTGGTGAGTACGCCAAATTTTGACTAGCGGAGGCTAGAAGGAGAGAGATGGGTGCGAGAGCGTCAGTATTAACTGGGGGAAAATTAGATGCATGGGAAAAAATTCGGTTACGGCCGGGGGGAAAGAAAAAATATAGGATGAAACATTTAGTATGGGCAAGCAGAGAGTTAGAAAGATTCGCACTTAACCCTGGCCTTTTAGAAACAGCAGAAGGATGTCAACAATTAATAGAACAGCTACAGTCAACTCTCAAGACAGGATCAGAAGAACTTAAATCATTATATAATACAGTAGTAACCCTTTGGTGCGTGCACCAAAGGATAGATGTAAAAGACACCAAGGAAGCATTAGATAAAATGGAGGAAGTACAAAAGAAGAGCAAGCAAAAGACACAGCAGGCAGCAGCTGACACAGGAAGCAGCAGCAAAGTCAGCCAAAATTACCCTATCGTGCAAAATGCACAGGGGCAAATGGTACATCAGTCTTTATCACCCAGAACTTTAAATGCATGGGTAAAAGTAGTAGAAGAAAAGGGTTTTAACCCAGAAGTAATACCCATGTTCACAGCATTATCAGAGGGAGCCACCCCACAAGATTTAAATATGATGCTAAACATAGTGGGAGGACACCAGGCAGCAATGCAAATGTTAAAAGAAACCATCAATGAGGAAGCTGCAGAATGGGATAGGGTACACCCAATACAGGCAGGGCCTATTCCACCAGGCCAGATAAGGGAACCAAGGGGAAGTGACATAGCAGGAACTACTAGTACCCTTCAAGAACAAATAGCATGGGTGACAAACAATCCACCTGTCCCTGTAGGAGATATCTATAAAAGGTGGATAATCCTGGGGTTAAATAAAATAGTAAGAATGTATAGCCCTGTTGGCATTCTGGACATAAGACAAGGGCCAAAAGAACCCTTCAGAGACTATGTAGATAGGTTCTATAAAACTCTCAGAGCAGAACAAGCTTCACAGGAAGTAAAAAATTGGATGACAGAAACCTTGTTAGTCCAAAATGCGAACCCAGACTGTAAGTCCATTTTAAAAGCATTAGGAACGGGAGCTTCATTAGAAGAAATGATGACAGCATGCCAGGGAGTGGGAGGACCTAGCCATAAAGCAAGGGTTTTGGCTGAGGCAATGAGCAGCGTACAACATACAAATATAATGATGCAGAGAGGCAATTTTAAGGGCCAGAAAAGAATTAAGTGCTTCAACTGTGGCAAAGAAGGACACCTAGCCAGAAATTGCAGGGCTCCTAGAAAAGAGGGTTGTTGGAAATGTGGGAAGGAAGGACATCAAATGAAAGACTGCACTAATGAGAGACAGGCTAATTTTTTAGGGAAAATTTGGCCTTCCAACAAGGGAAGGCCGGGGAATTTTCCTCAAAGCAGACCAGAGCCAACAGCCCCTCCAGCAGAAAATTGGGGGATGGGCGACGGGGCAGAGACAACCTCCTCACTGAAGCAGGAGCAGAAAGACAGGGTACATCGTCCACCTTTAGTTTCCCTCAAATCACTCTTTGGCAACGACCCCTTGTCACAGTAAAAATAGAAGGACAGCTGAGAGAAGCTCTATTAGATACAGGAGCAGATGATACAGTATTAGAAGATATAAATTTGCCAGGAAAATGGAAGCCAAAAATGATAGGGGGAATTGGAGGTTTTATCAAAGTGAGGCAATATGATCAGGTACTTATAGAAATTTGTGGAAAAAAGGCTATAGGTACAGTATTAGTAGGACCTACACCTGTCAACATAATTGGAAGAAATATGTTGACCCAGATTGGCTGTACTCTAAATTTCCCAATTAGTCCTATTGACACTGTACCAGTAAAATTAAAGCCAGGAATGGATGGGTCAAAGGTTAAACAGTGGCCATTGACAGAAGAAAGAATAAAAGCATTAACAGAAATTTGTAAGGAGATGGAAGAGGAAGGAAAAATCTCAAAAATCGGGCCTGAAAATCCATATAATACTCCAGTATTTGCTATAAAGAAAAAGGATAGCACCAAATGGAGGAAATTAGTAGATTTCAGAGAGCTCAATAAAAGAACTCAGGACTTTTGGGAAGTTCAATTAGGAATACCGCATCCAGCAGGTTTGAAAAAGAAAAAATCAGTAACAGTACTAGATGTGGGAGACGCATATTTTTCAGTCCCTTTAGATGAAAGCTTTAGAAAGTATACTGCATTCACAATACCTAGTCTAAACAATGAGACACCAGGAATCAGATATCAGTACAATGTGCTGCCACAGGGATGGAAAGGATCACCAGCAATATTCCAGAGTAGTATGACAAGAATCTTAGAGCCCTTTAAAATAAAAAATCCGGAAATAGTTATCTATCAGTACATGGATGACTTGTATGTAGGATCTGATTTAGAAATAGAGCAGCACAGAGCAAAAATAGAGGAGCTGAGAGCTCATCTATTCAGCTGGGGATTTACTACACCAGACAAAAAGCATCAAAAGGAACCTCCATTCCTCTGGATGGGGTATGAACTCCATCCTGACAAATGGACAGTCCAGCCTATAGAACTGCCAGATAAAGACAGCTGGACTGTCAATGATATACAGAAATTAGTGGGAAAACTAAATTGGGCAAGTCAAATTTACCCAGGGGTTAAGGTAAAGCAACTGTGTAAACTTCTCAGGGGAACTAAAGCATTAACAGACATAGTACCACTAACTGAAGAAGCAGAACTAGAGTTGGCAGAGAACAGGGAGATTCTAAAAACCCCTGTGCATGGAGTATATTATGACCCATCAAAAGATTTAATAGCAGAAGTACAGAAACAAGGGCAAGACCAATGGACATATCAAATTTATCAAGAACCATTTAAAAATCTAAAAACAGGAAAGTATGCCAGAAAAAGGTCTGCCCACACTAATGATGTAAGACAATTAACAGAAGTGGTGCAAAAAATAGCCACAGAAAGCATAGTAATATGGGGAAAGACCCCTAAATTTAGACTACCCATACAAAGAGAAACATGGGAAACATGGTGGACGGAGTATTGGCAGGCTACCTGGATTCCTGAATGGGAGTTTGTTAATACCCCTCCTCTAGTAAAATTATGGTACCAATTAGAAAAAGACCCCATAGTAGGAGCAGAGACTTTCTATGTAGATGGGGCAGCTAGTAGGGAGACTAAGCTAGGAAAAGCAGGATATGTCACTAACAGAGGAAGACAAAAGGTAGTTTCCCTAACTGAAACAACAAATCAAAAGACTGAATTACACGCAATCTATTTAGCCTTGCAGGATTCAGGATCAGAAGTCAATATAGTAACAGACTCACAATATGCATTAGGAATCATTCAGGCACAACCAGACAGAAATGAATCAGAAATAGTCAACCAAATAATAGAGGAAATAATAAAAAAGGAAAAAGTGCACCTGTCATGGGTACCAGCACACAAAGGGATTGGAGGAAATGAACAAATAGATAAATTAGTCAGTTCAGGAATTAGAAAGGTGCTATTTTTAGATGGGATAGATAAGGCTCAAGAGGAACATGAAAGATATCACAGCAATTGGAGAACAATGGCTAGTGATTTTAATTTGCCACCTGTAGTAGCAAAAGAAATAGTAGCCAATTGTGACAAATGTCAACTAAAAGGGGAAGCAATGCATGGACAAGTAGACTGTAGCCCAGGGATATGGCAGTTAGACTGCACACATCTAGAAGGAAAAATCATCCTGGTAGCAGTCCACGTGGCCAGTGGATATATAGAAGCAGAAGTTATCCCAGCAGAAACAGGACAGGAGACAGCATACTTTCTGCTAAAATTAGCAGGAAGATGGCCAGCAAAAGTAATACACACAGACAATGGTAGCAATTTCACCAGCGCTGCAGTTAAAGCGGCCTGTTGGTGGGCCAACATCCGACAAGAATTTGGGATCCCCTACAATCCTCAAAGTCAAGGAGTAGTAGAATCTATGAATAAGGAATTAAAGAAAATCATAGGGCAGGTAAGAGAGCAAGCTGAACACCTTAAGACAGCACTACAAATGGCAGTATTCATTCACAATTTTAAGAGAAAAGGGGGGATTGGGGGGTACAGTGCAGGGGAAAGAATAATAGACATAATAGCAACAGACATACAAACTAAAGAATTACAAAAACAAATTACAAAAATTCAAAATTTTCGGGTTTATTACAGGGACAGCAGAGATCCAATTTGGAAAGGACCAGCAAAACTACTTTGGAAAGGTGAAGGAGCAGTAGTAATACAAGACGATAGTGATATAAAAGTAGTACCAAGAAGAAAAGCAAAGATCATTAGGGATTATGGAAAACAGATGGCAGGTGATGATTGTGTGGCAGGTAGACAGGATGAGGATTAGAACATGGAACAGTTTAGTAAAACATCATATGTATGTCTCAAAGAACGCTAAAGGGTGGTTTTATAGGCATCATTATGAAAGCCAGCATCCAAAGGTAAGTTCAGAAGTACATATCCCACTAGGAGATGCTAGGTTAGTAATAAGAACATATTGGGGTCTGCAGACAGGAGAAAAGGATTGGCAATTGGGTCATGGAGTCTCCATAGAATGGAGGCAGAGAAAATATAGCACACAAATAGATCCTGACCTAGCGGACCAACTGATTCATCTACAATATTTTGACTGTTTTTCAGACTCTGCTATAAGGAGAGCCATATTAGGACAAGTAGTTAGACATAGGTGTGAATATCCATCAGGACATAATAAGGTAGGATCCCTACAATATTTGGCACTGAAAGCATTAACAACACCAAAGAAGATAAGGCCACCTCTGCCTAGTGTTAAGAAGTTAACAGAAGATAGATGGAACAAGCCCCAGAAGATCAGGGGCCACAGAGAGTGCCCTCCAATGAATGGACATTAGAACTATTAGAGGAGCTTAAAAATGAAGCTGTTAGACATTTTCCTAGGCCTTGGCTTCATGGCTTAGGACAGTACATCTATAACAATTATGGGGATACTTGGGAAGGGGTTGAAGCTATAATAAGAACTTTGCAACAACTACTGTTTGTTCATTTCAGAATTGGGTGTCAACATAGCAGGATAGGCATAATACCAGGGAGAAGAGGCAGGAATGGAGCCGGTAGATCCTAACCTAGAGCCCTGGAATCATCCGGGAAGTAAGCCTACAACTGCTTGTAGCAAGTGTTACTGTAAAATTTGTTGCTGGCATTGCCAACTATGCTTTCTGCAAAAAGGCTTAGGCATCTCCTATGGCAGGAAGAAGCGGAAGCACCGACGAGGAACTCCTCAGAGCAGTAAGGATCATCAAAATCTTATACGAGAGCAGTAAGTAAATATATATGTAATGACACCTTTGGAAATTAGTGCAATAGTAGGACTGATAGTAGCGCTAATCTTAGCAATAGTAGTGTGGACTATAGTAGCTATAGAATTTAAGAAAATACTAAGGCAAAGAAAAATAGACAGGTTAATTAAAAGAATAAGAGAAAGAGCAGAAGACAGTGGAAATGAGAGTGAAGGAGACACAGATGAATTGGCCAAACTTGTGGAAATGGGGGACTTTGATCCTTGGGTTGGTGATAATTTGTAGTGCCTCAAACAATTTGTGGGTTACAGTTTATTATGGGGTTCCTGTGTGGAAAGATGCAGACACCACCCTATTCTGTGCATCAGATGCCAGAGCACATGAGACAGAAGTACACAATATCTGGGTCACACATGCCTGTGTACCCACAGACCCCAACCCACAAGAAATACTCTTGGAAAATGTAACAGAAAATTTTAACATGTGGAAAAATAACATGGTAGAACAGATGCAAGAGGATGTAATCAGTTTATGGGATCAAAGTCTAAAACCATGTGTAAAGTTAACCCCTCTCTGCGTTACCCTAAATTGTACCACGGCTAATTTGCCTAAAAACAACCAAACAGGAGAATATATAGAGATTATAGGGAATATGACAGAGGAAGTAAGAAACTGTTCTTTCAATATGACCACAGGACTAAGAGATAAGCAGCAGAAGGTCCATGCACTTTTTTATAGGCTTGATATAGCACCAATAAATGAAAATAATAGTAATGAAAATAATACTGAGTATAGATTAATAAATTGTAATACTTCAGTCATTAAACAGCCTTGTCCAAAGATATCCTTCGATCCAATTCCTATACATTATTGTACTCCGGCTGGTTATGCGATTTTTAAGTGTAATGATAAGAATTTCAATGGGACAGGGCCATGTAAAAATGTCAGCTCAGTACAATGCACACATGGAATTAAGCCAGTGGTATCAACTCAATTGCTGTTAAATGGCAGTCTATCAGAAGGAGAAATAATAATCAGATCTGAAAATCTCACAAACAATGCCAAAACCATAATAGTGCACCTTAATAAATCAGTAGAAATCAATTGTACCAGACCCTCCAACAATACAAGAACAAGTATACATATAGGACCAGGACAAGTATTCTATAGAACAGGAGAAATAACAGGAGACATAAGAAGAGCATATTGCAAGATTAACGAAACAAAATGGAATAAAACTTTAGAACAGGTAAGGGAAAAATTAAGAGAGCACATTAATAAAACAATAGTCTTTCAACCACCCTCAGGAGGAGATCTAGAGACTACAATGCTTCATTTTAATTGTAGAGGGGAATTTTTCTATTGCAATACATCAAAACTGTTTAATGAAACCAGAGGTAATGGCACTATCATACTTCCATGCAGGATAAAGCAAATTATAAACATGTGGCAGGGAGTGGGACAAGCAATGTATGCTCCTAATGTATGCTCCTCCCATCGGGGAATAATTAATTGTGTATCAAACATTACAGGAATACTATTGACAAGAGATGGTGGTACTAATACTAGTGGGACGAATGAGACCTTCAGACCTGGAGGAGGAAATATGAAGGACAATTGGAGAAGTGAATTATATAAATATAAAGTAGTACAACTTGAACCACTAGGACTAGCACCCACCAAGGCAAAGAGAAGAGTGGTGGAGAGAGAAAAAAGAGCAGTGGGAATAGGAGCTATGATCTTTGGGTTCTTAGGAGCAGCAGGAAGCACTATGGGCGCGGCGTCAATAACGCTGACGGTACAGGCCAGACAATTATTGTCTGGTATAGTGCGACAGCAAAGCAATTTGCTGCAGGCTATAGAGGCGCAACAGCATCTGTTGCAACTCACAGTCTGGGGCATTAAACAGCTCCAGGCAAGAGTCCTGGCTGTGGAAAGATACCTAAAAGATCAAAAGTTCCTAGGACTTTGGGGCTGCTCTGGAAAAATCATCTGCACCACTAATGTGCCCTGGAACTCCACTTGGAGTAATAAAACTTATGACCAGATTTGGGACCACATGACATGGACAGAATGGGAGAGAGAAATTAGCAATTACACAGACCTAATATATGACATACGTACAGAATCGCAGAACCAGCAGGATAGAAATGAAAAGGATTTGCTAGAATTGGATAAATGGGCAAGTCTGTGGAATTGGTTTGACATAACAAGATGGCTGTGGTATATAAAAATATTTATAATGATAGTAGGGGGTTTAATAGGTTTAAGAATAATTTTTGCTGTGCTTTCTATAGTAAATAGAGTTAGGCAGGGATACTCACCATTGTCTTTCCAGATCCCTTCCCATCATCAGAGGGAACCAGACAGGCCCGAAAAAATCGAAGAAGAAGGTGGCGAGCAAGACAGAGACAGATCCGTGCGATTAGTGAGCGGATTCTTAGCACTTGCATGGGACGATCTGCGGAGCCTGTGCCTCTTCAGCTACCGCCGCTTGAGAGACTTCATATCGAGTGTAACGAGGGCTGTGGAACTTCTGGGGCGCAGCAGTCTCAAGGGTCTGAGACGGGGGTGGGAAGGCCTCAAATATCTGGGGAACCTTCTGATATATTGGAGCCAGGAACTAAAAATTAGTGCCATTTCTTTGTTTGATGCTTCAGCAATAGCAATAGCAGGGTGGACAGATAGGGTTATAGAAATAGCACAAGGAGCTTGGAGAGCCATTCTCCACATACCTAGAAGAATCAGACAGGGCTTAGAAAGGGCTTTGCTGTAACATGGGAAACAAGTGGTCAAAAAGTTGGCCTCGGGTCAGGGAAAGAATAAGGCAAACTCCGACAGCAACAGAAGGAGTAGGAGCAGTATCTCAAGATCTAGATAAACATGGAGCAGTAACAAGTAGTAATATGAGTAATGCTGATTGTGTCTGGCTGGAAGCACAAGAGGAAGAGGAGGTAGGCTTTCCAGTCAGGCCACAGGTACCTCTAAGACCAATGGCTTTTAAGGGAGCTTTTGATCTTAGCTTCCTTTTAAGAGAAAAGGGGGGACTGGATGGGCTAATTTACTCCAAGAAAAGACAAGAAATCCTTGATTTATGGGTCTACAATACACAAGGCTTCTTCCCTGATTGGCACAACTACACACCAGGGCCAGGGATCAGATACCCATTATGTTTTGGATGGTGCTTCAAGCTAGTACCAGTCGACCCAAAGGACGTAGAGGAGAACACCAAAGGAGAAAACACCTGCCTGTTACACCCCATAAGCCAGCATGGACTAGAGGACGAAGAAGGAGAAGTGCTGATGTGGAAGTTTGACAGTGCCCTAGCACGAAGACACGTAGCCCGAGAGATGCATCCAGAGTACTATAAAGACTGCTGAACAAGGAAGTTTCTAACTGGGACTTCGGTGGGGGACTTTCCAGGGAAGGTGTGCCCGGGCCGAAGTGGGGGAGTGGCTAACCCCAAGATGCTSCATAAATCCAGCCSCTTTTCGCTAGTACTGGGTCTCTCTTGTAGACCAGGTCGAGCCCCGTGAGCTCTCTGGGCTGACACGGGAGCCCACTGCTTATAGCCTCAATAAAGCTTGCCTTGAGTGCTTAAAGTGGTGTGTGCCCGTCTGTGTTAGGACTCTGGTAACTAGAGATCCCTCAGACCACTCTAGTTTGAGTCAAAATCTCTAGCA
>01_AE.CN.2006.Fj061.EF036536
TGGATGGGCTAATTTACTCCAAGAAAAGACAAGAGATCCTTGACTTATGGGTCTATCACACACAAGGCTTCTTCCCTGATTGGCATAACTACACACCAGGGCCAGGGATCAGATACCCACTGTGTTTTGGATGGTGTTTCAAGTTAGTACCAGTTGACCAAGTAGAAGTAGAAGAGGCCAACCAAGGAGAAAACAACTGCCTGTTACACCCCATGAGCCAGCATAGAATGGAGGACGAAGAAAGAGAAGTGCTGATATAGAAGTTTGACAGTGCCCTAGCACGAAGACACATAGCCCGAGAACTGCACCCAGAGTTCTATAAAGACTGCTGACAAAGAAGTTCTAACTAGAACTTCCGTTGGGGACTTTCCAGAGGAGGTGTGGTCGAGGCGGAGTTGAGGAGTGGCTAACCCTCAGATGCTGCATAAAAGCAGCCGCTTTTCGCTTGTACTAGGTCTCTCTTGTTAGACCAGGTCGAGCCCAGGAGCTCTCTGGCTAGCAGAGGAACCCACTGCTTAAAGCCTTAATAAAGCTTGCCTTGAGTGCTTAAAGTGGTGTGTGCCCATCTGTGTTAAAGGACTCTGGTAACTAGAGATCCCTCAGACCACTCTAGACTGAGTAAAAATCTCTAGCAGTGGCGCCCGAACAGGGACTTGAAAGCGAAAGTTAATAGGGACTCGAAAGCGAAAGTTCCAGAGAAGTTCTCTCGACGCGGGACTCGGCTTGCTGAGGTGCACACAGCAGAGGCGAGAGCGGGCGACTGGTGAGTACGCCAAATTTTGACTAGCGGAGGCTAGAAGGAGAGAGATGGGTGCGAGAGCGTCAGTATTAAGTGGGGGAAAATTAGATGCATGGGAAAAAATTCGGTTACGGCCAGGGGGAAAGAAAAAATATAGAATGAAACATTTAGTATAGGCAAGCAAGGAGTTGGATAGATTTGCACTTAACCCTGGCCTTTTAGAAACAACAGAAGGATGTCAACAAATAATAGAACAGTTACAGCCAAATCTCAAGACAGGATCAGAAGAAATTAAATCATTATATAATGCAGTAGCAGTCCTCTGGTGCGTGCACCAAAGGATAGAAGTAAAAGGCACCAAAGAAGCCTTAGATAAATTAGAGGAAGTACAAAATAAGCAAAAGACACAGCAGGCAGCAACTAGCACAGGAAGCAACAGCAAAGTCAGCCAAAATGTCAGCCAAAATTACCCTATAGTGCAAAATGCACAAGGGCAAATGGTACATCAGCCTTTATCACCTAGAACTTTGAATGCATGGGTAAAAGTAGTAGAAGAAAAGGGCTTTAACCCAGAAGTAATACCCATGTTCTCAGCATTATCAGAGGGAGCCACCCCACAGGATTTAAATATGATGCTAAATATAGTGGGGGGACACCAGGCAGCGATGCAAATGTTAAAAGAAACCATCAATGAGGAAGCTGCAGAATAGGATAAAGTACACCCAGTACATGCAGGGCCTATTCCACCAGGCCAGATGAAGGAACCAAAGGGAAGTGACATAGCAGGAACAACTAGTACCCTTCAGGAACAAATAGGATGGATGACAAGCAATCCACCTATCCCAGTAGGAGAAATCTATAAAAGGTGGATAATCCTAAGATTAAATAAAATAGTAAGAATGTATAGCCCTATTAGCATTTTAGACATAAGACAAGGACCAAAAGAACCCTTCAGAGACTATGTAGATAGGTTCTATAAAACTCTCAGAGCGGAACAAGCTACACAAGAGGTAAAAAATTGGATGACAGAAACCTTGCTAGTCCAAAATGCGAATCCAGACTGTAAGTCCATTTTAAAAGCATTAGGAGCAGGAGCTACATTAGAAGAGATGATGACAGCATGCCAGGGAGTGGGAGGACCTAGCCATAAAGCAAGGGTTTTGGCTGAGGCAATGAGCCAAGCACAACATACAAATATACTGATGCAGAGAGGCAATTTTAAAGGCCAGAAAAGAATTAAGTGCTTCAACTGTGGCAAAGAAGGACACCTAGCCAGAAATTGCAGGGCCCCTAGAAAAAAGGGTTGTTGGAAGTGTGGAAAGGAAGGACATCAAATGAAAGATTGCACTGAAAGACAGGCTAATTTTTTAGGGAAAATTTGGCCTTCCCACAAGGGAAGGCCAGGGAATTTTCCTCAAAGCAGAACAGTGCCAACAGCTCCACCAGCAGAAGACTGGGGGATAGGGAGAGAGACGGCCCCCTTGCTGAAGCAGGAGCCGAAAGAGGAGCAGAAGGACAAGGAATATCCTCCTTCAGTTTCCCTCAAATCACTCTTTGGCAACGACCCCTTGTCACAGTAAAAATAGGAGGACAGTTGAAAGAAGCTCTATTAGATACAGGAGCAGATGATACAGTATTAGAAGATATAAATTTGCCAGGAAAATGGGAACCAAAAATAATAGGAGGAATTAGAGGTTTTATCAGGGTAAGACAATATGATCGGATACTTATAGAAATTTGTGGAAAAAAGGCTGTAGGTACAGTGTTAGTAGGCCCTACACCTGTCAACACAATTGGACGAAATATGTTGACTCAGATTGGTTGTACTTTAAATTTCCCAATTAGTTCTATTGAAACTGTACCAGTAACATTAAAGCCAGGAATGGATGGACCAAAGGTTAAACAGTGGCCATTGACAGAAGAAAAAATAAAAGCATTAACAGATATTTGTAAAGAGATGGAAGAGGAAAGGAAAATTTCAAAAATTGGGCCTGAAAATCCATACAATACTCCAGTATTTGCTATAAAGAAAAAAGACAGCACCAAATGGAGGAAATTAGTAGATTTCAGAGAGCTCAATAAAAGAACTCAGGACTTTTAGGAAGTTCAATTAGGAATACCGCATCCAGCAGGTTTAAAACAGAAAAAATCAGTAACTGTACTAGATGTAGGAGATGCATATTTTTCAGTTCCTTTAGATGAAAACTTTAGAAAGTATACTGCATTCACCATACCTAGTACAAACAATGAGACACCAGGAATCAGATATCAGTATAATGTGCTGCCACAGGGATAGAAAGGATCACCGGCAATATTCCAGAGTAGCATGACAAAAATCTTAGAGCCCTTTAGAGTAAAAAATCCAGAAATAGTTATCTATCAATACATAGATGACTTGTATGTAGGATCTGATTTAGAAATAGGGCAGCACAGAACAAAAGTAGAGGAACTAAGAAAACATCTATTGAGCTAGGGATTCACTACACCAGACAAAAAACATCAGAAGGAACCCCCATTCCTTTGGATAGGATATGAACTCCATCCTGACAGATGGACAGTCCAGCCTATAGAACTGCCAGAAAAAGACAGCTGGACTGTCAATGATATACAAAAATTAGTAGGAAAATTAAATTGGGCAAGTCAAATCTATGCAGGGATTAAGGTAAAGCAACTGTGTAAACTCCTCAGAGGAGCTAAAGCACTAACAGACGTAGTACCACTGACTGAAGAAGCAGAATTAGAATTAGCAGAAAACAGGGAAATTCTAAAAACCCCTGTGCATGGAGTATATTATGACCCATCAAAAGACTTAGTGGCAGAAGTACAGAAGCAAGGGCAAGATCAATGGACATATCAAATTTATCAAGAGCCATTTAAAAATCTGAAAACAGGAAAATATGCAAAAAAAAGGTCTGCTCACACTAATGATGTAAGACAATTAGCAGAAGTAGTGCAAAAAATAGCCACAGAAAGCATAGTAATATGAGGAAAGACCCCTAAGTTTAGGCTACCCATACAAAGAGAAACATAGGAAACATGGTGGACGGAGTATTGGCAGGCTACCTGGATTCCTGAATAGGAGTTTGTCAATACCCCTCCTCTAGTAAAATTATGGTACCAATTAGAAAAAGACCCCATAGTAGGAGTAGAAACTTTCTATGTAGATAGGGCAGCCAGTAAGGAGACTAAGTTAAGAAAAGCAGGGTATGTCACTGACAGAGGAAGACAAAAGGTAGTTTCCCTAACTGAGACAACAAATCAAAAGACTGAATTACAGGCGATCCATTTAGCCTTGCAGGATTCAGGATCAGAAGTAAATATAGTCACAGACTCACAATATGCATTAGGAATCATTCAGGCACATCCAGACAGGAGTGAGTCAGAAGTAGTCAACCAAATAATAGAGGAGTTAATAAAAAAGGAAAAAGTCTACCTGTCATAGGTACCGGCACACAAGGGGATTGGAGGAAATGAACAAGTAGATAAATTAGTCAGTTCAGGAATCAGAAAGGTGCTATTTTTAGATAGGATAGATAAGGCCCAAGGAGAACATGAAAGATATCACAGCAATTAGAGAACAATGGCTAGTGATTTTAATTTGCCACCTATAGTAGCAAAGGAAATAGTAGCCAGCTGTGATAAATGTCAACTAAAAGGGGAAGCTATGCATGGACAAGTGGACTGTAGTCCAAGGATATGGCAATTAGATTGCACACATCTAGAAGGAAAAGTCATCCTGGTAGCAGTCCACGTGGCCAGCGGATATATAGAAGCAGAAGTCATCCCAGCAGAAACAGGACAGGAGACAGCATACTTCCTGCTAAAATTAGCAGGAAGGTGGCCAGTAAAAGTAATACACACAGACAACGGTAGCAATTTCACCAGCGCTGCAGTTAAAGCAGCCTGTTAGTAGGCCAATGTCCAACAAGAATTTAGAATCCCCTACAATCCTCAAAGTCAAGGAGTAGTAGAATCTATGAATAAGGAATTAAAAAAAATCATAAGGCAGATAAGAGAACAAGCTGAACACCTTAAGACAGCAGTACAAATGGCAGTATTCATTCACAATTTTAAAAGAAAAGGGGGGATTGGGGGGTACAGTGCAGGGGAAAGAATAATAGACATAATAGCAACAGACATACAAACTAAAGAATTACAAAAACAAATTACAAAAATTCAAAATTTTCGGGTTTATTACAGGGACAGCAGAGACCCAATTTGGAAAGGACCAGCAAAACTACTCTGGAAAGGTGAAGGGGCAGTAGTAATACAAGACAATAGTGATATAAAAGTAGTACCAAGAAGAAAAGCAAAGATCATTAGAGATTATGGAAAACAGATGGCAGGTGATGATTGTGTGGCAGGTAGACAGGATGAGGATTAGAACATGGCACAGTTTAGTAAAACATCATATATATATCTCAAAGAAAGCTAGAAAGTGGTCCTATAAACATCATTATGAAAGCCAGCATCCAAAGATAAGTTCAGAAGTACAAATCCCACTAGGAGAGGCTAAGTTAATAATAAGAACATATTGGGGTCTGCAGACAGGAGAAAAAGACTGGCAATTGGGTCATGGAGTCCCCATAGAATCGGGGCAGAGAGCATATATAACACAAATAGATCCTGATCTAGCAGATCGACTGATTCATCTACAATATTTTGACTGTTTTTCAGACTCTGCCATAAGGAAAGCCATATTAGGACAAGTAGTTAGACATAGGTGTGAATATCCATCAGGACATGATCAGGTGGGATCCCTACAATATTTAGCACTGAAAGCATTAACAACACCAAAAAAGAGAAGACCACCTCTGCCTAGTGTTAAGAAACTAACAGAAGATAGATGGAACAAGCCCCAGAAGATCGGGGGCCACAGAGAGCATCCTACAATGAATGGACATTAGCACTGTTAGAGGATCTTAAAAATGAAGCTGTTAGACATTTTCCTAGGCCCTGGCTCCTTGGCTTAGGACAGCACATCTATAACACTTATGGGGATACTTGGGAAGGGGTTGAAGCTATAATAACATTGCTGCAACAACTACTGTTTATTCATTTCAGAATTGGGTGTCAACATAGCAGAATAGGCATTACACCAGGGAGAAGAGGCAGGAATGGAGCCAGTAGATCCTAACCTAGAGCCCTGGAAACATCCGGGAAGTCAGCCTCGAACTGCTTGTAATAATTGCTATTGTAAAAAATGTTGCTGGCATTGCCAAATATGCTTTTTGAAAAAGGGCTTAGGCATCTCCTATGGCAGGAAGAAGCGGAAGCACCGACGAAGAACTCCTCAGAGCAGTGAGGATCATCAAAATCCTATACCAGAGCAGTGAGTATAAAAATATATATGTAATGTCACCTTTGCAAATTTGGGCAATAGTAGGACTGATAGTAGCGCTAATCTTAGCAATAGTAGTGTGGACTATAGTAGCTTTAGAATATAAGAAAATACAAAAAGAAAGAAAAATAGAAAAGTTAATTAATAGAATAAGAGAAAGGAGCAGAAGACAGTGGAAATGAGAGTGAAGGGGACACAGATGAGAGTGAAGGGGACACAGATGAATTGGCCCAACTTGTGGAAATGGGGGACTTTGATCCTTGGGTTGGTGATAATGTGTAGTGCCTCAGACAACTTGTGGGTTACAGTTTATTATGGGGTTCCTGTGTGGAAAGATGCAGATACCACCTTATTTTGTGCATCAGATGCCAAGGCACATGAAACAGAAGTGCACAATGCCTGGGCCACACCATGCCTGTGGTACCCACAGACCCCAACCCACAAAGAAATGGTACCTGGAAAATGTAACAAGAACCTTTTAACATGTGGAAAAAATAACATGGTAGAGCAGATGCAGGAAGATGTAATCAGTTTATGGGATGAAAGCCTAAAGCCATGTGCAAAGTTAACTCCTCTCTGTGTTACTTTAATTTGTACCACTGTCAATTGGACCAATGTCACTGAAAGCAGCAATAACAATACAGATTTAAGAAATATAACAGATGAAGTAAGAAACTGTTCTTTTAATACAACCACAGAAATAATAGATAAGCAGCAGCAGGCCTATTCACTTTTTTATAAGCTTGATATAGTACCAATTAAAGGTGATAATAATAATAGTAGTAGTGAATATAGGTTAATAAATTGTAATTCTTCAGTCATTAAGCAGGCTTGTCCAAAGGTATCCTTTGATCCAATTCCCATACATTATTGTACTCCAGCTGGTTATGCGCTTCTAAAGTGTAATGATAAAAAATTCAATGGGACAGGGCCATGTAAAAATGTCAGCTCAGTACAATGCACACATGGAATTAAGCCAGTGGTATCAACTCAATTGTTGTTAAATGGCAGTCTAGCAGAAGAAGGGATAATAATCAGATCTGAAAATCCCACAGACAATGCCAAAACCATAATAGTGCACCTTAATAAATCTGTACAAATCAGTTGTACCAGGCCTTACACCAATTTCAAGACAAAGGTAACTATGGGACCAGGACGAGTATTCTATAGAACAGGAGAGATAATGGGAGATATAAAACAAGCACATTGTAAGATTAATAAAACAGACTGGAATAAAACTTTAGAACAGGTAGCTAACAAATTAAAAGGACGCTTTAATAATAAGACCATCATCTTTCAACCACCCTCAGGAGGGGACCTAGAAATAACAATGCATCATTTTAATTGTAGAGGGGAATTTTTCTATTGCAATACAACAAAACTGTTTAATAACAATATAACAGCACAGAATATTAATGACACTATCACACTCCCATGCAGGATAAAGCAAATTGTAAACATGTGGCAGGGAGTAGGACAAACAATGTATGCTCCTCCCATCACGGGAAACATTAGTTGTACATCAAATATTACAGGAATACTATTAACAAGAGATGGTGGTAATAGTAATGATACAAATGCAAATGAGACCTTCAGACCTGGAGGAGGAAATATAAAGGATAATTGGAGAAATGAATTATATAAATATAAGGTAGTAGAAATTGAACCACTAGGAATAGCACCCACCAGGGCAAAAAGGAGCGTGGTGGAGAGAGAAAAAAGAGCAGTGGGAATAGGAGCTCTGATCTTTGGGTTCCTTAGGGAGCAGCAGGGAGCACTATTGGGCGGCAGCGTCAATAACGCTGACGGTACAGGCCAGGCAATTATTGTCTGGTATAGTGCAACAGCAAAGCAATTTGCTGAGAGCTATAGAGGCGCAACAGCATATGTTGCAACTCACAGTCTGGGGCATTAAACAGCTCCAGGCAAGAGTCCTTGCTGTGGAAAGATACCTAAAAGATCAAAGTTCCTAGGACTTTGGGGCTGCTCTGGAAAAATCATCTGCACCACTGCTGTGCCCTGGAACTCCACTTGGAGTAATAAATCTTATGAAGAGATTTGGGGCAACTTGACATGGACAGAATGGGAGAGAGAAATTAGCAATTACACAAACCAAATATATGGGATACTTACAATATCGCAGAACCAGCAGGACAAAAATGAAAAGGATTTGTTAGAATTGGATAAATGGACAAGTCTGTGGAGTTGGTTTGACATATCAAATTGGCTGTGGTATATAAAAATATTTATAATGATAGTAGGAGGTTCAATAGGTTTAAGAATAGTTTTTTCTGTGCTTTCTATAGTAAATAGAGTTAGGCAGGGATACTCACCTTTGTCTTTCCAGACCCCGATCCATCATCAGAGGGAACCCGACAGGCCAGAAGGAATCGAAGAAGGAGGTGACGAGCAAGGCAGAGACAGATCCGTGAGATTAGTGAGCGGATTCTTAGCTCTTGCGTGGGACGACCTACGGAGCCTGTGCCTCTTCAGCTACCGCCACTTGAGAGACTTCGTCTTGATTGTGACGAGGACTGTGGAACTTCTGGGGAGACGGGGGTGGGAAGGCCTCAAATATCTGGGGAATCTTCTGGTATATTGGATCCAGGAACTGAAAACTAGTCCTATTTCTTGGTTTGATGCTACAGCAGTAGCAGTAGCAGGGTGGACAGATAGGGTTATAGAAGTAGCACAAAGAGCTTGGAGAGCTTTTCTCCATATACCTAGAAGAATTAGACAGGGCTTAGAAAGGGCTTTGCTATAACATGGGAAGCAAGTGTTCAAAAGGTTGCATAGCGGGATGGCCTCAGATCAGGGAAAGAATGAGGAGAACTCCTCCAACTCCTCCAGCAACGGAAGGGGTAGGAGCAGTATCTCAAGATCTAGATAAACATGGAGCAGTAACAAGTAGTAATATGAATAATGCTGATTCTGTCTGGCTGGGAGCACAAGAGGAAGATGAAGAGGGGGTAGGCTTTCCAGTCAGGCCACAGGTACCTCTAAGACCTATGACTTATAAAGGAGCTTTTGATCTTAGCTTCTTTTTAAAAGAAAAGGGGGGACTGGAAGGGCTAGTTTACTCCAAGAAAAGACAAGAGATCCTTGACTTATGGGTTTATCACACACAAGGCTTCTTCCCTGATTGGCATAACTACACAGAAGGGCCAGGAATCAGATACCCACTGTGCTTTGGATGGTGCTTCAAGCTAGTACCAGTTGACAAAGCAGAAGTAGAGGAGACCAGCCAAGGAGAAAACAACTGCCTGCTACACCCCATGAACCAGCATGGAATGGAGGACGAAGAAAGAGAAGTACTGATATGGAAGTTTGACAGCGCCCTAGCACGAAAACACGTAGCCCGAGAACTGCACCCAGAGTTCTATAAAGACTGCTGACAAAGAAGTTTCTGACTAAGAACTTCCGCTGGGGACTTTCCAGGGGAGGTGTGGTCGGGGCGGAGTTGGGGAGTGGCTAACCCTCAGATGCTGCATAAAAGCAGCCGCTTTTCGCTTGTACTGGGTCTCTCTTGTTAGGCCAGGTCGAGCCCGGGAGCTCTCTGGCTAGCAGGGGAACCCACTGCTTGAAGCCTCAATAAAGCTTGCCTTGAGTGCTTAAAGTGGTGTGTGCCCATCTGTGTTAAGGACTCTGGTAACTAGAGATCCCTCAGACCACTCTAGACTGAGTAAAAATCTCTAGCA
>01_AE.CN.2006.Fj062.EF036531
TGGATGGGCTAATTTACTCCAAGAAAAGACAAGAGATCCTTGATTTATGGGTCTATAACACACAAGGCTTCTTCCCTGATTGGCAAAACTACACACCAGGGCCAGGGACCAGATACCCACTGTGTTTTGGATGGTGCTTCAAGTTAGTACCAGTTGACCCAAGAGAAGTAGAGGAGGACAACAAAGAAGAAAACAACTGTCTGTTACACCCCTTGAGCCAGCATGGAATAGAGGACGAAGAAAGAGAAGTGCTGATGTGGAAGTTTGACAGTGCCCTAGCACGAAAACACACAGCCCGAGAACTGCATCCAGAGTACTTTAAAGACTGCTGACAAAGACGTTTCTAACTAGGACTTCCGCTGGGGACTTTCCAGGGGAGGTGTGGCAGGGGCGGAGTTGGGGAGTGGCTAACCCTCAGATGCTGCATAAAAGCAGCCGCTTTTCGCTTGTACTGGGTCTCTCTTTTGCTAGACCAGGTTGAGCCCGGGAGCTCTCTGGCTAGCTAGAGAACCCACTGCCTAAAGCCTCAATAAAGCTTGCCTTGAGTGCTTAAAGTGGTGTGTGCCCATCTGTGTTAGGACTCTGGTAACTAGAGATCCCTCAGACCACTCTAGACTGAGTAAAAATCTCTAGCAGTGGTGCCCGAACAGGGACTTGAAAGCGAAAGTTAATAGGGACTCGAAAGCGAAAGTTCCAGAGAAGTTCCCTCGACGCAAGACTCGGCTTGCTGAGGTGCACACAGCAAGAGGCGAGAGCGGCGACTGGTGAGTACGCCAATTTTTGACTAGCGGAGGCTAGAAGGAGGGAGATGGGTGCGAGAGCGTCAATATTAAGTGGGGGAAAATTAGATGCATGGGAAAAAATTCGGCTACGGCCAGGGGGAAAGAAAAAATATAAACTGAAACATTTAGTATGGGCAAGCAGAGAGTTAGAAAGATTCGCACTTAACCCTGGCCTTTTAGAATCAGCAGAAGGATGTCAACAAATAATAGAACAGTTACAGTCAACTCTCAAGACAGGATCGGAAGAACTTAAATCATTATATAATACAGTAGTAACCCTCTGGTGCGTGCACCAAAGGATAGAGGTAAACGACACCAAGGAAGCTTTAGATAAAATAGAGGAAGCACAAAAGAAGAGCCAGCAAAAGACACAGCAGGCAGCAGCTGGCACAGGAAGCAACAGCACAGTCAGCCAAAATTACCCTATAGTGCAAAATGCACAAGGGCAAATGGTACATCAGCCTTTATCACCTAGAACTTTGAATGCATGGGTGAAAGTAATAGAAGAAAAGGGTTTTAACCCAGAAGTAATACCCATGTTCTCAGCACTATCAGAGGGAGCCACCCCACAAGATTTAAATATGATGCTAAATATAGTGGGGGGACACCAGGCAGCAATGCAGATGTTAAAAGAAACCATCAATGAGGAAGCTGCAGAATGGGATAGGACACATCCAGTACATGCAGGGCCTATTCCACCTGGCCAAATAAGGGAACCAAGGGGAAGTGACATAGCAGGGACTACGAGTACCCTTCAAGAACAGATAGGATGGATGACGAACAATCCACCTATCCCAGTGGGAGAAATCTATAAAAGGTGGATAATCCTGGGGTTAAATAAAATAGTAAGAATGTATACCCCTGTTGGCATTTTGGACATAAGACAAGGGCCAAAAGAACCCTTCAGGGACTATGTAGATAGATTCTATAAAACTCCCAGAGCAGAACAAGCTTCACAGGAAGTAAAAAACTGGATGACAGAAACCTTGCTAGTCCAAAATGCGAATCCAGACTGCAAGTCCATTTTAAAAGCATTAGGAACAGGAGCTACATTAGAAGAAATGATGATAGCATGCCAGGGAGTGGGAGGACCTAGCCATAAAGCAAGGGTCTTGGCTGAGGCAATGAGCCAAGCACAACATGCTAATATAATGATGCAGAGAGGCAATTTTAAGGGCCAGAAAAGAATTAAGTGCTTCAATTGTGGCAAAGAAGGACACTTAGCCGGAAACTGCAGGGCCCCTAGAAAAAAGGGTTGTTGGAAATGTGGAAAGGAAGGACATCAAATGAAAGACTGCACTGAGAGACAGGCTAATTTTTTAGGGAAAATCTGGCCTTCCAACAAGGGAAGGCCGGGGAATTTTCCTCAGAACAGACTAGAGCCAACAGCCCCGCCAGCAGAGAACTGGGGGATGGAGGAAGGGATAACCTCCTTCCTGAAGCAGGAGCAGAAAGACAAGGACCATCCTCTTCCTTCAGTTTCCCTCAAATCACTCTTTGGCAACGACCCCTTGTCACAGTAAAAATAGGAGGACAGTTAAAAGAAGCTCTATTAGATACAGGAGCAGATGATACAGTATTAGAAGATATAAATTTGCCAGGAAAATGGAAACCAAAAATGATAGGGGGAATTGGAGGTTTTATCAAGGTAAGGCAATATGATCAGATACTTGTAGAAATTTGTGGAAAAAAGGCTATAGGTACAGTGTTAGTAGGACCTACACCTGTCAATATAATTGGACGAAATATGTTGACTCAGATTGGTTGTACTTTAAATTTCCCAGTTAGTCCTATTGACACTGTACCAGTAAAATTAAAGCCAGGAATGGATGGACCAAAAGTTAAACAGTGGCCATTGACAGAAGAAAAAATAAAAGCATTAACAGAAATTTGTAAAGAGATGGAAGAGGAAGGAAAAATTTCAAGAATTGGGCCTGAGGATCCATACAATACTCCAATATTTGCTATAAAGAAAAAGGACAGCACCAAATGGAGAAAATTAGTAGATTTCAGAGAGCTCAATAAAAGAACTCAGGACTTTTGGGAAGTTCAATTAGGAATACCGCATCCAGCAGGTTTAAAAAAGAAAAAATCAGTAACAGTACTAGATGTGGGAGATGCATATTTTTCAGTTCCTTTAGATGAGGACTTTAGAAAGTATACTGCATTCACCATACCTAGTATAAACAATGAGACACCAGGAATCAGATATCAGTACAATGTGCTACCTCAGGGATGGAAAGGATCACCAGCAATATTCCAGAGTAGCATGACAAAAATCTTAGAGCCCTATAGAATAAAAAATCCAGAAATGGATATCTATCAATACATGGATGATTTGTTGGTAGGATCTGACTTAGAAATAGGACAGCACAGAGCAAAAATAGAGGAGCTAAGAGCTCATCTATTGAGCTGGGGATTTACTACACCAGACAAAAAGCATCAAAAGGAACCTCCATTCCTTTGGATGGGATATGAACTCCATCCTGACAGATGGACAGTCCAGCCTATAGAACTGCCAGAAAAAGACAGCTGGACTGTCAATGATATACAGAAATTAGTGGGAAAACTAAATTGGGCAAGTCAAATTTATGCAGGGATTAAGGTAAAGCAACTGTGTAAACTCCTCAGGGGAGCTAAAACACTAACAGACGTAGTACCACTGACTGAAGAAGCAGAACTAGAATTGGCAGAGAACAGGGAGATTCTAAAAACCCCTGTGCATGGAGTATATTATGACCCATCAAAAGACTTAGTGGCAGAAGTACAGAAACAAGGGCAGGACCAATGGACATATCAAATTTATCAAGAGCCATTTAAAAATCTAAAAACAGGAAAATATGCCAGAAAAAGGTCTGCTCACACTAATGATGTAAGACAACTAACAGAAGTGGTGCAAAAAATAGCCACAGAAGGCATAGTAATATGGGGAAAGATTCCTAAATTTAGACTACCCATACAAAAAGAAACATGGGAAACATGGTGGATGGAATATTGGCAGGCTACCTGGATTCCTGAATGGGAGTTTGTTAATACCCCTCCTCTAGTAAAATTATGGTACCAATTAGAAAAAGACCCTATAATAGGAGCAGAGACTTTCTATGTAGATGGGGCATGCAGTAGGGAAACTAAGCTAGGAAAAGCAGGGTATGTCACCGACAGAGGAAGACAAAAGGTAGTTTCCCTAACTGAGACAACAAATCAAAAGACTGAATTACATGCAATCCATTTAGCCTTGCAGGATTCAGGATCAGAAGTGAACATAGTAACAGACTCACAATATGCATTAGGAATCATTCATGCACAACCAGACAGGAGTGAATCAGAAGTAGTCAACCAAATAATAGAGGAGCTAATAAAAAAGGAAAAAGTCTACCTGTCATGGGTGCCAGCACACAAGGGGATTGGAGGAAATGAACAAGTAGATAAATTGGTCAGTTCAGGAATCAGGAAGGTGCTGTTCTTAGATGGGATAGATAAGGCTCAAGAAGAACATGAAAGATATCACAGCAATTGGAGAACAATGGCTAGTGATTTTAATTTGCCACCTATAGTAGCAAAGGAAATAGTAGCCAACTGTGATAAATGTCAACTAAAAGGGGAAGCAATGCATGGACAAGTAGGCTGTAGTCCAGGAATATGGCAATTAGATTGCACACATCTAGAAGGAAAAGTCATCCTGGTAGCAGTCCACGTGGCCAGTGGATATATAGAAGCAGAAGTTATCCCAGCAGAAACAGGACAGGAAACAGCATACTTTCTGCTAAAATTAGCAGGAAGATGGCCAGTAAAAGTAATACACACAGACAATGGTAGCAATTTCACCAGCAATGCAGTTAAAGCAGCTTGTTGGTGGGCCAATGTCCGACAGGAATTTGGGATCCCCTACAATCCTCAAAGTCAAGGAGTAGTAGAATCTATGAATAAGGAATTAAAGAAAATCATAGGGCAGATAAGAGAACAAGCTGAACACCTTAAGACAGCTGTACAAATGGCAGTATTCATTCACAATTTTAAAAGAAAAGGGGGGATTGGGGGGTACAGTGCAGGGGAAAGAATAATAGACATAATAGCAACAGACATACAAACTAAAGAATTACAAAAACAAATTACAAAAATTCAAAATTTTCGGGTTTATTACAGGGACAGCAGAGACCCAATTTGGAAAGGATCAGCAAAACTACTCTGGAAAGGTGAAGGGGCAGTAGTAATACAAGACAATAGTGAAATAAAAGTAGTACCAAGAAGAAAAGCAAAGATCATTAGGGATTATGGAAAACAGATGGCAGGTGATGATTGTGTGGCAGGTAGACAGGATGAGGATTAGAACATGGAATAGTTTAGTAAAACATCATATGTATATCTCAAAGAAAGCTAAAGGGTGGTTCTATAGACATCATTATGAAAGCCAGCATCCAAAAGTGAGTTCAGAAGTACATATACCGATAGGAGAGGCTAGACTAGTAATAAGAACATATTGGGGCCTGCAGACAGGAGAATAGGACTGGCATTTGGGTCATGGAGTCTCCATAGAATGGAGGCAGAGAAGATATAGCACACAAATAGATCCTGACCTAGCAGACCAACTGATTCATCTACAATATTTTGACTGTTTTTCAGACTCTGCCATAAGGAGAGCCATATTAGGACAAGTAGTTAGACATAGGTGTGAATACCCATCAGGACATAACAAGGTAGGATCCCTACAATATTTGGCACTGAAAGCATTAACAACACCAAAAAGAATAAGGCCACCTCTGCCTAGTGTTAAGAAATTAACAGAAGACAGATGGAACAAGCCCCAGAGGATCAGGGGCCACCGAGAGAACCCTACAATGCATGGACATTAGAACTGTTAGAGGAGCTTAAAAATGAAGCTGTTAGACATTTTCCTAGGCCCCGGCTCCATGGCTTAGGACAGTACATCTATAACAATTATGGGGATACTTGGGAAGGGGTTGAAGCTATAGTAAGAATTTTGCAACAACTACTGTTTGTTCATTTCAGAATTGGGTGTCAACATAGCAGAATAGGCATTATACCAGGGAGAAGAGGCAGGAATGGAGCCGGTAGATCCTAACCTAGAGCCCTGGAAGCATCCGGGAAGTCAACCTACAACTGCTTGTAGCAAATGTTACTGTAAAAAATGTTGCTGGCACTGCCAATTATGCTTTCTGAAAAAGGGCTTAGGACTCTCCTATGGCAGGAAGAAGCGGAAGCACCGACGAGGACCTTCTCAGAGCAGTAAGGATCATCAAAATCCTGTACCAGAGCAGTAAGTAATAAGTATATGAAATGACACCTTTAGAAATTAGTGCAATAGTAGGACTGATATTAGCGCTAATCTTAGCAATAGTAGTGTGGACTATAGTAGCTATAGAATTTAGGAAAATACTACAGCAAAGGAAAATAGACAGGTTAGTTAAGAGAATAAGAGAAAGAGCAGAAGACAGTGGAAATGAGAGTGAAGGAGACACAGAGGAATTGGCCAAACTTGTGGAAATGGGGGACTTTGATCCTTGGGTTGGCGATAATTTGTAGTGCTGCAGAAAACTTGTGGGTTACAGTTTATTATGGGGTTCCTGTGTGGAGAGATGCAGATACCACCCTATTTTGTGCATCAGATGCCAAAGCACAGGAGAGAGAAGTGCATAATGTATGGGCCACACATGCCCGTGTACCCACAGACCCCAACCCACAAGAAATACAACTGGAAAATGTAACAGAAAATTTTAACATGTGGAAAAATAGAATGGTAGATCAGATGCAGGAGGATGTAATCAGTCTATGGGAACAAAGTCTAAAGCCATGTGTAAAGTTAACTCATCTCTGCGTTATTTTAAATTGTACTGATGCTAACTTCAACACAACCAATGTCACAACCACAACCAATGTCACAACCACAACCATAGTGGGAAATATAACAAATGAAGTGAAAAACTGTTCTTTTAATATGACCACAGAATTTAGAGATAAGAAGCAGAAGGTCTATGCACTTTTTTATAAGCTTGATCTAGTAGGACTTAAAAATAGTACAAATAATAGTGAGTATAGGTTAATAAATTGTAATACTTCAGTCATTAAGCAGGCTTGTCCAAAGATATCTTTTGATCCAATTCCTATACATTATTGTACTCCAGCTGGTTATGCGATTTTTAAGTGTAATAATAAAAATTTCAGTGGGACAGGGCCATGTAAAAATGTCAGCTCAGTACAATGCACACATGGAATTAAGCCAGTGGTATCAACTCAATTGTTGTTAAATGGCAGTTTAGCAGAAGAAAAGATAATAATCAGATCTGAGAATCTCACAAACAATGCCAAAACCATAATAGTGCACCTTAATAAATCTGTAGAAATCAATTGTACCAGACCCTCCAACAATATAAGAATAAGTACAAGGATAGGACCAGGACAAGTGTTCTATAGAACAGGAGCCATAACAGGAGATATAAGAAAGGCATATTGTAAAATTAATGGAACAAAATGGAAAGAAGTTTTAGTACAGGTAGCTGAAGAATTAAAAGAGCACTTTAATAAGACAATAGTCTTTCTACCACACTCAGGGGGAGATCTAGAAGTTACAATGCATCATTTTAATTGTAGAGGGGAATTTTTCTATTGCAATACAACACAACTGTTTAATAATACTTACAATGGAACCCTGAACGAGGAGTACAATGGCACTATCATACTTCCATGCAGAATAAAGCAAATTATAAACATGTGGCAGGAAGTAGGACAAGCAATGTATGCTCCTCCCATCAGTGGAAGAATTAATTGTGTATCAAATATTACAGGGATACTATTGACAAGAGATGGTGGTACGAATGAGACTAACGAGACCTTCAGACCTGGAGGAGGAAATATAAAGGACAATTGGAGAAATGAATTATATAAATATAAAGTAGTACAAATTGAACCACTAGGAATAGCACCCACCAGGGCAAAGAGAAGAGTGGTGGAAAGAGAAAAAAGAGCAGTGGGAATAGGAGCTATGATCTTTGGGTTCTTAGGAGCAGCAGGAAGCACTATGGGCGCGGCGTCAATAACGCTGACGGTACAGGCCAGACAATTATTGTCTGGTATAGTGCAACAGCAAAACAATTTGCTGAGGGCTATAGAGGCGCAGCAGCCTCTGTTTCTTCTCACAGTCTGGGGCATTAACCAGCTCCAGGCAAGAGTCCTGGCTGTGAAAAGATACCTAAAGGATCAAAAGTTCCTAGGACTTTGGGGCTGCTCTGGAAAAATCATCTGCACCACTAATGTGCCCTGGAACTCCACTTGGAGTAATAAATCTTATGAAGAGATTCGGAACAACATGACATGGACAGAATGGGAGAGAGAAATTAGCAATTACACAAACCAAATATATGAGATACTTACAGAATCGCAGAACCAGCAGGAAAGGAATGAAAAGGATCTGTTAGAATTGGATAGGTGGGCAAGCCTGTGGAATTGGTTTGACATAACAAATTGGCTGTGGTATATAAGAATATTTATAATGATAGTAGGAGGTTTAATAGGTTTAAGAATAATTTTTGCTGTGCTTTCTATAGTGAATAGAGTTAGGCAGGGATACTCACCTTTGTCTTTCCAGACCCCTATCCATCATCAGAGGGATCCAGACAGACCCGAAAGAATCGAAGAAGGAGGTGGAGAGCAAGGCAGAGACAGATCCGTGCGATTAGTGAGCGGATTCTTAGCTCTTGCCTGGGACGATCTACGGAGCCTGTGCCTCTTCAGCTACCACCGCTTGAGAGACTTCATCTTGATTGCAACGAGGACTGTGGAACTTCTGGGACACAGCATTCACCAGGGACTGAGACGGGGGTGGGAAGGCCTCAAATATCTGGGGAATCTTCTGTTATATTGGGGACAGGAACTAAAAATTAGTGCTATTTCTTTGTTTGATACTATAGCAATAGCAGTAGCGGGGTGGACAGATAGGATTATAGAAGTAGCACAAGGAGCTTGCAGAGCCATTCTCAACATACCTAGAAGAATTAGACAGGGTTTAGAAAGGGCTTTGTTATAAATGGGAAGCAGGTGGTCAAAAAGTTGGCCTCAGGTCAGGGAAAGAATAAGGCGAACTCCTCCAGCAGCAGCAGAAGGAGTAGGAGCAGTATCTCAAGATCTAAATAAACATGGAGCAATAACAAGTAGTAATATGAATAATGCTGATTGTGTCTGGCTGGAAGCACAAGAGGACGAGGAGGTAGGCTTTCCAGTCAGGCCTCAGGTACCTCTAAGACCAATGACTTTTAAGGAAGCTTTTGATCTTAGCTTCTTTTTAAAAGAAAAGGGGGGACTGGAGGGGCTAATTTACTCCAAGAAAAGACAAGAGATCCTTGATTTATGGGTCTATAACACACAAGGCTTCTTCCCTGATTGGCAAAACTACACACCAGGGCCAGGGACCAGATACCCACTGTGTTTTGGATGGTGCTTCAAGTTAGTACCAGTTGACCCAAGAGAAGTAGAGGAGGACAACAAAGAAGAAAACAACTGTCTGTTACACCCCTTGAGCCAGCATGGAATAGAGGACGAAGAAAGAGAAGTGCTGATGTGGAAGTTTGACAGTGCCCTAGCACGAAAACACACAGCCCGAGAACTGCATCCAGAGTACTTTAAAGACTGCTGACAAAGACGTTTCTAACTAGGACTTCCGCTGGGGACTTTCCAGGGGAGGTGTGGCAGGGGCGGAGTTGGGGAGTGGCTAACCCTCAGATGCTGCATAAAAGCAGCCGCTTTTCGCTTGTACTGGGTCTCTCTTTTGCTAGACCAGGTTGAGCCCGGGAGCTCTCTGGCTAGCTAGAGAACCCACTGCTTAAAGCCTCAATAAAGCTTGCCTTGAGTGCTTAAAGTGGTGTGTGCCCATCTGTGTTAGGACTCTGGTAACTAGAGATCCCTCAGACCACTCTAGACTGAGTAAAAATCTCTAGCA
>01_AE.CN.2006.Fj063.EF036532
TGGATGGGCTAGTTTACTCCAAGAAAAGACAAGAAATCCTTGATTTATGGGTCTACAATACACAAGGCTTCTTCCCTGATTGGCACAACTACACACCAGGGCCAGGGATCAGATACCCATTATGTTTTGGATGGTGCTTCAAGTTAGTACCAGTCGACCCAAGAGACGTAGAGGAGAACACCAAAGGAGAAAACACTTGCCTGTTACACCCCATAAGCCAGCATGGACTAGAGGACGAAGAAGGAGAAGTGCTGATGTGGAAGTTTGACAGTGCCCTAGCACGAAGACACGTAGCCCGAGAGCTGCGTCCAGAGTACTATAAAGACTGCTGACAATGAAGCTTCTAACTGGGACTTCCGCTGGGGTCTTTCCCGGGGAGGTGTGGCCGCGGCGGAGTTGGGGAGTGGCTAACCCTCAGATGCTGCATAAAAGCAGCCGCTCTTCGCTTGTAATGGGTCTGTCTTGTTAGACCAGGTCGAGCCCGGGAGCTCTCTGGCTAGCAAGGGAACCCACTGCTTAAAGCCTCAATAAAGCTTGCCTTGAGTGCTTAAAGTGGTGTGTGCCCGTCTGTGTTAGGACTCTGGTAACTAGAGATCCCTCAGACCACTCTAGACTAAGTAAAAATCTCTAGCAGTGGCGCCCGAACAGGGACTCGAAAGCGAAAGTTAATAGGGACTCGAAAGCGAAAGTTCCAGAGAAGTTCTCTCGACGCAGGACTCGGCTTGCTGAGGTGCACACAGCAAGAGGCGAGAGCGGCGACTGGTGAGTACGCCAATTTTTGACTAGCGGAGGCTAGAAGGAGAGAGATGGGTGCGAGAGCGTCAGTATTAACTGGGGGAAAATTAGATGCATGGGAAAAAATTCGGTTACGGCCAGGGGGAAAGAAAAAATATAGGATAAAACATTTAGTATGGGCAAGCAGAGAGTTAGAAAGATTCGCACTTAACCCTGGCCTTTTAGAAACAGCAGAAGGATGTCAACAGCTAATAGAACAACTACAGTCAACTCTCAAGACAGGATCAGAAGAGCTTAAATCATTATATAATACATTAGCAACCCTCTGGTGCGTGCACCAAAGGATAGATGTGAAAGACACCAAGGAAGCATTAGATAAAATGGAGGAAGCACAAAATAAGAGCAAGCAAAAGACACAGCAAGCAGTAGCTGACACAGGAAGCAGCAGCAAAGTCAGCCAAAATTACCCTATCGTGCAAAATGCACAAGGGCAAATGGTACATCAGTCTTTATCACCCAGAACTTTAAATGCATGGGTAAAAGTAGTAGAAGAAAAGGGTTTTAACCCAGAAGTAATACCCATGTTCTCAGCATTATCGGAGGGAGCCACCCCACAAGATTTAAATATGATGCTGAACATAGTGGGAGGACACCAGGCAGCAATGCAAATGTTAAAAGAAACCATCAATGAGGAAGCTGCAGAATGGGATAGGGTACACCCAGTACAGGCAGGGCCTATTCCACCAGGCCAGATAAGGGAACCAAGGGGAAGTGACATAGCAGGAACTACTAGTAACCTTCAAGAACAAATAGCATGGATGACGAACAAACCACCTATCCCTGTAGGAGATATCTATAAAAGGTGGATAATCCTGGGGTTAAATAAAATAGTAAGAATGTATAGCCCTGTTGGCATTCTGGACATAAGACAAGGGCCAAAAGAACCCTTCAGAGACTATGTAGATAGGTTCTATAAAACTCTCAGAGCAGAACAAGCTTCACAGGAAGTAAAAAATTGGATGACAGAAACCTTGTTAGTCCAAAATGCGAACCCAGACTGTAAGTCCATTTTAAAAGCATTAGGAACGGGAGCTTCATTAGAAGAAATGATGACAGCATGCCAGGGAGTGGGAGGACCTAGCCATAAAGCAAGGGTTTTGGCTGAGGCAATGAGCAGCGTACAACATACAAATATAATGATGCAGAGAGGCAATTTTAAGGGCCAGAAAAGGATTAAGTGCTTCAACCGTGGCAAAGAGGGACACCTAGCCAGAAATTGCAGGGCCCCTAGAAAAAAGGGTTGTTGGAAATGTGGGAAGGAAGGACATCAAATGAAAGACTGCACTACTGAGAGACAGGCTAATTTTTTAGGGAAAATTTGGCCTTCCAGCAAGGGAAGGCCGGGGAATTTTCCTCAAAGCAGACCAGAGCCAACAGCCCCACCAGCAGAAAATTGGGGGATGGGGGAAGAGACAACCTCCTCACTGAAGCAGGAGCAGAAAGACAGGGACAACCCTCCTCCTTTAGTTTCCCTCAAATCACTCTTTGGCAACGACCCCTTGTCACAGTAAAAATAGAAGGACAGCTGAGAGAAGCTCTATTAGATACAGGAGCAGATGATACAGTATTAGAAGATATAAATTTGCCAGGAAAATGGAAGCCAAAAATGATAGGGGGAATTGGAGGTTTTATCAAAGTGAGGCAATATGATCAGGTACTTATAGAAATTTGTGGAAAAAAGGCTATAGGTACAGTATTAGTAGGACCTACACCTGTCAACATAATTGGAAGAAATATGTTGACTCAGATTGGCTGTACTTTAAATTTCCCAATTAGTCCTATTGACACTGTACCAGTAAAATTAAAGCCAGGAATGGATGGGCCAAAGGTTAAACAGTGGCCATTGACAGAAGAAAAAATAAAAGCATTAACAGAAATTTGTAAGGAGATGGAAGAGGAAGGAAAAATCTCAAAAATCGGGCCTGAAAATCCATATAATACTCCAGTATTTGCTATAAAGAAAAAAGATAGCACCAAATGGAGGAAATTAGTAGATTTCAGAGAGCTCAATAAAAGAACTCAGGACTTTTGGGAAGTCCAATTAGGAATACCGCGTCCAGCAGGTTTGAAAAAGAAAAAATCGGTAACAGTACTAGATGTGGGAGATGCATATTTTTCAGTTCCTTTAGATGAAAGCTTTAGAAAGTATACTGCATTCACAATACCTAGTCTAAACAATGAGACACCAGGAATCAGATATCAGTACAATGTGCTGCCACAGGGATGGAAAGGATCACCAGCAATATTCCAGAGTAGCATGACAAAAATCTTAGAGCCCTTTAAAATAAAAAATCCAGAAATAGTTATCTATCAGTACATGGATGACTTGTATGTAGGATCTGATTTAGAAATAGAGCAGCACAGAGCAAAAATAGAGGAGCTGAGAGCTCATCTATTCAGCTGGGGATTTACTACACCAGACAAAAAGCATCAAAAGGAACCTCCATTCCTCTGGATGGGATATGAACTCCATCCTGACAAATGGACAGTCCAGCCTATAGAACTGCCAGAAAAAGACAGCTGGACTGTCAATGATATACAGAAATTAGTGGGAAGACTAAATTGGGCAAGTCAAATTTATACAGGGATTAAGGTAAAGCAACTGTGTAAACTTCTCAGGGGAACTAAAGCATTAACAGACATAGTACCACTAACTGAAGAAGCAGAACTAGAGTTGGCAGAGAACAGGGAGATTCTAAAAACCCCTGTGCATGGAGTATATTATGACCCATCAAAAGATTTAATAGCAGAAGTACAGAAACAAGGGCAAGACCAATGGACATATCAAATTTATCAAGAACCATTTAAAAATCTAAAAACAGGAAAGTACGCCAGAAAAAGGTCTGCCCACACTAATGATGTAAGACAATTAACAGAAGTGGTGCAAAAAATAGCCACAGAAGGCATAGTAATATGGGGAAAGACCCCTAAATTTAGACTACCCATACAAAGAGAAACATGGGAAACATGGTGGACGGAGTATTGGCAGGCTACCTGGATTCCTGAATGGGAGTTTGTTAATACCCCTCCTCTAGTAAAATTATGGTACCAATTAGAAAAAGACCCCATAGTAGGAGCAGAGACTTTCTATGTAGATGGGGCAGCTAGTAGGGAGACTAAGCTAGGAAAAGCAGGATATGTCACTAACAGAGGAAGACAAAAGGTAGTTTCCCTAACTGAGACAACAAATCAAAAGACTGAATTGCACGCAATCTATTTAGCCTTGCAGGATTCAGGATCAGAAGTAAATATAGTAACAGACTCACAATATGCATTAGGAATCATTCAGGCACAACCAGACAGAAGTGAATCAGAAATAGTCAACCAAATAATAGAGGAACTAATAAAAAAGGAAAAGGTCTACCTGTCATGGGTACCAGCACACAAAGGGATTGGAGGAAATGAACAAATAGATAAATTAGTCAGTTCAGGAATTAGAAAGGTGCTATTTTTAGATGGGATAGATAAGGCTCAAGAAGAACATGAAAGATATCACAGCAATTGGAGAACAATGGCTAGTGATTTTAATTTACCACCTGTAGTAGCAAAAGAAATAGTAGCCAATTGTGACAAATGTCAACTAAAAGGGGAAGCAATGCGTGGACAAGTAGACTGTAGCCCAGGGATATGGCAGTTAGATTGCACACATCTAGAAGGAAAAGTCATCCTAGTAGCAGTCCACGTGGCCAGTGGATACATAGAAGCAGAAGTTATTCCAGCAGAAACAGGACAGGAGACAGCATACTTTCTGCTAAAATTAGCAGGAAGATGGCCAGTAAAAGTAATACACGCAGACAACGGTAGCAATTTCACCAGCGCTGTAGTTAAAGCAGCCTGTTGGTGGGCCAACATCCAACAAGAATTTGGGATCCCCTACAATCCTCAAAGTCAAGGAGTAGTAGAATCTATGAATAAGGGATTAAAGAAAATCATAGGGCAGGTAAGAGAGCAAGCTGAACACCTTAAGACAGCAGTACAAATGGCAGTATTCATCCACAATTTTAAAAGAAAAGGGGGGATTGGGGGGTACAGTGCAGGGGAAAGAATAATAGACATAATAGCAACAGACATACAAACTAAAGAATTACAAAAACAAATTACAAAAATTCAAAATTTTCGGGTTTATTACAGGGACAGCAGAGATCCAATTTGGAAAGGACCAGCAAAACTACTTTGGAAAGGTGAAGGAGCAGTAGTAATACAAGACAATAGTGATATAAAAGTAGTACCAAGAAGAAAAGCAAAGATCATTAGGGATTATGGAAAACAGATGGCAGGTGATGATTGTGTGGCAGGTAGACAGGATGAGGATTAGAACATGGAACAGTTTAGTAAAACATCATATGTATGTCTCAAAGAAAGCTAAAGGGTGGTTTTATAGGCATCATTATGAAAGCCGGCATCCAAAGGTAAGTTCAGAAGTACATATCCCACTAGGAGATGCTAGATTAGTAATAAGAACATATTGGGGTCTGCAGACAGGAGAAAAGGACTGGCAATTGGGTCATGGAGTCTCCATAGAATGGAGGCAGAGAAAATATAGCACACAAATAGATCCTGACCTAGCAGACCAACTGATTCATCTACAATATTTTGACTGTTTTTCAGACTCTGCTATAAGGAGAGCCATATTAGGACAAGTAGTTAGACATAGGTGCGAATATCCATCAGGACATAATAAGGTAGGATCCCTACAATATTTGGCACTGAAAGCATTAACAACACCAAAAAAGATAAGGCCACCTCTGCCTAGTGTTAAGAAGTTAACAGAAGATAGATGGAACAAGCCCCAGAAGATCAGGGGCCACAGAGAGCGCCCTCCAATGAATGGACATTAGAACTATTAGAGGAGCTTAAAATTGAAGCTGTTAGACATTTTCCTAGGTCTTGGCTTCATGGCTTAGGACAGTACATCTATAACAATTATGGGGATACTTGGGAAGGGGTTGAAGCTATAATAAGAACTTTGCAACAACTACTGTTTGTTCATTTCAGAATTGGGTGTCGACATAGCAGGATAGGCATAATACCAGGGAGAAGAGGCAGGAATGGAGCCGGTAGATCCTAACCTAGAGCCCTGGAATCATCCGGGAAGTAAGCCTACAACTGCTTGTAGCAAGTGTTACTGTAAAAATTGTTGCTGGCATTGCCAACTATGCTTTCTGAAAAAAGGCTTAGGCATCTCATATGGCAGGAAGAAGCGGAAGCGCCGACGAGGAACTCCTCAGAGCAGTAAGGATCATCAAAATCTTACACGAGAGCAGTAAGTATATATATATGTAATGACACCTTTGGAAATTAGTGCAATAGTAGGACTGATAGTAGCGCTAATCTTAGCAATAGTAGTGTGGACTATAGTAGTTATAGAAATTAAGAAAATACTAAGGCAAAGAAAAATAGACAGGTTAATTGAAAGAATAAGAGAAAGAGCAGAAGACAGTGGAAATGAGAGTGAGGGAGACACAGATGACTCGGCCAAACTTGTGGAAATGGGGGACTTTGATCCTTGGGTTGGTGATAATTTGTAGTGCCTCAAACAATTTGTGGGTTACAGTTTATTATGGGGTTCCTGTGTGGAAAGATGCAGACACCACCCTATTCTGTGCATCAGATGCCAAAGCACATGAGAGAGAAGTACACAATGTCTGGGCCACACATGCCTGTGTACCCACAGACCCCAACCCACAAGAAATATTCTTGGAAAATGTAACAGAAAATTTTAACATGTGGAAAAATAACATGGTAGAGCAGATGCAGGAGGATGTAATCAGTTTATGGGATCAAAGTCTAAAACCATGTGAAAAGTCAACCCCTCCCTGTGTTACTCTAAATTGTACCACGGGTAATTTGACCAAGACTACTGCCGCCGACRCAAGGAATATAGGGAATATAACAGACGAAGTAAGAAACTGTTCTTTTAATATGACCACAGAACTAAGAGATAAGCAGCAGAAGGTCTATGCACTTTTTTATAGGCTTGATATAGCACAAATAAATGAAAACAATAATGAAAGTTATAGATTAATAAATTGTAATACTTCCGGCATTCAACAGGCTTGTCCAAAGATATCCTTTGATCCAATTCCTATACATTATTGTACTCCAGCTGGTTATGCAATTTTTAAGTGTAATGATAAGAATTTCAATGGGACAGGGCCATGTAAAAATGTCAGCTCAGTACAATGCACACATGGAATTAAGCCAGTGGTATCAACTCAATTGCTGTTAAATGGCAGTCTATCAGAAGGAGAGATAATAATCAGATCTGAAAATCTCACAAACAATGCCAAAACCATAATAGTGCACCTTAATGAATCAGTAGAAATCAATTGTACCAGACCCTCCAACAATACAAGAACAAGTATACGTATAGGACCAGGACAAGTATTCTATAGAACAGGAGACATAACAGGAGATACAAGAAGAGCATATTGCGAGGTTAACGGAACAAAATGGAATAAAACTTTAGAACAGGTAAAGAAAAAATTAGGAGAGCACTTTAATAAAACAATAATCTTTCAGCAACCCTCAGGAGGAGATCTAGAAATTACAATGCTTCACTTTAATTGTAGAGGGGAATTTTTCTATTGCAATACATCAAAACTGTTTAATGATACAGGAAATAGAAATAAAACCAGAGGTACTAATGACACTATCATACTTCCATGCAGGATAAAGCAAATTATAAACATGTGGCAGGGAGCGGGACAAGCAATGTATGCTCCTCCCATCAGGGGAATAATTAAATGTGTATCAAACATTACAGGAATACTATTGACAAGAGATGGTGGTACTAATACTAGTGACAATGAGACCTTCAGACCTGGAGGAGGAAATATGAAGGACAATTGGAGAAGTGAATTATATAAATATAAAGTAGTACAACTTGAACCACTAGGACTAGCACCCACCAAGGCAAAGAGAAGAGTGGTGGAGAGAGAAAAAAGAGCAGTGGGAATAGGAGCTATGATCTTTGGGTTCTTAGGAGCAGCAGGAAGCACTATGGGCGCGGCGTCAATAACGCTGACGGTACAGGCCAGACAATTATTGTCTGGTATAGTGCGGCAGCAGAGCAATTTGCTGCAGGCTATAGAGGCGCAACAGCATCTGTTGCAACTCACAGTCTGGGGCATTAAACAGCTCCAGGCAAGAGTCCTGGCTGTGGAAAGATACCTAAAAGATCAAAAGTTCCTAGGACTTTGGGGCTGCTCTGGAAAAATCATCTGCACCACTAATGTGCCCTGGAACTCCACTTGGAGTAATAAAACTTATGATGAGATTTGGAGCAACATGACATGGGCAGAATGGGAGAGAGAAATTAGCAATTACACAGAACTAATATATGACATACTTACAGAATCGCAGAACCAGCAGGACAGAAATGAAAAGGATTTGCTGGAATTGGATAAATGGGCAAATCTGTGGAATTGGTTTAGCATAACAAATTGGCTGTGGTATATAAAAATATTTATAATGATAGTAGGAGGTTTAATAGGTTTAAGAATAATTTTTACTGTGCTTTCTATAGTAAATAGAGTTAGGCAGGGATACTCACCGTTGTCTTTCCAGATCCCCTCCCATCATCAGAGGGAACCAGACAGACCCGAAAGAATCGAAGAAGAAGGTGGCGAGCAAGACAGAGACAGATCCGTGCGCTTAGTGAGCGGATTCTTAGCACTTGCATGGGACGATCTGCGGAGCCTGTGCCTCTTCAGCTACCACCGCTTGAGAGACTTCATATCGATTGTAACGAGGACTGTGGAACTTCTGGGACGCAGCAGTCTCAAGGGACTGAGACAGGGGTGGGAAGGCCTCAAATATCTGGGGAACCTTCTGATATATTGGAGCCAGGAATTAAAAATTAGTGCCATTTCTTTGTTTGATGCTTTAGCAGTAGCAGTAGCAGGGTGGACAGATAGGGTTATAGAAGTAGCACAAAGAGCTTGGAGAGCCATTCTCCACATACCTAGAAGAATCAGACAGGGCTTAGAAAGGGCTTTGCCGTAACATGGGAAACAAGTGGTCAAAAAGCTGGCCTCAGGTCAGGGAAAGAATAAGGCAAACTCCGACAGCAACAGAAGGAGTAGGAGCAGTATCTCAAGAGCTAGACAAACATGGAGCAGTAACAAGTAGTAATATGAATAATGCTGATAGTGTCTGGCTGGAAGCACAAGAGGAAGAGGAGGTAGGCTTTCCAGTCAGGCCACAGGTACCTCTAAGACCAATGACTTTTAAGGGAGCTTTTGATCTTAGCTTCTTTTTAAAAGAAAAGGGGGGACTGGATGGGCTAGTTTACTCCAAGAAAAGACAAGAAATCCTTGATTTATGGGTCTACAATACACAAGGCTTCTTCCCTGATTGGCACAACTACACACCAGGGCCAGGGATCAGATACCCATTATGTTTTGGATGGTGCTTCAAGTTAGTACCAGTCGACCCAAGAGACGTAGAGGAGAACACCAAAGGAGAAAACACTTGCCTGTTACACCCCATAAGCCAGCATGGACTAGAGGACGAAGAAGGAGAAGTGCTGATGTGGAAGTTTGACAGTGCCCTAGCACGAAGACACGTAGCCCGAGAGCTGCGTCCAGAGTACTATAAAGACTGCTGACAATGAAGCTTCTAACTGGGACTTCCGCTGGGGTCTTTCCCGGGGAGGTGTGGCCGCGGCGGAGTTGGGGAGTGGCTAACCCTCAGATGCTGCATAAAAGCAGCCGCTCTTCGCTTGTAATGGGTCTGTCTTGTTAGACCAGGTCGAGCCCGGGAGCTCTCTGGCTAGCAAGGGAACCCACTGCTTAAAGCCTCAATAAAGCTTGCCTTGAGTGCTTAAAGTGGTGTGTGCCCGTCTGTGTTAGGACTCTGGTAACTAGAGATCCCTCAGACCACTCTAGACTAAGTAAAAATCTCTAGCA
>01_AE.CN.2006.Fj064.EF036533
TGGATGGGCTAATTTACTCCAAGAAAAGACAAGAGATCCCTGATTTGTGGGTCTATAATACTCAAGGCTTCTTCCCTGATTGGCAAAACTACACACCAGGGCCAGGGACCAGATTCCCACTGTGTTTTGGATGGTGCTTCAAGCTAGTACCAGTTGATCCAAGAGAGGTAGAGGAAGAAAACAAAGGGGAAAACAACTGCCTGTTACACCCCATGAGCCAGCATGGAATAGATGACAACGAAAGAGAAGTGCTGATGTGGAAGTTTGACAGCTCCCTAGCACGAAAACACATAGCCCGAGAACTGCGTCCAGAGTACTACAAAGACTGCTGACAAAGAAGTTTCTAACTAGGACTTCCGCTGGGGACTTTCCAGGGGAGGTGTGGCCGGGGAGGAGTTGGGGAGTGGCTAACCCTCAGATGCTGCATAAAAGCAGCCGCTTTTCGCTTGTACTGGGTCTCTCTTGGTAGACCAGGTCGAGCCCGGGAGCTCTCTGGCTAGCAAGGGAACCCACTGCTTAAAGCCTCAATAAAGCTTGCCTTAAGTGCTTAAAGTAGTGTGTGCCCGTCTGTGTTAGGACTCTAGTAACTAGAGATCCCTCAGACCACTCTAGACTAAGTAAAAATCTCTAGCAGTGGCGCCCGAACAGGGACTTGAAAGCGAAAGTTAATAGGGACTCGAAAGCGAAAGTTCCAGAGAAGTTCTCTCGACGCTGGACTCGGCTTGCTGAGGTACACACAGCAAGAGGCGAGAGCGGCGAACTGGTAAGTACGCCAATTTTTGACTAGCAGAAGCTAGAAGGAGAGAGATGGGTGCGAGAGCGTCAGTATTAAGTGGGGGAAAATTAGATGCATGGGAAAAAATTCGGTTACGGCCAGGAGGAAAGAAAAAATATAGGATAAAACATTTAGTATGGGCAAGCAGAGAGTTAGAAAGATTCGCGCTTAACCCTGGCCTCTTAGAAACAGCAGAAGGATGTCAACAGATAATAGAACAGTTACAGTCAACTCTCAAGACAGGATCAGAAGAACTTAAATCATTATTTAATTTAGTAGTAACCCTCTGGTGCGTACACCAAAGGATAGATGTAAAAGACACCAAGGAAGCTTCAGATAAATTAGAGGAAGTACAAAAGAAGAGCCAGCAAAAAACACAGCAGGCAGCAGCTGGCACAGGAAGCAGCAGCAAAGTCAGCCAAAATTACCCTATAGTGCAAAATACACAAGGGCAAATGGTACATCAGCCTTTATCACCTAGAACTCTGAATGCATGGGTGAAAGTAGTAGAGGAAAAAGGTTTTAACCCAGAAGTAATACCCATGTTCTCAGCATTATCAGAGGGAGCCACCCCACAAGATTTAAATATGATGCTAAATATAGTGGGGGGACACCAGGCAGCAATGCAGATGTTAAAAGAAACCATCAATGAGGAAGCTGCAGAATGGGATAGGTTACACCCAGTACATGCAGGACCTATTCCACCAGGCCAGATGAAGCGGCAACCAAGGGGAAGTGACATAGCAGGAACTACTAGTACCCTTCAAGAACAAATAGGATGGATGACAAATAATCCACCTATCCCAGTGGGAGACATCTATAAAAGGTGGATAATCCTGGGATTGAATAAAATAGTAAGAATGTATAGCCCTGTTGGCATTTTGGACATAAAACAAGGGCCAAAAGAGCCCTTCAGAGACTATGTAGACAGGTTTTATAAAACTCTCAGAGCGGAACAAGCTACACAGGAGGTAAAAAACTGGATGACAGAAACCTTGTTAGTCCAAAATGCGAATCCAGACTGTAAGTCCATTTTAAAAGCATTAGGAACAGGAGCTACATTAGAAGAAATGATGACAGCATGCCAGGGAGTGGGAGGACCTAGCCATAAGGCAAGGGTTTTGGCTGAGGCAATGAGCCATGTTCAAAATACAAATATAATGATGCAGAGAGGCAATTTTAAGGTCCAGAAAAGAATTAAGTGCTTCAACTGTGGCAAAGAAGGACACCTAGCCAGAAATTGCAGGGCCCCTAGAAAGAAGGGTTGTTGGAAATGTGGGCAAGAAGGACATCAAATGAAAGACTGCACTGGGAGACAGGCTAATTTTTTAGGCAAAATTTGGCCTTCCAACAAGGGAAGGCCAGGGAATTTTCCTCAGAGCAGAACAGAGCCAACAGCCCCACCAGCAGAAAATTGGGGGATGGGGGAAGAGATAACCTCCTTCCTGAAGCAGGAGCAGAAAGACAAGGAGCATCCTGCTCCTTCAGTTTCCCTCAAATCACTCTTTGGCAACGACCCCTTGTTACAGTAAAAATAGGAGGACAGTTAAAAGAAGCTCTATTAGATACAGGAGCAGATGATACAGTATTAGAAGATATAAATTTGCCAGGAAAATGGAAACCAAAAATGATAGGGGGAATTGGAGGTTTTATCAAGGTAAGGCAATATGATCAGATACTTGTAGAAATTTGTGGAAAAAAGGCTATAGGTACAGTGTTAGTAGGACCTACACCTGTCAATATAATTGGACGAAATATGTTGACTCAGATTGGTTGTACTTTAAATTTCCCAGTTAGTCCTATTGACACTGTACCAGTAAAATTAAAGCCAGGAATGGATGGACCAAAAGTTAAACAGTGGCCATTGACAGAAGAAAAAATAAAAGCATTAACAGAAATTTGTAAAGAGATGGAAGAGGAAGGAAAAATTTCAAGAATTGGGCCTGAGGATCCATACAATACTCCAATATTTGCTATAAAGAAAAAGGACAGCACCAAATGGAGAAAATTAGTAGATTTCAGAGAGCTCAATAAAAGAACTCAGGACTTTTGGGAAGTTCAATTAGGAATACCGCATCCAGCAGGTTTAAAAAAGAAAAAATCAGTAACAGTACTAGATGTGGGAGATGCATATTTTTCAGTTCCTTTAGATGAGGACTTTAGAAAGTATACTGCATTCACCATACCTAGTATAAACAATGAGACACCAGGAATCAGATATCAGTACAATGTGCTACCTCAGGGATGGAAAGGATCACCAGCAATATTCCAGAGTAGCATGACAAAAATCTTAGAGCCCTATAGAATAAAAAATCCAGAAATGGATATCTATCAATACATGGATGATTTGTTGGTAGGATCTGACTTAGAAATAGGACAGCACAGAGCAAAAATAGAGGAGCTAAGAGCTCATCTATTGAGCTGGGGATTTACTACACCAGACAAAAAGCATCAAAAGGAACCTCCATTCCTTTGGATGGGATATGAACTCCATCCTGACAGATGGACAGTCCAGCCTATAGAACTGCCAGAAAAAGACAGCTGGACTGTCAATGATATACAGAAATTAGTGGGAAAACTAAATTGGGCAAGTCAAATTTATGCAGGGATTAAGGTAAAGCAACTGTGTAAACTCCTCAGGGGAGCTAAAACACTAACAGACGTAGTACCACTGACTGAAGAAGCAGAACTAGAATTGGCAGAGAACAGGGAGATTCTAAAAACCCCTGTGCATGGAGTATATTATGACCCATCAAAAGACTTAGTGGCAGAAGTACAGAAACAAGGGCAGGACCAATGGACATATCAAATTTATCAAGAGCCATTTAAAAATCTAAAAACAGGAAAATATGCCAGAAAAAGGTCTGCTCACACTAATGATGTAAGACAACTAACAGAAGTGGTGCAAAAAATAGCCACAGAAGGCATAGTAATATGGGGAAAGATTCCTAAATTTAGACTACCCATACAAAAAGAAACATGGGAAACATGGTGGATGGAATATTGGCAGGCTACCTGGATTCCTGAATGGGAGTTTGTTAATACCCCTCCTCTAGTAAAATTATGGTACCAATTAGAAAAAGACCCTATAATAGGAGCAGAGACTTTCTATGTAGATGGGGCATGCAGTAGGGAAACTAAGCTAGGAAAAGCAGGGTATGTCACCGACAGAGGAAGACAAAAGGTAGTTTCCCTAACTGAGACAACAAATCAAAAGACTGAATTACATGCAATCCATTTAGCCTTGCAGGATTCAGGATCAGAAGTGAACATAGTAACAGACTCACAATATGCATTAGGAATCATTCATGCACAACCAGACAGGAGTGAATCAGAAGTAGTCAACCAAATAATAGAGGAGCTAATAAAAAAGGAAAAAGTCTACCTGTCATGGGTGCCAGCACACAAGGGGATTGGAGGAAATGAACAAGTAGATAAATTGGTCAGTTCAGGAATCAGGAAGGTGCTGTTCTTAGATGGGATAGATAAGGCTCAAGAAGAACATGAAAGATATCACAGCAATTGGAGAACAATGGCTAGTGATTTTAATTTGCCACCTATAGTAGCAAAGGAAATAGTAGCCAACTGTGATAAATGTCAACTAAAAGGGGAAGCAATGCATGGACAAGTAGGCTGTAGTCCAGGAATATGGCAATTAGATTGCACACATCTAGAAGGAAAAGTCATCCTGGTAGCAGTCCACGTGGCCAGTGGATATATAGAAGCAGAAGTTATCCCAGCAGAAACAGGACAGGAAACAGCATACTTTCTGCTAAAATTAGCAGGAAGATGGCCAGTAAAAGTAATACACACAGACAATGGTAGCAATTTCACCAGCAATGCAGTTAAAGCAGCTTGTTGGTGGGCCAATGTCCGACAGGAATTTGGGATCCCCTACAATCCTCAAAGTCAAGGAGTAGTAGAATCTATGAATAAGGAATTAAAGAAAATCATAGGGCAGATAAGAGAACAAGCTGAACACCTTAAGACAGCTGTACAAATGGCAGTATTCATTCACAATTTTAAAAGAAAAGGGGGGATTGGGGGGTACAGTGCAGGGGAAAGAATAATAGACATAATAGCAACAGACATACAAACTAAAGAATTACAAAAACAAATTACAAAAATTCAAAATTTTCGGGTTTATTACAGGGACAGCAGAGACCCAATTTGGAAAGGATCAGCAAAACTACTCTGGAAAGGTGAAGGGGCAGTAGTAATACAAGACAATAGTGAAATAAAAGTAGTACCAAGAAGAAAAGCAAAGATCATTAGGGATTATGGAAAACAGATGGCAGGTGATGATTGTGTGGCAGGTAGACAGGATGAGGATTAGAACATGGAATAGTTTAGTAAAACATCATATGTATGTCTCAAAGAAAGCTAGTAAGTGGTTTTATAGACATCATTATGAAAGCCAGCATCCAAAGGTAAGTTCAGAGGTACACATCTCACTAGGAGAGGCTATATTAGTAATAAGAACATATTGGGGTCTGCAGACAGGAGAAAAGGACTGGCAATTGGGTCATGGAGTCTCCATAGAATGGAGGCAGAAAAACTATAGAACACAAATAGATCCTGACCTAGCAGACAAACTGATTCATTTATACTATTTTGACTGTTTTTCAGACTCTGCCATAAGGAAAGCCATATTAGGACAAGTAGTTAGACGTAGGTGTGAATACCCATCAGGACATAACCAGGTAGGATCCTTACAATATTTGGCACTGAAAGCATTAACAACACCAAAAAAGATCAGGCCACCTCTGCCTAGTGTTAAAAAATTAACAGAAGACAGATGGAACAAGCCCCAGAAGATCATGGGCCACAGAGAGAACCCTACAATTTATGGACATTAGAGCTGTTAGAGGAGCTTAAAAATGAAGCTGTTAGACATTTTCCTAGGACCTGGCTCCATGGCTTAGGACAGTACATCTATAACACTTATGGGGATACTTGGGAAGGGGTTGAAGCCATAATAAGAACTTTGCAACAGCTACTGTTTGTTCATTTCAGAATTGGGTGTCAACATAGCAGAATAGGCATTTTGCCAGGGAGAAGAGGCAGGAATGGAGCCGGTAGATCCTAACCTAGAGCCCTGGAATCATCCGGGAAGTCAGCCTACAACTGATTGTAGCAAGTGCTATTGTAAAAAATGTTGCTGGCATTGCCAAATCTGCTTTCTGAAAAAAGGCTTAGGCATCTCCTATGGCAGGAAGAAGCGGAAGTACCGACGAGGAACTTCTCAGAGCAGTGAGGATCATCAAAATCCTATACCAAAGCAGTGAGTATAAAAATATATATGTAATGACACCCTTGGAAATTAGTGCAATAGTAGGACTGATAGTAGCGCTAATCTTAGCAATAGTAGTGTGGACTATAGTAGCTATAGAAGCTAGGAAAATATTAAGGCAAAAGAAAATAGACAAGATAGTTAAGAGAATAAGAGAAAGAGCAGAAGACAGTGGAAATGAGAGTGAGGGGGATACAGAGGAATTGGCCAAACTTGTGGAAATGGGGGATTTTGATCATTGGGTTGGTGATAACTTGTAGTGCCTCAAACAACTTGTGGGTTACAGTTTATTATGGGGTTCCTGTGTGGAGAGATGCAGATACCACCCTATTTTGTGCATCAGATGCCAAAGCACATGAGACCGAAGTGCACAATGTCTGGGCCACACATGCCTGTGTACCCACAGACCCCAACCCACAAGAAATACCCCTGGACAATGTAACAGAAAATTTTAACATGTGGAAAAATAACATGGTAGAGCAGATGCAAGAGGATGTAATCAGTTTATGGGATCAAAGTCTAAAGCCATGTATAAAGTTAACTCCTCTTTGTGTTACTTTAAATTGTACCAATACTATTTTGACCAATACTACTTTGACCAATAGCACAACCAATGGCAACAGTAGCATAGGAAATGTAACAGATGAAGTAAAAAACTGTACTTTTAACATGACCACAGAGATAAGAGATAAGCAGCAGAAGGTCCGTGCATTTTTTTATAAGCTTGATATAGAACCCATGGGGGGGAATGATAGTAGTGAATATAGGTTAATAAGTTGTAATACTTCAGTCATTAAGCAGGCTTGTCCAAAGATATCCTTTGATCCAATTCCTATACATTATTGTACTCCAGCTGGTTATGCGATTTTAAAGTGTAATGATAAGAAGTTCAATGGGACAGGGCCATGTAAAAATGTCAGCACAGTACAATGTACACATGGAATTAAACCAGTAGTATCAACTCAATTGCTGTTAAATGGCAGTCTAGCAGAAGAAGAAATAATAATCAGCTCTGAGAATCTCACAAACAATGCCAAAAACATAATAGTGCACCTTAATAAATCTGTAATAATCAATTGTACCAGACCCTCCACCAATACAAGAAAAAGTACAAGAATAGGACCAGGTCAAGTGTTCTATAGAACAGGAGACATAACAGGAGATATAAGGAAAACATATTGTGAGATTAATGGAACAGTATGGAATGAAACTTTAAAGCAGGTAGCTAAAAAATTAAAAGAGCACTTTAATAAGACAATAGTCTTTCAACCACCCTCAGGAGGAGATCCAGAAACTACAATGCATCATTTTAATTGTAGAGGGGAATTTTTCTATTGCAATACAACAAAATTGTTTAATGGTACAGAGAATGGAACCATGGAGGGGCTTAATACCACTATCATACTTCCATGCAGGATAAAGCAAATTGTAAGGATGTGGCAGGAAGTAGGACAAGCAATGTATAATCCTCCCATCAGTGGAAACATTACTTGTATATCAAGTATTACAGGAATACTATTAACAAGAGATGGTGGTAATAATGCAACTAATGAAACCTTCAGACCAGGAGGAGGAAATATAAAGGACAATTGGAGAAGTGAATTATATAAATATAAAGTAGTACAAATTGAACCACTAGGAATAGCACCCACCAGGGCAAAAAGAAGAGTGGTGGATAGAGAAAAAAGAGCAGTGGGACTAGGAGCTATGATCTTTGGGTTCTTAGGAGCAGCAGGAGGCACTATGGGCGCAGCGTCAATAACGCTGACGGTACAGGCCAGACAATTATTGTCTGGTATAGTGCAACAGCAAAACGATTTGCTGAGAGCTATAGAGGCGCAACAGCATATGTTGCAACTCACAGTCTGGGGCATTAAACAGCGCCAGGCAAGAGTCCTGGCTGTGGAAAGATACCTAAAGGATCAAAGGTTCCTAGGACTTTGGGGCTGCTCTGGAAAAACCATCTGCACCACTAATGTGCCCTGGAACTCCACTTGGAGTAACAAATCTTATGATGAGATTTGGAACAACATGACATGGGTAGAGTGGGAGAAAGAAATTAGCAATTACACAAACAAAATCTATGACCTACTTACAGAATCGCAGAACCAGCAGGAAAAAAATGAAAAGGATTTGTTAGAGTTGGACAAATGGGCAAGTCTGTGGAATTGGTTTGACATATCAAATTGGCTGTGGTATATAAAAATATTTATAATGATAGTAGGAGGGTTAATAGGTTTAAGAATAATTTTTGCTGTGCTTTCTATAGTAAATAGAGTTAGGCAGGGATACTCACCTTTGTCTTTCCAGACCCCTTTCCATCATCAGAGGGAACCCGACAGACCCGAAGGAATCGAAGAAGAAGGTGGCGAGCAAGGCAGAGACAGATCCGTGCGATTAGTGAGCGGATTCTTAGCTCTTGCATGGGACGATCTGAGGAACCTGTGCCTCTTCAGCTACCACCGCTTGAGAGACTTCATCTTGATTGCAACGAGGACTGTGGAACTTCTGGGCAAGGGACTGAGACGGGGGTGGGAAGGCCTCAAATATCTGGGGAGTCTTCTGTTATATTGGGGGCAGGAACTGAAAACTAGTGCTATCTCTTTGCTTGATGCTATAGCAATAACAACAGCGGGGTGGACAGATAGGGTTATAGAAGTTACACAAAGAGCTTGGAGAGCTCTTCTCCACATACCTAGAAGAATCAGACAGGGCTTTGAAAGGGCTTTGCTATAAATGGGAGGCAAGTGGTCGAAGAGTAGCAAAGTAGGATGGCCTCAGGTCAGGGAAAGAATAAAGCAAACTCCTCCTTCAGCAACAGAAGGAGTAGGAGCAGTATCTCAAGATCTAGATAAACATGGAGCAATAACAAGTAGTAATATGAATAATGCTGATAATGCCTGGCTGAGAGCACAAGAAGAAGAGGGGGAAGGAGGGGTAGGCTTTCCAGTCAGGCCGCAGGTACCTCTAAGACCAATGACTTTTAAGGGAGCTTTTGATCTTAGCTTCTTTTTAAAAGAAAAGGGGGGACTGGATGGGCTAATTTACTCCAAGAAAAGACAAGAGATCCTTGATTTATGGGTCTATAATACTCAAGGCTTCTTCCCTGATTGGCAAAACTACACACCAGGGCCAGGGACCAGATTCCCACTGTGTTTTGGATGGTGCTTCAAGCTAGTACCAGTTGATCTAAGAGAGGTAGAGGAAGAAAACAAAGGGGAAAACAACTGTCTGTTACACCCCATGAGCCAGCATGGAATAGATGACGACGAAAGAGAAGTGCTGATGTGGAAGTTTGACAGCTCCCTAGCACGAAAACACATAGCCCGAGAACTGCGTCCAGAGTACTACAAAGACTGCTGACAAAGAAGTTTCTAACTAGGACTTCCGCTGGGGACTTTCCAGGGGAGGTGTGGCCGGGGAGGAGTTGGGGAGTGGCTAACCCTCAGATGCTGCATAAAAGCAGCCGCCTTTCGCTTGTACTGGGTCTCTCTTGGTAGACCAGGTCGAGCCCGGGAGCTCTCTGGCTAGCAAGGGAACCCACTGCTTAAAGCCTCAATAAAGCTTGCCTTGAGTGCTTAAAGTGGTGTGTGCCCGTCTGTGTTAGGACTCTGGCAACTAGAGATCCCTCAGACCACTCTAGACTGAGTAAAAATCTCTAGCA
>01_AE.CN.2009.ZK052.JX112869
TGGATGGGCTAGTTTACTCCAAGAAAAGACAAGAAATCCTTGATTTATGGGTCTATAATACACAAGGCTTCTTCCCTGATTGGCAAAACTACACACCAGGGCCAGGGATCAGATACCCACTGTGTTTTGGATGGTGCTTCAAGCTAATACCAGTTGACCCAAAAGAAGCAGAAGAGGACACCAAAGGAGAAAACAGCTGCCTGTTACACCCCATGAGCCAACATGGAATGGGGGATGAACACGGAGAAGTGCTGATGTGGAAGTTTGACAGTTCCCTAGCACGAAAACACATAGCCCGAGAAAAGTACCCACAGTTCTATAAAGACTGCTGACAAAGAAGTTTCTAACTAGAACTTCCGCTGGGGACTTTCCAGGGGAGGTGTGGCCGGGGCGGAGTTGGGGAGTGGCTTGCCCTCAGATGCTGCATAAAAGCAGCCGCTTTTCGCTTGTACTGGGTCTCTCTTGTTAGACCAGATTGAGCCTGGGAGCTCTCTGGCTAGCAGGGGAACCCACTGCTTGAAGCCTCAATAAAGCTTGCCTTGAGTGCCTAAAGCGGTGTGTGCCCATCTGTGTTAGGACTCTGGTAACTAGAGATCCCTCAGACCACTCTAGACTGAGTAAAAATCTCTAGCAGTGGCGCCCGAACAGGGACTTGAAAGTGAAAGTTAATAGGGACTCGAAAGCGGAAGTTCCAGAGAAGATCTCTCGACGCAGGACTCGGCTTGCTGAGTGCACACAGCAAGAGGCGAGAGCGGCGACTGGTGAGTACGCCAAATTTTGACTAGCGGAGGCTAGAAGGAGAGAGATGGGTGCGAGAGCGTCAGTATTAAGTGGGGGAAAATTAGATGCATGGGAAAAAATTCGGTTACGGCCAGGGGGAAAGAAAAAATACAGAATGAAACATTTAGTGTGGGCAAGCAGAGAGTTGGAAAGATTTGCAATTAACCCTGGCCTTTTAGAAACAGCAGAAGGATGTCAACAAATAATAGAACAGTTACAGTCAACTCTCAAGACAGGATCAGAAGAACTTAAATCATTATTTAATACAATAGCAGTCCTCTGGTGCGTACACCAAAGGATAGATATAAAAGACACCAAGGAAGCTTTAGATAAAATAGAGGAAGCACAAAGGAAGAGCCAGCAAAAGACACAGCAGGCAGCAGCTGGCACAGGAAGCAGCAGCAAAGTCAGCCAAAATTACCCTATAGTGCAAAATTCACAAGGGCAAATGGTACATCAGCCTCTTTCACCTAGAACTTTGAATGCATGGGTAAAAGTAGTAGAAGAAAAGGGTTTTAACCCAGAAGTAATACCCATGTTCTCAGCATTATCAGAGGGAGCCACCCCACAAGATTTAAATATGATGCTAAATATAGTGGGGGGACACCAGGCAGCAATGCAAATGTTAAAAGAAACCATCAATGAAGAAGCTGCAGAATGGGATAGAGTACACCCAGTACATGCAGGGCCTATTCCACCAGGACAGATGAGGGAACCAAGGGGAAGTGACATAGCAGGAACTACTAGTACCCTTCAAGAACAAATAGGATGGATGACAAACAATCCACCTATCCCAGTGGGAGACATCTATAAAAGATGGATAATCCTGGGATTAAATAAAATAGTAAGAATGTATAGCCCTGTTAGCATTTTAGACATAAGACAAGGGCCAAAAGAACCCTTCAGAGACTATGTAGATAGATTCTATAAAACTCTCAGAGCAGAACAAGCTACACAAGAGGTAAAAAACTGGATGACAGAAACCTTGCTAGTTCAAAATGCGAATCCAGATTGTAAGTCCACTTTAAAAGCATTAGGAATAGGAGCTACATTAGAAGAAATGATGACAGCATGCCAGGGAGTGGGAGGACCTAGCCATAAAGCGAGGGTTCTGGCTGAGGCAATGAGCCAAGCGCAACATACAAATATAATGATGCAGAGAGGCAATTTTAAGGGCCAGAAAAGAATTAAGTGCTTCAACTGTGGCAAAGAAGGGCACCTAGCCAGAAATTGCAGGGCCCCTAGAAAAAAGGGTTGTTGGAAATGCGGGAAGGAAGGACATCAAATGAAAGACTGCACTGAGAGACAGGCTAATTTTTTAGGGAAAATTTGGCCTTCCAACAAGGGAAGGCCGGGAAATTTTCCTCAGAGCAGACCAGAGCCAACAGCTCCACCAGCAGAAAACTGGGAAATGAGGGAAGAGATAACCCCCTCAATGAAACAGGAGCAGAAAGACAAGGACCATCCTCCTCCCTTAGTTTCCCTCAAATCACTCTTTGGCAACGACCCCTTGTCACAGTAAAAATAGGAGGACAGCTGAAAGAAGCTCTATTAGATACAGGAGCAGATGATACAGTATTAGAAGATATAAATTTGCCAGGAAAGTGGAAACCAAAAATGATAGGAGGAATTGGGGGTTTTATCAAGGTAAGACAATATGATCAGATACTTATAGAAATTTGTGGAAAAAAGGCTATAGGTACAGTGTTAGTAGGACCTACACCTGTCAACATAATTGGACGAAACATGTTGACTCAGATTGGTTGTACTTTAAATTTTCCAATCAGTCCTATTGACACTGTACCAGTAACATTAAAGCCAGGAATGGACGGGCCAAAGGTTAAACAGTGGCCATTGACAGAAGAAAAAATAAAAGCATTAGCAGAAATTTGTAAAGAAATGGAAGAGGAAGGAAAAATTTCAAAAATTGAGCCTGAAAATCCATATAATACTCCAGTATTTGCTATAAAGAAAAAGGACAGCACCAAATGGAGGAAATTAGTAGATTTCAGAGAACTCAATAAAAGAACTCAGGACTTTTGGGAAGTTCAATTAGGAATACCGCATCCAGCAGGTTTAAAAAAGAAAAAATCAGTAACAGTACTAGATGTAGGAGATGCATATTTTTCAGTTCCTTTAGATGAAAGCTTTAGAAAGTATACTGCATTCACCATACCTAGTATAAACAATGAGACACCAGGAGTCAGATATCAGTACAATGTGCTGCCACAGGGATGGAAAGGATCACCAGCAATATTCCAGAGTAGCATGACAAAAATCTTAGAGCCCTTTAGAATAAAAAATCCAGAAATAGTTATCTATCGATACATGGATGACTTGTATGTAGGATCTGATTTAGAAATAGGGCAGCACAGAATAAAAATAGAGGAGCTGAGAGCTCACCTATTGAGCTGGGGATTTACTACACCAGACAAAAAACATCAGAAGGAACCTCCATTCCTTTGGATGGGATATGAACTCCATCCTGACAAATGGACAGTCCAACCTATAGAACTGCCAGAAAAAGACAGTTGGACTGTCAATGATATACAGAAGTTAGTGGGAAAACTAAATTGGGCAAGTCAAATTTATGCAGGGATTAGAATAAAGCAGCTGTGTAAACTCCTCAAGGGAACTAAAGCACTAACAGACATAGTACCACTGACTGAAGAGGCAGAATTAGAATTGGCAGAGAACAGGGAGATTCTCAAAACCCCTGTGCATGGAGTATATTATGACCCATCAAAAGACTTAGTAGCAGAGGTACAGAAACAAGGACAGGACCAATGGACATATCAAATTTATCAAGAGCCATTTAAAAATCTAAAAACAGGGAAGGATGCCAGAAAAAGGTCTGCTCACACTAATGATGTAAGACAATTAGCAGAAGTGGTGCAAAAGATAGCCACAGAAAGCATAGTAATATGGGGAAAGACCCCTAAATTTAAACTACCCATACAAAAAGAAACATGGGAAACATGGTGGATGGAGTATTGGCAAGCTACCTGGATTCCTGAATGGGAGTTTGTTAATACCCCTCCTTTAGTAAAATTATGGTACCAATTAGAAAAGGACCCCATATTAGGAGCAGAGACTTTCTATGTAGATGGGGCCGCCAGTAGGGAAACTAAGCTAGGAAAAGCAGGGTATGTCACTGACAGGGGAAGACAAAAGGTAGTTTCCTTAACTGAGACAACAAATCAAAAGACTGAATTACATGCGATCCATCTAGCCTTGCAGGATTCAGAATCAGAAGTAAATATAGTAACAGACTCACAATATGCATTAGGGATCATTCAGGCACAACCAGACAGGAGTGAATCAGAAGTAGTCAACCAAATAATAGAGGAGTTAATAAAAAAGGAAAAGGTCTACCTGTCATGGGTACCAGCGCACAAAGGGATTGGAGGAAATGAACAAGTAGATAAATTAGTCAGTTCAGGAATCAGGAAGGTGCTATTTTTAGATGGGATAGATAAGGCTCAAGAAGAACATGAAAGATATCACAGCAATTGGAGAACAATGGCTAGTGATTTTAATTTGCCACCTATAGTAGCAAAGGAAATAGTAGCCAACTGTGATAAATGTCAACTAAAAGGGGAAGCTATGCATGGACAAGTGGACTGTAGTCCAGGGATATGGCAATTAGATTGCACACATCTAGAGGGAAAAGTCATCCTGGTAGCAGTCCACGTGGCCAGTGGATACATAGAAGCAGAGGTTATCCCAGCAGAAACAGGACAGGAGACAGCATACTTTCTGCTAAAATTAGCAGGAAGATGGCCAGTAAAAGTAATACACACAGACAACGGGAGCAATTTCACCAGCGCTGCAGTTAAAGCAGCCTGTTGGTGGGCCGATGTCCGACAGGAATTTGGGATTCCCTACAATCCCCAAAGTCAAGGAGTAGTAGAATCTATGAATAAGGAGTTAAAGAAAATCATAGGGCAGGTAAGAGAACAAGCTGAACACCCTAAGACAGCAGTACAAATGGCAGTATTCATTCACAATTTTAAAAGAAAAGGGGGGATTGGGGGGTACAGTGCAGGAGAAAGAATAATAGACATAATAGCAACAGACATACAAACTAAAGAATTACAAAAACAAATTACAAAAATTCAAAATTTTCGGGTTTATTACAGGGACAGCAGAGACCCAATTTGGAAAGGACCAGCAAAACTACTCTGGAAAGGTGAAGGGGCAGTAGTAATACAAGACAATAGTGATATAAAAGTAGTACCAAGAAGAAAAGCAAAGATTATTAGGGATTATGGAAAACAGATGGCAGGTGATGATTGTGTGGCAGGTAGACAGGATGAGGATTAGAACATGGAATAGTTTAGTAAAACATCATATGTATATCTCAAAGAAAGCTAAAAAGTGGTCTTATAGACACCATTATGAAAGCCAGCATCCAAAGGTAAGTTCAGAAGTATATATCCCACTAGGGGAGGGTAAATTAGTAATAAGAACATACTGGGGTCTACAGACAGGAGAAAAAGACTGGCACTTGGGTCATGGAGTCTCCATAGAATGGAAGCAGAGGCAATATAACACACAAATAGATCCTGACCTAGCAGACCAACTGATTCATCAACAATATTTTGACTGTTTTTCAGACTCTGCCATAAGGAGAGCCATATTAGGACAAGTAGTTAGAAGTAGGTGTGATTATCCATCAGGACATAACAAGGTAGGATCCCTACAATATTTGGCACTGAAAGCATTAACAACACCAAAAAAGATAAGGCCGCCTCTGCCTAGCGTTAAGAAATTAACAGAAGATAGATGGAACAAGCCCCAGAAGATCAGGGGCCACAGAGAGAGCCCTACAATGCATGGGCATTAGAACTGTTAGAGGATCTTAAAAATGAAGCTGTTAGACATTTTCCTAGGCCCTGGCTCCATGGCTTAGGACAGCACATCTATGACACTTATGGGGATACTTGGGAAGGGGTTGAAGCCATAATAAGAACTTTGCAACAGCTACTGTTTGTTCATTTCAGAATTGGGTGTCAACATAGCAGAATAGGCATTTTGCCAGGGAGAAGAGGCAGGAATGGAGCCGGTAGATCCTAACCTAGAGCCCTGGAATCATCCGGGAAGTCAGCCTACAACGGCTTGTAACAATTGCTACTGTAAAAAATGTTGCTGGCATTGTCAATTATGCTTTCTGAAAAAAGGCTTAGGCATCTCCCATGGCAGGAAGAAGCGGAGACAACGACGAGGAACTCCTCAGAGCAGCAAGGACCATCAAAATCCTGTACCAAAGCAGTAAGTATATGTCATGACACCTTTAGAAATTAGTGCAATAGTAGGACTAATAGTAGCGCTAATCTTAGCAATAATAGTGTGGACTATAGTAGCCATAGAAATTAAGAGAATACTTAGGGACAGAAAAATAGACAGGTTAGTTAAGAGAATAAGAGAAAGAGCAGAAGACAGTGGAAATGAGAGTGAAGGAGACACAGATGAATTGGCCAAACTTGTGGAAATGGGGAACTTTGATCCTTGGGTTGGTGATAATTTGTAATGCCTCAGACAACTTGTGGGTTACAGTTTATTATGGGGTTCCTGTGTGGAAAGATGCAGATACCACCCTGTTTTGTGCATCAGATGCCAAAGCACATAAGACAGAAGTACACAATGTCTGGGCCACACATGCCTGTGTACCCACAGACCCCAACCCACAAGAAATGCACCTGGAAAATGTAACAGAAAATTTTAACATGTGGAAAAATAACATGGTAGAGCAGATGCAGGAGGACGTAATCAGTTTATGGGATCAAAGTCTAAAGCCATGTGTAAAGTTAACTCCTCTTTGTGTTACTTTAAATTGTACAAATGCTGCTGTCAATAATAGTAAATCAATCACTGTCTCTAATAACACAGTAGGAAATATAACAGATGACGTAAAAAACTGTACCTTTAATATGACCACAGAACTAAGAGATAAGAAGCAGAAGGCCTATGCACTTTTTTATAGGCTTGATCTAGTACCAATTGACAATAATACTGAGTATAGGTTAATAAATTGTAATACTTCAGTCATTAAGCAGGCTTGTCCAAAGATATCCTTTGATCCAATTCCTATACATTATTGTACTCCAGCTGGTTATGTGATTTTAAAGTGCAATGATAAAAATTTCAATGGGACAGGGCCATGTAAAAATGTCAGCTCAGTACAATGCGCACATGGAATTAGGCCGGTGGCATCAACCCAACTGCTGTTGAATGGCAGTCTAGCAGAAGAAGAGATAATAATCAGATCTGAGAATCTCACAGACAATGCCAAAACCATAATAGTGCACCTTAACAGATCTGTAACAATCAATTGTACCAGACCCTCCAACAATACAAGAACAAGTATAACTATAGGACCAGGGCAACTGTTCTATAGAACAGGAGAAATAATAGGAGACATAAGGAAAGCATATTGTGAGATTAATAAAACAACATGGCATGAAACTTTAAAACAGGTAGTTGGAAAATTAAGAGAGCACTTTAATAAAACAATAATCTTTCAACCACCCTCAGGAGGAGATCTAGAAATTACAATGCATCATTTTAATTGTAGAGGGGAATTTTTCTATTGCAATACAACAAATCTGTTTAATAGTACTTGGAATGGAACCATGGAGGGTAATGGCACTGATAATGGCACTATCATACTTCCATGCAGGATAAAGCAAATAATAAACATGTGGCAGGAAGTAGGACAAGCAATGTATGCTCCTCCCATCAGTGGAAGCATTAATTGTGTATCAAATATTACAGGAATACTATTGACAAGAGATGGTGGTGGTAATACTACAGGTAACGAGACCTTCAGACCTGGAGGAGGAAATGTAAAAGACAATTGGAGAAATGAATTATATAAATATAAAGTAGTACAAATAGAACCACTAGGAATAGCACCCACCAAGGCAAAGAGAAGAGTGGTGGAAAGGGAAAAAAGAGCAGTGGGAATAGGAGCTATGATCTTTGGGTTCTTAGGAGCAGCAGGAAGCACTATGGGCGCAGCATCAATAACGCTGACGGTACAGGCCAGACAATTATTGTCTGGTATAGTGCAACAGCAAAGCAATTTGCTGAGAGCTATAGAGGCGCAGCAGCATCTGTTGCAACTCACAGTCTGGGGCATTAAACAGCTCCAGGCAAGAGTCCTGGCTGTGGAAAGATACCTAAAAGATCAAAAGTTCCTAGGACTTCGGGGCTGCTCTGGAAAAATCATCTGCACCACTGCTGTGCCATGGAACCGCACTTGGAGTAATAAATCTTATGAAGAGATTTGGGACAACATGACATGGATAGAATGGGAGAGAGAAATTAGCAATTACACAAGCCAAGTATATGACATACTTACAGAATCGCAGAACCAGCAGGACAGGAATGAAAAGGATTTATTAGAATTGAATACATGGGCAAGCCTGTGGAATTGGTTTGACATAACAAAGTGGCTGTGGTACATAAAAATATTTATAATAATAGTAGGAGGTTTAATAGGTTTAAGAATAATTTTTGCTGTGCTTTCTATAGTGAATAGAGTTAGGCAGGGATACTCACCTTTGTCATTCCAGACCCCTATCCATCATCAGAGGGAACCCGACAGGCCCGAAGGAATCGAAGAAGGAGGTGGCGAGCAAGGCAGAGACAGATCCGTGAGATTAGTGAGCGGATTCTTAGCTCTTGCGTGGGACGATGTACGGAGCCTGTGCCTCTTCAGCTACCACCTCTTGAGAGACTTCATCTCGATTGCAGCGAGGACTGTGGAACTTCTGGGACACAGCAGTCTCAAGGGACTGAGACGGGGGTGGGAAGGCCTCAAATATTTGGGAAATCTTCTGTTGTATTGGGGTCAGGAACTAAAAATTAGTGCTATTTCGTTGCTTGATACCACAGCAATAGCAGTAGCAGGGTGGACAGATAGGGTTATAGAAGTAGCACAAAGAATTTGGAGAGCCTTTCTCCACATACCTAGAAGAATCAGACAGGGTCTTGAAAGAGCTTTGCAATAAGAGCTTTGCTATAAATGGGGGGCAAGTGTTCAAAAGGTAGCAAAGTGGGATGGTCTCAGATCAGGGAAAGAATAAGGCAAACTCCTCCAGCAACAGAAGGAGTAGGAGCAGTATCTCAAGATCCAGATAAACATGGAGCAGTAACAAGTAGTAATATGAATAATGCAGATAGTGTCTGGCTAAGAGCACAAGAGGAGGAAGAAGAAGAGGTAGGCTTTCCAGTCAGGCCGCAGGTACCTCTAAGACCAATGACTTTTAAGGGAGCTTTTGATCTTAGCTTCTTTTTAAGAGAAAAGGGGGGACTGGATGGGTTAATTTACTCCAAGAAAAGACAAGAAATCCTTGATTTATGGGTCTATAATACACAAGGCTTCTTCCCTGATTGGCAAAACTACACACCAGGGCCAGGGATCAGATACCCACTGTGTTTTGGATGGTGCTTCAAGCTAATACCAGTTGACCCAAAAGAAGCAGAAGAGGACACCAAAGGAGAAAACAGCTGCCTGTTACACCCCATGAGCCAACATGGAATGGGGGATGAACACGGAGAAGTGCTGATGTGGAAGTTTGACAGTTCCCTAGCACGAAAACACATAGCCCGAGAAAAGTACCCACAGTTCTATAAAGACTGCTGACAAAGAAGTTTCTAACTAGAACTTCCGCTGGGGACTTTCCAGGGGAGGTGTGGCCGGGGCGGAGTTGGGGAGTGGCTTGCCCTCAGATGCTGCATAAAAGCAGCCGCTTTTCGCTTGTACTGGGTCTCTCTTGTTAGACCAGATTGAGCCTGGGAGCTCTCTGGCTAGCAGGGGAACCCACTGCTTGAAGCCTCAATAAAGCTTGCCTTGAGTGCCTAAAGCGGTGTGTGCCCATCTGTGTTAGGACTCTGGTAACTAGAGATCCCTCAGACCACTCTAGACTGAGTAAAATCTCTAGCA
>01_AE.ID.1993.ID17.AB485652
TGGATGGGTTAATTTACTCCAAGAGAAGACAAGACATCCTTGACTTATGGGTCTATAATACACAAGGCTTCTTCCCTGATTGGCAAAACTACACACCAGGGCCAGGGATCAGATACCCACTGTGTTTTGGATGGTGCTTCAAGCTAGTACCAGTTGACACAAGAGAAGTAGAGGAGGAAAACAAAGGAGAAAACAGCTGCCTGTTACATCCCATGAGCCAGCATGGGCAAGAGGACGACGAAAGAGAAGTGCTGAGATGGAAGTTTGACAGTGCCCTAGCACGAAAACACATAGCCCGAGAATTGCATCCAAAATACTATAAAGACTGCTGACAAAGAAGTTTCTAACTAAGACTTCCGCTGGGGACTTTCCAGGGGAGGTGTGGCCGGGGTGGAGTTGGGGAGTGGCTAACCCTCAGATGCTGCATAAAAGCAGCCGCTTTTCGCTTGTACTGGGTCTCTCTTGTTAGACCAGGTCGAGCCCGGGAGCTCTCTGGCTAGCAAGGGAACCCACTGCTTAAAGCCTCAATAAAGCTTGCCTTGAGTGCTTAAAGTGGTGTGTGCCCGTCTGTGTTAGGACTCTGGTAACTAGAGATCCCTCAGACCACTCTAGACTGAGTAAAATCTCTAGCAGTGGCGCCTGAACAGGGACTTGAAAGCGAAAGTTAATAGGGACTCGAAAGCGAAAGTTCCAGAGAAGTTCTCTCGACGCAGGACTCGGCTTGCTGAGGTGCACACAGCAAGAGGCGAGAGCGGCGACTGGTGAGTACGCCAAATTTTGACTAGCGGAGGCTAGAAGGAGAGAGATGGGTGCGAGAGCGTCAGTATTAAGTGGGGGAAAATTAGATGCATGGGAAAAAATTCGGTTACGGCCAGGGGGAAGGAAAAAATATAGGCTGAAACATTTAGTATGGGCAAGCAGAGAGTTAGAAAGATTCGCACTTAACCCTGGCCTTTTAGAAACAGCAGAAGGATGTCAACAAATAATAGAACAGTTACAGTCAACTCTCAAGACAGGATCAGAAGAACTTAAATCATTATATAATACAATAGCAACCCTCTGGTGCGTACACCAAAGGATAGAGGTAAAAGACACCAAGGAAGCTTTAGATAAAATAGAGGAAGTACAAAATAAGAGCCAGCAAAAGACACAGCAGGCAGCAGCTGGTACCGGAAGCAGCAGCAAAGTCAGCCAAAATTACCCTATAGTGCAAAATGCACAAGGGCAAATGGTACATCAGCCTTTATCACCTAGAACTTTGAATGCATGGGTGAAAGTAGTAGAAGAAAAGGGTTTTAACCCAGAAGTAATACCCATGTTCTCAGCATTATCAGAAGGAGCCACCCCACAAGATTTAAATATGATGCTAAATATAGTGGGGGGACACCAGGCAGCAATGCAAATGTTAAAAGAAACCATCAATGAGGAAGCTGCAGAATGGGATAGGGTACACCCAGTACATGCAGGGCCTATTCCACCAGGCCAGATGAGGGAACCAAGGGGAAGTGACATAGCAGGAACTACTAGTACCCTTCAAGAACAAATAGGATGGATGACAAACAATCCACCTATCCCAGTGGGAGACATCTATAAAAGGTGGATAATCCTGGGATTAAATAAAATAGTAAGAATGTATAGCCCTGTTAGCATTTTGGACATAAGACAAGGGCCAAAAGAACCCTTCAGAGACTATGTAGATAGGTTCTATAAAACTCTCAGAGCGGAACAAGCTACACAGGAGGTAAAAAACTGGATGACAGAAACCTTGCTAGTCCAAAATGCGAATCCAGACTGTAAATCCATTTTAAAAGCATTAGGAACAGGAGCTACATTAGAAGAAATGATGACAGCATGCCAGGGAGTGGGAGGACCTAGCCACAAAGCAAGGGTTTTGGCTGAGGCAATGAGCCACGTACAACATGCAAATATAATGATGCAAAAAGGCAATTTCAAGGGCCAGAAAAGAATCAAGTGCTTCAACTGTGGCAAAGAAGGACACCTAGCCAGAAATTGCAGGGCCCCTAGAAAAAAGGGTTGTTGGAAATGTGGGAAGGAAGGACATCAAATGAAAGACTGCACTGAGAGACAGGCTAATTTTTTAGGGAAAATTTGGCCTTCCAAGGGAAGGCCGGGGAATTTTCCTCAGAGCAGACCAGAACCAACAGCCCCACCAGCAGAAAACTGGGGGATGGGGGAAGAGATAACCTCCTTACTGAAGCAGGAGCAGAAAGACCAGGAACATCCTCCTCCTTCAGTTTCCCTCAAATCACTCTTTGGCAACGACCCCTTGTCACAGTAAAAATAGGGGGACAGCTGAAAGAAGCCCTATTAGATACAGGAGCAGATGATACAGTATTAGAAGATATAAATTTGCCAGGAAAATGGAAACCAAAAATGATAGGGGGAATTGGAGGTTTTATCAAGGTAAAGCAATATGATCAGATACTTATAGAAATTTGTGGAAAAAAGGCTATAGGTACAGTATTAGTAGGACCTACACCTGTCAACATAATTGGACGAAATATGTTGACTCAGATTGGTTGTACTTTAAATTTCCCAATTAGTCCTATTGACACTGTACCAGTAACATTAAAGCCAGGAATGGATGGACCAAAGGTTAAACAGTGGCCATTGACAGAAGAAAAAATAAAAGCATTAACAGAAATTTGTAAAGAGATGGAAGAGGAAGGAAAAATTTCAAAAATTGGGCCTGAAAATCCATACAATACCCCAGTATTTGCTATAAAGAAAAAGGACAGCACCAAATGGAGGAAATTAGTAGATTTCAGAGAGCTCAATAAAAGAACTCAGGACTTTTGGGAAGTTCAATTAGGAATACCGCATCCAGCAGGTTTAAAAAAGAAAAAATCAGTAACAGTACTAGATGTGGGAGATGCATATTTTTCAGTTCCTTTAGATGAAAGCTTTAGAAAGTATACTGCATTCACCATACCTAGTATAAACAATGAGACACCAGGAATCAGATATCAGTACAATGTGCTGCCACAGGGATGGAAAGGATCACCGGCAATATTCCAGAGTAGCATGATAAAAATCTTAGAGCCCTTTAGAATAAAAAATCCAGAAATGGTTATCTATCAATACATGGATGACTTGTATGTAGGATCTGATTTAGAAATAGGACAGCACAGAACAAAAATAGAGGAGCTAAGAGCTCATCTATTGAGCTGGGGATTTACTACGCCAGACAAAAAGCATCAGAAGGAACCTCCATTCCTTTGGATGGGATATGAACTCCATCCTGACAGATGGACAGTCCAGCCTATAGAACTGCCAGAAAAAGACAGCTGGACTGTCAATGATATACAGAAATTAGTGGGAAAGCTAAATTGGGCAAGTCAAATTTATGCAGGGATTAAGGTAAAGCAACTGTGTAAACTCCTCAGGGGAGCTAAAGCACTAACAGACATAGTACCACTGACTGAAGAAGCAGAATTAGAGTTGGCAGAGAACAGGGAGATTCTAAAAACCCCTGTGCATGGAGTATATTATGACCCATCAAAAGACTTAGTAGCAGAAGTACAAAAACAAGGGCAGGACCAATGGACATATCAAATTTATCAAGAGCCATTTAAAAATCTAAAAACAGGAAAATATGCCAGAAAAAGGTCTGCTCACACTAATGATGTAAGACAGTTAACAGAAGTGGTGCAAAAAATAGCCACAGAAAGCATAGTAATATGGGGAAAAACCCCTAAATTTAGACTACCCATACAAAGAGAAACATGGGAAACATGGTGGATGGAGTATTGGCAGGCTACCTGGATTCCTGAATGGGAGTTTGTTAATACCCCTCCTCTAGTAAAATTATGGTACCAATTAGAAAAAGACCCCATAGTAGGAGCAGAGACTTTCTATGTAGATGGGGCAGCTAGTAGGGAGACCAAGCTAGGAAAAGCAGGGTATGTCACTGACAGAGGAAGACAAAAGGTAGTTTCCCTAACTGAGACAACAAATCAAAAGACTGAATTACATGCGATCCAGTTGGCCTTGCAGGATTCAGGATCAGAAGTAAATATAGTAACAGACTCACAATATGCATTAGGAATCATTCAGGCACAACCAGACAGGAGTGAATCAGAAGTAGTCAACCAAATAATAGAGGAGCTAATAAAAAAGGAAAAAGTCTACCTGTCATGGGTACCAGCACACAAGGGAATTGGAGGAAATGAACAAGTAGATAAATTAGTCAGTTCAGGAATCAGGAAGGTGCTATTTCTAGATGGGATAGATAAGGCTCAAGAAGACCATGAAAGATATCACAGCAATTGGAGAACACTGGCTAGTGATTTTAATTTGCCACCTATAGTAGCAAAGGAAATAGTAGCCAACTGTGATAAATGTCAACTAAAAGGGGAAGCTATGCATGGACAAGTAGACTGTAGTCCAGGGATATGGCAATTAGATTGCACACATCTAGAAGGAAAAGTCATCCTGGTAGCAGTCCACGTGGCCAGTGGATATATAGAAGCAGAAGTTATCCCAGCAGAAACAGGACAGGAGACAGCATACTTCCTGCTAAAATTAGCAGGAAGATGGCCAGTAAAAGTAATACACACAGACAACGGTAGCAATTTCACCAGCGCTGCAGTTAAAGCAGCCTGTTGGTGGGCCAATGTCCGACAGGAATTTGGAATTCCCTACAATCCCCAAAGTCAAGGAGTAGTAGAATCTATGAATAAGGAATTAAAGAAAATCATAGGGCAGGTAAGAGAGCAAGCTGAACACCTTAAGACAGCAGTACAAATGGCAGTATTCATTCACAATTTTAAAAGAAAAGGGGGGATTGGGGGGTACAGTGCAGGGGAAAGAATAATAGACATAATAGCAACAGACATACAAACTAAAGAATTACAAAAACAAATTACAAAAATTCAAAATTTTCGGGTTTATTACAGGGACAGCAGAGACCCAATTTGGAAAGGACCAGCAAAACTACTCTGGAAAGGTGAAGGGGCAGTAGTAATACAAGACAGTAGTGATATAAAAGTAGTACCAAGAAGAAAAGCAAAGATCATTAGGGATTATGGAAAACAGATGGCAGGTGATGATTGTGTGGCAGGTAGACAGGATGAGGATTAGAACATGGAACAGTTTAGTAAAACATCATATGTATGTCTCAAAGAAAGCTAAAAAGTGGTTTTATAGACATCATTATGAAAGCCAGCATCCAAAGGTAAGTTCAGAAGTACATATCCCACTAGGAGAGGCTAGATTAGTAATAAGAACATATTGGGGTCTGCAGACAGGAGAAAAGGACTGGCAATTGGGTCATGGAGTCTCCATAGAATGGAGGCAAAGAAAATATAGCACACAAATAGATCCTGACCTAGCAGACCGACTGATTCATCTACAATATTTTGACTGTTTTTCAGACTCTGCCATAAGGAAAGCCATATTAGGACAAGTAGTTAGACGTAGGTGTGAATATCCATCAGGACATAACAAGGTAGGATCCCTACAATATTTGGCACTGAAAGCATTAACAACACCAAAAAGGATAAGGCCACCTCTGCCTAGTGTTAGGAAATTAACAGAAGATAGATGGAACAAGCCCCAGAAAATCAGGGGCCACGGAGAGAACCCTACACTGAATGGACATTAGAACTGTTAGAGGAGCTTAAAAATGAAGCTGTTAGACATTTTCCTAGGCCCTGGCTCCATGGCTTAGGACAGTACATCTATAACAATTATGGGGATACTTGGGAAGGGGTTGAAGCTATAATAAGATTTTTGCAACAACTACTGTTTGTTCATTTCAGAATTGGGTGTCAACATAGCAGAATAGGCATTATACCAGGGAGAAGAGGCAGGAATGGAGCCGGTAGATCCTAACCTAGAGCCCTGGAATCATCCGGGAAGTCAGCCTACAACTGATTGTAGCAAGTGTTACTGTAAAATATGTTGCTGGCATTGCCAACTATGCTTTCTGAAAAAAGGCTTAGGCATCTCCTATGGCAGGAAGAAGCGGAAGCACCGACGAGGAACTCCTCAGAGCAATAAGGATCATCAAAATCCTATACCAGAGCAGTAAGTAATAAGTATATGTAATGTCACCTTTGGAAATTAGTGCAATAGTAGGACTGATAGTAGCGATAATCTTAGCAATAGTAGTGTGGACTATAGTAGCTATAGAATTTAGGAAAATACTAAAACAAAGAAAAATAGATAGGTTAGTTAAGAGAATAAGAGAAAGAGCAGAAGACAGTGGAAATGAGAGTGAAGGAGACACAGAGGAATTGGCCAAACTTGTGGAAATGGGGGACTTTGATCCTTGGGTTGGTGATAATTTGTAGTGCCTCAGACAACTTGTGGGTTACAGTTTATTATGGGGTTCCTGTGTGGAGAGATGCAGATACCACCCTATTTTGTGCATCAGATGCCAAAGCACATGAGACAGAAGCGCACAATGTCTGGGCCACACATGCCTGTGTACCCACAGACCCCAACCCACAAGAAATATACCTGGAAAATGTAACAGAAAATTTTAACATGTGGAAAAATAACATGGTAGAGCAGATGCAGGAGGATGTAATCAGTTTATGGGATCAAAGTCTAAAGCCATGTGTAAAGTTAACTCCTCTCTGCGTTACTTTAATGTGTACCAGTGCTAATTTGACCAATAGCAATAACATAACCAATGTCCATAACATAATAGGAAATATAACAGATGAAGTAAAAAACTGTTCTTTTAATATGACCACAGTACTAAAAGATAAGAAGCAGAAGGTCCATGCACTTTTTTATAAGCTTGATATAGTACCAATTGATAATAACAATAGTAGTAAGTATAGGTTAATAAATTGTAATACTTCAGTCATTAAGCAGGCTTGTCCAAAGATATCCTTTGATCCAATTCCTATACATTATTGTACTCCAGCTGGTTATGCGATTTTAAAGTGTAATGATAAGAATTTCAACGGGACAGGGCCATGTAAAAATGTCAGCTCAGTACAATGCACACATGGAATTAAGCCAGTGGTATCAACTCAATTGCTGTTAAATGGCAGTCTAGCAGAAGAAGAGATAATAATCAGATCTGAAAATCTCACAAACAATGCCAAAACCATAATAGTGCACCTTAATAAATCTGTAGAAATCAATTGTACCAGACCCTCCAACAATACAAGAACAAGTATAACTATAGGACCAGGACAAGTATTCTACAGAACAGGAGACATAATAGGAGATATAAGAAAAGCATATTGTGAAATTAATGGAACAAAATGGAATAAAGCTTTAAAACAGGTAACTGAAAAATTAAAAGAGCACTTTAGTAATAAGACAATAATCTTTCAACCACCCTCAGGAGGAGATCTAGAAATCACAATGCATCATTTTAATTGTAGAGGGGAATTTTTCTATTGCAATACAACACAACTGTTTAATAATACTTGCATAGGAAATGAAACCATGGAGGGGTGTAATGGCACTATCACACTTCCATGCAGGATAAAGCAAATTATAAACATGTGGCAGGGAGTAGGACAAGCAATGTATGCTCCTCCCATCAGTGGAAGAATTAATTGTGTATCAAATATTACAGGAATACTATTGACAAGAGATGGTGGTGCTAATAATCAGACTAACGAAACCTTCAGACCTGGAGGAGGAAATATGAAGGACAATTGGAGAAGTGAATTATATAAATATAAAGTAGTACAAATTGAACCACTAGGAATAGCACCCACCAGGGCAAAGAGAAGAGTGGTGGAGAGAGAAAAAAGAGCAGTGGGAATAGGAGCTATGATCTTTGGGTTCTTAGGAGCAGCAGGAAGCACTATGGGCGCGGCGTCAATAACGCTGACGGTACAGGCCAGACAATTATTGTCTGGTATAGTGCAACAGCAAAACAATTTGCTGAGGGCTATAGAGGCGCAGCAGCATATGTTGCAACTCACAGTCTGGGGCATTAAACAGCTCCAGGCAAGAGTCCTGGCTGTGGAAAGATACCTAAAGGATCAAAAGTTCCTAGGACTTTGGGGCTGCTCTGGAAAAATCATCTGCACCACTGCTGTGCCCTGGAACTCCACTTGGAGTAATAGATCTTTTGAAGAGATTTGGAACAACATGACATGGATAGAATGGGAGAGAGAAATTAGCAATTACACAAACCAAATATATGAGATACTTACAGAATCGCAGAACCAGCAGGACAGGAATGAAAAGGATTTGTTAGAATTGGATAAATGGGCAAGCCTGTGGAATTGGTTTGACATAACAAATTGGCTGTGGTATATAAGAATATTTATAATGATAGTAGGAGGTTTAATAGGTTTAAGAATAATTTTTGCTGTGCTTTCTATAGTAAATAGAGTTAGGCAGGGATACTCACCTTTGTCTTTCCAGACCCCTACCCATCATCAGAGGGAACCCGACAGACCCGAAAGAATCGAAGAAGGAGGTGGCGAGCAAGGCAGAGACAGATCCGTGCGATTAGTGAGCGGATTCTTAGCACTATTCTGGGACGATCTACGGAGCCTGTGCCTCTTCAGCTACCACCGCTTGAGAGACTTCATCTTGATTGCAGCGAGGACTGTGGAACTTCTGGGACACAGCAGTCTCAAGGGGCTGAGACGGGGGTGGGAAGGCCTCAAATATCTGGGGACTCTTCTGTTATATTGGGGCCAGGAACTAAAAATTAGTGCTATTTCTTTGCTTAATGCTACAGCAATAGCAGTAGCGGGGTGGACAGATAGGGTTATAGAAGTAGCACAAGGAGCTTGGAGAGCCGTTCTCCACATACCTAGAAGAATCAGACAGGGCTTAGAAAGGGCTTTGCTATAACATGGGAAGCAAGTGGTCAAAAAGTAGCATAGTGGGATGGCCTCAGGTCAGGGAAAGAATAAAGCAAACTCCTCCAGCAACAGAAGGAGTAGGAGCAGTATCTCAAAATCTAGATAAATATGGAGCAGTAACAAGTAGTAATATGGATAATGCTGATAGTGTCTGGCTGAGAGCACAAGAGGAAGAGGGGGAAAAGGGGGTAGGCTTTCCAGTCAGGCCGCAGGTACCTCTAAGACCAATGACTTATAAGGGAGCTTTTGATCTTAGCTTCTTTTTAAAAGAAAAGGGGGGACTGGATGGGCTAATTTACTCCAAGAGAAGACAAGACATCCTTGACTTATGGGTCTATAATACACAAGGCTTCTTCCCTGATTGGCAAAACTACACACCAGGGCCAGGGATCAGATACCCACTGTGTTTTGGATGGTGCTTCAAGCTAGTACCAGTTGACACAAGAGAAGTAGAGGAGGAAAACAAAGGAGAAAACAGCTGCCTGTTACATCCCATGAGCCAGCATGGGCAAGAGGACGACGAAAGAGAAGTGCTGAGATGGAAGTTTGACAGTGCCTTAGCACGAAAACACATAGCCCGAGAACTGCATCCAGAATACTATAAAGACTGCTGACAAAGAAGTTTCTAACTAAGACTTCCGCTGGGGACTTTCCAGGGGAGGTGTGGCCGGGGTGGAGTTGGGGAGTGGCTAACCCTCAGATGCTGCATAAAAGCAGCCGCTTTTCGCTTGTACTGGGTCTCTCTTGTTAGACCAGGTCGAGCCCGGGAGCTCTCTGGCTAGCAAGGGAACCCACTGCTTAAAGCCTCAATAAAGCTTGCCTTGAGTGC
>01_AE.JP.-.DR0492.AB253423
TGGATGGGCTAATTTACTCCAAGAAAAGACAAGAGATCCTTGACTTATGGGTCTATAATACACAAGGCTTCTTCCCTGATTGGCAAAACTACACACCAGGGCCAGGGACCAGATTCCCACTGTGCTTTGGATGGTGCTTCAAGCTAGTACCAGTTGACCCAAGAGAAGTAGAGGAGAACAACAAAGGAGAAAACAGCTGCCTGTTACACCCCATGAGCCAGCATGGAATAGAGGACGAAGATAGAGAAGTGCTGATGTGGAAGTTTGACAGCTCCCTAGCACGAAGACACATAGCCCGAGAAAAGCACCCAGAGTTCTATAAAGACTGCTGACAAAGAAGTTTCTAACTGGGACTTCCGCTGGGGACTTTCCAGGGGAGGTGTGGTCGGGGCGGAGTTGGGGAGTGGCTAACCCTCAGATGCTGCATAAAAGCAGCCGCTTTTCGCTTGTACTGGGTCTCTCTTGTTAGACCAGGTCGAGCCCGGGAGCTCTCTGGCTAGCAGGGGAACCCACTGCTTAAAGCCTCAATAAAGCTTGCCTTGAGTGCTTAAAGTGGTGTGTGCCCGTCTGTGTTAGGACTCTGGTAACTAGAGATCCCTCAGACCACTCTAGACTGAGTAAAAATCTCTAGCAGTGGCGCCCGAACAGGGACTTGAAAGTGAAAGTTAATAGGGACTCGAAAGCGAAAGTTCCAGAGAAGTTCTCTCGACGCAGGACTCGGCTTGCTGAGGTGCACACAGCAAGAGGCGAGAGCGGCGACTGGTGAGTACGCCAAATTTTGACTAGCGGTGGCTAGAAGGAGAGAAGATGGGTGCGAGAGCGTCAGTATTAAGTGGGGGAAAATTAGATGCATGGGAAAAAATTCGGTTACGGCCAGGGGGGAAGAAAAAATATAGGATGAAACATTTAGTATGGGCAAGCAGAGAGTTGGAAAGATTCGCACTTAACCCTGGCCTTTTAGAAACAGCAGAAGGATGTCAACAGATACTAGAACAGTTACAGTCAACTCTCAAGACAGGATCAGAAGAACTTAAATCATTATTTAATACAATAGCAACCCTCTGGTGCGTGCACCAAAGGATAGAGGTAAGGGACACCAAGGAAGCTTTAGATAAAATAGAGGAAGTACAAAATAAGAGCCAGCAAAAGACACAGCAGGGAGCAGCTGGCACAGGAAACAGCAGCAAAGTCAGCCAAAATTACCCTATAGTGCAAAATGCACAAGGGCAAATGGTACATCAGCCTTTATCACCTAGAACCTTGAACGCATGGGTGAAAGTAGTAGAAGAAAAGGGTTTTAACCCAGAAGTAATACCCATGTTCACAGCATTATCAGAGGGAGCCACCCCACAAGATTTAAATATGATGCTAAATATAGTGGGGGGACACCAGGCAGCAATGCAAATGTTAAAAGAAACCATCAATGAGGAAGCTGCAGAATGGGATAGGGTACACCCAGTACATGCAGGGCCTATTCCACCAGGCCAGATGAGGGAACCAAGGGGAAGTGACATAGCAGGATCTACTAGTACCCTTCAAGAACAAATAGGATGGATGACAAGCAATCCTCCTATCCCAGTGGGAGACATCTATAAAAGGTGGATAATCCTGGGATTAAATAAAATAGTAAGAATGTATAGCCCTGTTAGCATTTTGGACATAAGACAAGGGCCAAAAGAACCCTTCAGAGACTATGTAGATAGGTTCTATAAAACTCTCAGAGCGGAACAAGCTACACAGGAGGTAAAAAACTGGATGACAGAAACCTTGCTAGTCCAAAATGCGAATCCAGACTGTAAGTCCATTTTAAAAGCATTAGGAACAGGAGCTACATTAGAAGAAATGATGACAGCATGCCAGGGAGTGGGAGGACCTGGCCATAAAGCAAGGGTTTTGGCTGAGGCAATGAGCCAAGTACAACATGCAAAGATAATGATGCAGAGAGGCAATTTTAAGGGCCAAAGAAGCATTAAGTGCTTCAACTGTGGCAGAGAAGGACACCTAGCCAGAAATTGCAGGGCCCCTAGGAAAAAGGGCTGTTGGAAATGTGGAAAGGAAGGACATCAAATGAAAGACTGCACTGAGAGACAGGCTAATTTTTTAGGGAAAATTTGGCCTTCCAACAAGGGAAGGCCAGGGAATTTTCCTCAGAGCAGACCAGAGCCATCAGCCCCACCAGCAGAAAGCTGGGAGATGAGGGAGGAGACAACCTCCTTACTGAAGCAGGAGCAGAAAGACAAGGAACATCCTCCTCCTTTAGCTTCCCTCAAATCACTCTTTGGCAACGACCCATTGTCACAGTAAAAATAGAAGGACAGCTGATAGAAGCTCTGTTAGATACAGGAGCAGATGATACAGTACTAGAAGATATAAATTTGCAAGGAAAATGGAAACCAGTAATGATAAGCGGAATTGGGGGTTTTGTCAAAGTAAGGCAATATGATCAGGTACCTATAGAAATTTGTGGAAAAAAGGCTATAGGTACAGTGTTAGTAGGACCTACACCTTTCAACATAATTGGGCGAAATATGATGACCCAGATTGGTTGTACTTTAAATTTCCCAATTAGTCCTATTGACACTGTACCAGTAACATTAAAGCCAGGAATGGATGGACCAAAGGTTAAACAGTGGCCATTGACAGAAGAAAAAATAAAAGCATTAACAGAAATTTGTAAAGAGATGGAAGAGGAAGGAAAAATCTCAAAAATTGGGCCTGAAAATCCATACAATACTCCAGTATTTGCTATAAAGAAAAAGAACAGCGACAGATGGAGGAAATTAGTAGATTTCAGAGAGCTCAATAAAAGAACTCAGGACTTTTGGGAAGTTCAATTAGGAATACCGCATCCAGCAGGTTTAAAAAAGAAAAAATCAGTAACAGTACTAGATGTGGGAGATGCATATTTTTCAGTTCCTTTAGATGAAAACTTTAGAAAGTATACTGCATTCACCATACCTAGTCTAAACAATGAGACACCAGGAATCAGATATCAGTACAATGTGCTGCCACAGGGATGGAAAGGATCACCGGCAATATTCCAGTGTAGCATGACAAAAATCTTAGAGCCCTTTAAAACAAAAAATCCAGAAATGGTTATCTATCAATACATGGATGACTTGTATGTAGGATCTGATTTAGAAATAGGGCAGCACAGAGCAAAAATAGAGGAGCTAAGAGCTCATCTATGGAGCTGGGGATTTTTTACACCAGACTGGAAGCATCAGAAGGAACCTCCATTCCATTGGATGGGATATGAACTCCATCCTGACAAATGGACAGTCCAGCCTATAGAACTGCCAGAAAAAGACAGCTGGACTGTCAATGATATACAGAAATTAGTGGGAAAACTAAATTGGGCAAGTCAAATTTATGCAGGGATTAAGGTAAAGCAACTGTGTAAACTCCTCAGGGGAGCTAAAGCACTAACAGACATAGTACCACTGACTGAAGAAGCAGAATTAGAGTTGGCAGAGAACAGGGAGATTCTAAAAACCCCTGTGCATGGAGTATATTATGACCCATCAAAAGAATTAGTAGCAGAAGTACAGAAACAAGGGCAGGACCAATGGACATATCAAATTTTTCAAGAGCCATTTAAAAATCTAAAAACAGGAAAATATACTAGAAAAAGGTCTGCTCACACTAATGATGTAAGACAATTAACAGAAGTGGTACAAAAAATAGCCACAGAAAGCATAGTAATATGGGGAAAGACCCCTAAATTTAGACTACCCCTACAAAAAGAAACATGGGAAACATGGTGGACAGAGTATTGGCAGGCTACCTGGATTCCTGAATGGGAGTTTGTTAATACCCCTCCTCTAGTAAAATTATGGTACCAATTAGAAAAAGAACCCATAGTAGGAGCAGAGACTTTCTATGTAGATGGGGCAGCTAGTAGGGAGACTAAGCTAGGAAAAGCAGGGTATGTCACTAACAGAGGAAGACAAAAGGTAGTTTCCCTAACTGAGACAACAAATCAAAAAACTGAGTTACATGCGATCTACTTAGCCTTGCAGGATTCAGGACCAGAAGTAAATATAGTAACAGACTCACAATATGCATTAGGAATCATTCAGGCACAACCAGACAGGAGTGAATCAGAAGTAGTCAACCAAATAATAGAGGAGCTAATAAAAAAGGAAAAAGTCTACCTGTCATGGGTACCAGCACACAAGGGGATTGGAGGAAATGAACAAGTAGATAAATTAGTCAGTTCAGGAATCAGGAAGGTGCTATTTTTAGATGGGATAGATAAGGCTCAAGAAGAACATGAAAGATATCACAGCAATTGGAGAACAATGGTTAGTGATTTTAATTTGCCACCTATAGTAGCAAAGGAAATAGTAGCCAACTGTGATAAATGTCAACTAAAAGGGGAAGCTATGCATGGGCAAGTGGACTGTAGTCCAGGGATATGGCAATTAGATTGCACACATCTAGAAGGAAAAGTCATCCTGGTAGCAGTCCACGTGGCCAGTGGATATATAGAAGCAGAAGTTATCCCAGCAGAAACTGGACAGGAGACAGCATACTTTCTGCTAAAATTAGCAGGAAGATGGCCAGTAAAAGTAATACACACAGACAATGGTAGCAATTTCACCAGCGCTGCAGTTAAAGCAGCCTGTTGGTGGGCCAATGTCCGACAGGAATTCGGGATCCCCTACAATCCACAAAGTCAAGGAGTAGTAGAATCTATGAATAAGGAATTAAAGAAAATCATAGGGCAAGTAAGAGAGCAAGCTGAGCACCTTAAGACAGCAGTACAAATGGCAGTATTCATTCACAATTTTAAAAGAAAAGGGGGGATTGGGGGGTACAGTGCAGGGGAAAGAATAATAGACATAATAGCAACAGACATACAAACTAAAGAATTACAAAAACAAATTACAAAAATTCAAAATTTTCGGGTTTATTACAGGGACAGCAGAGACCCAATTTGGAAAGGACCAGCAAAACTGCTCTGGAAAGGTGAAGGGGCAGTAGTAATACAAGACAATAGTGATATAAAAGTAGTACCAAGAAGAAAAGCAAAGATCATTAGGGATTATGGAAAACAGATGGCAGGTGATGATTGTGTGGCAGGTAGACAGGATGAGGATCAGAACATGGAATAGTTTAGTAAAACATCACATGTATGTCTCAAAGAAAGCTAAAAAGTGGTTTTATAGACATCATTATGAAAGCCAGCATCCAAAGGTGAGTTCAGAAGTACATATCCCACTAGGAGAGGCTAGATTAGTAATAAGAACATATTGGGGTCTGCAGACAGGAGAAAAGGACTGGCAATTGGGTCATGGAGTTTCCATAGAATGGAGGCAGAGAACATATAGCACACAAATAGATCCTGACCTAGCAGACCAACTGATTCATCTACAATATTTTGACTGTTTTTCAGACTCTGCCATAAGGAAAGCCATATTAGGACAAGTAGTTAGACATAGGTGTGAATATCCATCAGGACATAACCAGGTAGGATCCCTACAATATTTGGCACTGAAAGCATTAACAACACCAAAAAGGACAAGGCCACCTCTGCCTAGTGTTAAGAAATTAACAGAAGATAGATGGAACAAGCCCCAGAAGATCAGGGGCCACGGAGAGAACCCCACAATGAATGGACATTAGAACTGTTAGAGGAGCTTAAAAATGAAGCTGTTAGACATTTTCCTAGGCCCTGGCTCCTTGGCTTAGGACAGCACATCTACAACACTTATGGGGATACTTGGGAAGGGGTTGAAGCTATAATAAGAATTTTGCAACAACTACTGTTTGTTCATTACAGAATTGGGTGTCAGCATAGCAGAATAGGCATTATACCAGGGAGAAGAGGCAGGAATGGAGCCAGTAGATCCTAACCTAGAGCCCTGGAATCATCCGGGAAGTCAGCCTACAACTGCTTGTAGCAAGTGTTACTGTAAAAGATGTTGCTGGCATTGCCAACTATGCTTTCTGAACAAAGGCTTAGGCATCTCCTATGGCAGGAAGAAGCGGAAGCACCGACGAAGAACTCCTCAGAGCAGTAAGGATCATCAACATACTATACCAGAGCAGTAAGTATTAGTATCTGTAATGTCACCTTTGGAAATTAGTGCAATAGTAGGACTGATAGTAGCGCTAATCTTAGCAATAGTAGTGTGGACTATAGTAGCTATAGAATATAAGAAAATACTAAAGCAAAGAAAAATAGACAGGTTAATTAAAAGAATAAGAGAAAGAGAAGAAGATAGTGGAAATGAGAGTGAAGGAGACACAGATGATTTGGCCAAACTTGTGGAAATGGGGGACTTTAATCCTTGGGTTGGTAATAATTTGTAGTGCCTCAGACAACTTGTGGGTTACAGTTTATTATGGGGTTCCGGTGTGGAGAGATGCAGATACCACCCTATTTTGTGCATCAGATGCCAAAGCACATGAGACAGAAGTGCACAATATCTGGGCCACACATGCCTGTGTACCCACAGACCCCAACCCACAAGAAATACACCTGGAAAATGTAACAGAAAATTTTAACATGTGGAAAAATAACATGGTAGAGCAGATGCAGGAGGATGTAATCAGTTTATGGGATCAAAGTCTACAGCCATGTGTAAAGTTAACTCCTCTCTGCGTTACTTTAAATTGTACCAATGCTAATTTGACCCATAACATAACCAATGATGGCAATAACATAACCAATGCCTCTAACATGATAGGAAATATAACAGATGAAGTAAGAAACTGTTCTTTTAAGATGACCACAGTACTAAGAGATAAGAAGAAGACGGTCCATGCACTTTTTTATAAGCTTGATATAGTACAAATTAAAGGTAATAAGAATAGAAATAGTAATATTAGTCAGTATAGGTTAATAAATTGTAATACTTCAGTCATTAAGCAGGCTTGTCCAAAGATATCCTTTGATCCAATTCCTATACATTATTGTACTCCGGCTGGTTATGCGATTTTAAAGTGTAATGATAAGAATTTCAATGGGACAGGGCCCTGTAAAAAGGTCAGCTCAGTACAATGCACACATGGAATCAAACCAGTGGTATCAACTCAGTTGCTGTTAAATGGCAGTCTAGCAGAAGAAGAGATAATAATCAGATCTGAAAATCTCACAAACAATGCCAAAACCATAATAGTGCACCTTAATAAATCTGTAGAAATCAATTGTACCAGACCCTTCAAAAGTACAAGAACAAGAACATCTATAGGACAAGGACAAGTACTCTATAAAACAGGAAACATATATGGAGATATAAGGAAAGCATACTGTGAGATTAATGGAACAAAATGGAATGAAACTTTAAAACAGGTAACTGAAAAATTAAAAGAGCACTTTAATAATAAGACAATAATCTTTCAACCACCCTCAGGAGGAGATCTAGAAGTTACAATGCATCATTTTAATTGTAGAGGGGAATTTTTCTATTGCAATACATCAAAACTGTTTACTTGGCCAGGAAATGAAACCAGGAAGGGGGATAATGGCACTATCATACTTCCATGCAAGATAAAGCAAATAATAAATATGTGGCAGGGAGTAGGACAAGCAATGTATGCTCCTCCCATCAGTGGAAGAATTAATTGTGTATCAAATATTACAGGAATACTATTGACAAGAGATGGTGGTGCTAATAATGCGACTAACGAGACCTTTAGACCTGGAGGAGGAAATATAAAGGACAATTGGAGAAGTGAATTATATAAATATAAAGTAGTACAAATTGAACCTCTAGGAATAGCACCCACCAGGGCAAAGAGAAGAGTGGTGGAGAGAGAAAAAAGAGCAGTGGGAATAGGAGCTATGATCTTTGGGTTCTTGGGAGCAGCAGGAAGCACTATGGGCGCGGCGTCAATAACGCTGACGGTACAGGCCAGACAATTATTGTCTGGTATAGTGCAACAGCAAAGTAATTTGCTGAGGGCTATAGAGGCGCAGCAGCATCTGTTGCAACTCACAGTCTGGGGCATTAAACAGCTCCAGGCAAGAGTCCTGGCTGTGGAAAGATACCTAAATGATCAAAAGTTCCTAGGACTTTGGGGCTGCTCTGGAAAAATCATCTGCACCACTGCTGTGCCCTGGAACTCCACTTGGAGTAATAAATCTTATGAAGAGATTTGGAACAACATGACATGGGTAGAATGGGAGAGAGAAATTAGCAATTACACAAACCAAATATATGACATACTTACAGAATCGCAGAACCAGCAGGACAAGAATGAAAAGGAGTTATTGGAATTGGATAAATGGGCAAATCTGTGGAATTGGTTTGGCATAACAAAGTGGCTGTGGTATATAAAAATATTTATAATGATAGTAGGAGGTTTAATAGGTTTAAGAATAGTTTTTGCTGTGCTTTCTATAGTAAATAGAGTTAGGCAGGGATACTCACCTTTGTCTTTCCAGACCCCCTCCCATCACCAGAGGGAACCCGACAGACCCGAAGGAATCGAAGAAGAAGGTGGCGAGCAAGGCAGAGACAGATCCGTGCGCTTAGTGAGCGGATTCTTAGCTCTTGTCTGGGACGATCTACGGAGCCTGTGCCTCTTCAGCTACCACCGCTTGAGAGACTTCATCTTGATTGCAGCGAGGACTCTGGAACTTCTGGGACACAGCAGTCTCAAGGGATTGAGACGGGGGTGGGAAGTTCTCAAATATCTGGGGAATCTTCTGTCATATTGGGGCCAGGAGCTAAAAACTAGTGCTATTTCTTTGCTTGATGCTACAGCAATAGCAGTAGCGGGGTGGACAGACAGGGTTATAGAAGTAGCACAAAGAGCTTGGAGAGCTTTTCTCCACATACCTAGGAGAATCAGACAGGGCTTCGAAAGGGCTTTGCTATAACATGGGAGGCAAGTGGTCAAAAAGGAGCAGAGAGGGATGGCCTCAGGTCAGGGAAAAAATAAAGCAAACTCCTCCAGCAGCAGCAGAAGGAGTAGGAGCAGTATCTCAAGATCTAGATAAACATGGAGCAATAACAAGTAGTAATATGAATAATGCTGATTGTGTCTGGCTGGAAGCACAAGAGGATGAGGAGGTAGGCTTTCCAGTCCAGCCGCAGGTACCTCTAAGACCAATGACTTTTAAGGGAGCTTTTGATCTTAGCTTCTTTTTAAAAGAAAAGGGGGGACTGGATGGGCTAATCTACTCCAAGAAAAGACAAGAGATCCTTGACTTATGGGTCTATAATACACAAGGCTTCTTCCCTGATTGGCAAAACTACACACCAGGGCCAGGGCCCAGATTCCCACTGTGCTTTGGATGGTGCTTCAAGCTAGTACCAGTTGACCCAAGAGAAGTAGAGGAGAACAACAAAGGAGAAAACAGCTGCCTGTTACACCCCATGAGCCAGCATGGAATAGAGGACGAAGATAGAGAAGTGCTGATGTGGAAGTTTGACAGCTCCTTAGCACGAAGACACATAGCCCGAGAAAAGCACCCAGAGTTCTATAAAGACTGCTGACAAAGAAGTTTCTAACTGGGACTTCCGCTGGGGACTTTCCAGGGGAGGTGTGGCCGGGGCGGAGTTGGGGAGTGGCTAACCCTCAGATGCTGCATAAAAGCAGCCGCTTTTCGCTTGTACTGGGTCTCTCTTGTTAGACCAGGTCGAGCCCGGGAGCTCTCTGGCTAGCAGGGGAACCCACTGCTTAAAGCCTCAATAAAGCTTGCCTTGAGTGC
>01_AE.JP.-.DR1236.AB253692
TGGATGGGCTAATTTACTCCAAGAAAAGGCAAGAGATCCTTGACTTATGGGTCTATAATACACAAGGCTTCTTCCCTGATTGGCAAAACTACACAGAAGGGCCAGGGACCAGATTCCCACTGTGTTTTGGATGGTGCTTCAAGCTAGTACCAGTTGACCCAAGAGAAGTAGAGGAGAACAACAAAGGAGAAAACAGCTGCCTGTTACACCCCATGAGCCAGCATGGAATAGAGGACGAAGATAGAGAAGTGCTGATGTGGAAGTTTGACAGTTCCCTAGCACGAAGACACATAGCCCGAGAAAAGCACCCAGAGTTCTATAAAGACTGCTGACAAAGAAGTTTCTAACTGGGACTTCCGCTGGGGACTTTCCAGGGGAGGTGTGGCCGGGGCGGAGTTGGGGAGTGGTTAACCCTCAGATGCTGCATAAAAGCAGCCGCTTTTCGCTTGTACTGGGTCTCTCTTGCTAGACCAGGTCGAGCCCGGGAGCTCTCTGGCTAGCAGGGGAACCCACTGCTTAAAGCCTCAATAAAGCTTGCCTTGAGTGCTTAAAGTGGTGTGTGCCCGTCTGTGTTAGGACTCTGGTAACTAGAGATCCCTCAGACCACTCTAGACTGAGTAAAAATCTCTAGCAGTGGCGCCCGAACAGGGACTTGAAAGTGAAAGTTAATAGGGACTCGAAAGCGAAAGTTCCAGAGAAGTTCTCTCGACGCAGGACTCGGCTTGCTGAGGTGCACACAGCAAGAGGCGAGAGCGGCGACTGGTGAGTACGCCAAATTTTGACTAGCGGTGGCTAGAAGGAGAGAAGATGGGTGCGAGAGCGTCAGTATTAAGTGGGGGAAAATTAGATGCATGGGAAAGAATTCGGTTACGGCCAGGGGGGAAGAAAAAATATAGGATGAAACATTTAGTATGGGCAAGCAGAGAGTTGGAAAGATTCGCAATTAACCCTGGCCTTTTAGAAACAGCAGAAGGATGTCAACAAATACTAGAACAGTTACAGTCAACTCTCAAGACAGGATCAGAAGAACTTAAATCATTATTTAATACAATAGCAACCCTCTGGTGCGTGCACCAGAGGATAGAGGTAAGGGACACCAAGGAAGCTTTAGATAAAATAGAGGAAGTACAAAATAAGAACCAGCAAAAGACACAGCAGGGAGCAGCTGGCACAGGAAACAGCAGCAAAGTCAGCCAAAATTACCCTATAGTGCAAAATGCGCAAGGGCAAATGGTACATCAGCCTTTATCACCTAGAACCTTGAACGCATGGGTGAAAGTAGTAGAAGAAAAGGGTTTTAACCCAGAAGTAATACCCATGTTCACAGCATTATCAGAGGGAGCCACCCCACAAGATTTAAATATGATGCTAAATATAGTGGGGGGACACCAGGCAGCAATGCAAATGTTAAAAGAAACCATCAATGAGGAAGCTGCAGAATGGGATAGGGTACACCCAGTACATGCAGGGCCTATTCCACCAGGTCAGATGAGGGAACCAAGGGGAAGTGACATAGCAGGATCTACTAGTACCCTTCAAGAACAAATAGGATGGATGACAAGCAATCCTCCTATCCCAGTGGGAGACATCTATAAAAGGTGGATAATCCTGGGATTAAATAAAATAGTAAGAATGTATAGCCCTGTTAGCATTTTGGACATAAGACAAGGGCCAAAAGAACCCTTCAGAGACTATGTAGATAGGTTCTATAAAACTCTCAGAGCGGAACAAGCTACACAGGAGGTAAAAAACTGGATGACAGAAACCTTGCTAGTCCAAAATGCGAATCCAGACTGTAAGTCCATTTTAAAAGCATTAGGAACAGGAGCTACATTAGAAGAAATGATGACAGCATGCCAGGGAGTGGGAGGACCTGGCCATAAAGCAAGGGTTTTGGCTGAGGCAATGAGCCAAGTACAACATGCAAAGATAATGATGCAGAGAGGCAATTTTAAGGGCCAAAGAAGCATTAAGTGCTTCAACTGTGGCAGAGAAGGACACCTAGCCAGAAATTGCAGGGCCCCTAGGAAAAAGGGCTGTTGGAAATGTGGAAAGGAAGGACATCAAATGAAAGACTGCACTGAGAGACAGGCTAATTTTTTAGGGAAAATTTGGCCTTCCAACAAGGGAAGGCCAGGGAATTTTCCTCAGAGCAGACCAGAGCCATCAGCCCCACCAGCAGAAAGCTGGGAGATGAGGGAGGAGACAACCTCCTTACTGAAGCAGGAGCAGAAAGACAAGGAACATCCTCCTCCTTTAGCTTCCCTCAAATCACTCTTTGGCAACGACCCATTGTCACAGTAAAAATAGAAGGACAGCTGATAGAAGCTCTGTTAGATACAGGAGCAGATGATACAGTATTAGAAGATATAAATTTGCAAGGAAAATGGAAACCAGTAATGATATCGGGAATTGGAGGTTTTGTCAAAGTAAGGCAATATGATCAGGTACCTATAGAAATTTGTGGAAAAAAGGCTATAGGTACAGTGTTGGTAGGACCTACACCTTTCAACATAATTGGGCGAAATATGATGACCCAGATTGGTTGTACTTTAAATTTCCCAATTAGTCCTATTGACACTGTACCAGTAAAATTAAAGCCAGGAATGGATGGACCAAAGGTTAAACAGTGGCCATTGACAGAAGAAAAAATAAAAGCATTAACAGAAATTTGTAAAGAGATGGAAGAGGAAGGAAAAATCTCAAAAATTGGGCCTGAAAATCCATACAATACTCCAGTATTTGCTATAAAGAAAAAGAACAGCGACAGATGGAGGAAATTAGTAGATTTCAGAGAGCTCAATAAAAGAACTCAGGACTTTTGGGAAGTTCAATTAGGAATACCGCATCCAGCAGGTTTAAAAAAGAAAAAATCAGTAACAGTACTAGATGTGGGAGATGCATATTTTTCAGTTCCTTTAGATGAAAACTTTAGAAAGTATACTGCATTCACCATACCTAGTCTAAACAATGAGACACCAGGAATCAGATATCAGTACAATGTGCTGCCACAGGGATGGAAAGGATCACCGGCAATATTCCAGTGTAGCATGACAAAAATCTTAGAGCCCTTTAAAATAAAAAATCCAGAAATGGTTATCTATCAATACATGGATGACTTGTATGTAGGATCTGATTTAGAAATAGGGCAGCACAGAGCAAAAATAGAGGAGCTAAGAGCTCATCTATGGAGCTGGGGATTTTTTACACCAGACTGGAAGCATCAGAAGGAACCTCCATTCCATTGGATGGGATATGAACTCCATCCTGACAAATGGACAGTCCAGCCTATAGAACTGCCAGAAAAAGACAGCTGGACTGTCAATGATATACAGAAATTAGTAGGAAAACTAAATTGGGCAAGTCAAATTTATGCAGGAATTAAGGTAAAGCAACTGTGTAAACTCCTCAGGGGAGCTAAAGCACTAACAGACATAGTACCACTGACTGAAGAAGCAGAATTAGAATTGGCAGAGAACAGGGAGATTCTAAAAACCCCTGTGCATGGAGTATATTATGACCCATCAAAAGAATTAGTAGCAGAAGTACAGAAACAAGGGCAGGACCAATGGACATATCAAATTTTTCAAGAGCCATTTAAAAATCTAAAAACAGGAAAATATACTAGAAAAAGGTCTGCTCACACTAATGATGTAAAACAATTAACAGAAGTGGTACAAAAAATAGCCACAGAAAGCATAGTAATATGGGGAAAGACCCCTAAATTTAGACTACCCCTACAAAAAGAAACATGGGAAACATGGTGGACGGAGTATTGGCAGGCTACCTGGATTCCTGAATGGGAGTTTGTTAATACCCCTCCTCTAGTAAAATTATGGTACCAATTAGAAAAAGAACCCATAGTAGGAGCAGAAACTTTCTATGTAGATGGGGCAGCTAGTAGGGAGACTAAGCTAGGAAAAGCAGGGTATGTCACTAACAGAGGAAGACAAAAGGTAGTTTCCCTAACTGAGACAACAAATCAAAAAACTGAGTTACATGCGATCTACTTAGCCTTGCAGGATTCAGGACCAGAAGTAAATATAGTAACAGACTCACAATATGCATTAGGAATCATTCAGGCACAACCAGACAGGAGTGACTCAGAAATAGTCAACCAAATAATAGAGGAGCTAATAAAAAAGGAAAAAGTCTACCTGTCATGGGTACCAGCACACAAGGGGATTGGAGGAAATGAACAAGTAGATAAATTAGTCAGTTCAGGAATCAGGAGGGTGCTATTTTTAGATGGGATAGATAAGGCTCAAGAAGAACATGAAAGATATCACAGCAATTGGAGAACAATGGTTAGTGATTTTAATTTGCCACCTATAGTAGCAAAGGAAATAGTAGCCAACTGTGATAAATGTCAACTAAAAGGGGAAGCTATGCATGGGCAAGTGGACTGTAGTCCAGGGATATGGCAATTAGATTGCACACATCTAGAAGGAAAAGTCATCCTGGTAGCAGTCCACGTGGCCAGTGGATATATAGAAGCAGAAGTTATCCCAGCAGAAACAGGACAGGAGACAGCATACTTTCTGCTAAAATTAGCAGGAAGATGGCCAGTAAAAGTAATACACACAGACAACGGTAGCAATTTCACCAGCGCTGCAGTTAGAGCAGCCTGTTGGTGGGCCAATGTCCGACAGGAATTTGGGATCCCCTACAATCCACAAAGTCAAGGAGTAGTAGAATCTATGAATAAGGAATTAAAGAAAATCATAGGGCAAGTAAGAGAGCAAGCTGAACACCTTAAGACAGCAGTACAAATGGCAGTATTCATTCACAATTTTAAAAGAAAAGGGGGGATTGGGGGGTACAGTGCAGGGGAAAGAATAATAGACATAATAGCAACAGACATACAAACTAAAGAATTACAAAAACAAATTACAAAAATTCAAAATTTTCGGGTTTATTACAGGGACAGCAGAGACCCAATTTGGAAAGGACCAGCAAAACTGCTCTGGAAAGGTGAAGGGGCAGTAGTAATACAAGACAATAGTGATATAAAAGTAGTACCAAGAAGAAAAGCAAAGATCATTAGGGATTATGGAAAACAGATGGCAGGTGATGATTGTGTGGCAGGTAGACAGGATGAGGATCAGAACATGGAATAGTTTAGTAAAACATCACATGTATGTCTCAAAGAAAGCTAAAAAGTGGTTTTATAGACATCATTATGAAAGCCAGCATCCAAAGGTGAGTTCAGAAGTACATATCCCACTAGGAGAGGCTAGATTAGTAATAAGAACATATTGGGGTCTGCAGACAGGAGAAAAGGACTGGCAATTGGGTCATGGAGTCTCCATAGAATGGAGGCAGAGAACATATAGCACACAAATAGATCCTGACCTAGCAGACCAACTGATTCATCTACAATATTTTGACTGTTTTTCAGACTCTGCCATAAGGAAAGCCATATTAGGACAAGTAGTTAGACATAGGTGTGAATATCCATCAGGACATAACCAGGTAGGATCCCTACAATATTTGGCACTGAAAGCATTAACAACACCAAAAAGGACAAGGCCACCTCTGCCTAGTGTTAAGAAATTAACAGAAAATCGATGGAACAAGCCCCAGAAGACCAGGGGCCACAGAGAGAACCCCACAATGAATGGACATTAGAACTGTTAGAGGAGCTTAAAAATGAAGCCGTTAGACATTTTCCTAGGCCCTGGCTCCTTGGCTTAGGACAGCACATCTACAACAATTATGGGGATACTTGGGAAGGGGTTGAAGCTATAATAAGAATTTTGCAACAACTACTGTTTGTCCATTACAGAATTGGGTGTCAGCATAGCAGAATAGGCATTATACCAGGGAGAAGAGGCAGGAATGGAGCCAGTAGATCCTAACCTAGAGCCCTGGAATCATCCGGGAAGTCAGCCTACAACTGCTTGTAGCAAGTGTTACTGTAAAAGATGTTGCTGGCATTGCCAACTATGCTTTCTGAACAAAGGCTTAGGCATCTCCTATGGCAGGAAGAAGCGGAAGCACCGACGAAGAACTCCTCAGAGCAGTAAGGATCATCAACATACTATACCAGAGCAGTAAGTATTAGTATCTGTAATGTCACCTTTGGAAATTAGTGCAATAGTAGGACTGATAGTAGCACTAATCTTAGCAATAGTAGTGTGGACTATAGTAGCTATAGAATATAAGAAAATACTAAAGCAAAGAAAAATAGACAGGTTAATTAAAAGAATAAGAGAAAGAGAAGAAGATAGTGGAAATGAGAGTGAAGGAGACACAGATGATTTGGCCAAACTTGTGGAAATGGGGGACTTTGATCCTTGGATTGGTAATAATTTGTAGTGCCTCAGACAACTTGTGGGTTACAGTTTATTATGGGGTTCCTGTGTGGAGAGATGCAGATACCACCCTATTTTGTGCATCAGATGCCAAAGCACATGAGACAGAAGTGCACAATATCTGGGCCACACATGCCTGTGTACCCACAGACCCCAACCCACAAGAAATACGCCTGGAAAATGTAACAGAAAATTTTAACATGTGGAAAAATAACATGGTAGAGCAGATGCAGGAGGATGTAATCAGTTTATGGGATCAAAGTCTACAGCCATGTGTAAAGTTAACTCCTCTCTGTGTTACTTTAAATTGTACCAATGCTACGTTGAATGCTAATTTGACCTATGTCAATAACATAACTAATGGCCATAACACAATAGGAGATATAACAGATGAAGTAAAAAACTGTTCTTTTAAGATGACCACAGAACTAAGAGATAAGAAGAAGAAGGTCCATGCACTTTTTTATAAGCTTGATATAGTACAAATTAAAGGTAATAAGAATAAGAATAGTAATATTAGTCAGTATAGGTTAATAAATTGTAATACTTCAGTCATTAAGCAGGCTTGTCCAAAGATATCCTTTGATCCAATTCCTATACATTATTGTACTCCAGCTGGTTATGCGATTTTAAAGTGTAATGATAAGAATTTCAATGGGACAGGGCCCTGTAAAAATGTCAGCTCAGTACAATGCACACATGGAATCAAGCCAGTGGTATCAACTCAATTGCTGTTAAATGGCAGTCTAGCAGAAGAAGAGATAATAATCAGATCTGAAAATCTCACAAACAATGCCAAAACCATAATAGTGCACCTTAATAAATCTGTAGAAATCAATTGTACCAGACCCTCCAACAATACAAGAACAAGTACACGTATAGGACCAGGACAAGTATTCTATAGAACAGGAGACATAATTGGAGATATAAGAAAAGCATATTGTGAGATTAATGGAACAAAATGGAATGAAACTTTAAAACAGGTAGCTGAAAAATTAAAAGAGCATTTTAATAATAAGACAATAATCTTTCAACCACCCTCAGGAGGAGATCTAGAAGTTACAATGCATCATTTTAATTGTAGAGGGGAATTTTTCTATTGCAATACATCAAAAATGTTTAATAGTACTTGGAAAGAAAATGAAACAATGGGGGGGCTTAATGGCACTATCATACTTCCATGCAGGATAAAGCAAATTATAAACATGTGGCAGGGAGTAGGACAAGCAATGTATGCTCCTCCCATCAGTGGAAGAATTAATTGTGTATCAAACATTACAGGAATACTATTGACAAGAGATGGTGGTGCTAATAATGCGACTAACGAGACCTTTAGACCTGGAGGAGGAAATATAAAGGACAATTGGAGAAGTGAATTATATAAATATAAAGTAGTACAAATTGAACCTCTAGGGATAGCACCCACCAGGGCAAAGAGAAGAGTGGTGGAGAGAGAAAAAAGAGCAGTGGGAATAGGAGCTATGATCTTTGGGTTCTTGGGAGCAGCAGGAAGCACTATGGGCGCAGCGTCAATAACGCTGACGGTACAGGCCAGACAATTATTGTCTGGTATAGTGCAACAGCAAAGCAATTTGCTGAGGGCTATAGAGGCGCAGCAGCATCTGTTGCAACTCACAGTCTGGGGCATTAAACAGCTCCAGGCAAGAGTCCTGGCTGTGGAAAGATACCTAAATGATCAAAAGTTCCTAGGACTTTGGGGCTGCTCTGGAAAAATCATCTGCACCACTGCTGTGCCCTGGAACTCCACTTGGAGTAATAAATCTTATGAAGAGATTTGGAACAACATGACATGGGTAGAATGGGAGAGAGAAATTAGCAATTACACAAACCAAATATATGACATACTTACAGAATCGCAGAACCAGCAGGACAAAAATGAAAAGGAGTTATTGGAATTGGATAAATGGGCAAATCTGTGGAATTGGTTTGGCATAACAAAGTGGCTGTGGTATATAAAAATATTTATAATAATAGTAGGAGGTTTAATAGGTTTAAGAATAGTTTTTGCTGTGCTTTCTATAGTAAATAGAGTTAGGCAGGGATACTCACCTTTGTCTTTCCAGACCCCCTCCCATCACCAGAGGGAAACCGACAGACCCGAAGGAATCGAAGAAGAAGGTGGCGAGCAAGGCAGAGACAGATCCGTGCGCTTAGTGAGCGGATTCTTAGCTCTTGTCTGGGACGATCTACGGAGCCTGTGCCTCTTCAGCTACCACCGCTTGAGAGACTTCATCTTGATTGCAGCGAGGACTCTGGAACTTCTGGGACACAGCAGTCTCAAGGGACTGAGACGGGGGTGGGAAGTCCTCAAATATCTGGGGAATCTTCTGTCATATTGGGGCCAGGAACTAAAAACTAGTGCTATTTCTTTGCTTGATGCTACAGCAATAGCAGTAGCGGGGTGGACAGATAGGGTTATAGAAGTAGCACAAAGAGCTTGGAGAGCTTTTCTCCACATACCTAGGAGAATCAGACAGGGCTTCGAAAGGGCTTTGCTATAACATGGGAGGCAAGTGGTCAAAAAGGAGCAGAGAGGGATGGCCTCAGGTCAGGGAAAAAATAAAGCAAACTCCTCCAGCAGCAGCAGAAGGAGTAGGAGCAGTATCTCAAGATCTAGATAAACATGGAGCAATAACAAGTAGTAATATGAATAATGCTGATTGTGTCTGGCTGGAAGCACAAAAGGATGAGGAGGTAAGCTTTCCAGTCACACCGCAGGTACCTCTAAGACCAATGACTTTTAAGGGAGCTTTTGATCTTAGCTTCTTTTTAAAAGAAAAGGGGGGACTGGATGGGCTAATTTACTCCAAGAAAAGACAAGAGATCCTTGACTTATGGGTCTATAATACACAAGGCTTCTTCCCTGATTGGCAAAACTACACAGAAGGGCCAGGGACCAGATTCCCACTGTGTTTTGGATGGTGCTTCAAGCTAGTACCAGTTGACCCAAGAGAAGTAGAGGAGAACAACAAAGGAGAAAACAGCTGCCTGTTACACCCCATGAGCCAGCATGGAATAGAGGACGAAGATAGAGAAGTGCTGATGTGGAAGTTTGACAGTTCCCTAGCACGAAGACACATAGCCCGAGAAAAGCACCCAGAGTTCTATAAAGACTGCTGACATAGAAGTTTCTAACTGGGACTTCCGCTGGGGACTTTCCAGGGGAGGTGTGGCCGGGGCGGAGTTGGGGAGTGGTTAACCCTCAGATGCTGCATAAAAGCAGCCGCTTTTCGCTTGTACTGGGTCTCTCTTGCTAGACCAGGTCGAGCCCGGGAGCTCTCTGGCTAGCAGGGGAACCCACTGCTTAAAGCCTCAATAAAGCTTGCCTTGAGTGC
>01_AE.JP.-.DR1741.AB253635
TGGATGGGCTAATTTACTCCAGGAAAAGACAAGAGATCCTTGACTTATGGGTTTATAATACACAAGGCTTTTTCCCTGATTGGCAAAACTACACATCAGGGCCAGGGACCAGACTCCCACTGTGTTTTGGATGGTGCTTCAAGCTAGTACCAGTTGACCCAAGAGAAGTAGAGGAGGACAACAAAGGAGAAAACAACTGCCTGTTACACCCCATGAGCCAGCATGGAATGGAGGACGAACACAGAGAAGTGCTAATGTGGAAGTTTGACAGTGCCCTAGCACGAAAACACCTAGCCCGAGAACTGCACCCAGAGTACTATAAAGACTGATGACAAAGGAGTTTCTAACCAGAACTTCCGCTGGGGACTTTCCAGGGGAGGCGTGACCGGGGCGGAGTTGGGGAGTGGCTAACCCTCAGATGCTGCATAAAAGCAGCCGCTTTTCGCTTGTACTGGGTCTCTCTTGTTAGACCAGGTCGAGCCCGGGAGCTCTCTGGCTAGCAAGGGAACCCACTGCTTAAGCCTCAATAAAGCTTGCCTTGAGTGCTTAAAGTGGTGTGTGCCCATTTGTGTCAGGACTCTGGTAACTAGAGATCCCTCAGACCACTCTAGACTGAGTAAAAATCTCTAGCAGTGGCGCCCGAACAGGGACTTGAAAGCGAAAGTTAATAGGGACTCGAAAGCGAAAGTTCCAGAGAAGTTCTCTCGACGCAGGACTCGGCTTGCTGAGGTGCACACAGCAAGAGGCGAGAGCGGCGACTGGTGAGTACGCCAATTTTTGACTAGCGGAGGCTAGAAGGAGAGAGATGGGTGCGAGAGCGTCAGTATTAAGTGGGGGAAAATTAGATGCATGGGAGAAAATTCGGTTACGGCCAGGGGGAAAGAAAAAATATAGGATGAAACATTTAGTATGGGCAAGCAGAGAGTTGGAAAGATTTGCACTTAACCCTGGCCTTTTAGAATCAGCAGAAGGATGTCAACAATTACTAGAACAGTTACAGACAACTCTCAAGACAGGATCAGAAGAACTTAAATCATTATTTAATACAATAGCAACCCTCTGGTGTGTACACCAAAAGATAGAAATAAGAGACACCAAGGAAGCTTTAGATAAAATAGAGGAAGTACAAAAGAAAAGCCAGCAAAAGACACAGCAGACAGCAGCTGACACAGGAAGTAGCAGCAAAATCAGCCAAAATTACCCTATAGTGCAAAATACACAAGGGCAAATGGTACATCAGCCTTTATCACCTAGAACTTTAAATGCATGGGTGAAAGTAGTAGAAGAAAAGGGTTTTAACCCAGAAGTAATACCCATGTTCTCAGCATTATCAGAGGGAGCCACCCCACAAGATTTAAATATGATGCTAAATATAGTGGGGGGACACCAGGCAGCAATGCAAATGTTAAAGGAAACCATCAATGAGGAAGCTGTAGAATGGGATAGGGTACACCCAGTACATGCAGGGCCTATTCCACCAGGCCAGATGAGGGAACCAAGGGGAAGTGACATAGCAGGAACTACTAGTACCCTTCAAGAACAAATAGGATGGATGACAAGCAATCCACCTATCCCAGTGGGAGACATCTATAAAAGGTGGATAATCCTGGGATTAAATAAAATAGTAAGAATGTATAGCCCTGTTAGCATTTTGGACATAAGACAAGGGCCAAAAGAACCCTTCAGAGACTATGTAGATAGGTTCTATAAAACTCTCAGAGCGGAACAAGCTACACAGGAGGTAAAAAATTGGATGACAGAAACCTTGCTAGTCCAAAATGCGAATCCAGATTGTAAGTCCATTTTAAAAGCATTAGGAACAGGAGCTACATTAGAAGAAATGATGACAGCATGCCAGGGAGTGGGAGGACCTGGCCATAAAGCAAGGGTCTTGGCTGAGGCAATGAGCCAAGCACAACATGCAAATATAATGATGCAGAGAGGCAATTTTAAGGGCCAGAAAAGAATTAAGTGCTTCAACTGTGGCAAGGAAGGACACCTAGCCAAAAATTGCAGGGCCCCTAGGAAAAAGGGTTGTTGGAAATGTGGAAAGGAAGGACATCAAATGAGAGACTGCACTACTGAGAGACAGGCTAATTTTTTAGGGAAAATTTGGCCTTCCAACAAGGGAAGGCCGGGAAATTTTCCTCAGAGCAGAACAGAGCCAACAGCCCCACCAGCAGAGAACTGGGGGATGGGGGAAGAATCCTTACTGAAGCAGGAGCAGAAGGACAAGGAATGTCCTCCTCCTTCAGTTTCCCTCAAATCACTCTTTGGCAACGACCCTTTGTCACAGTAAAAATAGGAGGACAGCTGACAGAAGCTCTATTAGATACAGGAGCAGATGATACAGTAATAGAAGATATAAATTTGCCAGGGAAATGGAAACCAAAAATGATAGGGGGAATTGGAGGTTTTATCAAAGTAAGGCAATATGATCAGGTACCTATAGAAATTTGTGGAAAAAAGACTATAGGTACAGTATTAGTAGGACCTACACCTGTCAACATAATTGGACGAAGTGTGTTGACTCAGATTGGTTGTACTTTAAATTTCCCTATTAGTCCTATTGACACTGTACCAGTAACATTAAAGCCAGGAATGGATGGACCAAAGGTTAAACAGTGGCCATTGACAGAAGAAAAAATAAAAGCATTAACAGAAATTTGTAAAGAGTTGGAAGAGGAAGGAAAAATCTCAAAAATTGGGCCTGAAAATCCATACAATACTCCAGTATTTGCTATAAAGAAAAAGAGCACCAGCACCACCAAATGGAGGAAAGTAGTAGATTTCAGAGAGCTCAATAAAAGAACTCAGGACTTTTGGGAAGTTCAATTAGGAATACCGCATCCAGCAGGTCTAAAAAAGAAAAAATCAGTAACAGTACTAGATGTGGGAGATGCATATTTTTCAATACCTTTAGATGAAAGCTTTAGAAAGTATACTGCATTCACCATACCTAGTATAAACAATGAGACACCAGGAATCAGATATCAGTACAATGTGCTGCCACAAGGATGGAAAGGATCACCGGCAATATTCCAGTGTAGCATGACAAAAATCTTGGAGCCCTTTAGAACAAAAAATCCAGAAATGGTTATCTATCAATACATGGATGACTTGTATGTAGGATCTGATTTAGAAATAGAGCAGCACAGAACAAAAATAGAAGAGCTAAGAGCTCATCTATGGAACTGGGGATTTTATACACCAGACAAAAAGCATCAGAAGGAACCTCCATTCCTTTGGATGGGATATGAACTCCATCCTGACAGATGGACAGTCCAGCCTATAGAACTGCCAGAAAAAGACAGCTGGACTGTTAATGATATACAGAAATTAGTGGGAAAATTAAATTGGGCAAGTCAAATTTATGCAGGGATTAAGGTAAAGCAACTGTGTAAACTCCTCAGGGGAGCTAAAGCACTAACAGACATAGTACCACTGACTGAAGAAGCAGAATTAGAGTTGGCAGAGAACAGGGAGATTCTAAAAACCCCTGTGCATGGAGTATATTATGACCCATCAAAAGACTTAGTAGCAGAAGTACAGAAACAAGGGCAGGACCAATGGACATATCAAATTTATCAAGAGCCATTTAAGAATCTAAAAACAGGAAAATATGCCAGAAAAAGGTCTGCTCACACTAATGATGTAAGACAATTAACAGAAGTGGTGCAAAAAATAGCCACAGAAAGCATAGTAATATGGGGAAAAACCCCTAAATTTAGACTACCCATACAAAAAGAAACATGGGACACATGGTGGATGGAGTATTGGCAGGCTACCTGGATTCCTGAATGGGAGTTTGTCAATACCCCTCCTCTAGTAAAATTATGGTACCAATTAGAAAAAGACCCCATAGTAGGAGCAGAGACTTTCTATGTAGATGGGGCAGCTAATAGGGAGACTAAGCTAGGAAAAGCAGGGTATGTCACTGACAAAGGAAGACAAAAGGTGGTTTCCCTAACTGAGGCAACAAATCAAAAGACTGAATTACATGCGATCCATTTAGCCCTGCAGGATTCAGGATCAGAAGTAAATATAGTAACAGACTCACAATATGCAGTAGGAATCATTCAGGCACAACCAGACAGAAGTGACTCAGAAGTAGTCAACCAAATAATAGAGGAGCTAATAAAAAAGGACAAGGTCTACCTGTCATGGGTACCAGCACACAAGGGGATTGGAGGAAATGAACAAGTAGATAAATTAGTCAGTTCAGGAATCAGGAAGGTACTATTTTTAGATGGGATAGATAAAGCTCAAGAAGAACATGAAAGATATCACAGCAATTGGAGAACAATGGTTAGTGATTTTAATTTGCCACCTATAGTAGCAAAGGAAATAGTAGCCAACTGTGATAAATGTCAACTAAAAGGGGAAGCTATGCATGGACAAGTGGACTGTAGTCCAGGGATATGGCAATTAGATTGCACACATCTAGAAGGAAAAGTCATCCTGGTAGCAGTCCACGTGGCCAGTGGATATATAGAAGCAGAAGTCATCCCAGCAGAAACAGGACAGGAGACAGCATACTTTCTGCTAAAATTAGCAGGAAGATGGCCAGTAAAAGTAATACACACAGACAATGGTAGCAACTTCACCAGCGCTGCAGTTAAAGCAGCTTGTTGGTGGGCCAATGTCCGACAGGAATTCGGGATCCCCTACAATCCCCAAAGTCAAGGAGTAGTGGAATCTATGAATAAGGAATTAAAGAAAATCATAGGGCAGGTAAGAGAGCAAGCTGAACACCTTAAGACAGCAGTACAAATGGCAGTATTCATTCATAATTTTAAAAGAAAAGGGGGGATTGGGGGGTACAGTGCAGGGGAAAGAATAATAGATATAATAGCAACAGACATACAAACTAAAGAATTACAAAAACAAATTACAAAAATTCAAAATTTTCGGGTTTATTACAGGGACAGCAGAGACCCAATTTGGAAAGGACCAGCAAAACTACTCTGGAAAGGTGAAGGGGCAGTAGTAATACAAGACAATAGTGATATAAAAGTAGTACCAAGAAGAAAAGCAAAGATCATTAGAGATTATGGAAAACAGATGGCAGGTGATGATTGTGTGGCAGGTAGACAGGATGAGGATTAGAACATGGAACAGTTTAGTAAAACATCACATGTATGTCTCAAAGAAAGCTAAAGGGTGGTTTTATAGACATCATTATGAAAGCCAGCATCCAAAGGTAAGCTCAGAAGTACATATCCCACTAGGAGAGGCTAGATTAGTAATCAGAACATATTGGGGTCTGCAGACAGGAGAAAAAGATTGGCACTTGGGTCATGGAGTCTCCATAGAATGGAGGCAGGGAAAATATGGAACACAAATAGATCCTGACCTAGCAGACCAACTGATTCATCTACAATATTTTGACTGTTTTTCAGACTCTGCCATAAGGAGAGCCATATTAGGACAAGTAGTTAGACATAGGTGTGAATATCCATCAGGACATAACAAGGTAGGATCCCTACAATATTTGGCACTGAAAGCATTGACAACACCAAAAAAGATAAGGCCACCCCTGCCTAGTGTTAAGAAATTAACAGAAGATAGATGGAACAAGCCCCAGAAAATCAGGGGCCACAGAGAGAACCCCACAATACATGGACATTAGAGCTGTTAGAGGAGCTTAAAAATGAGGCTGTTAGACATTTTCCTATGACCTGGCTCCATGGATTAGGACAGTACATCTATAACACTTATGGGGATACTAGGGAAGGGGTTGAAGCTATAATAAGAATTTTACAACAACTACTGTTTGTTCATTTCAGAATTGGGTGTCAACATAGCAGAATAGGCATTATACCAGGGAGAAGAGGCAGGAATGGAGCCGGTAGATCCTAACCTAGAGCCCTGGAAGCATCCAGGAAGTCAGCCTCCAACTGCTTGTAGCAATTGTTACTGTAAAAAATGTTGCTGGCATTGTCAACTATGCTTTCTGAAAAAAGGCTTAGGCATCTCCTATGGCAGGAAGAAGCGGAAGCACCGACGAGGAACTCCTCAGAGCAGTAAGGATCATCAAAATCCTATACCAGAGCAGTAAGTAATAAATATATGTAATGACACCTTTGGAAATTAGTGCAATAGTAGGGCTGATAGTAGCGCTAATCTTAGCAATAGTAGTGTGGACTATAGTAGCTATAGAAATTAAGAAAATACTAAGACAAAGGAAAATAGACAGGTTACTGAAAAGAATAAGAGAAAGAGAAGAAGACAGTGGAAATGAGAGTGAAGGAGACACAGATGAATTGGCCAAACTTGTGGAAATGGGGGACCTTGATCCTTGGGTTGGTAATAATTTGTAATGCCTCAAACAACTTGTGGGTTACAGTTTATTATGGGGTTCCTGTGTGGAGAGATGCAGATACCACCCTATTTTGTGCATCAGATGCCAAAGCACATGAGACAGAAGTGCACAATGTCTGGGCCACACATGCCTGTGTACCCACAGACCCCAACCCACAAGAAATACACCTGGAAAATGTAACAGAAAATTTTAACATGTGGAAAAATAACATGGTAGAGCAGATGCAGGAGGATGTAATTAGTTTATGGGATCAAAGTCTAAAGCCATGTGTAAAGTTAACTCCTCTCTGTGTTACTTTAAATTGTACAGATGCTAAATGGCCCAATACCACTAAATGGAACAATACCAATGACATAAACAATGTCTCTGTCATACTAGGAAATATAACAGATGAAGTAAAAAACTGTTCTTTTAGTATGACCACAGAACTAAGAGATAAGAAGCAGAAGGTCTATGCTCTTTTTTATAGGCTTGATATAACACAAATGGAAGATAATAATAATGATAATAGAAGTTATAGGTTAATAAATTGTAATACTTCAGTCATTAAGCAGGCTTGTCCAAAGATATCCTTTGATCCAATTCCTATACATTATTGTGCTCCAGCTGGTTATGCGATTTTAAAGTGTAATGATAAGAATTTCAATGGGACAGGGCCATGTAAAAATGTCAGCTCAGTACAATGCACACATGGAATTAAGCCAGTGGTATCAACTCAATTGCTGTTAAATGGCAGTCTAGCAGAAGACAAGATAATAATCAGATCTGAGAATCTCACAAACAATGCCAAAACCATAATAGTGCACCTTAATAGATCTGTAGAAATTGAGTGTATCAGACCCTCCAACAATACAAGAAAAAGTACAACTATAGGACCAGGACTAGTATTCTATAGAACAGGAGACATAATAGGAGATATAAGAAAAGCATATTGTCAGATTAATGGAACAGGATGGTATAAAGTTTTAAAACAGGTAACTGGAAAATTAAAAGAGCACTTTCCTGATAAGAATATAACCTTTAAACCACCCTCAGGAGGAGATCTAGAAATTACAATGCATCATTTTAATTGTAGAGGGGAATTTTTCTATTGCAATTTATCAAAACTGTTTAATGATACTTGCATAAAAAATGGAACCACGAAGGGGTGTAATGGCACTATCCTACTTCCATGCAAAATAAAGCAAATTATAAACATGTGGCAGGGAGCAGGACAAGCAATGTATGCTCCTCCCATCAGTGGAAATATTAGTTGTGTATCAAATATTACAGGAATACTATTGACAAGAGATGGTGGTGCTATTAATAGTACTAACGAGACCTTCAGACCTGGAGGAGGAGATATAAGGGACAATTGGAGAAGTGAATTATATAAATATAAAGTAGTAGAAATTGAACCACTAGGAATAGCACCCACCAAGGCAAAGAGAAGAGTGGTGCAGAGAGAAAAAAGAGCAGTGGGAATAGGAGCTATGATCTTTGGGTTCTTGGGAGCAGCCGGAAGCACTATGGGCGCGGCGTCAATAACGCTGACGGTACAGGCCAGACAATTATTGTCTGGTATAGTGCAACAGCAAAGCAATTTGCTGAGAGCTATAGAGGCGCAGCAGCATATGTTGCAACTCACAGTCTGGGGCATTAAACAGCTCCAGGCGAGAGTCCTGGCTGTGGAAAGATACCTAAAAGATCAAAAGTTCCTAGGACTTTGGGGCTGCTCTGGAAAAATCATCTGCACCACTGCTGTGCCTTGGAACTCCACTTGGAGTAATAAATCTTATGAAGAGATTTGGAACAATATGACATGGACAGAATGGGAGAGAGAAATTAGCAATTACACAAACCAAATATATGACATACTTACAGAATCGCAAAGCCAGCAGGACAGGAATGAAAAGGATTTGTTAGCATTGAATGAATGGGCAAGTCTGTGGAATTGGTTTGACATAACAAATTGGCTGTGGTATATAAGACTATTTATAATGATAGTAGGAGGCTTAATAGGTTTAAGAATAATTTTTGCTGTGCTTTCTTTAGTGAAAAGAGTTAGGCAGGGATACTCACCTTTGTCTTTCCAGACCCCTACCCATCATCAGAGGGAACCCGACAGGCCCGAAGGAACCGAAGAAGACGGTGGCGAGCAAGGCAGAGGCAGATCCGTGCGCTTAGTGAGCGGATTCTTAGCTCTTGCCTGGGACGACCTACGGAGCCTGTGCCTCTTCAGCTACCACCGCTTGAGAGACTTAATCTTGATTGCAGCGAGGACTGTGGAACTTCTGGGACGCAGCAGTCTCAAGGGACTGAGACGGGGGTGGGAAGGCCTCAAATATCTGGGGAATCTTCTGGTGTATTGGAGTCAGGAACTAAAAACTTGTGCTGTTTCTTTGCTTGATGCTACAGCAATAACAGTAGCGGGGTGGACAGATAGGGTTATAGAATTAGCACAAAGAGCTTGGAGGGGCATCCTCCACATACCTAGAAGAATTAGACAGGGCTTAGAAAGGGCTTTACTATAAACATGGGAGGCAAGTGGTCAAAAAGTAGCAAAGCGGGATGGTCTCAGGTCAGGGAAAAAATAAAGCAAACTCCTCCAGCAGCAGAGGGAGTAGGAGCAGTATCTCAAGATCTAGATAAACATGGAGCAATAACAAGTAGTAATATGAATAATGCTGATTGTGTCTGGCTACAAGCACAAGAGGATGAGGAGGTAGGCTTTCCAGTCAAGCCGCAGGTACCTCTAAGACCAATGACTTATAAGGCAGCTTTTGATCTTAGCTTCTTTTTAAAAGAAAAGGGGGGACTGGATGGGCTAATTTACTCCAGGAAATGACAAGAGATCCTTGACTTATGGGTCTATAATACACAAGGCTTCTTCCCTGATTGGCAAAACTACACATCAGGGCCAGGGACCAGACTCCCACTGTGTTTTGGATGGTGCTTCAAGCTAGTACCAGTTGACCCAAGAGAAGTAGAGGAGGACAACAAAGGAGAAAACAACTGCCTGTTACACCCCATGAGCCAGCATGGAATGGAGGACGAAGACAGAGAAGTGCTGATGTGGAAGTTTGACAGTGCCCTAGCACGAAAACACCTAGCCCGAGAACTGCACCCAGAATATTATAAAGACTGATGACAAAGGAGTTTCTAACCAGAACTTCCGCTGGGGACTTTCCAGGGGAGGCGTGACCGGGGCGGAGTTGGGGAGTGGCTAACCCTCAGATGCTGCATAAAAGCAGCCGCTTTTCGCTTGTACTGGGTCTCTCTTGTTAGACCAGGTCGAGCCCGGGAGCTCTCTGGCTAGCAAGGGAACCCACTGCTTAAGCCTCAATAAAGCTTGCCTTGAGTGC
>01_AE.JP.-.DR1873.AB253647
TGGATGGGCTAATTTACTCCAGGAAAAGACAAGAGATCCTTGACTTATGGGTTTATAATACACAAGGCTTCTTCCCTGATTGGCAAAACTACACATCAGGGCCAGGGACCAGACTCCCACTGTGTTTTGGATGGTGCTTCAAGCTAGTACCAGTTGACCCAAGAGAAGTAGAGGAGGACAACAAAGGAGAAAACAACTGCCTGTTACACCCCATGAGCCAGCATGGAATGGAGGACGAAGACAGAGAAGTGCTGATGTGGAAGTTTGACAGTGCCCTAGCACGAAAACACCTAGCCCGAGAACTGCACCCAGAGTACTATAAAGACTGATGACAAAGGAGTTTCTAACCAGAACTTCCGCTGGGGACTTTCCAGGGGAGGCGTGACCGGGGCGGAGTTGGGGAGTGGCTAACCCTCAGATGCTGCATAAAAGCAGCCGCTTTTCGCTTGTACTGGGTCTCTCTTGATTAGACCAGGTCGAGCCCGGGAGCTCTCTGGCTAGCAAGGGAACCCACTGCTTAAGCCTCAATAAAGCTTGCCTTGAGTGCTTAAAGTGGTGTGTGCCCATTTGTGTCAGGACTCTGGTAACTAGAGATCCCTCAGACCACTCTAGACTGAGTAAAAATCTCTAGCAGTGGCGCCCGAACAGGGACCTGAAAGCGAAAGTTAATAGGGACTCGAAAGCGAAAGTTCCAGAGAAGTTCTCTCGACGCAGGACTCGGCTTGCTGAGGTGCACACAGCAAGAGGCGAGAGCGGCGACTGGTGAGTACGCCAATTTTTGACTAGCGGAGGCTAGAAGGAGAGAAATGGGTGCGAGAGCGTCAGTATTAAGTGGGGGAAAATTAGATGCATGGGAGAAAATTCGGTTACGGCCAGGGGGAAAGAAAAAATATAGGATGAAACATTTAGTATGGGCAAGCAGAGAGTTGGAAAGATTTGCACTTAACCCTGGCCTTTTAGAATCAGCAGAAGGATGTCAACAATTACTAGAACAGTTACAGACAACTCTCAAGACAGGATCAGAAGAACTTAAATCATTATTTAATACAATAGCAACCCTCTGGTGTGTACACCAAAAGATAGAAATAAGAGACACCAAGGAAGCTTTAGATAAAATAGAGGAAGTACAAAAGAAAAACCAGCAAAAGACACAGCAGACAGCAGCTGGCACAGGAAGTAGCAGCAAAGTCAGCCAAAATTATCCTATAGTGCAAAATACACAAGGGCAAATGGTACATCAGCCTTTATCACCTAGAACTTTGAATGCATGGGTGAAAGTAGTAGAAGAAAAGGGTTTTAACCCAGAAGTAATACCCATGTTCTCAGCATTATCAGAGGGAGCCACCCCACAAGATTTAAATATGATGCTAAATATAGTGGGGGGACACCAGGCAGCAATGCAAATGTTAAAAGAAACCATCAATGAGGAAGCTGTAGAATGGGATAGGGTACACCCAGTACATGCAGGGCCTATTCCACCAGGCCAGATGAGGGAGCCAAGGGGAAGTGACATAGCAGGAACTACTAGTACCCTTCAAGAACAAATAGGATGGATGACAAGCAATCCACCTATCCCAGTGGGAGACATCTATAAAAGGTGGATAATCCTGGGATTAAATAAAATAGTAAGAATGTATAGCCCTGTTAGCATTCTGGACATAAGACAAGGGCCAAAAGAACCCTTCAGAGACTATGTAGATAGGTTCTATAAAACTCTCAGAGCGGAACAAGCTACACAGGAGGTAAAAAATTGGATGACAGAAACCTTGCTAGTCCAAAATGCGAATCCAGACTGTAAGTCCATTTTAAAAGCATTAGGAACAGGAGCTACATTAGAAGAAATGATGACAGCATGCCAGGGAGTGGGAGGACCTGGCCATAAAGCAAGGGTCTTGGCTGAGGCAATGAGCCAAGCACAACATGCAAATATAATGATGCAGAGAGGCAATTTTAAGGGCCAGAAAAGAATTAAGTGCTTCAACTGTGGCAAGGAAGGACACCTAGCCAAAAATTGCAGGGCCCCTAGGAAAAAGGGTTGTTGGAAATGCGGGAAGGAAGGACATCAAATGAGAGACTGCACTACTGAGAGACAGGTTAATTTTTTAGGGAAAATTTGGCCTTCCAACAAGGGAAGGCCGGGAAATTTTCCTCAGAGCAGAACAGAGCCAACAGCCCCACCAGCAGAGAACTGGGGGATGGGGGAAGAATCCTTACTGAAGCAGGAGCAGAAGGACAAGGAATGTCCTCCTCCTTCAGTTTCCCTCAAATCACTCTTTGGCAACGACCCTTTGTCACAGTAAAAATAGGAGGACAGCTGACAGAAGCTCTATTAGATACAGGAGCAGATGATACAGTATTAGAAGATATAAATTTGCCAGGAAAATGGAAACCAAAAATGATAGGGGGAATTGGAGGTTTTATCAAAGTAAGGCAATATGATCAGATACCTATAGAAATTTGTGGAAAAAAGACTATAGGTACAGTATTAGTAGGACCTACACCTGTCAACATAATTGGACGAAGTGTGTTGACTCAGATTGGTTGTACTTTAAATTTCCCTATTAGTCCTATTGACACTGTACCAGTAACATTAAAGCCAGGAATGGATGGACCAAAGGTCAAACAGTGGCCATTGACAGAAGAAAAAATAAAAGCATTAACAGAAATTTGTAAAGAGTTGGAAGAGGAAGGAAAAATCTCAAAAATTGGGCCTGAAAATCCATACAATACTCCAGTATTTGCTATAAAGAAAAAGAGCACCAGCACCACCAAATGGAGGAAAGTAGTAGATTTCAGAGAGCTCAATAAAAGAACTCAGGACTTTTGGGAAGTGCAATTAGGAATACCGCATCCAGCAGGTCTAAAAAAGAAAAAATCAATAACAGTACTAGATGTGGGAGATGCATATTTTTCAATTCCTTTAGATGAAAGCTTTAGAAAGTATACTGCATTCACCATACCTAGTATAAACAATGAGACACCAGGAATCAGATATCAGTACAATGTGCTGCCACAAGGGTGGAAAGGATCACCGGCAATATTCCAGTGTAGCATGACAAAAATCTTGGAGCCCTTTAGAATAAAAAATCCAGAAATGGTTATCTATCAATACATGGATGACTTGTTGGTAGGATCTGATTTAGAAATAGAGCAGCACAGAACAAAAATAGAAGAGCTAAGAGCTCATCTATGGAACTGGGGATTTTATACACCAGACAAAAAGCATCAGAAGGAACCTCCATTCCTTTGGATGGGATATGAACTCCATCCTGATAGATGGACAGTCCAGCATATAGAACTGCCAGAAAAAGACAGCTGGACTGTTAATGATATACAGAAATTAGTGGGAAAATTAAATTGGGCAAGTCAAATTTATGCAGGGATTAAGGTAAAGCAACTGTGTAAACTCCTCAGGGGAGCTAAAGCACTAACAGACATAGTACCACTGACTGAAGAAGCAGAATTAGAATTGGCAGAGAACAGGGAGATTCTAAAAACCCCTGTGCATGGAGTATATTATGACCCATCAAAAGACTTAGTAGCAGAAGTACAGAAACAAGGGCAGGACCAATGGACATATCAAATTTATCAAGAGCCATTTAAGAATCTAAAAACAGGAAAATATGCCAGAAAAAGGTCTGCTCACACTAATGATGTAAGACAATTAACAGAAGTGGTGCAAAAAATAGCCACAGAAAGCATAGTAATATGGGGAAAAACCCCTAAATTTAGACTACCCATACAAAAAGAAACATGGGACACATGGTGGATGGAGTATTGGCAGGCTACCTGGATTCCTGAATGGGAGTTTGTCAATACCCCTCCTCTAGTAAAATTATGGTACCAATTAGAAAAAGACCCCATAGTAGGAGCAGAGACTTTCTATGTAGATGGGGCAGCTAATAGGGAGACTAAGCTAGGAAAAGCAGGGTATGTCACTGACAAAGGAAGACGAAAGGTAGTTTCCCTAACTGAAGCAACAAATCAAAAGACTGAATTACATGCGATCCATTTAGCCCTGCAGGATTCAGGATCAGAAGTAAATATAGTAACAGACTCACAATATGCATTAGGAATCATTCAGGCACAACCAGACAGAAGTGACTCAGAAGTAGTCAACCAAATAATAGAGGAGCTAATAAAAAAGGAAAAGGTCTACCTGTCATGGGTACCAGCACACAAGGGGATTGGAGGAAATGAACAAGTAGATAAATTAGTCAGTTCAGGAATCAGGAAGGTACTATTTTTAGATGGGATAGATAAAGCTCAAGAAGAACATGAAAGATATCACAGCAATTGGAGAACAATGGTTAGTGATTTTAATTTGCCACCTATAGTAGCAAAGGAAATAGTAGCCAACTGTGATAAATGTCAACTAAAAGGGGAAGCTATGCATGGACAAGTGGACTGTAGTCCAGGGATATGGCAATTAGATTGCACACATCTAGAAGGAAAAGTCATCCTGGTAGCAGTCCACGTGGCCAGTGGATATATAGAAGCAGAAGTTATCCCAGCAGAAACAGGACAGGAGACAGCATACTTTCTGCTAAAATTAGCAGGAAGATGGCCAGTAAAAGTAATACACACAGACAATGGTAGCAACTTCACCAGCGCTGCAGTTAAAGCAGCTTGTTGGTGGGCCAATGTCCGACAGGAATTTGGGATCCCCTACAATCCCCAAAGTCAAGGAGTAGTGGAGTCTATGAATAAGGAATTGAAGAAAATCATAGGGCAGGTAAGAGAGCAAGCTGAACACCTTAAGACAGCAGTACAAATGGCAGTATTCATTCATAATTTTAAAAGAAAAGGGGGGATTGGGGGGTACAGTGCAGGGGAAAGAATAATAGACATAATAGCAACAGACATACAAACTAAAGAATTACAAAAACAAATTACAAAAATTCAAAATTTTCGGGTTTATTACAGGGACAGCAGAGACCCAATTTGGAAAGGACCAGCAAAACTACTCTGGAAAGGTGAAGGGGCAGTAGTAATACAAGACAATACTGATATAAAAGTAGTACCAAGAAGAAAAGCAAAGATCATTAGAGATTATGGAAAACAGATGGCAGGTGATGATTGTGTGGCAGGTAGACAGGATGAGGATTAGAACATGGAACAGTTTAGTAAAACATCACATGTATGTCTCAAAGAAAGCTAAAGGGTGGTTTTATAGACATCATTATGAAAGCCAGCATCCAAAGGTAAGCTCAGAAGTACATATCCCACTAGGAGAGGCTAAATTAGTAATCAGAACATATTGGGGTCTGCAGACAGGAGAAAAAGATTGGCACTTGGGTCATGGAGTCTCCATAGAATGGAGACAGGGAAAATATGGAACACAAATAGATCCTGACCTAGCAGACCAACTGATTCATCTACAATATTTTGACTGTTTTTCAGAATCTGCCATAAGGAGAGCCATATTAGGACAAGTAGTTAGACATAGGTGTGAATATCCATCAGGACATAACAAGGTAGGATCCCTACAATATTTGGCACTGAAAGCATTGACAACACCAAAAAAGATAAGGCCACCCCTGCCTAGTGTTAAGAAATTAACAGAAGATAGATGGAACAAGCCCCAGAAGATCAGGGGCCACAGAGAGAACCCTACAATGCATGGATATTAGAACTGTTAGAGGAGCTTAAAAATGAGGCTGTTAGACATTTTCCTATGACCTGGCTCCATGGTTTAGGACAGTACATCTACAACACTTATGGGGATACTAGGGAAGGGGTTGAAGCTATAATAAGAATTTTACAACAACTACTGTTTGTTCATTTCAGAATTGGGTGTCAACATAGCAGAATAGGCATTATACCAGGGAGAAGAGGCAGGAATGGAGCCGGTAGATCCTAACCTAGAGCCCTGGAAGCATCCAGGAAGTCAGCCTCCAACTGCTTGTAGCAAATGTTACTGTAAAAAATGTTGCTGGCATTGTCAACTATGCTTTCTGAAAAAAGGCTTAGGCATCTCCTATGGCAGGAAGAAGCGGAAGCACCGACGAGGAACTCCTCAGAGCAGTAAGGATCATCAAAATCCTATACCAGAGCAGTAAGTAATAAAATATCTGTAATGTCACCTGGGGAAATTGGTGCTATAGTAGGACTGATAGTAGCGCTAATCTTAGCAATAGTAGTGTGGATTATAGTAGCTATAGAAATTAAGAAAATACTAAGGCAAAGAAAAATAGACAGGTTACTGGAAAGAATAAGAGAAAGAGAAGAAGACAGTGGAAATGAGAGTGAAGGAGACACAGATGAATTGGCCAAACTTGTGGAAATGGGGGACCTTGATCCTTGGGTTGGTGATAATTTGTAATGCCTCAAACAACTTGTGGGTTACAGTTTATTATGGGGTTCCTGTGTGGAGAGATGCAGATACCACCTTATTTTGTGCATCAGATGCCAAAGCACATGAGACAGAAGTGCACAATGTCTGGGCCACACATGCCTGTGTACCCACAGACCCCAACCCACAAGAAATACACCTGGAAAATGTAACAGAAAATTTTAACATGTGGAAAAATAACATGGTAGAGCAGATGCAGGAGGATGTAATCAGTTTATGGGATCAAAGTCTAAAGCCATGTGTAAAGTTAACTCCTCTCTGTGTTACTTTAAATTGTACAGATGCTAAATGGCCCAATACCACTAAATGGAAAAATACCAATGACATAAACAATGTCTCTATCATACTAGGAAATATAACAGATGAAGTAAAAAACTGTTCTTTTAGTATGACCACAGAACTAAGAGATAAGAAGCAGAAGGTCTATGCTCTTTTTTATAGGCTTGATATAACACAAATGGAAAATAATGATAATAGAAGTTATAGGTTAATAAATTGTAATACTTCAGTCATTAAGCAGGCTTGTCCAAAGATATCCTTTGATCCAATTCCTATACATTATTGTGCTCCAGCTGGTTATGCGATTTTAAAGTGTACTGATAAGAATTTCAATGGGACAGGGCCATGTAAAAATGTAAGCTCAGTACAATGCACACATGGAATTAAGCCAGTGGTATCAACTCAATTGCTGTTAAATGGCAGTCTAGCAGAAGACAAGATAATAATCAGATCTGAGAACCTCACAAACAATGCCAAAACCATAATAGTGCACCTTAATAGATCTGTAGAAATCGAGTGTATCAGACCCTCCAACAATACAAGAAAAAGTACAACTATAGGACCAGGACAAGTATTCTATAGAACAGGAGACATAATAGGAGATATAAGAAAAGCATATTGTCAGATTAATGGAACAGAATGGTATAAAGTTTTAAAACAGGTAACTGGGAAATTAAAAGAGCACTTTCCTAATAAGAATATAAGCTATCAACCACCCTCAGGAGGAGATCTAGAAATTACAATGCATCATTTTAATTGTAGAGGGGAATTCTTCTATTGCAATACATCAAAACTGTTTAATGATACTTGCATAAAAAATGGAACCACAAAGGGGTGTAATGGCACTATCCTACTTCCATGCAAAATAAAGCAAATTATAAACATGTGGCAGGGAGCAGGACAAGCAATGTATGCTCCTCCCATCAGTGGAAATATTAGTTGTGTATCAAATATTACAGGAATACTATTGACAAGAGATGGTGGTGCTATTAATAGTACTAACGAGACCTTCAGACCTGGAGGAGGAGATATAAGGGACAATTGGAGAAGTGAATTATATAAATATAAAGTAGTAGAAATTGAACCACTAGGAATAGCACCCACCAAGGCAAGGAGAAGAGTGGTGCAGAGAGAAAAAAGAGCAGTGGGAATAGGAGCTATGATCTTTGGGTTCTTGGGAGCAGCCGGAAGCACTATGGGCGCGGCGTCAATAACGCTGACGGTACAGGCCAGACAATTATTGTCTGGTATAGTGCAACAGCAAAGCAATTTGCTGAGAGCTATAGAGGCGCAGCAGCATATGTTGCAACTCACAGTCTGGGGCATTAAACAGCTCCAGGCAAGAGTCCTGGCTGTGGAAAGATACCTAAAAGATCAAAAGTTCCTAGGACTTTGGGGCTGCTCTGGAAAAATCATCTGCACCACTGCTGTGCCTTGGAACTCCACTTGGAGTAATAAATCTTATGAAGAGATTTGGAACAATATGACATGGACAGAATGGGAGAGAGAAATTAGCAATTACACAAACCAAATATATGACATACTTACAGAATCGCAAAGCCAGCAGGACAGGAATGAAAAGGATTTGTTAGCATTGAATGAATGGGCAAGTCTGTGGAATTGGTTTGACATAACAAATTGGCTGTGGTATATAAGACTATTTATAATGATAGTAGGAGGCTTAATAGGTTTAAGAATAATTTTTGCTGTGCTTTCTTTAGTGAATAGAGTTAGGCAGGGATACTCACCTTTGTCTTTCCAGACCCCTACCCATCATCAGAGGGAACCAGACAGGCCCGAAGGAACAGAAGAAGAAGGTGGAGAGCAAGGCAGAGACAGATCCGTGCGCTTAGTGAGCGGATTCTTAGCTCTTGCCTGGGACGATCTACGGAGCCTGTGCCTCTTCAGCTACCACCGCTTGAGAGACTTAACCTTGATTGCAGCGAGGACTGTGGAACTTCTGGGACGCAGCAGTCTCAAGGGACTGAGACGGGGGTGGGAAGGCCTCAAATATCTGGGGAATCTTCTGGTGTATTGGAGTCAGGAACTAAAAACTTGTGCTGTTTCTTTGCTTGATGCTACAGCAATAACAGTAGCGGGGTGGACAGATAGGGTTATAGAATTAGCACAAAGAGCTTGGAGGGGCATCCTCCACATACCTAGAAGAATTAGACAGGGCTTAGAAAGGGCTTTGCTATAACATGGGAGGCAAGTGGTCAAAAAGTAGTAAAGCGGGATGGCCTCAGGTCAGGGAAAAAATAAAGCAAACTCCTCCAGCAGCAGAGGGAGTAGGAGCAGTATCTCAAGATCTAGATAAACATGGAGCAATAACAAGTAGTAATATGAATAATGCTGATTGTGTCTGGCTACAAGCACAAGAGGATGAGGAGGTAGGCTTTCCAGTCAAGCCGCAGGTACCTCTAAGACCAATGACTTATAAGGCAGCTTTTGATCTTAGCTTCTTTTTAAAAGAAAAGGGGGGACTGGATGGGCTAATTTACTCCAGGAAAAGACAAGAGATCCTTGACTTATGGGTTTATAATACACAAGGCTTCTTCCCTGATTGGCAAAACTACACATCAGGGCCAGGGACCAGACTCCCACTGTGTTTTGGATGGTGCTTCAAGCTAGTACCAGTTGACCCAAGAGAAGTAGAGGAGGACAACAAAGGAGAAAACAACTGCCTGTTACACCCCATGAGCCAGCATGGAATGGAGGACGAAGACAGAGAAGTGCTGATGTGGAAGTTTGACAGTGCCCTAGCACGAAAACACCTAGCCCGAGAACTGCACCCAGAGTACTATAAAGACTGATGACAAAGGAGTTTCTAACCAGAACTTCCGCTGGGGACTTTCCAGGGGAGGCGTGACCGGGGCGGAGTTGGGGAGTGGCTAACCCTCAGATGCTGCATAAAAGCAGCCGCTTTTCGCTTGTACTGGGTCTCTCTTGTTAGACCAGGTCGAGCCCGGGAGCTCTCTGGCTAGCAAGGGAACCCACTGCTTAAGCCTCAATAAAGCTTGCCTTGAGTGC
>01_AE.JP.-.DR2192.AB253703
TGGATGGGCTAATTTACTCCAAGAAAAGACAAGAGATCCTTGACTTATGGGTCTATAATACACAAGGCTTCTTCCCTGATTGGCAAAACTACACAGAAGGGCCAGGGACCAGATTCCCACTGTGCTTTGGATGGTGCTTCAAGCTAGTACCAGTTGACCCAAGAGAAGTAGAGGAGAACAACAAAGGAGAAAACAGCTGCCTGTTACACCCCATGAGCCAGCATGGAATAGAGGACGAAGATAGAGAAGTGCTGATGTGGAAGTTTGACAGCTCCCTAGCACGAAGACACATAGCCCGAGAAAAGCACCCAGAGTTCTATAAAGACTGCTGACAAACAAGTTTCTAACTGGGACTTCCGCTGGGGACTTTCCAGGGGAGGTGTGGCCGGGGCGGAGTTGGGGAGTGGTTAACCCTCAGATGCTGCATAAAAGCAGCCGCTTTTCGCTTGTACTGGGTCTCTCTTGTTAGACCAGGTCGAGCCCGGGAGCTCTCTGGCTAGCAGGGGAACCCACTGCTTAAAGCCTCAATAAAGCTTGCCTTGAGTGCTTAAAGTGGTGTGTGCCCGTCTGTGTTAGGACTCTGGTAACTAGAGATCCCTCAGACCACTCTAGACTGAGTAAAAATCTCTAGCAGTGGCGCCCGAACAGGGACTTGAAAGTGAAAGTTAATAGGGACTCGAAAGCGGAAGGTTCCAGAGAAGTTCTCTCGACGCAGGACTCGGCTTGCTGAGGTGCACACAGCAAGAGGCGAGAGCGGCGACTGGTGAGTACGCCAAATTTTGACTAGCGGTGGCTAGAAGGAGAGAAGATGGGTGCGAGAGCGTCAGTATTAAGCGGGGGAAAATTAGATGCATGGGAAAAAATTCGGTTACGGCCAGGGGGGAAGAAAAAATATAGGATGAAACATTTAGTATGGGCAAGCAGAGAGTTGGAAAGATTCGCAATTAACCCTGGCCTTTTAGAAACAGCAGAAGGATGTCAACAAATACTAGAACAGTTACAGACAACTCTCAAGACAGGATCAGAAGAACTTAAATCATTATTTAATACAATAGCAACCCTCTGGTGCGTGCACCAGAGGATAGAGGTAAGAGACACCAAGGAAGCTTTAGATAAAATAGAGGAAGTACAAAATAAGAGCCAGCAAAAGACACAGCAGGGAGCAGCTGGCACAGGAAGCAGCAGCAAAGTCAGCCAAAATTATCCTATAGTGCAAAATGCACAAGGGCAAATGGTACATCAGCCTTTATCACCTAGAACCTTGAATGCATGGGTGAAAGTAATAGAAGAAAAGGGTTTTAACCCAGAAATAATACCCATGTTCACAGCATTATCAGAGGGAGCCACCCCACAAGATTTAAATATGATGCTAAATATAGTGGGGGGACACCAGGCAGCAATGCAAATGTTAAAAGAAACCATCAATGAGGAAGCTGCAGAATGGGATAGGGTACACCCAGTACATGCAGGGCCTATTCCACCAGGCCAGATGAGGGAGCCAAGGGGAAGTGACATAGCAGGATCTACTAGTACCCTTCAAGAACAAATAGGATGGATGACAAGCAATCCTCCTATCCCAGTGGGAGACATCTATAAAAGGTGGATAATCCTGGGATTAAATAAAATAGTAAGAATGTATAGCCCTGTTAGCATTTTGGACATAAGACAAGGGCCAAAAGAACCCTTCAGAGACTATGTAGATAGGTTCTATAAAACTCTCAGAGCGGAACAAGCTACACAGGAGGTAAAAAACTGGATGACAGAAACCTTGCTAGTCCAAAATGCGAATCCAGACTGTAAGTCCATCTTAAAAGCATTAGGAACAGGAGCTACATTAGAAGAAATGATGACAGCATGCCAGGGAGTAGGAGGACCTGGCCACAAAGCAAGGGTTTTGGCTGAGGCAATGAGCCAAGTACAACATGCAAAGATAATGATGCAGAGAGGCAATTTTAAGGGCCAAAGGAGCATTAAGTGCTTCAACTGTGGCAGAGAAGGACACCTAGCCAGAAATTGCAGGGCCCCTAGGAAAAAGGGCTGTTGGAAATGTGGAAAGGAAGGACATCAAATGAAAGACTGCACTGAGAGACAGGCTAATTTTTTAGGGAAAATTTGGCCTTCCCACAAGGGAAGGCCAGGGAATTTTCCTCAGAGCAGACCAGAGCCATCAGCCCCACCAGCAGAAAGCTGGGAGATGAGGGAGGAGACAACCTCCTTACTGAAGCAGGAGCAGAAAGACAAGGAACATCCTCCCCTTTATCCTTCCCTCAAATCACTCTTTGGCAACGACCCATTGTCACAGTAAAAATAGAAGGACAGCTGATAGAAGCTCTGTTAGATACAGGAGCAGATGATACAGTATTAGAAAATATAAATTTGCAAGGAAAATGGAAACCAGTAATGATAGGGGGAATTGGAGGTTTTGTCAAAGTAAGGCAATATGATCAGGTACCTATAGAAATTTGTGGAAAAAAGGCTATAGGTACAGTGTTAGTAGGACCTACACCTTTCAACATAATTGGGCGAAATATGATGACCCAGATTGGTTGTACTTTAAATTTCCCAATTAGTCCTATTGACACTGTACCAGTAAAATTAAAGCCAGGAATGGATGGACCAAAGGTTAAACAGTGGCCATTGACAGAAGAAAAAATAAAAGCATTAACAGAAATTTGTAAAGAGATGGAAGAGGAAGGAAAAATCTCAAAAATTGGGCCTGAAAATCCATACAATACTCCAGTATTTGCTATAAAGAAAAAGAACAGCGACAGATGGAGAAAATTAGTAGATTTCAGAGAGCTCAATAAAAGAACTCAGGACTTTTGGGAAGTTCAATTAGGAATACCGCATCCAGCAGGTTTAAAAAAGAAAAAATCAGTAACAATACTAGATGTGGGAGATGCATATTTTTCAGTTCCTTTAGATAAAAACTTTAGAAAGTATACTGCATTCACCATACCTAGTCTAAACAATGAGACACCAGGAATCAGATATCAGTACAATGTGCTGCCACAGGGATGGAAAGGATCACCGGCAATATTCCAGTGTAGCATGACAAAAATCTTAGAGCCCTTTAAAATAAAAAATCCAGAAATGGTTATCTGTCAATACATGGATGACTTGTATGTAGGATCTGATTTAAAAATAGGGCAGCACAGAGCAAAAATAGAGGAGCTAAGAGCTCATCTATGGAGCTGGGGATTTTTTACACCAGACTGGAAGCATCAGAAGGAACCTCCATTCCATTGGATGGGATATGAACTCCATCCTGACAAATGGACAGTCCAGCCTATAGAACTGCCAGAAAAAGACAGCTGGACTGTCAATGATATACAGAAATTAGTGGGAAAACTAAATTGGGCAAGTCAAATTTATGCAGGGATTAAGGTAAAGCAACTGTGTAAACTCCTCAGGGGAGCTAAAGCACTAACAGACATAGTACCACTGACTGAAGAAGCAGAATTAGAATTGGCAGAGAACAGGGAGATTCTAAAAACCCCTGTGCATGGAGTATATTATGACCCATCAAAAGACTTAGTAGCAGAAGTACAGAAACAAGGGCAGGACCAATGGACATATCAAATTTTTCAAGAGCCATTTAAAAATCTAAAAACAGGAAAATATGCTAGAAAAAGGTCTGCTCACACTAATGATGTAAAACAATTAACAGAAGTGGTACAAAAAATAGCCACAGAAAGCATAGTAATATGGGGAAAGACCCCTAAATTTAGACTACCCCTACAAAAAGAAACATGGGAAACATGGTGGACGGAGTATTGGCAGGCTACCTGGATTCCTGAATGGGAGTTTGTTAATACCCCTCCTCTAGTAAAATTATGGTACCAATTAGAAAAAGAACCCATAGTAGGAGCAGAGACTTTCTATGTAGATGGGGCAGCTAGTAGGGAGACTAAGCTAGGAAAAGCAGGGTATGTCACTAACAGAGGAAGACAAAAGGTAGTTTCCCTAACTGAGACAACAAATCAAAAAACTGAGTTACATGCGATCTACTTAGCCTTGCAGGATTCAGGACCAGAAGTAAATATAGTAACAGACTCACAATATGCATTAGGAATCATTCAGGCACAACCAGACAGGAGTGACTCAGAAGTAGTCAACCAAATAATAGAAGAGCTAATAAAAAAGGAAAAAGTCTACCTGTCATGGGTACCAGCACACAAGGGGATTGGAGGAAATGAACAAGTAGATAAATTAGTCAGTTCAGGAATCAGGAAGGTGCTATTTTTAGATGGGATAGATAAGGCTCAAGAAGAACATGAAAGATATCACAGCAATTGGAGAACAATGGTTAGTGATTTTAATTTGCCACCTATAGTAGCAAAGGAAATAGTAGCCAACTGTGATAAATGTCAACTAAAAGGGGAAGCTATGCATGGACAAGTGGACTGTAGTCCAGGGATATGGCAATTAGATTGCACACATCTAGAAGGAAAAGTCATCCTGGTAGCAGTCCATGTGGCCAGTGGATATATAGAAGCAGAAGTTATCCCAGCAGAAACAGGACAAGAGACAGCATACTTTCTGCTAAAATTAGCAGGAAGATGGCCAGTAAAAGTAATACACACAGACAACGGTAGCAATTTCACCAGCGCTGCAGTTAGAGCAGCCTGTTGGTGGGCCAATGTCCGACAGGAATTTGGGATCCCCTACAATCCACAAAGTCAAGGAGTGGTAGAATCCATGAATAAGGAATTAAAGAAAATCATAGGGCAAGTAAGAGAGCAAGCTGAGCACCTTAAGACAGCAGTACAAATGGCAGTATTCATTCACAATTTTAAAAGAAAAGGGGGGATTGGGGGGTACAGTGCAGGGGAAAGAATAATAGACATAATAGCAACAGACATACAAACTAAAGAATTACAAAAACAAATTACAAAAATTCAAAATTTTCGGGTTTATTACAGGGACAGCAGAGACCCAATTTGGAAAGGACCAGCAAAACTGCTCTGGAAAGGTGAAGGGGCAGTAGTAATACAAGACAATAGTGATATAAAAGTAGTACCAAGAAGAAAAGCAAAGATCATTAGGGATTATGGAAAACAGATGGCAGGTGATGATTGTGTGGCAAGTAGACAGGATGAGGATCAGAACATGGAATAGTTTAGTAAAACATCACATGTATGTCTCAAAGAAAGCTAAAAAGTGGTTTTATAGACATCATTATGAAAGCCAGCATCCAAAGGTGAGTTCAGAAGTACATATCCCACTAGGAGAGGCTAGATTAGTAATAAGAACATATTGGGGTCTGCAGACAGGAGAAAAGGACTGGCAATTGGGCCATGGAGTTTCCATAGAATGGAGGCAGAGAACATATAGCACACAAATAGATCCTGACCTAGCAGACCAACTGATTCATCTACAATATTTTGACTGTTTTTCAGACTCTGCCATAAGGAAAGCCATATTAGGACAAGTAGTTAGACATAGGTGTGAATATCCATCAGGACATAACCAGGTAGGATCCCTACAATATTTGGCACTGAAAGCATTGACAACACCAAAAAGGACAAGGCCACCTCTGCCTAGTGTTAAGAAATTAACAGAAGATAGATGGAACAAGCCCCAGAAGATCAGGGGCCACAGAGAGAACCCCACAATGAATGGACATTAGAACTGTTAGAGGAGCTTAAAAATAAAGCTGTTAGACATTTTCCTAGGCCCTGGCTCCTTGGCCTAGGACAGTGCATCTACAACACTTATGGGGATACTTGGGAAGGGGTTGAAGCTATAATAAGAATTTTGCAACAACTACTGTTTGTCCATTACAGAATTGGGTGTCAGCATAGCAGAATAGGCATTATACCAGGGAGAAGAGGCAGGAATGGAGCCAGTAGATCCTAACCTAGAGCCCTGGAATCATCCGGGAAGTCAGCCTACAACTGCTTGTAGCAAGTGTTACTGTAAAAGATGTTGCTGGCATTGCCAACTATGCTTTCTGAACAAAGGCTTAGGCATCTCCTATGGCAGGAAGAAGCGGAAGCACCGACGAAGAACTCCTCAGAGCAGTAAGGATCATCAACATACTATACCAGAGCAGTAAGTATTAGTATCTGTAATGTCACCTTTGGAAATTAGTGCAATAGTAGGACTGATAGTAGCTCTAATCTTAGCAATAGTAGTGTGGACTATAATAGCTATAGAATATAAGAAAATACTAAAGCAAAGAAAAATAGACAGGTTAATTAAAAGAATAAGAGAAAGAGAAGAAGATAGTGGAAATGAGAGTGAAGGAGACACAGATGATTTGGCCAAACTTGTGGAAATGGGGGACTTTGATCCTTGGATTGGTAATAATTTGTAGTGCCTCAAACAACTTGTGGGTTACAGTTTATTATGGGGTTCCTGTGTGGAGAGATGCAGATACCACCCTATTTTGTGCATCAGATGCCAAAGCACATGAGACAGAAGTGCACAATATCTGGGCCACACATGCTTGTGTACCCACAGACCCCAACCCACAAGAAATACGCCTGGAAAATGTAACAGAAAATTTTAACATGTGGAAAAATAACATGGTAGAGCAGATGCAGGAGGATGTAATCAGTTTATGGGATCAAAGTCTACAGCCATGTGTAAAGTTAACTCCTCTCTGTGTTACTTTAAATTGTACCAATGCTACGTGGAATGCTAATTTGACCTATGTCAATAACATAACTAATGGCCATAACACAATAGGAAATATAACAGATGAAGTAAAAAACTGTTCTTTTAAGATGACCACAGAACTAAGAGATAAGAGGAAGAAGGTCCATGCACTTTTTTATAAGCTTGATATAGTACAAATTAAAGGTAATAAAAATAAGAATAAGAATAGTAATTTTAGTCAGTATAGGTTAATAAGTTGTAATACTTCAGTCATTAAGCAGGCTTGTCCAAAGATATCCTTTGATCCAATTCCTATACATTATTGTACTCCAGCTGGTTATGCGATTTTAAAGTGTAATGATAAGAATTTCAATGGGACAGGGCCCTGTAAAGATGTCAGCTCAGTACAATGCACACATGGAATCAAGCCAGTGGTATCAACTCAATTGCTGTTAAATGGCAGTCTAGCAGAAGAAGAGATAATAATCAGATCTGAAAATCTCACAAACAATGCCAAAACCATAATAGTGCACCTTAATAAATCTGTAGAAATCAATTGTACCAGACCCTCCAACAATACAAGAACAAGTACACGTATAGGACCAGGACAAGTATTCTATAGAACAGGAGACATAATTGGAGATATAAGGAAAGCATATTGTGAGATTAATGGAACAAAATGGAATGAAACTTTAAAACAGGTAGCTGGAAAATTAAAAGAGCATTTTAATAATAAGACAATAATCTTTCAACCACCCTCAGGAGGAGATCTAGAAGTTACAATGCATCATTTTAATTGTAGAGGGGAATTTTTCTATTGCAATACATCAAGACTGTTTACTTGGCCAGGAAATGAAACCAGGGAGGGGCTTAATGGCACTATCATACTTCCATGCAGGATAAAGCAAATTATAAACATGTGGCAGGGAGTAGGACAAGCAATGTATGCTCCTCCCATCAGTGGAAGAATTAATTGTGTATCAAATATTACAGGAATACTATTGACAAGAGATGGTGGTGCTAATAATGCGACTAATGAGACCTTTAGACCTGGAGGAGGAAATATAAAGGACAATTGGAGAAGTGAATTATATAAATATAAAGTAGTACAAATTGAACCTCTAGGAATAGCACCCACCAGGGCAAAGAGAAGAGTGGTGGAGAGAGAAAAAAGAGCAGTGGGAATAGGAGCTATGATCTTTGGGTTCTTGGGAGCAGCAGGAAGCACTATGGGCGCAGCGTCAATAACGCTGACGGTACAGGCCAGACAATTATTGTCTGGTATAGTGCAACAGCAAAGCAATTTGCTGAGGGCTATAGAGGCGCAGCAGCATCTGTTGCAACTCACAGTCTGGGGCATTAAACAGCTCCAGGCAAGAGTCCTGGCTGTGGAAAGATACCTAAATGATCAGAAGTTCCTAGGACTTTGGGGCTGCTCTGGAAAAATCATCTGCACCACTGCTGTGCCCTGGAACTCCACTTGGAGTAATAAATCTTATGAAGAGATTTGGAACAACATGACATGGGTAGAATGGGAGAGAGAAATTAGCAATTACACAAACCAAATATATGACATACTTACAGAATCACAGAACCAGCAGGACAAAAATGAAAAGGAGTTATTGGAATTGGATAAATGGGCAAATCTGTGGAATTGGTTTGGCATAACAAAGTGGCTGTGGTATATAAAAATATTTATAATGATAGTAGGAGGTTTAATAGGTTTAAGAATAGTTTTTGCTGTGCTTTCTATAGTAAATAGAGTTAGGCAGGGATACTCACCTTTGTCTTTCCAGACCCCCTCCCATCACCAGAGGGAAACCGACAGACCCGAAGGAATCGAAGAAGAAGGTGGCGAGCAAGGCAGAGACAGATCCGTGCGCTTAGTGAGCGGATTCTTAGCTCTTGTCTGGGACGATCTACGGAGCCTGTGCCTCTTCAGCTACCACCGCTTGAGAGACTTCATCTTGATTGCAGCGAGGACTCTGGAAATTCTGGGACACAGCAGTCTCAAGGGACTGAGACGGGGGTGGGAAGTCCTCAAATATCTGGGGAATCTTCTGTCATATTGGGGCCAGGAACTAAAAATTAGTGCTATTTCTTTGCTTAATGCTACAGCAATAGCAGTAGCGGGGTGGACAGATAGGGTCATAGAAGTAGCACAAAGAGCTTGGAGAGCTTTTCTCCACATACCTAGGAGAATCAGACAGGGCTTCGAAAGGGCTTTGCTATAACATGGGAGGCAAGTGGTCAAAAAGGAGCAGAGAGGGATGGCCTCAGGTCAGGGAAAAAATAAAGCAAACTCCTCCAGCAGCAGCAGAAGGAGTAGGAGCAGTATCTCAAGATCTAGATAAACATGGAGCAATAACAAGTAGTAATATAAATAATGCTGATTGTGTCTGGCTGGAAGCACAAGAGGACGAGGAGGTAGGCTTTCCAGTCACGCCGCAGGTACCTCTAAGACCAATGACTTTTAAGGGAGCTTTTGATCTTAGCTTCTTTTTAAAAGAAAAGGGGGGACTGGATGGGCTAATTTACTCCAAGAAAAGACAAGAGATCCTTGACTTATGGGTCTATAATACACAAGGCTTCTTCCCTGATTGGCAAAACTACACAGAAGGGCCAGGGACCAGATTCCCACTGTGCTTTGGATGGTGCTTCAAGCTAGTACCAGTTGACCCAAGAGAAGTAGAGGAGAACAATAAAGGAGAAAACAGCTGCCTGTTACACCCCATGAGCCAGCATGGAATAGAGGACGAAGATAGAGAAGTGCTGATGTGGAAGTTTGACAGCTCCCTAGCACGAAGACACATAGCCCGAGAAAAGCACCCAGAGTTCTATAAAGACTGCTGACAAACAAGTTTCTAACTGGGACTTCCGCTGGGGACTTTCCAGGGGAGGTGTGGCCGGGGCGGAGTTGGGGAGTGGTTAACCCTCAGATGCTGCATAAAAGCAGCCGCTTTTCGCTTGTACTGGGTCTCTCTTGTTAGACCAGGTCGAGCCCGGGAGCTCTCTGGCTAGCAAGGGAACCCACTGCTTAAAGCCTCAATAAAGCTTGCCTTGAGTGC
>01_AE.JP.-.DR2594.AB253659
TGGATGGGCTAATTACTCCAGGAAAAGACAAGAAATCCTTGACTTATGGGTTTATAATACACAAGGCTTCTTCCCTGATTGGCAAAACTACACATCAGGGCCAGGGACCAGACTCCCACTGTGTTTTGGATGGTGCTTCAAGCTAGTACCAGTTGACCCAAGAGAAGTAGAGGAGGACAACAAAGGAGAAAACAACTGCCTACTACACCCCATGAGCCAGCATGGAATGGAGGACGAACACAGAGAAGTGCTGATGTGGAAGTTTGACAGTGGCCTAGCACGAAAACACCTAGCCCGAGAACTGCACCCAGAGTACTATAAAGACTGATGACAAAGGAGTTTCTAACCAGAACTTCCGCTGGGGACTTTCCAGGGGAGGCGTGACCGGGGCGGAGTTGGGGAGTGGCTAACCCTCAGATGCTGCATAAAAGCAGCCGCTTTTCGCTTGTACTGGGTCTCTCTTGTTAGACCAGGTCGAGCCCGGGAGCTCTCTGGCTAGCAAGGGAACCCACTGCTTAAGCCTCAATAAAGCTTGCCTTGAGTGCTTAAAGTGGTGTGTGCCCATTTGTGTCAGGACTCTGGTAACTAGAGATCCCTCAGACCACTCTAGACTGAGTAAAAATCTCTAGCAGTGGCGCCCGAACAGGGACTTGAAAGCGAAAGTTAATAGGGACTCGAAAGCGAAAGTTCCAGAGAAGTTCTCTCGACGCAGGACTCGGCTTGCTGAGGTGCACACAGCAAGAGGCGAGAGCGGCGACTGGTGAGTACGCCAATTTTTGACTAGCGGAGGCTAGAAGGAGAGAAATGGGTGCGAGAGCGTCAGTATTAAGTGGGGGAAAATTAGATGCATGGGAGAAAATTCGGTTACGGCCAGGGGGAAAGAAAAAATATAGGATGAAACATTTAGTATGGGCAAGCAGAGAGTTGGAAAGATTTGCACTTAACCCTGGCCTTTTAGAATCAGCAGAAGGATGTCAACAATTACTAGAACAGTTACAGACAACTCTCAAGACAGGATCAGAAGAACTTAAATCATTATTTAATACAATAGCAACCCTTTGGTGTGTACACCAAAAGATAGAAATAAGAGACACCAAGGAAGCTTTAGATAAAATAGAGGAAGTACAAAAGAAAAACCAGCAAAAGACACAGCAGACAGCAGCTGGCACAGGAAGTAGCAGCAAAGTCAGCCAAAATTATCCTATAGTGCAAAATACACAAGGGCAAATGGTACATCAGCCTTTATCACCTAGAACTTTGAATGCATGGGTGAAAGTAGTAGAAGAAAAGGGTTTTAACCCAGAAGTAATACCCATGTTCTCAGCATTATCAGAAGGAGCCACCCCACAAGATTTAAATATGATGCTAAATATAGTGGGGGGACACCAGGCAGCAATGCAAATGTTAAAAGAAACCATCAATGAGGAAGCTGTAGAATGGGATAGGGTACACCCAGTACATGCAGGGCCTATTCCACCAGGCCAGATGAGGGAGCCAAGGGGAAGTGACATAGCAGGAACTACTAGTACCCTTCAAGAACAAATAGGATGGATGACAAGCAATCCACCTATCCCAGTGGGAGACATCTATAAAAGGTGGATAATCCTAGGATTAAATAAAATAGTAAGAATGTATAGCCCTGTTAGCATTTTGGACATAAGACAAGGGCCAAAAGAACCCTTCAGAGACTATGTAGATAGGTTCTATAAAACTCTCAGAGCGGAACAAGCTACACAGGAGGTAAAAAATTGGATGACAGAAACCTTGCTAGTCCAAAATGCGAATCCAGACTGTAAGTCCATTTTAAAAGCATTAGGAACAGGAGCTACATTAGAAGAAATGATGACAGCATGCCAGGGAGTGGGAGGACCTGGCCATAAAGCAAGGGTCTTGGCTGAGGCAATGAGCCAAGCACAACATGCAAATATAATGATGCAGAGAGGCAATTTTAAGGGCCAGAAAAGAATTAAGTGCTTCAACTGTGGCAAGGAAGGACACCTAGCCAAAAATTGCAGGGCCCCTAGGAAAAAGGGTTGTTGGAAATGTGGAAAGGAAGGACATCAAATGAGAGACTGCACTACTGAGAGACAGGTTAATTTTTTAGGGAAAATTTGGCCTTCCAACAAGGGAAGGCCGGGAAATTTTCCTCAGAGCAGAACAGAGCCAACAGCCCCACCAGCAGAGAACTGGGGGATGGGGGAAGAATCCTTACTGAAGCAGGAGCAGAAGGACAAGGAATGTCCTCCTCCTTCAGTTTCCCTCAAATCACTCTTTGGCAACGACCCTTTGTCACAGTAAAAATAGGAGGACAGCTGACAGAAGCTCTATTAGATACAGGAGCAGATGATACAGTATTAGAAGATATAAATTTGCCAGGAAAATGGAAACCAAAAATGATAGGGGGAATTGGAGGTTTTATCAAAGTAAGGCAATATGATCAGATACCTATAGAAATTTGTGGAAAAAAGACTATAGGTACAGTATTAGTAGGACCTACACCTGTCAACATAATTGGACGAAGTGTGTTGACTCAGATTGGTTGTACTTTAAATTTCCCTATTAGTCCTATTGACACTGTACCAGTAACATTAAAGCCAGGAATGGATGGACCAAAGGTCAAACAGTGGCCATTGACAGAAGAAAAAATAAAAGCATTAACAGAAATTTGTAAAGAGTTGGAAGAGGAAGGAAAAATCTCAAAAATTGGGCCTGAAAATCCATACAATACTCCAGTATTTGCTATAAAGAAAAAGAGCACCAGCACCACCAAATGGAGGAAAGTAGTAGATTTCAGAGAGCTCAATAAAAGAACTCAGGACTTTTGGGAAGTGCAATTAGGAATACCGCATCCAGCAGGTCTAAAAAAGAAAAAATCATTAACAGTACTAGATGTGGGAGATGCATATTTTTCAATTCCTTTAGATGAAAGCTTTAGAAAGTATACTGCATTCACCATACCTAGTATAAACAATGAGACACCAGGAATCAGATATCAGTACAATGTGCTGCCACAAGGGTGGAAAGGATCACCGGCAATATTCCAGTGTAGCATGACAAAAATCTTGGAGCCCTTTAGAATAAAAAATCCAGAAATGGTTATCTATCAATACATGGATGACTTGTTGGTAGGATCTGATTTAGAAATAGAGCAGCACAGAACAAAAATAGAAGAGCTAAGAGCTCATCTATGGAACTGGGGATTTTATACACCAGACAAAAAGCATCAGAAGGAACCTCCATTCCTTTGGATGGGATATGAACTCCATCCTGATAGATGGACCGTCCAGCATATAGAACTGCCAGAAAAAGACAGCTGGACTGTTAATGATATACAGAAATTAGTGGGAAAATTAAATTGGGCAAGTCACATTTATGCAGGGATTAAGGTAAAGCAACTGTGTAAACTCCTCAGGGGAGCTAAAGCACTAACAGACATAGTACCACTGACTGAAGAAGCAGAATTAGAATTGGCAGAGAACAGGGAGATTCTAAAAACCCCTGTGCATGGAGTATATTATGACCCATCAAAAGACTTAGTAGCAGAAGTACAGAAACAAGGGCAGGACCAATGGACATATCAAATTTATCAAGAGCCATTTAAGAATCTAAAAACAGGAAAATACGCCAGAAAAAGGTCTGCTCACACTAATGATGTAAGACAATTAACAGAAGTGGTGCAAAAAATAGCCACAGAAAGCATAGTAATATGGGGAAAAACCCCTAAATTTAGACTACCCATACAAAAAGAAACATGGGACACATGGTGGATGGAGTATTGGCAGGCTACCTGGATTCCTGAATGGGAGTTTGTCAATACCCCTCCTCTAGTAAAATTATGGTACCAATTAGAAAAAGACCCCATAGTAGGAGCAGAGACTTTCTATGTAGATGGGGCAGCTAATAGGGAGACTAAGTTAGGAAAAGCAGGGTATGTCACTGACAAAGGAAGACGAAAGGTAGTTTCCCTAACTGAGGCAACAAATCAAAAGACTGAATTACATGCGATCTATTTAGCCCTGCAGGATTCAGGATCAGAAGTAAATATAGTAACAGACTCACAATATGCATTAGGAATCATTCAGGCACAACCAGACAGAAGTGACTCAGAAGTAGTCAACCAAATAATAGAGGAGTTAATAAAAAAGGAAAAGGTCTACCTGTCATGGGTACCAGCACACAAGGGGATTGGAGGAAATGAACAAGTAGATAAATTAGTCAGTTCAGGAATCAGGAAGGTACTATTTTTAGATGGGATAGATAAAGCTCAAGAAGAACATGAAAGATATCACAGCAATTGGAGAACAATGGTTAGTGATTTTAATTTGCCACCTATAGTAGCAAAGGAAATAGTAGCCAACTGTGATAAATGTCAACTAAAAGGGGAAGCTATGCATGGACAAGTGGACTGTAGTCCAGGGATATGGCAATTAGATTGCACACATCTAGAAGGAAAAGTCATCCTGGTAGCAGTCCACGTGGCCAGTGGATATATAGAAGCAGAAGTTATCCCAGCAGAAACAGGACAGGAGACAGCATACTTTCTGCTAAAATTAGCAGGAAGATGGCCAGTAAAAGTAATACACACAGACAATGGTAGCAACTTCACCAGCGCTGCAGTTAAAGCAGCTTGTTGGTGGGCCAATGTCCGACAGGAATTCGGGATCCCCTACAATCCCCAAAGTCAAGGAGTAGTGGAATCTATGAATAAGGAATTAAAGAAAATCATAGGGCAGGTAAGAGAGCAAGCTGAACACCTTAAGACAGCAGTACAAATGGCAGTATTCATTCATAATTTTAAAAGAAAAGGGGGGATTGGGGGGTACAGTGCAGGGGAAAGAATAATAGACATAATAGCAACAGACATACAAACTAAAGAATTACAAAAACAAATTACAAAAATTCAAAATTTTCGGGTTTATTACAGGGACAGCAGAGACCCAATTTGGAAAGGACCAGCAAAACTACTCTGGAAAGGTGAAGGGGCAGTAGTAATACAAGACAATAGTGATATAAAAGTAGTACCAAGAAGAAAAGCAAAAATCATTAGGGATTATGGAAAACAGATGGCAGGTGATGATTGTGTGGCAGGTAGACAGGATGAGGATTAGAACATGGAACAGTTTAGTAAAACATCACATGTATGTCTCAAAGAAAGCTAAAGGGTGGTTTTATAGACATCATTATGAAAGCCAGCATCCAAAGGTAAGCTCAGAAGTACATATCCCACTAGGAGAGGCTAGATTAGTAATCAGAACATATTGGGGTCTGCAGACAGGAGAAAAAGATTGGCACTTGGGTCATGGAGTCTCCATAGAATGGAGACAGGGAAAATATGGAACACAAATAGATCCTGACCTAGCAGACCAACTGATTCATCTACAATATTTTGACTGTTTTTCAGAATCTGCCATAAGGAGAGCCATATTAGGACAAGTAGTTAGACATAGGTGTGAATATCCATCAGGACATAACAAGGTAGGATCCCTACAATATTTGGCACTGAAAGCATTGACAACACCAAAAAAGATAAGGCCACCCCTGCCTAGCGTTAAGAAATTAACAGAAGATAGATGGAACAAGCCCCAGAAGATCAGGGGCCACAGAGAGAACCCTACAATGCATGGATATTAGAACTGTTAGAGGAGCTTAAAAATGAGGCTGTTAGACATTTTCCTATGACCTGGCTCCATGGTTTAGGACAGTACATCTACAACACTTATGGGGATACTAGGGAAGGGGTTGAAGCTATAATAAGAATTTTACAACAACTACTATTTGTTCATTTCAGAATTGGGTGTCAACATAGCAGAATAGGCATTATACCAGGGAGAAGAGGCAGGAATGGAGCCGGTAGATCCTAACCTAGAGCCCTGGAAGCATCCAGGAAGTCAGCCTCCAACTGCTTGTAGCAAATGTTACTGTAAAAAATGTTGCTGGCATTGTCAACTATGCTTTCTGAAAAAAGGCTTAGGCATCTCCTATGGCAGGAAGAAGCGGAAGCACCGACGAGGAACTCCTCAGAGCAGTAAGGATCATCAAAATCCTATACCAGAGCAGTAAGTAATAAAATATCTGTAATGTCACCTGAGGAAATTGGTGCTATAGTAGGACTGATAGTAGCGCTAATCTTAGCAATAGTAGTGTGGATTATAGTAGCTATAGAAATTAAGAAAATACTAAGGCAAAGAAAAATAGACAGGTTACTGGAAAGAATAAGAGAAAGAGAAGAAGACAGTGGAAATGAGAGTGAAGGAGACACAGATGAATTGGCCAAACTTGTGGAAATGGGGGACCTTGATCCTTGGGTTGGTGATAATTTGTAATGCCTCAAACAACTTGTGGGTTACAGTTTATTATGGGGTTCCTGTGTGGAGAGATGCAGATACCACCTTATTTTGTGCATCAGATGCCAAAGCACATGAGACAGAAGTGCACAATGTCTGGGCCACACATGCCTGTGTACCCACAGACCCCAACCCACAAGAAATACACATGGAAAATGTAACAGAAAATTTTAATATGTGGAAAAATAACATGGTAGAGCAGATGCAGGAGGATGTAATCAGTTTATGGGATCAAAGTCTAAAGCCATGTGTAAAGTTAACTCCTCTCTGCGTTACTTTAAATTGTACCAATGCTAAATTGAACAGTACCGGTAACATAACCAATGCCAATAACAAAGACAATGTCTCTATCATTCTAGGAAATATAACAGATGAAGTAAAAAACTGTTCTTTTAAAATGACCACAGAACTAAGAGATAAGCAGAAGAAGGTCTATGCTCTTTTTTATAGGCTGGACATAACACAAATGGAAAATAATAATAAAATGAAAAATAATAGTAATAGTAGTCAAGAGTATAATGAGTATAGGTTAATAAATTGTAATACTTCAGTCATTAAGCAGGCTTGTCCAAAGATATCTTTTGATCCAATTCCTATACATTATTGTACTCCAGCTGGTTATGCGATTTTAAAATGTAATGATAAGAATTTCAATGGAACAGGGCCATGTAAAAATGTCAGCTCAGTACAATGCACACATGGAATTAAGCCAGTGGTATCAACTCAATTGCTGTTAAATGGCAGTCTAGCGGAAGATGAGATAATAATCAGATCTGAAAATCTCACAAATAATGCCAAAACCATAATAGTGCACCTTAATCAATCTGTAGAAATCAATTGTACCAGACCCTTCACCAGGACAAAACAACGTATGACTATGGGACCAGGACACGTATTCTATAGCACAGGAGACATAGTAGGAGATGTAAGAAAAGCATATTGCCAGATTAATGGAACAGAATGGAATAAAGTTTTAAAACAGGTAACTGGAAAATTAAAAGAGCACTTTCCTAATAAGAATATAACCTTTAAACCACCCTCAGGAGGAGATCTAGAAATTACAATGCATCATTTCAATTGTAGAGGGGAATTTTTCTATTGCAATACAACAAAACTGTTTAATGATACTTGCATACAAAATGGAACCATAGGAGGGTGTAAAAACAATATCACACTTCCATGCAGGATAAAGCAAATTATAAACATGTGGCAGGGAGCAGGACAAGCAATGTATGCTCCTCCCATCAGTGGAAAGATTAGTTGTGTATCAAATATTACAGGAATACTATTAACAAGAGATGGTGGTGCTAGTAATGAGACTAATGGGACCGAGATCTTCAGACCTGGAGGAGGAGATATAAGGGACAATTGGAGAAGTGAATTATATAAATATAAAGTAGTAGAAATTGAACCACTAGGAATAGCACCCACCAAGGCAAAGAGAAGAGTGGTGCAGAGAGAAAAAAGAGCAGTGGGAATAGGAGCTATGATCTTTGGGTTCTTGGGAGCAGCCGGAAGCACTATGGGCGCGGCGTCAATAACGCTGACGGTACAGGCCAGACAATTATTGTCTGGTATAGTGCAACAGCAAAGCAATTTGCTGAGAGCTATAGAGGCGCAGCAGCATATGTTGCAACTCACAGTCTGGGGCATTAAACAGCTCCAGGCAAGAGTCCTGGCTGTGGAAAGATACCTAAAGGATCAAAAGTTCCTAGGACTTTGGGGCTGCTCTGGAAAAATCATCTGCACCACTGCTGTGCCTTGGAACTCCACTTGGAGTAATAAATCTTATGAAGAGATTTGGAACAATATGACATGGACAGAATGGGAGAGAGAAATTAGCAATTACACAAACCAAATATATGACATACTTACAGAATCGCAAAGCCAGCAGGACAGGAATGAAAAGGATTTGTTAGCATTGAATGAATGGGCAAGTCTGTGGAATTGGTTTGACATAACAAATTGGCTGTGGTATATAAGACTATTTATAATGATAGTAGGAGGCTTAATAGGTTTAAGAATAATTTTTGCTGTGCTTTCTTTAGTGAATAGAGTTAGGCAGGGATACTCACCTTTGTCTTTCCAGACCCCTACCCATCATCAGAGGGAACCAGACAGGCCCGAAGGAACAGAAGAAGACGGTGGCGAGCAAGGCAGAGAGAGATCCGTGCGCTTAGTGAGCGGATTCTTAGCTCTTGCCTGGGACGATCTACGGAGCCTGTGCCTCTTCCTCTACCACCGCTTGAGAGACTTCATCTTGATTGCAGCGAGGACTGTGGAACTTCTGGGACGCAGCAGTCTCAAGGGACTGAGACGGGGGTGGGAAGGCCTCAAATATCTGGGGAATCTTCTGGTGTATTGGAGTCAGGAACTAAAAACTTGTGCTGTTTCTTTGCTTGATGCTACAGCAATAACAGTAGCGGGGTGGACAGATAGGGTTATAGAATTAGCACAAAGAGCTTGGAGGGGCATCCTCCACATACCTAGAAGAATTAGACAGGGCTTAGAAAGGGCTTTGCTATAACATGGGAGGCAAGTGGTCAAAAAGTAGTAAAGCGGGATGGCCTCAGGTCAGGGAAAAAATAAGGCAAACTCCTCCAGCAGCAGAGGGAGTAGGAGCAGTATCTCAAGATCTAGATAAACATGGAGCAATAACAAGTAGTAATATGAATAATGCTGATTGTGTCTGGCTACAAGCACAAGAGGATGAGGAGGTAGGCTTTCCAGTCAAGCCGCAGGTACCTCTAAGACCAATGACTTATAAGGCAGCTTTTGATCTTAGCTTCTTTTTAAAAGAAAAGGGGGGACTGGATGGGCTAATTTACTCCAGGAAAAGACAAGAGATCCTTGACTTATGGGTTTATAATACACAAGGCTTTTTCCCTGATTGGCAAAACTACACATCAGGGCCAGGGACCAGACTCCCACTGTGTTTTGGATGGTACTTCAAGCTAGTACCAGTTGACCCAAGAGAAGTAGAGGAGGACAACAAAGGAGAAAACAACTGCCTACTACACCCCATGAGCCAGCATGGAATGGAGGACGAACACAGAGAAGTGCTGATGTGGAAGTTTGACAGTGCCCTAGCACGAAAACACCTAGCCCGAGAACTGCACCCAGAGTACTATAAAGACTGATGACAAAGGAGTTTCTAACCAGAACTTCCGCTGGGGACTTTCCAGGGGAGGCGTGACCGGGGCGGAGTTGGGGAGTGGCTAACCCTCAGATGCTGCATAAAAGCAGCCGCTTTTCGCTTGTACTGGGTCTCTCTTGTTAGACCAGGTCGAGCCCGGGAGCTCTCTGGCTAGCAAGGGAACCCACTGCTTAAGCCTCAATAAAGCTTGCCTTGAGTGC
>01_AE.JP.-.DR6824.AB253426
TGGAAGGGTTAATTTACTCCAAGAAGAGACAAGAGATCCTTGATTTATGGGTCTACAATACACAAGGCTTCTTCCCTGACTGGCAAAACTACACACCAGGGCCAGGGATCAGATTCCCACTGTGTTTTGGATGGTGCTTCAAGCTAGTACCAGTTGATCCAAGAGAGGTAGAGGAGGAAAACAAAGGAGAAAACAGCTGCCTGTTACACCCCATGAGCCAGCATGGAATGGAGGACGAAGAGAGAGAAGTGCTGATGTGGAAGTTTGACAGTGCCCTAGCACGAACACACATAGCCCGAGAACTGCATCCTGAGTACTATAAAGACTGCTGACAAAGAAGTTTCTAACTAGAACTTCCGCTGGGACTTTCCGCTGGGGACTTTCCAGGGGAGGTGTGGCCGGGGCGGAGTTGGGGAGTGGCTAACCCTCAGATGCTGCATAAAAGCAGCCGCTTTTCGCTTGTACTGGGTCTCTCTTGTTAGACCAGGTCGAGCCCGGGAGCTCTCTGGCTAGCGAGGGAACCCACTGCTTAAAGCCTCAATAAAGCTTGCCTTGAGTGCTTAAAGTGGTGTGTGCCCATCTGTGTTAGGACTCTGGTAACTAGAGATCCCTCAGACCACTCTAGACTGAGTAAAAATCTCTAGCAGTGGCGCCCGAACAGGGACTTGAAAGTGAAAGTTAATAGGGACTCGAAAGCGAAAGTTCCAGAGAAGTTCTCTCGACGCAGGACTCGGCTTGCTGAGGTGCACACAGCAAGAGGCGAGAGCGGCGACTGGTGAGTACGCCAATTTTTGACTAGCGGAGGCTAGAAGGAGAGAGATGGGTGCGAGAGCGTCAGTATTAACTGGGGGAAAATTAGATGCATGGGAAAGAATTCGGTTACGGCCAGGGGGAAAGAAAAAATATAGAATGAAACATTTAGTATGGGCAAGCAGAGAGTTGGAAAGATTTGCAATTAACCCTGGCCTTTTAGAAACAGCAGAAGGATGTCAGCAAATAATGGAACAGTTACAGTCAACTCTCAAGACAGGATCAGAGGAACTTAAATCATTATTTAATACAGTAGCAGTCCTCTGGTGCATACACCAAAGGATAGAGGTAAAAGACACCAAGGAAGCCTTAGATAAAGTAGAGGAAGTACAAAATAAGAGACAGCAAAAGACACAGCAGGCAGCAGCTGACACAGGAAGCAGCAGCAAAGTCAGCCACAATTACCCTATAGTGCAAAATGCACAAGGGCAAATGGTACATCAGCCTGTATCACCTAGAACTTTGAATGCATGGGTGAAAGTAGTAGAAGAAAAGGGCTTTAACCCAGAAGTAATACCCATGTTCTCAGCATTATCAGAGGGAGCCACCCCACAAGATTTAAATATGATGCTGAATATAGTAGGGGGACACCAGGCAGCAATGCAAATGTTAAAAGAAACCATCAATGAGGAAGCTGCAGAATGGGATAGGCTACACCCAGCACAGGCAGGGCCCTTTCCACCAGGCCAGCTGAGGGACCCAAGGGGAAGTGACATAGCAGGAACTACTAGTACCCTTCAAGAACAAATAGGATGGATGACAAACAATCCACCTATCCCAGTGGGAGACATCTACAAAAGGTGGATAATCCTGGGATTAAATAAAATAGTAAGAATGTATAGCCCTGTTAGCATTTTGGACATAAGACAAGGGCCAAAAGAACCCTTCAGAGACTATGTAGATAGGTTTTATAAAACTCTCAGAGCAGAACAAGCCTCACAGGAAGTAAAAAATTGGATGACAGACACCTTGCTAGTCCAAAATGCGAATCCAGACTGTAAGTCCATTTTAAAAGCATTAGGAACAGGAGCTACATTAGAAGAAATGATGACAGCATGTCAGGGAGTGGGAGGACCTAGCCATAAGGCAAGGGTTTTGGCTGAGGCAATGAGCCAAGCACAACATGCAAATATAATGATGCAGAGAGGCAATTTTAAGGGCCAGAGAGGAATTAAGTGCTTTAACTGTGGCAAAGAAGGACACCTAGCCAGAAATTGCAGGGCCCCTAGAAAAAAGGGTTGTTGGAAATGTGGGAAGGAAGGACATCAAATGAAAGATTGCACTGAGAGACAGGCTAATTTTTTAGGGAAAATCTGGCCTTCCAACAAGGGAAGGCCAGGGAATTTTCCTCAGAGCAGACCAGAGCCAACAGCCCCACCAGCAGAAAACTGGGGGATGGGGGAAGAGATAACCTCCTCACTGAAGCAGGAGCAGAAAGACAGGGAACATCCTCCTCCTTTAGTTTCCCTCAAATCACTCTTTGGCAGCGACCCCTTGTCACAGTAAAAATAGGAGGACAGCTGAGAGAAGCTCTATTAGATACAGGAGCAGATGATACAGTATTAGAAGATATAAATTTGCCAGGAAAATGGAAACCAAAAATGATAGGGGGAATTGGGGGTTTTATTAAGGTAAGGCAATATGATCAGATACTGATAGAAATTTGTGGAAAAAAGGCTATAGGTACAGTATTAGTAGGACCTACACCTGTCAACATAATTGGGCGAAATATGTTGACTCAGATTGGTTGTACTTTAAATTTCCCGATTAGTCCTATTGAAACTGTACCAGTAACATTAAAGCCAGGAATGGATGGACCAAGGGTTAAACAGTGGCCATTGACAGAAGAAAAAATAAAAGCATTAACAGAAATTTGTGAAGAAATGGAAAAGGAAGGAAAAATCTCAAAAATTGGGCCTGAAAATCCATACAATACTCCAGTATTTGCTATAAAGAAAAAGGACGGCACCAAATGGAGAAAATTAGTAGATTTCAGAGAGCTCAATAAGAGAACTCAGGACTTTTGGGAAGTTCAATTAGGAATACCACATCCAGCAGGTTTAAAAAAGAAAAAATCAGTGACAGTACTAGATGTGGGAGATGCATATTTTTCAGTTCCTTTAGATGAAAGCTTTAGAAAGTATACTGCATTCACCATACCTAGTATAAACAATGAGACACCAGGAATCAGATATCAGTACAATGTGCTGCCACAGGGATGGAAAGGATCACCGGCAATATTCCAGAGTAGCATGACAAAAATCTTAGAGCCCTTTAGAATAAAAAATCCAGAAATAGTTATCTATCAATACATGGATGACTTGTATGTAGGATCTGATTTAGAAATAGAGCAGCACAGAGCAAAAATAGAGGAGCTAAGAGCTCATCTATTGAGCTGGGGGTTTACTACACCAGACAAAAAACATCAGAAGGAACCTCCATTCCTTTGGATGGGATATGAACTCCATCCTGACAAATGGACAGTCCAGCCTATAGAACTGCCAGAAAAAGACAGCTGGACTGTCAATGATATACAGAAATTAGTGGGAAAACTAAATTGGGCAAGTCAAATTTATGCAGGGATTAAAATAAAGCAACTGTGTAAACTCATCAGGGGAACTAAAGCACTAACAGACATAGTACCACTGACTGAAGAAGCAGAATTAGAGTTGGCAGAGAACAGGGAGATTCTAAAAACCCCTGTGCATGGAGTATATTATGACCCATCAAAAGAATTAGTAGCAGAAGTACAGAAACAAGGGCAAGACCAATGGACATATCAAATTTATCAAGAGCCATTTAAAAATCTAAAAACAGGAAAATATGCAAGAAAAAGGTCTGCTCACACTAATGATGTAAGACAATTAGCAGAAGTGGTGCAAAAAATAGCCACAGAAAGCATAGTAATATGGGGAAAGACCCCTAAATTTAAACTGCCCATACAAAGAGAAACATGGGAAACATGGTGGACGGAGTATTGGCAGGCTACCTGGATTCCTGAATGGGAGTTTGTCAATACCCCTCCTCTAGTAAAATTATGGTACCAATTAGAAAAAGACCCCATAGTAGGAGCAGAGACTTTCTATGTAGATGGGGCAGCTAGTAGGGAGACTAAGTTAGGGAAAGCAGGGTATGTCACTGACAGAGGAAGACAAAAGGTAGTTTCCCTAACTGAGACAACAAATCAAAAGACTGAATTACATGCGATCCATTTAGCCCTGCAGGATTCAGGATCAGAAGTAAATATAGTGACAGACTCACAATATGCATTAGGAATCATTCAGGCACAACCAGACAGAAGTGAATCAGAAGTGGTCAACCAAATAATAGAGGAGTTGATAAAAAAGGAAAAGGTCTACCTGTCATGGGTACCAGCACACAAGGGGATTGGGGGAAATGAACAAGTAGATAAATTAGTCAGTTCAGGAATCAGGAAGGTGCTATTTTTAGATGGGATAGATAAAGCTCAAGAAGAACATGAAAGATATCACAGCAATTGGAGAACAATGGCTAGTGATTTTAATTTGCCACCTATAGTAGCAAAGGAAATAGTAGCCAACTGTGATAAATGTCAACTAAAAGGGGAAGCTATGCATGGACAAGTAGACTGTAGCCCAGGGATATGGCAATTAGATTGCACACATCTAGAAGGAAAAGTCATCCTGGTAGCAGTCCACGTGGCCAGTGGATATATAGAAGCAGAAGTTATCCCAGCAGAAACAGGACAGGAAACAGCATACTTTCTGCTAAAATTAGCAGGAAGATGGCCAGTAAAAGTAATACACACAGACAACGGTAGCAATTTCACCAGCGCTGCAGTTAAAGCAGCCTGTTGGTGGGCCAATGTCCGACAGGAATTCGGGATCCCCTACAATCCCCAAAGCCAAGGAGTAGTAGAATCCATGAATAAGGAATTAAAGAAAATCATAGGGCAGGTAAGGGAGCAAGCTGAACACCTTAAGACAGCAGTACAAATGGCAGTATTCATTCACAATTTTAAAAGAAAAGGGGGGATTGGGGGGTACAGTGCAGGGGAAAGAATAATAGACATAATAGCAACAGACATACAGACTAAAGAATTACAAAAACAAATTACAAAAATTCAAAATTTTCGGGTTTATTACAGGGACAGCAGAGATCCAATTTGGAAAGGACCAGCAAAACTACTCTGGAAAGGTGAAGGGGCAGTAGTAATACAAGACAATAGTGATATAAAAGTAGTACCAAGAAGAAAAGCAAAAATCATTAGAGATTATGGAAAACAGATGGCAGGTGATGATTGTGTGGCAGGTAGACAGGATGAGGATTAAAACATGGCACAGTTTAGTAAAGCATCATATATATGTCTCAAAGAAAGCTAAAAAATGGTTTTATAGACATCACTATGAAAGCCAGCATCCAAGGGTAAGCTCAGAGGTACATATCCCACTAGAAGAAGCTATATTAGTAATAAGAACATACTGGGGTCTGCAGACAGGAGAAAAGGACTGGCAATTGGGTCATGGAGTCTCCATAGAATGGAGGCAGAGAGAATATAGCACACAACTAGATCTTGACCTAGCAGACCAACTGATACATCTACAATATTTTGACTGTTTTTCAGACTCTGCCATAAGGAAAGCCATATTAGGACAAGTAGTTAGACATAGGTGTGAATATCCATCAGGACACAGCAAGGTAGGATCCCTACAATATTTGGCACTGAAAGCATTAACAACACCAAAAAGGATAAGGCCACCTCTGCCTAGTGTTAAGAAATTAACAGAAGATAGATGGAACAAGCCCCAGAAGATCAAGGGTCACAGAGAGAACCCTACAATGAATGGACATTAGAACTGTTAGAGGAGCTTAAAAATGAAGCTGTTAGACATTTTCCTAGGCCCTGACTCCATGGCTTAGGACAATACATCTATAACACTTATGGGGATACTTGGGAAGGGGTTGAAGCTATAATAAGAATTTTGCAACAACTACTGTTTGTTCATTTCAGAATTGGGTGTCAACATAGCAGAATAGGCATTATACCAGGGAGAAGAGGGAGAAGAGGCAGGAATGGAGCCGGTAGATCCTAACCTAGAGCCCTGGAATCATCCGGGAAGTCAGCCTAAGACTCCTTGTAACAATTGCTACTGTAAAATTTGTTGCTGGCATTGCCAAATATGCTTTCTGAAAAAGGGCTTAGGAATCTCCTATGGCAGGAAGAAGCGGAAGCACCGACGAGGAACTCCTCAGAGCAGTAAGAATCATCAAAATCCTGTACCAAAGCAGTAAGTATTAAATATAGGTAATGACACCTTTGGAAATTAGTGCAATAGTAGGACTGATAGTAGCGCTTATCTTAGCAATAGTAGTTTGGACTATAGTAGCTATAGAATATAAGAAAATAAGAAGAGAAAGAAAAGTAGACAAGCTAATTAAGAGAATAAGAGAAAGAGAAGAAGACAGTGGAAATGAGAGTGAAGGAGACACAGATGAATTGGCTAAACTGGTGGAAATGGGGGACTTTGATCATTGGGTTGGGGATAATTTGTAGTGCATCAGACTTGTGGGTTACAGTTTATTATGGGGTTCCTGTGTGGAGAGATGCAACTACCACCCTATTTTGTGCATCAGATGCCAAAGCACATAGTACAGAAGCACACAATGTCTGGGCCACACATGCCTGTGTACCCACGGACCCCAACCCACAAGAAATACGCCTGGACAATGTAACAGAAAATTTTAACATGTGGAAAAATGATATGGTAGAGCAGATGCAGGAGGATGTAATCAGTTTATGGGATCAAAGTCTAAAGCCATGTGTAAAGTTAACCCCTCTCTGTGTGACTTTAGAATGTACTACAGCTAATGTGACCAACTCGACCTATGTCAAAACAGCTGGTGTAAATAATATAACAGAGGAAGTAAAAAACTGTACTTTTAATATGACCACAGAACTAAATGATAAGAAGCAGAGGGTCCACGCACTTTTTTATAAGCTTGATTTAGTACAAATTGATACAAATAATAATAGTAGTAAGTATATGTTAATAAATTGTAATACTTCAGTCATTAAGCAGGCTTGTCCAAAGATGTCCTTTGATCCAATTCCTATACATTATTGTACTCCAGCTGGTTATGCGATTCTAAGGTGTAATGATAAGAATTTCACTGGGACAGGGCCATGTAACAATGTCAGCTCAATACAATGCACACATGGAATTAAGCCAGTGGTATCAACTCAATTGCTGTTAAATGGCAGTCTAGCAGAAGGAGAGATAGTAATCAGATCTGAAAATCTCACAGACAATGCCAAAACCATAATAGTGCACCTTAATGAATCTGTAGAAATCAATTGTACCAGACCCTCCAACAATACAAGAACAAGTGTAAGTATGGGACCAGGAAAAGTATACTTTAGAACAGGAGACATAATAGGAGATATAAGACAAGCACATTGTAACATTAGTGGAGCAAAATGGAACAAAACATTAACACAGGTAGCTGAAAAATTAAAAAAGCACTTTAATAAGACAATACTCTTTCAACCATCCTCAGGAGGAGATCTAGAAATTACAATGCATCATTTTAATTGTAGAGGGGAATTTTTCTATTGTAATACAACAAATTTATTTAATAGTACAGACAATAAAACTGTGCAGGACACTATCATTCTTCCATGCAGGATAAAGCAAATTATAAACATGTGGCAGGGAGTAGGACAAGCAATGTATGCTCCTCCCGTCAGTGGAAACATTAGTTGTGTATCAAACATTACAGGAATACTACTAACAAGGGATGGTGGTAAAAAGGGGAATGGGACAGATAATGCAACAGATGAGATCTTCAGACCTGCAGGAGGAAATATAAAGGACAATTGGAGAAGTGAATTATATAAATATAAAGTAGTACAAATTGAACCACTAGGAGTAGCACCCACCAAGGCAAAGAGAAGAGTGGTGGAGAGAGAAAAAAGAGCAGTGGGAATAGGAGCTATGATCTTTGGGTTCTTAGGAGCAGCAGGAAGCACTATGGGCGCGGCGTCAATAACGCTGACGGTACAGGCCAGACAATTATTGTCTGGTATAGTGCAACAGCAAAGCAATTTGCTGAGAGCTATAGAGGCGCAGCAGCATCTGTTGCAACTCACAGTCTGGGGCATTAAACAGCTCCAGGCAAGACTCCTGGCTGTGGAAAGATACCTAAAAGATCAAAAGTTCCTAGGACTTTGGGGCTGCTCTGGAAAAATCATCTGCACCACTGCTGTGCCCTGGAACTCCACTTGGAGTAATAAATCTTATGACGAAATTTGGAATAACATGACATGGATACAATGGGAGAGAGAAATTAGCAATTACACAGGCATAATATATGGGCTACTTACAGAATCGCAGGACCAGCAGGACAGAAATGAAAAAGAGTTGTTAGAGTTGGACAAATGGGCAAGTCTGTGGAGTTGGTTTGACATATCAAGATGGCTGTGGTATATAAGAATATTTATAATGATAGTAGGAGGTTTAATAGGTTTAAGAATAATTTTTGCTGTGCTTTCTATAGTAAATAGAGTTAGGCAGGGATACTCACCTTTGTCTTTCCAGACCCCTATCCATCTGCAGAGGGAGCAGAGGGAAGCAGACAGACTCGAAAGAATCGAAGAAGAAGGTGGAGAGCAAGACAGAGACAGATCCGTGCGCTTAGTGAGCGGATTCTTAGCACTTGTGTGGGACGACCTGAGGAGCCTGTGCCTCTTCAGCTACCACCGCTTGAGAGACTTCATCTTGATTGTAGCGAGGACTGTGGAACTTCTGGGACGGAGGGGGTGGGAAGGCCTCAAATATCTGGGGAATCTTCTGGTATATTGGATCCAGGAACTAAGAACTAGTGCTATTTCTTTGTTTGATGCTACAGCAATAGCAATAGCGGGGTGGACAGATAGGGTTATAGAAGTAGCACAAAGAGCTTGGAGAGCTATTCTTCATATACCTAGAAGAATCAGACAGGGCTTAGAAAGGGCTTTGCTATAACATGGGAAACAAGTGGTCAAAGGGATGGCCTCAGGTAAGGGAAAGAATAAGGCGAACTCCTCCAGCAGCAGAAGGAGCAGCAGAAGGAGTAGGAGCAGTATCTCAAGATCTAGATAAACATGGAGCAGTAACAAGTACTAATATGAATAATGCTGATAGTGTCTGGCTGAGAGCACAAGAGGAAGACGAGGAAGTAGGCTTTCCAGTCAGGCCGCAGGTACCTCTAAGACCAATGACTTTTAAGGAAGCTTTTGATCTCAGCTTCTTTTTAAAAGAAAAGGGGGGACTGGATGGGTTAATTTACTCCAAGAAGAGACAAGAGATCCTTGATTTATGGGTCTACAATACACAAGGCTTCTTCCCTGACTGGCAAAACTACACACCAGGGCCAGGGATCAGATTCCCACTGTGTTTTGGATGGTGCTTCAAGCTAGTACCAGTTGATCCAAGAGAAGTAGAGGAGGACAACAAAGGAGAAAACAGCTGCCTGTTACACCCCATGAGCCAGCATGGAATGGAGGACGAAGAGAGAGAAGTGCTGATGTGGAAGTTTGACAGTGCCCTAGCACGAACACACATAGCCCGAGAACTGCATCCTGAGTACTATAAAGACTGCTGACAAAGAAGTTTCTAACTAGAACTTCCGCTGGGGACTTTCCGCTGGGGACTTTCCAGGGGAGGTGTGGCCGGGGCGGAGTTGGGGAGTGGCTAACCCTCAGATGCTGCATAAAAGCAGCCGCTTTTCGCTTGTACTGGGTCTCTCTTGTTAGACCAGGTCGAGCCCGGGAGCTCTCTGGCTAGCGAGGGAACCCACTGCTTGAAGCCTCAATAAAGCTTGCCTTGAGTGC
>01_AE.JP.-.JRC77AE.AB565503
TGGATGGGTAATTTACTCTAAGAAAAGACAAGAGATCCTTGATTTATGGGTCTATAATACACAAGGCTTCTTCCCTGATTGGCAAAACTACACACCAGGGCCAGGGACCAGATACCCACTGTGTTTTGGATGGTGCTTCAAGCTAGTACCAGTTGACCCAACAGAGGTAGAGGAGGACAACAAAGGAGAAGACAACTGCTTGTTACACCCCATGAGCCAGCATGGAATAGATGATGAAGACAGAGAAGTGCTGATGTGGAAGTTTGACAGTGCCCTAGCACGAAAACACATAGCCCGAGAACTGCATCCAGAGTACTATAAAGACTGCTGACAAAGAAGTTTCTAACTAGACTTCCGCTGGGGACTTTCCAGGGGAGGTGTGGCCGGGGCGGAGTTGGGGAGTGGTTAACCCTCAGATGCTGCATAAAAGCAGCCGCTTTTCGCTTGTACTGGGTCTCTCTTGGTAGACCAGGTCGAGCCCGGGAGCTCTCTGGCTAGCAAGGGAACCCACTGCTTGAAGCCTCAATAAAGCTTGCCTTGAGTGCTTAAAGTGGTGTGTGCCCGTCTGTGTTAGGACTCTGGTAACTAGAGATCCCTCAGACCACTCTAGACTGAGTAAAATTCTCTAGCAGTGGCGCCCGAACAGGGACTTGAAAACGAAAGTTAATAGGGACTCGAAAGCGAAAGTTCCAGAGAAGTTCTCTCGACGCAGGACTCGGCTTGCTGAGGTGCACACAGCAAGAGGCGAGAGCGGCGACTGGTGAGTACGCCAAATTTTTTGACTAGCGGAGGCTAGAAGGAGAGAGATGGGTGCGAGAGCGTCAGTATTAAGTGGGGGAAGATTAGATGCATGGGAAAAAATTCGGTTACGGCCAGGGGGAAAGAAAAAATATAGGATAAAACATTTAGTATGGGCAAGCAGAGAGTTGGAAAGATTCGCACTTAACCCTGGCCTTTTAGAAACAGCAATAGGATGTCAACAAATAATAGAACAGTTACAGTCAACTCTCAAGACAGGATCAGAAGAACTTAAATCACTATTTAATGCAGTGGTAGTCCTCTGGTGCGTGCACCAAAGGATAGAGGTAAAAGACACCAAGGAAGCTTTAGATAAATTAGAGGAGGTACAAAAGAAGGAACAGCAAAAGACACAGCAGGCAGCAGCTGGCACAGGAAACAGCAGCAAAGTCAGCCAAAATTACCCTATAGTGCAAAATGCACAAGGGCAAATGGTACATCAGTCTTTATCACCTAGAACTTTAAATGCATGGGTAAAAGTAATAGAAGAAAAGGGTTTTAACCCAGAAGTAATACCCATGTTCTCAGCACTATCAGAGGGAGCCACCCCACAAGATTTAAATATGATGCTAAATATAGTGGGGGGACACCAGGCAGCAATGCAAATGTTAAAAGAAACTATCAATGATGAAGCTGCGGACTGGGATAGGCTACACCCAGCACAAGCAGGGCCTTTTCCACCAGGCCAGATGAGGGAACCAAGGGGAAGTGACATAGCAGGAACTACTAGTACCCTTCAAGAACAAATAGGATGGATGACAAGCAATCCACCTATCCCAGTGGGAGAAATCTATAAAAGGTGGATAATCCTGGGATTAAATAAAATAGTAAGAATGTATAGCCCTGTTGGCATTTTGGACATAAAACAAGGGCCAAAAGAACCCTTCAGAGACTATGTAGATAGGTTCTATAAAACTCTCAGAGCAGAACAAGCTTCACAGGAAGTAAAAAACTGGATGACAGAAACCTTGCTAGTCCAAAATGCGAATCCAGACTGTAAGTCCATTTTAAAAGCATTAGGAACAGGAGCTACATTAGAAGAAATGATGACAGCATGCCAGGGAGTGGGAGGACCTAGCCATAAAGCAAGGGTTTTGGCTGAGGCAATGAGCCAAGCACAACATACAAACATACTGATGCAGAGAGGCAATTTTAAGGGCCAGAAAACAATTAAGTGCTTCAACTGTGGCAAAGAAGGGCACCTAGCCAGAAATTGCAGGGCCCCTAGGAAAAAGGGTTGTTGGAAATGTGGAAAGGAAGGACATCAACTGAAAGACTGCACTGAGAGACAGGCTAATTTTTTAGGCAGGATTTGGCCTTCCCACAAGGGAAGGCCGGGAAACTTTCCTCAGAGCAGACCAGAACCATCAGCCCCACCAGCAGAAAACTGGGGAATGGGGGAAGAGATGAAGCAGGAGCAGAAAGACAAGGAACATCCTCCTTTAGTTTCCCTCAAATCACTCTTTGGCAACGACCCCTTGTCGCAGTAAAAATAGGAGGACAGCTGAAAGAAGCTCTACTAGATACAGGAGCAGATGATACAGTAGTAGAAGATATAAATTTGCCAGGAAAATGGAAACCAAAAATGATAGGGGGAATTGGAGGTTTTATCAAGGTAAAGCAATATGATCAGATAGCTATAGAAATTTGTGGAAAAAAGGCTATAGGTACAGTATTAGTAGGACCTACACCTGTCAACATAATTGGGCGAAATATGTTGACTCAGATTGGTTGTACTTTAAATTTCCCAATTAGTCCTATTGACACTGTACCAGTAACATTAAAACCAGGGATGGATGGACCAAAGGTTAAACAGTGGCCATTGACAGAAGAAAAAATAAAAGCATTAACAGAAATTTGTAAAGAGATGGAAGAGGAAGGAAAAATCTCAAAAATTGGGCCTGAAAATCCATACAATACTCCAGTATTTGCTATAAAGAAAAAGGACAGCACCAAATGGAGGAAATTAGTAGACTTCAGAGAGCTCAATAAAAGAACTCAGGATTTTTGGGAAGTTCAATTAGGAATACCGCATCCAGCAGGTTTAAAAAAGAAAAAATCAGTAACAGTACTAGATGTGGGAGATGCATATTTTTCAGTTCCTTTAGATGAAAGCTTTAGAAAGTATACTGCATTCACCATACCTAGTATAAACAATGAGACACCAGGAATCAGATACCAGTACAATGTGCTGCCACAGGGATGGAAAGGATCACCGGCAATATTCCAGAGTAGCATGACAAAAATTTTAGAGCCCTTTAGGATAAAAAATCCAGAAGTGGTCATCTATCAATACATGGATGACTTGTATGTAGGATCTGATTTAGAAATAGGGCAGCACAGAACAAAAATAGAGGAGCTAAGAGCTCATTTGTTGAGCTGGGGATTTACTACACCAGACAAAAAGCATCAGAAGGAACCTCCATTCCTTTGGATGGGATATGAACTCCATCCTGACAAATGGACAGTCCAGCCTATAGAACTGCCAGAAAAGGACAGTTGGACTGTCAATGATATACAGAAATTAGTGGGAAAACTAAATTGGGCAAGTCAAATTTATGCAGGAATTAAGGTAAAGCAACTGTGTAAACTCCTCAGGGGAGCTAAAGCATTAACAGACATAATACCACTGACTGAAGAAGCAGAATTAGAGCTGGCAGAGAACAGAGAGATTCTAAAAACCCCTGTGCATGGAGTATATTATGACCCATCAAAAGACTTAGTAGCAGAAGTACAGAAACAAGGGCAGGACCAATGGACATATCAAATTTATCAAGAGCCATTTAAAAATCTAAAAACAGGGAAATATGCCAGAAAAAGGTCTGCTCACACTAATGATGTAAGACAATTAACAGAAGTGGTGCAAAAGATAGCCACAGAAAGCATAGTAATATGGGGAAAGACCCCTAAATTTAGACTACCCATACAAAGAGAAACATGGGAAACATGGTGGACAGAGTATTGGCAGGCTACCTGGATTCCTGAATGGGAGTTTGTTAATACCCCCCCTCTAGTAAAATTATGGTACCAATTAGAAAAAGACCCCATAGTAGGAGCAGAGACTTTCTATGTAGATGGGGCAGCTAGTAGGGAGAATAAGATAGGAAAAGCAGGGTATGTCACTGATAGAGGAAGACAAAAGGTAGTTTCCCTAACTGAGACAACAAATCAAAAGACTGAATTACATGCGATCCAGTTAGCCCTGCAAGATTCAGGACCAGAAGTAAATATAGTAACAGACTCACAATATGCATTAGGAATCATTCAGGCACAACCAGACAGGAGTGAATCAGAAGTAGTCAACCAAATAATAGAGGAGCTAATAAGAAAGGAAAAAGTCTACCTGTCCTGGGTACCAGCACACAAGGGGATTGGAGGAAATGAACAAGTAGATAAATTAGTCAGTTCAGGAATCAGGAAGGTGCTATTTTTAGATGGGATAGATAAGGCTCAAGAAGAACATGAAAGATATCACAGCAATTGGAGAACAATGGCTAGTGATTTTAATTTGCCACCTGTAGTAGCAAAGGAAATAGTAGCCAACTGTGATAAATGTCAACTAAAAGGGGAAGCTATGCATGGACAAGTGGACTGTAGTCCAGGGATATGGCAATTAGATTGCACACATCTGGAAGGAAAAGTCATCCTGGTAGCAGTCCACGTGGCCAGTGGATATATAGAAGCAGAAGTCATCCCAGCAGAAACAGGACAGGAGACAGCATACTTTCTGCTAAAATTAGCAGGGAGATGGCCAGTAAAAGTAATACACACAGACAATGGTAGCAATTTCACCAGCGCTGCAGTTAAAGCAGCCTGTTGGTGGGCCAATGTCCGACAGGAATTCGGGATCCCCTACAATCCCCAAAGTCAAGGAGTAGTAGAATCTATGAATAAGGAATTAAAGAAAATCATAGGGCAGATAAGAGAGCAAGCTGAGCACCTTAAGACAGCAGTACAAATGGCAGTATTCATTCACAATTTTAAAAGAAAAGGGGGGATTGGGGGGTACAGTGCAGGGGAAAGAATAATAGACATAATAGCAACAGACATACAAACTAGAGAATTACAAAACAGAATTACAAAAATTCAAAATTTTCGGGTTTATTACAGGGACAGCAGAGACCCAATTTGGAAAGGACCAGCAAAACTACTCTGGAAAGGTGAAGGGGCAGTAGTAATACAAGACAATAGTGATATAAAAGTAGTACCAAGAAGAAAAGCAAAAATCATTAGGGATTATGGAAAACAGATGGCAGGTGATGATTGTGTGGCAGGTAGACAGGATGAGGATTAGAACATGGAACAGTCTAGTAAAGCATCATATGTATGTCTCAAAGAAAGCTAAAAAATGGGTTTATAGACATCATTATGAAAGCCAACATCCAAAGGTAAGTTCAGAAGTACATATCCCACTAGGAGAGGCTAGATTAGTCATAAGAACATATTGGGGTCTGCAAACAGGAGAAAAGGACTGGCACTTGGGTCATGGAGTCTCCATAGAATGGAGGCAGGGAAAATATAACACACAAATAGATCCTGATCTAGCAGACAAACTGATTCATCTACAATATTTTGACTGTTTTTCAGACTCTGCCATAAGGAAAGCCATATTAGGACAAGTAGTTAGACATAGGTGTGAATACCCATCAGGACATAACAAGGTAGGATCCCTACAATATTTGGCACTGAAAGCATTAACAACACCAAAGAAGACAAGGCCACCTCTGCCTAGTGTTAAGATATTAACAGAAGATAGATGGAACAAGCCCCAGAAGATCAGGGGCCACAGAGAGAACCCCACAATGAATGGACATTAGAACTGTTAGAGGAGCTTAAAAATGAAGCTGTTAGGCATTTTCCTAGGCCCTGGCTCCATGGCTTAGGACAGCACATCTATAACACTTATGGGGATACTTGGGAGGGGGTTGAAGCTATAATAAGAATATTGCAACAACTACTGTTTGTTCATTTCAGAATTGGGTGTCAACATAGCAGAATAGGCATTTTGCCAGGGAGAAGAGGCAGGAATGGAGCTGGTAGATCCTAACCTAGAGCCCTGGAATCATCCGGGAAGTAAACCTACAACCGCTTGTAGTTCGTGTTACTGTAAAAGATGTTGCTGGCATTGTCAATTATGCTTTCTGAAAAAGGGCTTAGGCATCTCCTATGGCAGGAAGAAGCGGAAGCACCGACGAGGAACTCCTCAGAGCCGTAAGGATCATCAAAATCCTGTACCAGAGCAGTAAGTAATAAATATATGTAATGACACCTTTGGAAATTAGTGCAATAGCAGGATTGATAGTAGCGCTAATCTTAGCAATAGTAGTGTGGACTATAGTAGCTATAGAATATAAGAAAATATTAAGGCAAAAGAAAATAGACAGGTTACTTAATAGAATAAGAGAAAGAGCAGAAGACAGTGGAAATGAGAGTGAAGGGGATACAGATGAATTGGCCAAACTTGTGGAGATGGGGGACTTTGATCCTTGGGTTGGGGATAATTTGTAGTGCCTCAGACAAATTGTGGGTGACAGTTTATTATGGGGTTCCTGTGTGGAGAGATGCAGATACCACCCTATTTTGTGCATCAGATGCCAAAGCACATGAGACAGAAGTGCACAATGTCTGGGCCACACATGCCTGTGTACCCACAGACCCCAACCCACAAGAAATACACCTGGAAAATGTAACAGAAAATTTTAACATGTGGAAAAATAACATGGTAGAGCAGATGCAGGAGGATGTAATCAGTTTATGGGATCAAAGTCTAAAGCCATGTGTAAAGTTAACTCCTCTCTGCGTTACTTTAAATTGTACCGAGGCCAACTGGACCAATGTCAGTAGTACAAGTAATACAAATGATACCCTTGACACAATAGGAAATCTAACAGATGAAGTAAGAAACTGTTCTTTTAATATGACCACAGACCTAAGAGATAAGAAGCAGCAGGTCCATGCTCTTTTTTATAGGCTTGATATAGTACCAATCGATAATAGTACGTATAGGTTAATAAATTGTAATACCTCAGTCATTAAGCAGGCTTGTCCAAAGGTATCCTTTGATCCAATTCCTATACACTATTGTACTCCAGCTGGTTATGCGCTTTTAAAGTGTAATGATAAGAAGTTCAATGGGACAGGACCATGTAGAAATGTCAGCTCAGTACAATGCACACATGGAATTAAGCCAGTGGTATCAACTCAATTGCTGTTAAATGGCAGTCTAGCAGAAGAAGAGATAATAATCAGATCTGAAAATCTCACAGACAATGCCAAGACCATAATAGTGCACCTTAATGAATCTGTAGTAATCAATTGTACCAGACCCTCCAACAATACAAGACTAGGTACACATATAGGACCAGGACAAGTATTCTATAGAACAGGAGACATAGTAGGAGATATAAGGAAAGCATTTTGTCAGATTAATGGAACAGAATGGAATAAAACCTTAGAACAGGTAGCTAAGAAATTAAAAGAGCATTTTAATAATAAGACAATAATCTTTCAACCACCCTCAGGAGGAGATCTAGAAATCACAATGCATCATTTTAATTGTAGAGGGGAATTTTTCTATTGCAACACATCAAAACTATTTAATAGTACTTGGGGAAATGGAACCATAGAGGGGCATAATGGCACTATCACACTTCCATGCAAGATAAAGCAAATTATAAACATGTGGCAAGGAGCAGGACAAGCAATGTATGCTCCTCCCATCAGGGGAAAGATTAATTGTGTATCAAATATTACAGGAATACTATTGACAAGAGATGGTGGTAATAGTAGTGCAAATAATGAGACCTTCAGACCTGGAGGAGGAAATATAAAGGACAATTGGAGAAGTGAATTATACAAATATAAAGTAGTACAAATTGAACCACTAGGACTAGCACCCACCAGGGCAAAGAGAAGAGTGGTGGAGAGACAAAAAAGAGCAGTGGGAATAGGAGCTATGATCTTTGGGTTCTTAGGAGCAGCAGGAAGCACTATGGGCGCAGCGTCAATAACGCTGACGGTACAGGCCAGACAATTATTGTCTGGTATAGTGCAACAGCAAAGCAATTTGCTGAGGGCTATAGAGGCGCAGCAGCATCTGTTGCAACTCACAGTCTGGGGCATTAAACAGCTCCAGGCAAGAGTCCTGGCTGTGGAAAGATACCTAAAAGATCAAAAGTTCCTAGGACTTTGGGGCTGCTCTGGAAAAATCATCTGCACCACTGCTGTGCCCTGGAACTCCACTTGGAGTAATAGATCTTATGAAGAAATTTGGGACAACATGACATGGATACAATGGGAGAGAGAAATTAGCAATTACACAAACCAAATATATGGGCTACTTACAGAAGCGCAAGACCAACAGGACAAAAATGAAAAGGATTTGTTAGAATTGGACAAATGGGCAAGTCTGTGGAATTGGTTTAGCATAACACATTGGCTGTGGTATATAAAAATATTTATAATGATAGTAGGAGGCATAATAGGTTTAAGAATAATATTTGCTGTGCTTTCTATAGTAAATAGAGTTAGGCAGGGATACTCACCTTTGTCTTTCCAGACCCCTACCCATCATCAGAGGGAACCCGACAGACCCGAAGGAATCGAAGAAGGAGGTGGCGAGCAAGGCAGAGACAGATCCGTGCGATTAGTGAGCGGATTCTTAGCTCTTGTGTGGGACGATCTACGGAGCCTGTGCCTCTTCAGCTACCACCGCTTGAGAGACTTACTCTTGATTGCAGCGAGGACTGTGGAACTTCTGGGACACAGCAGCCTCAAGGGACTGAGACGGGGGTGGGAAGGCCTCAAATACCTGGGAAATCTCCTGATCTATTGGGGCCAGGAACTAAAAACTAGTGCTATTTCTTTGCTTGACGCTGCAGCAATAGCAGTAGCTGAGTGGACAGATAGGGTTATAGAGGTATTACAAAGAGCTTGTAGAGCCATTCTCCACATACCTAGAAGAATCAGACAGGGCCTAGAAAGGACTTTGCTATAACATGGGGGGCAAGTGGTCAAAAAGCAGCATAGTGGGATGGCCTCAGATCAGGGAAAGAATAAGGCGAACTCCTCCAGCAGCAGAAGGAGTAGGAGCAGTATCTCAAGATCTAGATAAACATGGAGCAGTAACAAGTAGCAATATGAATAATGCTGAAAGTGTTTGGCTGAGAGCACAAGAGGAGGACGAGGAAGAGGGAGTAGGCTTTCCAGTCAGACCGCAGGTACCTCTAAGACCAATGACTTTTAAGGAAGCTTTTGATCTTAGCTTCTTTTTAAAAGAAAAGGGGGGACTGGAAGGGCTAATTTACTCTAAGAAAAGACAAGAGATCCTTGATTTATGGGTCTATAATACACAAGGCTTCTTCCCTGATTGGCAAAACTACACACCAGGGCCAGGGACCAGATACCCACTGTGTTTTGGATGGTGCTTCAAGCTAGTACCAGTTGACCCAACAGAGGTAGAGGAGGACAACAAAGGAGAAGACAACTGCTTGTTACACCCCATGAGCCAGCATGGAATAGATGATGAAGACAGAGAAGTGCTGATGTGGAAGTTTGACAGTGCCCTAGCACGAAAACACATAGCCCGAGAACTGCATCCAGAGTACTATAAAGACTGCTGACAAAGAAGTTTCTAACTAGACTTCCGCTGGGGACTTTCCAGGGGAGGTGTGGCCGGGGCGGAGTTGGGGAGTGGTTAACCCTCAGATGCTGCATAAAAGCAGCCGCTTTTCGCTTGTACTGGGTCTCTCTTGGTAGACCAGGTCGAGCCCGGGAGCTCTCTGGCTAGCAAGGGAACCCACTGCTTGAAGCCTCAATAAAGCTTGCCTTGAGTGC
>01_AE.JP.1993.93JP_NH1.AB052995
TGGATGGGCTAATTTACTCCAAGAAAAGACAAGAGATCCTTGACTTATGGGTCTATAATACACAAGGCTTCTTCCCTGATTGGCAAAACTACACACCAGGGCCAGGGACCAGATTCCCACTGTGTTTTGGATGGTGCTTCAAGCTAGTACCAGTTGACCCAAAAGAAGTAGAGGAGGACAACAAAAGAGAAAACAACTGCCTGTTACACCCCATGAGCCAGCATGGAATGGATGACGAAGAAAGAGAAGTGCTGATGTGGAAGTTTGACAGTGCCCTAGCACGaAAACACATAGCCCGAGAAATGCATCCAGAGTTCTATAAAGACTGCTGACAAAGAAGTTTCTAACTAGGACTTCCGCTGGGGACTTTCCAGGGGAGGTGTGGCCGGGGCGGAGTTGGGGAGTGGCTAACCCTCAGATGCTGCATAAAAGCAGCCGCTTTTCGCTTGTACTGGGTCTCTCTTGTTAGACCAGGTCGAGCCCGGGAGCTCTCTGGCTAGCAAGGGAACCCACTGCTTaAAGCCTCAATAAAGCTTGCCTTGAGTGCTTAAAGTGGTGTGTGCCCGTCTGTGTTAGGACTCTGGTAACTAGAGATCCCTCAGACCACTCTAGACTGAATaAAAATCTCTAGCAGTGGCGCCCGAACAGGGACTTGAAAGCGAAAGTTAATagggactcgaaagcgaaagttCCAGAGAAGTTCTCTCGACGCAGGACTCGGCTTGCTGAGGTGCACACAGCAAGAGGCGAGAGCGGCGACTGGTGAGTACGCCAAATTTTGACTAGCGGAGGCTAGAAGGAGAGAGATGGGTGCGAGAGCGTCAGTATTAAGTGGGGGAAAATTAGATGCATGGGAAAAAATTCGGTTACGGCCAGGGGGAAAGAAAAAATATAGGATGAAACATTTAGTATGGGCAAGCAGAGAGTTAGAAAGATTCGCACTTAACCCTGGCCTTTTAGAAACAGCAGAAGGATGTCAACAAATAATAGAACAGTTACAGTCAACTCTCAAGACAGGATCAGAAGAACTTAAATCATTATTTAATACAGTAGCAACCCTCTGGTGCGTACACCAAAGGATAGATGTAAAAGACACCAAGGAAGCTTTAGAtAAAATAGAGGAAGTACAAAATAAGAGCCAGCAAAAGACACAGCAGGCAGCAACTGGCACAGGAAGCAGCAGCAAAGTCAGCCAAAATTACCCTATAGTGCAAAATGCACAAGGGCAAATGACACATCAGCCTTTATCACCTAGAACTTTGAATGCATGGGTGAAAGTAGTAGAAGAAAAGGGTTTTAACCCAGAAGTAATACCCATGTTCTCAGCATTATCAGAGGGAGCCACCCCACAAGATTTAAATATGATGCTAAATATAGTGGGGGGACACCAGGCAGCAATGCAAATGTTAAAAGAAACCATCAATGAGGAAGCTGCAGAATGGGATAGGGTACACCCAGTACATGCAGGGCCTATTCCACCAAGCCAGATGAGGGAACCAAGGGGAAGTGACATAGCAGGAACTACTAGTACCCTTCAAGAACAAATAGGATGGATGACAAACAATCCACCTATCCCAGTGGGAGACATCTATAAAAGATGGATAATCCTGGGATTAAATAAAATAGTAAGAATGTATAGCCCTGTTAGCATTTTGGACATAAGACAAGGGCCAAAAGAACCCTTCAGAGACTATGTAGATAGGTTCTATAAAACTCTCAGAGCGGAACAAGCTACACAGGAGGTAAAAAACTGGATGACAGAAACCTTGCTAGTCCAAAATGCGAATCCAGACTGTAAGTCCATTTTAAAAGCATTAGGAACAGGAGCTACATTAGAAGAAATGATGACAGCATGCCAGGGAGTGGGAGGACCTAGCCATAAAGCAAGGGTTTTGGCTGAGGCAATGAGCCACGCACAACATgCAAGTATAATGATGCAGAGAGGCAATTTTAAGGGCCAGAAAATTAAGTGCTTCAACTGTGGCAGAGAAGGACACCTAGCCAGAAATTGCAGGGCCCCTAGAAAAAAGGGTTGTTGGAAATGTGGAAAGGAAGGACATCAAATGAAAGACTGCACTGAGAGACAGGCTAATTTTTTAGGGAAAATTTGGCCTTCCAACAAAGGAAGGCCGGGGAATTTTCCTCAGAGCAGACCAGAGCCAACAGCCCCACCAGCAGAAAACTGGGGGATGGGGGAAGAGATAACCTCCTTACCGAAGCAGGAGCAGAAAGACAAGGAACATCCTTATCCTTCCCTCAAATCACTCTTTGGCAACGACCCCTTGTCACAATAAAAATAGGAGGGCAGCTGAGAGAAGCTCTATTAGATACAGGAGCAGATGATACAGTATTAGAAGATATAAATTTGCCAGGAAAATGGAAACCAAAAATGATAGGGGGAATTGGAGGTTTTATCAAGGTAAGGCAATATGATCAGATACTTATAGAAATTTGTGGAAAAAAGGCTATAGGTACAGTATTAGTAGGACCTACACCTGTCAACATAATTGGACGAAATATGTTGACTCAGCTTGGTTGTACTTTAAATTTCCCAATTAGTCCTATTGACACTATACCAGTAACATTAAAGCCAGGAATGGATGGACCAAAGGTTAAACAGTGGCCATTGACAGAAGAAAAAATAAAAGCATTAACAGAAATTTGTAAGGAGATGGAAGAGGAAGGAAAAATCTCAAAAATTGGGCCTGAAAATCCATACAATACTCCAGTATTTGCTATAAAGAAAAAGGACAGCACCAGATGGAGGAAATTAGTAGATTTCAGAGAGCTCAATAAAAGAACTCAGGACTTTTGGGAAGTTCAATTAGGAATACCGCATCCAGCAGGTTTAAAAAAGAAAAAATCAGTAACAGTACTAGATGTGGGAGATGCATATTTTTCAGTTCCTTTAGATGAAAGCTTTAGAAAGTATACTGCATTCACCATACCTAGTATAAACAATGAGACACCAGGAATCAGATATCAGTACAATGTGCTGCCACAGGGATGGAAAGGATCACCAGCAATATTCCAGAGTAGCATGACAAAAATCTTAGAGCCCTTTAGAATAAAAAATCCAGAAATGGTTATCTATCAATACATGGATGACTTGTATGTAGGATCTGATTTAGAAATAAGGCAGCACAGAATAAAAATAGAGGAGCTAAGAGCTCATCTATTGAGCTGGGGATTTACTACACCAGACAAAAAGCATCAGAAGGAACCTCCATTCCTTTGGATGGGATATGAACTCCATCCTGACAGATGGACAGTCCAGCCTATAGAACTGCCAGAAAAAGACAGCTGGACTGTCAATGATATACAGAAATTAGTGGGAAAACTAAATTGGGCAAGTCAAATTTATGCAGGGATTAAGGTAAAGCAACTGTGTAAACTCCTCAGGGGAGCTAAAGCACTAACAGACATAGTACCACTGACTGAAGAAGCAGAATTAGAGTTGGCAGAGAACAGGGAGATTCTAAAAACCCCTGTGCATGGAGTATATTATGACCCATCAAAAGACTTAGTAGCAGAAGTACAGAAACAAGGGCAGGACCAATGGACATATCAAATTTATCAAGAGCCATTTAAAAATCTAAAAACAGGAAAATATGCCAGAAAAAGGTCTGCTCACACTAATGATGTAAGACAATTAACAGAAGTGGTGCAAAAAATAGCCACAGAAAGCATAGTAATATGGGGAAAGACACCTAAATTTAGACTACCCATACAAAGAGAAACATGGGAAACATGGTGGATGGAGTATTGGCAGGCTACCTGGATTCCTGAATGGGAGTTTGTTAATACCCCTCCTCTAGTAAAATTATGGTACCAATTAGAAAAAGACCCCATAGTAGGAGCAGAGACTTTCTATGTAGATGGGGCTGCTAGTAGGGAGACTAAGCTAGGAAAAGCAGGGTATGTCACTGACAGAGGAAGACAGAAGGTAGTTTCCCTAACTGAGACAACAAATCAAAAGACTGAATTACATGCAATCCATTTAGCCTTGCAGGATTCAGGATCAGAAGTAAATATAGTAACAGACTCACAATATGCATTAGGAATCATTCAGGCACAACCAGACAGGAGTGAATCAGAAGTAGTCAACCAAATAATAGAGGAGCTAATAAAAAAGGAAAAAGTCTACCTGTCATGGGTACCAGCACACAAGGGGATTGGAGGAAATGAACAAGTAGATAAATTAGTCAGTTCAGGAATCAGGAAAGTGCTATTTTTAGATGGGATAGATAAGGCTCAAGAAGAACATGAAAGATATCACAGCAATTGGAGAACAATGGCTAGTGATTTTAATTTGCCACCTGTAGTAGCAAAGGAAATAGTAGCCAACTGTGATAAATGTCAACTAAAAGGGGAAGCCATGCATGGACAAGTAGACTGTAGTCCAGGGATATGGCAATTAGATTGCACACATCTAGAAGGAAAAGTCATCCTGGTAGCAGTCCACGTGGCCAGTGGATATATAGAAGCAGAAGTTATCCCAGCAGAAACAGGACAGGAGACAGCATACTTTCTGCTAAAATTAGCAGGAAGATGGCCAGTAAAAGTAATACACACAGACAACGGTAGCAATTTCACCAGCGCTGCAGTTAAAGCAGCCTGTTGGTGGGCCAATGTCCGACAGGAATTTGGGATCCCCTACAATCCCCAAAGTCAAGGAGTAGTAGAATCTATGAATAAGGAATTAAAGAAAATCATAGGGCAGGTAAGAGAGCAAGCTGAACACCTTAAGACAGCAGTACAAATGGCAGTATTTATTCACAATTTTAAAAGAAAAGGGGGGATTGGGGGGTACAGTGCAGGGGAAAGAATAATAGATATAATAGCAACAGACATACAAACTAAAGAATTACAAAAACAAATTACAAAAATTCAAAATTTTCGGGTTTATTACAGGGACAGCAGAGACCCAATTTGGAAAGGACCAGCAAAACTACTCTGGAAAGGTGAAGGGGCAGTAGTAATACAAGACAATAGTGATATAAAAGTAGTACCAAGAAGAAAAGCAAAGATCATTAGGGATTATGGAAAACAGATGGCAGGTGATGATTGTGTGGCAGGTAGACAGGATGAGGATTAGAACATGGAACAGTTTAGTAAAACATCATATATATATCTCAAAGAAAGCTAAAAGGTGGTTTTATAGACATCATTATGAAAGCCAGCATCCAAAAGTAAGTTCAGAAGTACATATCCCACTAGGAGAAGCTAAAATAGTAATAAGAACATATTGGGGTCTGCAGACAGGAGAAAAGGACTGGCAATTGGGTCATGGAGTCTCCATAGAATGGAGGCAGAGAAAATATAGCACACAAATAGAGCCTGACCTAGCAGACCAACTGATTCATCTACAATATTTTGACTGTTTTTCAGACTCTGCCATAAGGAGAGCCATATTAGGACAAGTAGTTAGACGTAGGTGTGAATATCCATCAGGACATAACAAGGTAGGATCCCTACAATATTTGGCACTGAAAGTATTAACAACACCAAAAAGGATAAGGCCACCTCTGCCTAGTGTTAAGAAATTAACAGAAGATAGATGGAACAAGCCCCAGAAGATCAGGGGCCACAGAGAGTACCCTACAATGAATGGACATTAGAACTGTTAGAGGAGCTTAAAAATGAAGCTGTTAGACATTTTCCTAGGCCCTGGCTCCATGGCTTAGGACAGTACATCTATAACAATTATGGGGATACTTGGGAAGGGGTTGAAGCTATAATAAGAACTTTGCAACAACTACTATTTGTTCATTTCAGAATTGGGTGTCAACATAGCAGAATAGGCATTATACCAGGGAGAAGAGGCAGGAATGGAGCCGGTAGATCCTAACCTAGAGCCCTGGAATCATCCGGGAAGTCAGCCTACAACTGCTTGTAGCAAGTGTTACTGTAAAAAATGTTGCTGGCATTGCCAACTATGCTTTCTGAAAAAAGGCTTAGGCATCTCCCATGGCAGGAAGAAGCGGAAGCACCGACGAGGAACTCCTCAGAGCAGTAAGGATCATCAAACTCCTATACCAGAGCAGTAAGTAaTAAGTATATGTAATGTCACCTTTGGAAATTAGTGCAATAGTAGGACTGATAGTAGCGcTAATCTTAGCAATAGTAGTGTGGACTATAGTAGCTATAGAATATAAGAAAATACTAAGGCAAAGAAAAATAGACAGGTTAATTGAGAGAATAAGAGAAAGAGCAGAAGACAGTGGAAATGAGAGTGAAGGAGACACAGATGAATTGGCCAAACTTGTGGAAATGGGGGACTTTGATCCTTGGGTTGGTGATAATTTGTAGTGCCTCAGATAACTTGTGGGTTACAGTTTATTATGGGGTTCCTGTGTGGAGAGATGCAGAtACCACCCTATTTTGTGCATCAGATGCCAAAGCACATGAGACAGAAGTGCACAATGTCTGGGCCACACATGCCTGTGTACCCACAGACCCCAACCCACAAGAAATACACCTGGAAAATGTAACAGAAAATTTTAACATGTGGAAAAATAACATGGTAGAGCAGATGCAGGAGGATGTAATCAGTTTATGGGATCAAAGTCTAAAGCCATGTGTAAAGTTAACTCCTCTCTGCGTTACTTTAAATTGTACCAATGCtAAtttgAcCAATGtCAATAACACAACCAATGTCTcTAACAcAAtAGgAAAtATAACAGATGAAGTAAGAAACTGTACTTTTAATATGACCACAGAACTAAACGATAAGAAGAAGATGGTCCATGCACTTTTTTATAAGCTTGATATAGTACAAATAGAAAATAaTAGTAATAGTAAgTATAGGTTAATAAATTGTAATACTTCAGTCATTAAGCAGGCTTGTCCAAAGATATCCTTTGATCCAATTCCTATACATTATTGTACTCCAGCTGGTTATGCGATTTTAAAGTGTAATGATAAGAATTTCAATGGGACAGGGCCATGTAAAAATGTCAGTTCAGTACAATGCACACATGGAATTAAGCCAGTGGTATCAACTCAATTGCTGTTAAATGGCAGTCTAGCAGAAGAAGAGATAATAATCAGATCTGAAAATCTCACAGACAATGCCAAAACCATAATAGTGCACCTTAATAAATCTGTAGAAATCAATTGTACCAGACCCTCCGAGAATAGAAGAACACGTATAACTATGGGACCAGGACGAGTATGGTATAGAACAGGAGACATAATAGGAGATATAAGAAAAGCATATTGTAAGATTAATGGAACAAAATGGAATAAAGTTTTAAAACAGGTAACTGaAAAATTGAAAGAGCACTTTAAtAATAAGACAATAATCTTTCAACCACCCTCAGGAGGAGATCCAGAAATTACAATGCATCATTTTAATTGTAGAGGGGAATTTTTCTATTGCAATACAACACAACTGTTTAATAGTACTTGCATAAGAAATGAAACCAAGGAGGGgTgTAATGGCACTATCACACTTCCATGCAGGATAAAGCAAATTATAAACATGTGGCAGGGAGCAGGACAAGCAATGTATGCTCCTCCCATCAGTGGAAAAATTAATTGTGTATCAAATATTACAGGAGTACTATTGACAAGAGATGGTGGTGCTAATAAGACGAAtAACGAGACCTTCAGACCTGGAGGAGGAAATATAAAGGACAATTGGAGAAGTGAATTATATAAATATAAAGTAGTACAAATTGAACCACTAGGAATAGCACCCACCAGGGCAAAGAGAAGAGTGGTGGAGAGAGAAAAAAGAGCAGTGGGAATAGGAATTaTGATCTTTGGGTTCTTAGGAGCAGCAGGAAGCACTATGGGCGCGGCGTCAATAACGCTGACGGTACAGGCCAGACAATTATTGTCTGGTATAGTGCAACAGCAAAGCAATTTGCTGAGGGCTATAGAGGCGCAGCAGCATCTGTTGCAACTCACAGTCTGGGGCATTAAACAGCTCCAGGCAAGAGTCCTGGCTGTGGAAAGATACCTAAAGGATCAAATGTTCCTAGGACTTTGGGGCTGCTCTGGAAAAATCATCTGCACCACTGCTGTGCCCTGGAACTCCACTTGGAGTAATAAATCTTTTGAAGAGATTTGGAACAACATGACATGGATAGAATGGGAGAGAGAAATTAGCAATTACACAAACCTAATATATGGGATACTTACAGAATCGCAGAACCAGCAGGACAGGAATGAAAAAGAGTTGTTAGAATTGGATAAATGGGCAAGTCTGTGGAATTGGTTTGACATAACAAAGTGGCTGTGGTATATAAAAATATTTATAATGATAGTAGGAGGTTTAATAGGTTTAAGAATAATTTTTGCTGTGCTTTCTATAGTGAATAGAGTTAGGCAGGGATACTCACCTTTGTCTCTCCAGACCCCTTCCCATCATCAGAGGGAACCCGACAGACCCGAAAGAATCGAAGAAGAAGGTGGCGAGCAAGGCAGAGACAGATCCGTGCGATTAGTGACCGGATTCTTAGCACTTGCCTGGGACGATCTACGGAGCCTGTGCCTCTTCAGCTACCACCGCTTGAGAGACTTCATCTTGATTGTAGCGAGGACTGTGGAACTTCTGGGACGCAGCAGTCTCAAGGGACTGAGCCGGGGGTGGGAAGGCCTCAAATATCTGGGGAACCTTCTGTTATATTGGAGCCAGGAACTAAGAATTAGTGCTATTTCTTTGCTTGATGCTACAGCAATAGCAGTAGCGGGGTGGACAGATAGGGTTATAGAAGTAGCACAGGGAGCTTGGAGAGCCATTCTCCACATACCTAGAAGAATCAGACAGGGCTTAGAAAGGGCTTTGGTATAACATGGGAGGCAAGTGGTCAAAAAGTAGCATAGTGGGATGGCCTCAGGTCAGGGAAAAAATAAAGCAAACTCCTCCAGCAGCAGAAGGAGTAGGAGCAGTATCTCAAGATCTAGATAAACATGGAGCAGTAACAAGTAGTAATATGAATAATGCTGATTGTGTCTGGCTGGAAGCACAAGAGGACGAGGAAGTAGGCTTTCCAGTCAGGCCGCAGGTACCTCTCAGACCAATGACTTTTAAGGGAGCTTTTGATCTTAGCTTCTTTTTAAAAGAAAAGGGGGGACTGGATGGGCTAATTTACTCCAAGAAAAGACAAGAGATCCTTGACTTATGGGTCTATAATACACAAGGCTTCTTCCCTGATTGGCAAAACTACACACCAGGGCCAGGGACCAGATTCCCACTGTGTTTTGGATGGTGCTTCAAGCTAGTACCAGTTGAcCCAAAAGAAGTAGAGGAGGACAACAAAAGAGAAAACAACTGCCTGTTACACCCCATGAGCCAGCATGGAATGGATGACGAAGAAAGAGAAGTGCTGATGTGGAAGTTTGACAGTGCCCTAGCACGaAAACACATAGCCCGAGAAATGCATCCAGAGTTCTATAAAGACTGCTGACAAAGAAGTTTCTAACTAGGACTTCCGCTGGGGACTTTCCAGGGGAGGTGTGGCCGGGGCGGAGTTGGGGAGTGGCTAACCCTCAGATGCTGCATAAAAGCAGCCGCTTTTCGCTTGTACTGGGTCTCTCTTGTTAGACCAGGTCGAGCCCGGGAGCTCTCTGGCTAGCAAGGGAACCCACTGCTTaAAGCCTCAATAAAGCTTGCCTTGAGTGCTTAAAGTGGTGTGTGCCCGTCTGTGTTAGGACTCTGGTAACTAGAGATCCCTCAGACCACTCTAGACTGAATaAAAATCTCTAGCA
>01_AE.JP.1993.NH25_93JPNH25T_93JP_NH2_5T.AB070352
TGGATGGGCTAATTTACTCCAAGAGATGACAAGAGATCCTTGACTTATAGGTCTATCATACACAAGGCTTCTTCCCTGATTGGCACAACTACACACCAGGGCCAGGGATCAGATACCCACTGTGTTTTGGATGGTGCTTCAAGCTAGTACCAGTTGACCCAAAAGAAGTAGAGGAGGACAACAAAGGAGAAAACAACTGCCTGTTACACCCCATGAGCCAGCATGGAATGGATGACGAAGAAAGAGAAGTGCTGATGTGGAAGTTTGACAGTGCCCTAGCACGAAAACACATAGCCCGAGAAATGCATCCAGAGTACTATAAAGACTGCTGACAAAGAAGTTTCTAACTAGGACTTCCGCTGGGGACTTTCCAGGGGAGGTGTGGCCGGGGCGGAGTTGGGGAGTGGCTAACCCTCAGATGCTGCATAAAAGCAGCCGCTTTTCGCTTGTACTGGGTCTCTCTTGTTAGACCAGGTCGAGCCCGGGAGCTCTCTGGCTAGCAAGGGAACCCACTGCTTAAAGCCTCAATAAAGCTTGCCTTGAGTGCTTAAAGTGGTGTGTGCCCGTCTGTGTTAGGACTCTGGTAACTAGAGATCCCTCAGACCACTCTAGACTGAGTAAAAATCTCTAGCAGTGGCGCCCGAACAGGGACTTGAAAGCGAAAGTTAATAGGGACTCGAAAGCGAAAGTTCCAGAGAAGTTCTCTCGACGCAGGACTCGGCTTGCTGAGGTGCACACAGCAAGAGGCGAGAGCGGCGACTGGTGAGTACGCCAAATTTTGACTAGCGGAGGCTAGAAGGAGAGAGATGGGTGCGAGAGCGTCAGTATTAAGTGGGGGAAAATTAGATGCATGGGAAAAGATTCGGTTACGGCCAGGGGGAAAGAAAAAATATCAGCTAAAACATGTAGTATGGGCAAGCAGAGAGTTAGAAAGATTCGCACTTAACCCTGGACTTTTAGAAACAGCAGAAGGATGTCAACAAATAATAGAACAGTTACAGCCAACTCTCAAGACAGGATCAGAAGAACTTAAATCATTATTTAATACAGTAGCAACCCTCTGGTGCGTACACCAAAAGATAGATGTAAAAGACACCAAGGAAGCTTTAGATAAAATAGAGGAAGTACAAAATAAGAGCCAGCAAAAGACACAGCAGGCAGCAACTGGCACAGGAAGCAGCAGCAAAATCAGCCAAAATTACCCTATAGTGCAAAATGCACAAGGGCAAATGACACATCAGCCTTTATCACCTAGAACTTTGAATGCATGGGTGAAAGTAGTAGAAGAAAAGGGTTTTAACCCAGAAGTAATACCCATGTTCTCAGCATTATCAGAGGGAGCCACCCCACAAGATTTAAATATGATGCTAAATATAGTGGGGGGACACCAGGCAGCAATGCAAATGTTAGAAGAAACCATCAATGAGGAAGCTGCAGAATGGGATAGGGTACACCCAGTACATGCAGGGCCTATTCCACCAGGCCAGATGAGGGAACCAAGGGGAAGTGACATAGCAGGAACTACTAGTACCCTTCAAGAACAAATAGGATGGATGACAAACAATCCACCTATCCCAGTGGGAGACATCTATAAAAGGTGGATAATCCTGGGATTAAATAAAATAGTAAGAATGTATAGCCCTGTTAGCATTTTGGACATAAGACAAGGGCCAAAAGAACCCTTCAGAGACTATGTAGATAGGTTCTATAAAACTCTCAGAGCGGAACAAGCTACACAGGAGGTAAAAAACTGGATGACAGAAACCTTGCTAGTCCAAAATGCGAATCCAGACTGTAAGTCCATTTTAAAAGCATTAGGAACAGGAGCTACATTAGAAGAAATGATGACAGCATGCCAGGGAGTGGGAGGACCTAGCCATAAAGCAAGGGTTTTGGCTGAGGCAATGAGCCAAGCACAACATGCAAGTATAATGATGCAGAGAGGCAATTTTAAGGACCGGAAAAAAATTAAGTGCTTCAACTGTGGCAGAGAAGGACACCTAGCCAGGAATTGCAGGGCCCCTAGAAAAAAGGGTTGTTGGAAATGTGGAAGGGAAGGACATCAAATGAAAGACTGCACTGAGAGACAGGCTAATTTTTTAGGGAAAATTTGGCCTTCCAACAAGGGAAGGCCGGGAAATTTTCCTCAGAGCAGACCAGAGCCAACAGCCCCACCAGCAGAAAACTGGGGGATGGGGGAAGAGATAACCTCCTTACCGAAGCAGGAGCAGAAAGCCAAGGAACATCCTCATCCTTCAGTTTCCCTCAAATCACTCTTTGGCAACGACCCCTTGTCACAGTAAAGATAGGAGGACAGCTGAAAGAAGCTCTATTAGATACAGGAGCAGATGATACAGTATTAGAAGATATAAATTTGCCAGGAAAATGGAAACCAAAAATGATAGGGGGAATTGGAGGTTTTATTAAGGTAAGGCAATATGATCAGATACTTATAGAAATTTGTGGAAAAAAGGCTATAGGTACAGTATTAGTAGGACCTACACCTGTCAACATAATTGGACGAAATATGTTGACTCAGATTGGTTGTACTTTAAATTTCCCAATTAGTCCTATTGACACTATACCAGTAACATTAAAGCCAGGAATGGATGGACCAAAGGTTAAACAGTGGCCATTGACAGAAGAAAAAATAAAAGCATTAACAGAAATTTGTAAAGAGATGGAAGAGGAAGGAAAAATCTCAAAAATTGGGCCTGGAAATCCATACAATACTCCAGTATTTGCTATAAAGAAAAAGGACAGCACCAAATGGAAGGAATTAGTAGATTTCAGAGAGCTCAATAAAAGAACTCAGGACTTTTGGGAAGTTCAATTAGGAATACCGCATCCAGCAGGTTTAAAAAAGAAAAAATCAGTAACAGTACTAGATGTGGGAGATGCATATTTTTCAGTTCCTTTAGATGAAAGCTTTAGAAAGTATACTGCATTCACCATACCTAGTACAAACAATGAGACACCAGGAATCAGATATCAGTACAATGTGCTGCCACAGGGATGGAAAGGATCACCAGCAATATTCCAGAGTAGCATGACAAAAATCTTAGAGCCCTTTAGAATAAAAAATCCAGAAATGGTTATCTATCAATACATGGATGACTTGTATGTAGGATCTGATTTAGAAATAGGACAGCACAGAATAAAAATAGAGGAGCTAAGAGCTCATCTATTGAGCTGGGGATTTACTACACCAGACAAAAAACATCAGAAGGAACCTCCATTCCTTTGGATGGGATATGAACTCCATCCTGACAGATGGACAGTCCAGCCTATAGAACTGCCAGAAAAAGACAGCTGGACTGTCAATGATATACAGAAACTAGTGGGAAAACTAAATTGGGCAAGTCAAATTTATGCAGGGATTAAGGTAAAGCAACTGTGTAAACTCCTCAGGGGAGCTAAAGCACTAACAGACATAGTACCACTGACTGAAGAAGCAGAATTAGAGTTGGCAGAGAACAGGGAGATTCTAAAAACCCATGTGCATGGAGTATATTATGACCCATCAAAAGACTTAGTAGCAGAAGTACAGAAACAAGGGCAGGACCAATGGACATATCAAATTTATCAAGAGCCATTTAAAAATCTAAAAACAGGAAAATATGCCAGAAAAAGGTCTGCTCACACTAATGATGTAAGACAATTAACAGGAGTGGTGCAAAAAATAGCCACAGAAAGCATAGTAATATGGGGAAAGACACCTAAATTTAGACTACCCATACAAAGAGAAACATGGGAAACATGGTGGATGGAGTATTGGCAGGCTACCTGGATTCCTGAATGGGAGTTTGTTAATACCCCTCCTCTAGTAAAATTATGGTACCAATTAGAAAAAGACCCCATAGTAGGAGCAGAGACTTTCTATGTAGATGGGGCTGCTAGTAGGGAGACTAAGCTAGGAAAAGCAGGGTATGTCACTGACAGAGGAAGACAGAAGGTAGTTTCCCTAACTGAGACAACAAATCAAAAGACTGAATTACATGCGATCCATTTAGCCTTGCAGGATTCAGGATCAGAAGTAAATATAGTAACAGACTCACAATATGCATTAGGAATCATTCAGGCACAACCAGACAGGAGTGAATCAGAAGTAGTCAACCAAATAATAGAGGAGCTAATAAAAAAGGAAAAAGTCTGCCTGTCATGGGTACCAGCACACAAGGGGATTGGAGGAAATGAACAAGTAGATAAATTAGTCAGTTCGGGAATCAGGAAGGTGCCATTTTTAGATGGGATAGATAAGGCTCAAGAAGAACATGAAAGATATCACAGCAATTGGAGAACAATGGCTAGTGATTTTAATTTGCCACCTGTAGTAGCAAAGGAAATAGTAGCCAACTGTGATAAATGTCAACAAAAAGGGGAAGCCATGCATGGACAAGTAGACTGTAGTCCAGGGATATGGCAATTAGATTGCACACATCTAGAAGGAAAAGTCATCCTGGTAGCAGTCCACGTGGCCAGTGGATATATAGAAGCAGAAGTTATCCCAGCAGAAACAGGACAGGAGACAGCATACTTTCTGCTAAAATTAGCAGGAAGATGGCCCGTAAAAATAATACACACAGACAACGGTAGTAATTTCACCAGCGCTGCAGTTAAAGCAGCCTGTTGGTGGGCCAATGTCCGACAGGCATTTGGGATCCCCTACAATCCCCAAGGTCAAGGAGTAGTAGAATCTATGAATAAGGAATTAAAGAAAATCATAGGGCAGGTAAGAGAGCAAGCTGAACACCTTAGGACAGCAGTACAAATGGCAGTATTCATTCACAATTTTAAAAGAAAAGGGGGGATTGGGGGGTACAGTGCAGGGGAAAGAATAATAGATATAATAGCAACAGACATACAAACTAAAGAATTACAAAAACAAATTACAAAAATTCAAAATTTTCGGGTTTATTACAGGGACAGCAGAGACCCAATTTGGAAAGGACCAGCAAAACTACTCTGGAAAGGTGAAGGGGCAGTAGTAATACAAGACAATTGTGATATAAAAGTAGTACCAAGAAGAAAAGCAAAGATCATTAGAGACTATGGAAAACAGATGGCAGGTGATGATTGTGTGGCAGGTAGACAGGATGAGGATTAGAACATGGAACAGTATAGTAAAACATCATATGTATATCTCAAAGAAAGCTAAAAAGTGGTTTTATAGACATCATTATGAAAGCCCGCATCCAAAGGTAAGTTCAGAAGTACATATCCCATTAGGAGAAGCTAAAATAGTAATAAGAACATATTGGGGTCTGCAGACAGGAGAAAAGGACTGGCAATTGGGTCATGGAGTCTCCATAGAATGGAGGCAGAGAAAATATAGCACACAAATAGATCCTGACACAGCAGACCAACTGATTCATCTACAATATTTTGACTGTTTTTCAGACTCTGCCATAAGGAGAGCCATTTTAGGACAAGTAGTTAGACGTAGGTGTGAATATCCTTCTGGTCATAACAAGGTAGGATCCCTACAATATTTGGCACTGAAAGTATTAACAACACCAAAAAGGATAAGGCCACCTCTGCCTAGTGTTAAGAAATTAACAGAAGATAGATGGAACAAGCCCCAGAAGATCAGGGGCCACAGAGAGAACCCTACAATGAATGGACATTAGAACTGTTAGAGGAGCTTAAAAATGAAGCTGTTAGACATTTTCCTAGGCCCTGGCTCCATGGCTTAGGACAGTACATCTATGACAATTATGGGGATACGTGGGAAGGGGTTGAAGCTATAATAAGAACTTTGCAACAACTACTGTTTGTTCATTTCAGAATTGGGTGTCAACATAGCAGAATAGGCATTATGCCAGGGAGAAGAGGCAGGAATGGAGCCGGTAGATCCTAACCTAGAGCCCTGGAATCATCCGGGAAGTCAGCCTACAACTACTTGTAGCAAGTGTTACTGTAAAATATGTTGCTGGCATTGCCAACTATGCTTTCTGAAAAAAGGCTTAGGCATCTCCTATGGCAGGAAGAAGCGGAAGCACCGACGAGGAACTCCTCAGAGCAGTAAGGATCATCAAAATCCTATACCAGAGCAGTAAGTACTAAGTATATGTAATGTCGCCTTTGGAAATTGGTGCAATAGTAGGACTGATAGTAGCGCTAATCTTAGCAATAGTAGTGTGGACTATAGTAGCTATAGAATTTAAGAGAATACTAAGGCAAAGAAAAATAGAAAGGTTAGTTAAGAGAATAAGAGAAAGAGCAGAAGACAGTGGAAATGAGAGTGAAGGAGACACAGATGAATTGGCCAAACTTGTGGAAATGGGGGACTTTGATCCTTGGGTTGGTAATAATTTGTAGTGCCTCAGACAACTTGTGGGTTACAGTTTATTATGGGGTTCCTGTGTGGAGAGATGCAGATACCACCCTATTTTGTGCATCAGATGCCAAAGCACATGAGACAGAAGTGCACAATGTCTGGGCCACACATGCCTGTGTACCCACAGACCCCAACCCACAAGAAATACACCTGGAAAATGTAACAGAAAATTTTAACATGTGGAAAAATAACATGGTAGAGCAGATGCAGGAGGATGTAATCAGTTTATGGGATCAAAGTCTAAAGCCATGTGTAAAGTTAACTCCTCTCTGCGTTACTTTACATTGTACCAATGCTAATTTGACCAATGTCAATAACATAACCAATGTCTCTAACATAATAGGAAATATAACAGATGAAGTAAGAAACTGTACTTTTAATATGACCACAGTACTAAAAGATAAGAAGCAGAAGGTCCATGCACTTTTTTATAAGCTTGATATAGTACAAATAGAAGATAAGAATAGTAGTAAGTATAGGTTAATAAATTGTAATACTTCAGTCATTAAGCAGGCTTGTCCAAAAATATCCTTTGATCCAATTCCTATACATTATTGTACTCCAGCTGGTTATGCGATTTTAAAGTGTAATGATAAGAATTTCAATGGGACAGGGCCATGTAAAAATGTCAGTTCAGTACAATGCACACATGGAATTAAGCCAGTGGTATCAACTCAATTGCTGTTAAATGGCAGTCTAGCAGAAGAAGAGATAATAATCAGATCTGAAAATCTCGCAAACAATGCCAAAACCATAATAGTGCACCTTAATAAATCCGTAGAAATCAATTGTACCAGACCCTCCAACAATACAAGCACAAGTATAACTATAGGACCAGGACAAGTATGGTATAGAACAGGAGACATAATAGGAAATATAAGAAAAGCATATTGTGAGATTAATGGAACAAAATGGAATAAAGTTTTAAAACAGGTAACTGAAAAATTGAAAGAGCACTTTAAGAATAAGACAATAATCTTTCAACCACCCTCAGGAGGAGATCCAGAAATTACAATGCATCATTTTAATTGTAGAGGGGAATTTTTCTATTGCAATACAACACAACTGTTTAATAATACTTGCATAGGAAATGAAACCAAGGAGGGGTGTAATGGCACTATCACACTTCCATGCAAGATAAAGCAAATTATAAACATGTGGCAGGGAGCAGGACAAGCAATGTATGCTCCTCCCATCAGAGGAATAATTAATTGTGTATCAAATATTACAGGAATACTATTAACAAGAGATGGTGGTGCTAATAATACGAATAACGAGACCTTCAGACCTGGAGGAGGAAATATGAAGGACAATTGGAGAAGTGAATTATATAAATATAAAGTAGTACAAATTGAACCACTAGGAATAGCACCCACCAGGGCAAAGAGAAGAGTGGTGGAGAGAGAAAAAAGAGCAGTGGGAATAGGAGCTATGATCTTTGGGTTCTTAGGAGCAGCAGGAAGCACTATGGGCGCGGCGTCAATAACGCTGACGGTACAGGCCAGACAATTATTGTCTGGTATAGTGCAACAGCAAAGCAATTTGCTGAGGGCTATAGAGGCGCAGCAGCATCTGTTGCAACTCACAGTCTGGGGCATTAAACAGCTCCAGGCAAGAGTCCTGGCTGTGGAAAGATACCTAAAGGATCAAAAGTTCCTAGGACTTTGGGGCTGCTCTGGAAAAATCATCTGCACCACTGCTGTGCCCTGGAACTCCACTTGGAGTAATAAATCTTTTGAAGAGATTTGGAACAACATGACATGGATAGAATGGGAGAGAGAAATTGGCAATTACACAAACCTAATATATGAGATACTTACAGAATCGCAGAACCAGCAGGACAGGAATGAAAAGGATTTGTTAGAATTGGATAAATGGGCAAGTCTGTGGAATTGGTTTGACATAACAAATTGGCTGTGGTATATAAAAATATTTATAATGATAGTAGGAGGTTTAATAGGTTTAAGAATAATTTTTGCTGTGCTTTCTATAGTGAATAGAGTTAGGCAGGGATACTCACCTTTGTCTTTCCAGACCCCTTCCCATCATCAGAGGGAACCCGACAGACCCGAAAGAATCGAAGAAGGAGGTGGCGAGCAAGGCAGAGACAGATCCGTGCGATTAGTGACCGGATTCTTAGCTCTTGCCTGGGACGACCTACGGAGCCTGTGCCTCTTCAGCTACCACCGCTTGAGAGACTTCATCTTGATTGTAGCGAGGACTGTGGAACTCCTGGGACGCAGCAGTCTCAAGGGACTGAGACGGGGGTGGGAAGGCCTCAAATATCTGGGGAACCTTCTGTTATATTGGGGCCAGGAACTAAAAATTAGTGCTATTTCTTTGCTTGATACTACAGCACTAGCAGTAGCGGGGTGGACAGATAGGGTTATAGAAGTAGCACAGGGAGCTTGGAGAGCCATTCTCCACATACCTAGAAGAATCAGACAGGGCTTAGAAAGGGCTTTGGTATAACATGGGAGGCAAGTGGTCAAAAAGTAGCATAGTGGGATGGCCTCAGGTCAGGGAAAAAATAAAGCAAACTCCTCCAGCAACAGAAGGAGTAGGAGCAGTATCTCAAGATCTAGATAAACATGAAGCAGTAACAAGTAGTAATATGAATAATGCTGATTGTGTCTGGCTGGAAGCGCAAGAGGAAGAGGAGGTAGGCTTTCCAGTCAGGCCGCAGGTACCTCTCAGACCAATGACTTTTAAGGGAGCTTTTGATCTTAGCTTCTTTTTAAAAGAAAAGGGGGGACTGGAAGGGCTAATTTACTCCAAGAGAAGACAAGAGATCCTTGACTTATGGGTCTATCATACACAAGGCTTCTTCCCTGATTGGGACAACTACACACCAGGGCCAGGGATCAGATACCCACTGTGTTTTGGATGGTGCTTCAAGCTAGTACCAGTTGACCCAAAAGAAGTAGAGGAGGACAACAAAGGAGAAAACAACTGCCTGTTACACCCCATGAGCCAGCATGGAATGGATGACGAAGAAAGAGAAGTGCTGATGTGGAAGTTTGACAGTGCCCTAGCACGAAAACACATAGCCCGAGAAATGCATCCAGAGTACTATAAAGACTGCTGACAAAGAAGTTTCTAACTAGGACTTCCGCTGGGGACTTTCCAGGGGAGGTGTGGCCGGGGCGGAGTTGGGGAGTGGTTAACCCTCAGATGCTGCATAAAAGCAGCCGCTTTTCGCTTGTACTGGGTCTCTCTTGTTAGACCAGGTCGAGCCCGGGAGCTCTCTGGCTAGCAAGGGAACCCACTGCTTAAAGCCTCAATAAAGCTTGCCTTGAGTGCTTAAAGTGGTGTGTGCCCGTCTGTGTTAGGACTCTGGTAACTAGAGATCCCTCAGACCACTCTAGACTGAGTAAAAATCTCTAGCAgt
>01_AE.MM.1999.mCSW105.AB097872
TGGATAGGGGAATTTACTCCAGGAGAAGACAAGAAATCCTTGATCTGTGGGTCTACAACACACAAGGCTACTTCCCTGATTGGCAGAATTACACACCAGGGCCAGGGATCAGATACCCACTAACATTTGGATGGTGCTTCAAGCTAGTACCAGTTGATCCAGAGGAAGTAGAGAAGGCTACTGAGGGAGAGAATAACTGCCTATTACACCCTATAAGCCAACATGGAATGGAGGATGAAGAAAGAGAAACATTAATGTGGCAGTTTGACAGCCGCCTGGCACTTACACACAAAGCTCTAGAGTTGCATCCGAAGTTCTACAAGAACTGCTGACACAGAAGATTGCTGACAGGGACTTTCTGCTGGGGACTTTCCAGGGGAGGTGTGGTTTGGGCGGAGTTGGGGAGTGGCTAACCCTCAGATGCTGCATATAAGCAGCTGCTTTTCGCTTGTACTGGGTCTCTCTTGTTAGACCAGATAGAGTCTGGGAACTCTCTGGCTAGCGAGGGAACCCACTGCTTAAGCCTCAATAAAGCTTGCCTTGAGTGCTTAAAGTGGTGTGTGCCCGTCTGTTGTGTGACTCTGGTAACTAGAGATCCCTCAGACCACTCTAGAAGGTGTAAAAATCTCTAGCAGTGGCGCCCGAACAGGGACTCGAAAGCGGAAGTTAATAGGGACTCGAAAGCGAAGTTCCAGAGAAGTTCTCTCGACGCAGGACTCGGCTTGCTGAGGTGCACACAGCAAGAGGCGAGAGCGGCGACTGGTGAGTACGCCAAATTTTGACTAGCGGAGGCTAGAAGGAGAGAGATGGGTGCGAGAGCGTCAGTATTAAGTGGGGGAAAATTAGATGCATGGGAAAAAATTCGGTTACGGCCAGGGGGAAAGAAAAAATATAGGATGAAACATTTAGTATGGGCAAGCAGAGAGTTAGAAAGATTCGCACTTAACCCTGGCCTTTTAGAAACAGCAGAAGGATGCCAACAAATAATAGAACAGTTACAGTCAACTCTCAAGACAGGATCAGAAGAACTTAAATCATTATTTAATACAATGGCAGTCCTCTGGTGCGTACACCAAAGGATAGAGGTAAAAGACACCAAGGAAGCTTTAGATAAAATAGAGGAAGCACAAAAAAGGAGCCAGCAAAAGACACAGCAGGCAGCAGCTGGCACAGGAAGCAACAGCAAAGTCAGCCAAAATTACCCTATAGTGCAAAATGCACAAGGGCAAATGGTACATCAGCCTTTATCACCTAGAACTTTGAATGCATGGGTGAAAGTAGTAGAAGAAAAGGGTTTTAACCCAGAAGTAATACCCATGTTCTCAGCATTATCAGAGGGAGCCACCCCACAAGATTTAAATATGATGCTAAATATAGTGGGGGGACACCAGGCAGCAATGCAAATGTTAAAAGAAACCATCAATGAGGAAGCTGCAGAATGGGATAGGATACACCCAGTACATGCAGGGCCTATTCCACCAGGCCAGATGAGGGAACCAAGAGGAAGTGACATAGCAGGAACTACTAGTAACCTTCAAGAACAAATAGGATGGATGACAAACAATCCACCTATCCCAGTGGGAGACATCTATAAAAGGTGGATAATCCTAGGATTAAATAAAATAGTAAGAATGTATAGCCCTGTTAGCATTTTGGACATAAGACAAGGGCCAAAAGAACCCTTCAGAGACTATGTAGATAGGTTCTATAAAACTCTCAGAGCGGAACAAGCTACACAGGAGGTAAAAAACTGGATGACAGAAACCTTGCTAGTCCAAAATGCAAATCCAGACTGTAAGTCCATTTTAAAAGCATTAGGAACAGGAGCTACATTAGAAGAAATGATGACAGCATGCCAGGGAGTGGGAGGACCTAGCCATAAAGCAAGGGTTTTGGCTGAGGCAATGAGCCAAGCACAACATACAAATATAATGATGCAGAGAGGCAATTTTAAGGGCCAGAGAAAAATTAAGTGCTTCAACTGTGGCAGAGAAGGACACCTAGCCAGAAACTGCAGGGCCCCTAGAAAAAAGGGTTGTTGGAAATGTGGGAAGGAAGGACATCAAATGAAAGACTGCACTGAGAGACAGGCTAATTTTTTAGGGAAAATTTGGCCTTCCAACAAAGGAAGGCCGGGGAATTTTCCTCAGAGCAGACCAGAGCCAACAGCCCCACCAGCAGAAAATTGGGAGGAGATAACCTCCTCACTGAAGCAGGAGCAGAAAGACAAGGAACCCCCTCCTCCTTCAGTTTCCCTCAGATCACTCTTTGGCAACGACCCCTTGTTACAGTAAAAGTAGGAGGACAGCTGAAAGAAGCTCTATTAGATACAGGGGCAGATGATACAGTATTAGAAGATATAAATTTGCCAGGAAAATGGAAACCAAAAATGATAGGAGGAATTGGAGGTTTTATCAAGGTAAGGCAATATGATCGGATACTTATAGAAATCTGTGGAAAAAAGGCTATAGGTACAGTGTTAGTAGGACCTACACCTGTCAACATAATTGGACGAAATATGTTGACTCAGATTGGTTGCACTTTAAATTTCCCAATTAGTCCTATTGACACTGTACCAGTAAAATTAAAGCCAGGAATGGATGGACCAAAGGTTAAACAATGGCCATTGACAGAAGAAAAAATAAAAGCATTAACAGAAATTTGTAAAGAGATGGAAGAGGAAGGAAAGATCTCAAAAATTGGGCCTGAAAATCCATACAATACTCCAGTATTTGCTATAAAGAAAAAGGACAGCACCAAATGGAGAAAATTAGTAGATTTCAGAGAGCTCAATAAAAGAACTCAGGACTTTTGGGAAGTTCAATTAGGAATACCGCATCCAGCAGGTTTAAAAAAGAAAAAATCAGTAACAGTACTAGATGTGGGGGATGCATATTTTTCAGTTCCTTTAGATGAAAGTTTTAGAAAGTATACTGCATTCACCATACCTAGTATAAACAATGAGACACCAGGAATCAGATATCAGTACAATGTGCTGCCACAGGGATGGAAAGGATCACCAGCAATATTTCAGAGTAGCATGACAAAAATCTTAGAGCCCTTTAGAATAAAAAATCCAGAAATAGTTATCTATCAATACATGGATGACTTGTATGTAGGATCTGATTTAGAAATAGGGCAGCACAGAACAAAAATAGAGGAGCTAAGAGCCCATCTATTGAGCTGGGGGTTTACTACACCAGACAAAAAGCATCAGAAGGAACCTCCATTCCTTTGGATGGGATATGAACTCCATCCTGACAGATGGACAGTCCAGCCTATAGATCTGCCAGAAAAGGACAGCTGGACTGTCAATGATATACAGAAATTAGTGGGAAAACTAAATTGGGCAAGTCAAATTTATGCAGGGATTAAGGTAAAGCAACTGTGTAAACTCCTCAGGGGGGCTAAAGCATTAACAGACATAGTACCACTGACTGAAGAAGCAGAACTAGAACTGGCAGAGAACAGGGAAATTCTAAAAACCCCTGTGCATGGAGTATATTATGACCCATCAAAAGACTTAGTAGCAGAAGTACAGAAACAAGGGCAGGACCAATGGACATATCAAATTTATCAAGAACCATTTAAAAATCTAAAAACAGGAAAATATGCCAGAAAAAGGTCTGCTCACACTAATAATGTAAGACAATTAACAGAAGTGGTGCAAAAAATAGCCACAGAAAGCATAGTAATATGGGGAAAGACCCCTAAATTTAGATTACCCATACAAAAAGAAACATGGGAAACATGGTGGACGGAGTATTGGCAGGCTACCTGGATCCCTGAATGGGAGTTTATTAATACCCCTCCCCTAGTAAAATTATGGTACCAATTAGAAAAAGACCCCATAGTAGGAGCAGAAACTTTCTATGTAGATGGGGCGGCTAGTAGGGAGACTAAGCTAGGAAAAGCAGGATATGTCACTGACAGAGGAAGACAAAAGGTAGCTTCCCTAACTGAAACAACAAATCAAAAGACTGAATTACATGCGATCCATTTAGCCTTGCAGGATTCAGGATCAGAAGTAAATATAGTAACAGACTCACAATATGCTTTAGGAATCATTCAGGCACAACCAGACAAGAGTGAATCAGAAGTAGTCGATCAAATAATAGAGGAGCTAATAAAAAAGGAAAAGGTCTACCTGTCATGGGTACCAGCACACAAAGGGATTGGAGGAAATGAACAAGTAGATAAATTAGTCAGTTCAGGAATCAGGAAGGTACTATTTTTAGATGGGATAGATAAGGCTCAAGAAGACCATGAAAAATATCACAGCAATTGGAGAACAATGGCTAGTGAGTTTAATTTGCCACCTATAGTAGCAAAGGAAATAGTAGCTAACTGTGATAAATGTCAGCTAAAAGGGGAAGCTATGCATGGACAAGTAGACTGTAGTCCAGGGATATGGCAATTAGATTGCACACATCTAGAAGGAAAAGTCATCCTGGTAGCAGTCCATGTGGCCAGTGGATATATAGAAGCAGAAGTTATCCCAGCAGAAACAGGACAGGAGACAGCATACTTTCTGCTAAAATTAGCAGGAAGATGGCCAGTAAAGGTAATACACACAGACAACGGTAGCAATTTCACCAGCGCTGCAGTTAAAGCAGCCTGTTGGTGGGCCAATGTCCAACAGGAATTTGGGATCCCCTACAATCCCCAAAGTCAAGGAGTAGTAGAATCTATGAATAAGGAATTAAAGAAAATCATAGGGCAGGTAAGAGAGCAAGCTGAACACCTTAAGACAGCAGTACAAATGGCAGTATTCATTCACAATTTTAAAAGAAAAGGGGGGATTGGGGGGTACAGTGCAGGGGAAAGAATAATAGACATAATAGCAACAGACATACAAACTAAAGAATTACAAAAACAAATTACAAAAATTCAAAATTTTCGGGTTTATTACAGGGACAGCAGAGATCCAATTTGGAAAGGACCAGCAAAACTACTCTGGAAAGGTGAAGGGGCAGTAGTAATACAAGACAATAGTGATATAAAAGTAGTACCAAGAAGAAAAGCAAAGATCATTAGGGATTATGGAAAACAGATGGCAGGTGATGATTGTGTGGCAGGTAGACAGGATGAGGATTAGAACATGGAACAGTTTAGTAAAACATCATATGTATGTCTCAAAGAAAGCTAAAAGGTGGTTGTATAGACATCATTATGAAAGCCAGAATCCAAAGGTAAGTTCAGAAGTGCATATCCCACTAAGAGAGGCTAGATTAGTAATAAAAACATATTGGGGTCTGCAGACAGGAGAAAAGGACTGGCAATTGGGTCATGGAGTCTCCATAGAATGGAGGCAGGGAAACTATAGCACACAAATAGACCCTGACCTAGCAGACCGACTGATTCATCTACAATATTTTGACTGTTTTTCAGACTCTGCCATAAGGACAGCCATATTAGGGCGAGTAGTTAGAAGTAGGTGTGAATATCCGTCAGGCCATAACAAGGTAGGATCCCTACAATATTTGGCACTGAAAGCATTAACAACACCAAAAAGGATAAGGCCACCTCTGCCTAGTGTTAAGAAATTAACAGAAGATAGATGGAACAAAACCCAGAAAATCAGGGGCCACAGAGAGACAATGGATGGACATTAGAACTGTTAGAGGAGCTTAAAAATGAAGCTGTTAGACATTTTCCCAGGCCCTGGCTTCATGGCTTAGGACAGTACATCTATACCACTTATGGAGATACTTGGGAAGGGGTTGAAGCTATAATAAGAATCTTGCAACAACTACTGTTTGTTCATTTCAGAATTGGGTGCCAACATAGCAGAATAGGCATTTTTCCAGGGAGAAGAGGCAGGAATGGAGCTGGTAGATCCTAAACTAGAGCCCTGGAATCATCCGGGAAGTCAGCCTACAACTGCTTGTAACAAGTGTTACTGTAAAAAATGTTGCTGGCATTGCCAACTATGCTTTCTGAAAAAGGGCTTAGGCATCTCCTATGGCAGGAAGAAGCGGAAGCACCGACGAGGAACTCCTTGCAGCAGTAAGAATCATCAAAATCCTCTACCAGAGCAGTAAGTATATGTAATGTCACCTTTGTATATTAGTGCAATAGTAGGACTGATAGTAGCGCTAATCTTAGCAATAGTAGTGTGGACTATAGTAGCTATAGAACTTAAGAAAATACTAAAGCAAAGAAAAATAGACAGGTTAATTAAGAGAATAAGAGAAAGAGCAGAAGACAGTGGAAATGAGAGTGAAGGAGACACAGATGAATTGGCCACACTTGTGGAAATGGGGGACTTTGATCCTTGGGTTGGTGATAATTTGTAGTGCCTCAGACAACTTGTGGGTTACAGTTTATTATGGAGTTCCTGTGTGGAGAGATGCAGAGACCACCCTTTTTTGTGCATCAGATGCCAAGGCACATGTGGGAGAAGTGCACAATGTCTGGGCCACACATGCCTGTGTACCCACAGACCCCAACCCACAAGAGATACACCTAGAAAATGTAACAGAAAATTTTAACATGTGGAAAAATAAAATGGCAGATCAGATGCAGGAGGATGTAATCAGTTTATGGGATCAAAGTCTAAAGCCATGTGTAAAGTTAACTCCTCTCTGCGTTACTTTAAATTGTACCGATGCTCAAGTCAATCAGACTTGGAACAATGTCACCAAGGCCGATAACATAACCAATTTAGAAAATATAACAAATGAAGTAAAAAACTGTTCTTTTAATATGACCACAGAAATAAGAGATAAGCAGCAGAGGGTCCAGGCACTTTTTTATAAGCTTGATATAGTACCAATTGGAAATAATAATAATAAGACTAGTGGTGAGTATAGGTTAATAAATTGTAATACTTCAGTCATTAAGCAGGCTTGTCCAAAGGTATCCTTTGATCCAATTCCTATACATTATTGTACTCCAGCTGGTTTTGCGATTTTAAAGTGTAATGATAAGAAGTTCAATGGGACAGGACCATGTAAAAATGTCAGCTCAGTACAATGCACACATGGGATTAAGCCAGTGGTATCAACTCAATTGCTGTTAAATGGCAGTCTAGCAGAAGAAGAGATAATAATCAGATCTGAAAATCTCACAAACAATGCCAAAACCATAATAGTGCACCTTAATGAATCTGTACAAATCGAGTGTACCAGACCCTACAACAATACAAGAAAAAGTACAACTATAGGACCAGGACAAGTATTCTATAGAACAGGAGACATAATAGGAGATATAAGACAAGCATATTGTGAGATTAATGGAACAGAATGGAATAAAGTTTTAAAACAGGTAGCTGGAAAATTAAAAGAGCACTTTAATGGTAGTAATATAACCTTTCAACCACCCTCAGGAGGAGATCTAGAAATTACAATGCATCATTTTAATTGTAAAGGGGAATTTTTCTATTGCAATACATCACGACTGTTTAATAATACTTGCATAACAAATGAAACCGAGACGGGGTGTAGTGACACTATCATACTTCCATGCAGGATAAAGCAAATTATAAACATGTGGCAGGGAGCAGGACAAGCAATGTATGCTCCTCCCATCAGGGGAAAAATTAAATGTACATCAAATATTACAGGAATACTATTGACAAGAGATGGTGGTGCTAATAGTACAGGTAATGAGGCCTTCAGACCTGCAGGAGGAAATATAAAGGACAATTGGAGAAGTGAATTATATAAATATAAAGTAGTAGAAATTGAACCACTAGGAATAGCACCCACCAGGGCAAAAAGAAGAGTGGTGGAAAGACAAAAAAGAGCAGTGGGAATAGGAGCTATGATCTTTGGGTTCTTGGGAGCAGCAGGAAGCACTATGGGCGCGGCGTCAATAACGCTGACGGTACAGGCCAGACAATTATTGTCTGGTATAGTCCACCAGCAAAGCAATTTGCTGAGGGCTATAGAGGCGCAGCAGCATATGTTGCAACTCACAGTCTGGGGCATTAAACAGCTCCAGGCAAGAGTCCTGGCTGTGGAAAGATACCTAAAGGATCAAAAGTTCCTAGGACTTTGGGGCTGCTCTGGAAAAATCATCTGCACCACTAATGTGCCCTGGAACTCCACTTGGAGTAATAAATCTTATGAGGAGATCTGGCATAACATGACATGGGTAGAATGGGAAAGAGAAATTAGCAATTACACAAACCAAATATATGAGATACTTACAGCATCGCAAGACCAGCAGGACAGAAATGAAAGGGATTTGTTGGAATTGGATAAATGGGCAAATCTGTGGAATTGGTTTGACATAACAAACTGGCTGTGGTATATAAGAATATTCATAATGATAGTAGGAGGTTTAATAGGTTTAAGAATAGTTTTTGCTGTGCTTTCTATAGTGAATAGAGTTAGGCAGGGATACTCACCTTTGTCTTTCCAGACCCCGAACCATCACCAGAGGGAACCCGACAGTCCCGAAGGAATCGAAGAAGGAGGTGGCGAGCAAGGCAGAGACAGATCCGTGCGCTTAGTGAACGGATTCTTAGCTCTTGCCTGGGACGATCTACGGAGCCTGTGCCTCTTCAGCTACCACCGATTGAGAGACTTCATCTTGATTGCAGCGAGGACTGTGGAACTTCTGGGACGCAGCAGTCTCAAGGGACTGAGACGGGGGTGGGAAGGCCTCAAATATCTGGGGAATCTTCTGTCATATTGGGGTCAGGAACTAAAAATTAGTGCTATTTCTTTGCTTAATGCCATAGCAATAACAGTAGCGGGGTGGACAGATAGGGTTATAGAAGTAGCACAAGGAGCTTGGAGAGCTATTCTCCACATACCTAGAAGAATCAGACAGGGCTTAGAAAGGGCTTTGCTATAACATGGGAAGCAAGTGGTCCAAAAGCAGCAAAGAGGGATGGCCTCAGGTCAGGGAGAAAATAAAGCAAACTCCTCCAGCAGCAGAAGGAGTAGGAGCAGTATCTCAAGATCTAGATAAACATGGAGCAATAACAAGTAGTAATATAAATAATGCTGCTTGTAGCTGGCTGGGAGCACAAGAGGAAGATGAAGAGGAGGTAGGCTTTCCCGTCAGGCCGCAGGTACCTCTAAGACCAATGACTTTTAAGGGAGCTTTTGATCTTAGCTTCTTTTTAAAAGAAAAGGGGGGACTGGATGGGCTAATTCACTCCAAGAGAAGACAAGACATCCTTGACTTATGGGTCTATAACACACAAGGCTACTTCCCTGACTGGCAAAACTACACACCAGGGCCAGGGATCAGATACCCACTGTGTTTTGGATGGTGCTTCAAGCTAGTACCAGTTGACCCAGGAGAAGTAGAGGAGGACAACAAAGGAGAAAACAACTGCCTGTTACACCCCATGAGCCAGCATGGAATAGAGGACGCAGACAGGGAAGTGCTGATGTGGAAGTTTGACAGTTCCCTAGCACGGAAGCACATAGCCCGAGAACTGCACCCAGACTACTATAAAGACTGCTGACAAAAAAGTTTCTAACTGGGACTTCCGCTGGGGACTTTCCAGGGGAGGTGTGGTCGGGGCGGAGTTGGGGAGTGGCTAACCCTCAGATGCTGCATAAAAGCAGCCGCTTTTCGCTTGTACTGGGTCTCTCTTGTTAGACCAGGTCGAGCCCGGGAGCTCTCTGGCTAGCAGGGGAACCCACTGCTTAAAGCCTCAATAAAGCTTGCCTTGAGTGC
>01_AE.TH.-.NP03.AB485654
TGGATGGGTTAATTACTCCAAGAGAAGACAAGAGATCCTTGACTTATGGGTCTATAATACACAAGGCTTCTTCCCTGATTGGCAAAACTACACACCAGGACCAGGGATCAGATACCCACTATGTTTTGGATGGTGCTTCAAGCTAGTACCAGTTGACCCAAGAGAAGTAGAGGAGGACAACAAAAGAGAAAACAGCTGCCTGTTACACCCCATAAGCCAGCATGGATTAGAGGACGAAGAAAGAAAAGTGCTGATATGGAAGTTTGACAGTGCCCTAGCACGAAAACACGTAGCCCGAGAACAGCACCCAGAGTACTATAAAGACTGCTGACAAAGAAGTTTCTACAGAGGACTTCCGCTGGGGACTTTCCAGGGGAGGTGTGGCCGGGGCGGAGATGGGGAGTGGCTAACCCTCAGATGCTGCATAAAAGCAGCCGCTTTTCGCTTGTACTGGGTCTCTCTTGTTAGACCAGGTCGAGCCCGGGAGCTCTCTGGCTAGCAGGGGAACCCACTGCTTGAAGCCTCAATAAAGCTTGCCTTGAGTGCTTAAAGTGGTGTGTGCCCGTCTGTGTTTGGACTCTGGTAACTAGAGATCCCTCAGACCACTCTAGACTGAGTAAAAATCTCTAGCAGTGGCGCCCGAACAGGGACTTGAAAGTGAAAGTTAATAGGGACTCGAAAGCGAAAGTTCCAGAGAAGTTCTCTCGACGCAGGACTCGGCTTGCTGAGGTGCACACAGCAAGAGGCGAGGAGCGGCGACTGGTGAGTACGCCAAATTTTGACTAGCGGAGGCTAGAAGGAGAGAGATGGGTGCGAGAGCGTCAGTATTAAGTGGGGGAAAATTAGATGCATGGGAAAAAATTCGGTTACGGCCAGGGGGAAAGAAAAAATATCAGATGAAACATTTAATGTGGGCAAGCAGAGAGCTAGAAAGATTCGCACTTAACCCTGGCCTTTTAGAAACAGCAGAAGGATGTCAGCAACTAATAGAACAGTTACAGTCAAATCTCAAGACAGGATCAGAAGAACTTAAATCATTATTTAATACAATAGCAACCCTCTGGTGCGTGCACCAAAGGATAGATGTAAAAGACACCAAGGAAGCTTTAGACAAAATAGAGGAAGTACAAAAGAAGAGCCAGCAAAAGACACAGCAGGCAGTAGCTGACACAGGAAGCAGCAGCAAAGTCAGCCAAAATTATCCTATAGTGCAAAATGCACAAGGGCAAATGGTACATCAGCCTTTATCACCTAGAACTTTGAATGCATGGGTGAAAGTAGTAGAAGAAAAGGGCTTTAACCCAGAAGTAATACCCATGTTCTCAGCACTATCAGAGGGAGCCACCCCACAAGATTTAAATATGATGCTAAATATAGTGGGGGGACACCAGGCAGCAATGCAAATGTTAAAAGAAACCATCAATGAGGAAGCTGCAGAATGGGATAGGTTACACCCAGTACATGCAGGGCCTATTCCACCAGGCCAGATGAGGGAACCAAGGGGAAGTGACATAGCAGGAACTACTAGTACCCTTCAAGAACAAATAGGATGGATGACAAACAATCCACCTATCCCAGTGGGAGACATCTATAAAAGGTGGATAATCTTGGGATTAAACAAAATAGTAAGAATGTATAGCCCTGTTAGCATTTTGGACATAAGACAAGGGCCAAAAGAACCCTTCAGAGACTATGTAGATAGGTTCTATAAAACTCTCAGAGCGGAACAAGCTACACAGGAGGTAAAAAACTGGATGACAGAAACCTTGCTAGTCCAAAATGCGAATCCAGACTGTAAGTCCATTTTAAAAGCATTAGGAACAGGAGCTACATTAGAAGAAATGATGACAGCATGCCAGGGAGTGGGAGGACCTAGCCATAAAGCAAGGGTTTTGGCGGAGGCAATGAGCCAAGCACAACATGCAAATGTAATGATGCAGAGAGGCAATTTTAAGGGCCAGAAAAGAATTAAGTGCTTCAACTGTGGCAGAGAAGGACACCTAGCCAGAAATTGCAGGGCCCCTAGAAAAAAGGGTTGTTGGAAATGTGGGAAGGAAGGACATCAAATGAAAGATTGCACTGAGAGACAGGCTAATTTTTTAGGGAAAATTTGGCCTTCCAACAAGGGAAGGCCAGGAAATTTTCCTCAGAGCAGAACAGAGCCAACAGCCCCACCAGCAGAAGACTGGAGGATGGGGGAAGAGATAACCTCCTTACAGAAACAGGAGCAGAAAGACCAGGGACCTCCTCCTCCTTTAGTTTCCCTCAAATCACTCTTTGGCAACGACCCCTTGTCACAGTAAAAATAGGAGGACAGCTGAAAGAAGCTCTATTAGATACAGGAGCAGATGATACAGTATTAGAGGATATAGATTTGCCAGGAAAATGGAAACCAAAAATGATAGGGGGAATTGGAGGGTTTATCAAGGTAAGGCAATATGAACAGATACTTATAGAAATTTGTGGAAAAAAGGCTATAGGTACAGTGTTAGTAGGACCTACACCTATCAACATAATTGGACGAAATATGTTGACTCAGATTGGTTGTACTTTAAATTTTCCAATTAGTCCTATTGACACTGTACCAGTAACATTAAAGCCAGGAATGGATGGACCAAAGGTTAAACAGTGGCCATTGACAGAAGAAAAAATAAAAGCATTAACAGAAATTTGTAAAGAGATGGAAGAGGAAGGAAAAATCTCAAAAATTGGGCCTGAAAATCCATATAATACTCCAGTATTTGCTATAAAGAAAAAGGACAGCACCAAATGGAGGAAATTAGTAGATTTCAGAGAGCTCAATAAAAGAACTCAGGACTTTTGGGAAGTTCAATTAGGAATACCGCATCCAGCAGGTTTAAAAAAGAAAAAATCGGTAACAGTACTAGATGTGGGAGATGCATATTTTTCAGTTCCTTTAGATGAAAGCTTTAGAAAGTATACTGCATTCACCATACCTAGTATAAACAATGAGACACCAGGAACCAGATATCAGTACAATGTGCTGCCACAGGGATGGAAAGGATCACCTGCAATATTCCAGAGTAGCATGACAAAAATCTTAGAGCCCTTTAGAATAAAAAATCCAGAAATGGTTATCTATCAATACATGGATGATTTGTATGTAGGATCTGATTTAGAAATAGGGCAGCACAGAATAAAAATAGAGGAGCTAAGAGCTCATCTATTGAGCTGGGGATTTACTACACCAGACAAAAAGCATCAGAAGGAACCTCCATTCCTTTGGATGGGATATGAACTCCATCCTGACAGATGGACAGTCCAGCCTATAGAACTGCCAGAAAAAGACAGCTGGACTGTCAATGATATACAGAAATTAGTGGGAAAACTAAATTGGGCAAGTCAAATTTATGCAGGGATTAAGGTAAAGCAACTGTGTAAACTCCTCAGGGGAGCTAAAGCACTAACAGACATAGTACCACTGACTGAAGAAGCAGAATTAGAATTGGCAGAGAACAGAGAGATTCTAAAAACCCCCGTGCATGGAGTATATTATGACCCATCAAAAGACTTAGTAGCAGAAGTACAGAAACAAGGGCAGGACCAATGGACATATCAAATTTATCAAGAGCCATTTAAAAATCTAAAAACAGGAAAATATGCCAGAAAAAGGTCTGCTCACACTAATGATGTAAGACAATTAACAGAAGTGGTGCAAAAAATAGCCACAGAAAGCATAGTAATATGGGGAAAAACCCCTAAATTTAGACTACCCATACAAAAAGAAACATGGGAAACATGGTGGATGGAGTATTGGCAGGCTACCTGGATTCCTGAATGGGAGTTTGTTAATACCCCTCCTCTAGTAAAATTATGGTACCAATTAGAAAAAGACCCCATAGTAGGAGCAGAGACTTTCTATGTAGATGGGGCAGCTAGTAGGGAGACTAAGCTAGGAAAAGCAGGGTATGTCACTGACAGAGGAAGACAAAAGGTAGTTTCCCTAACTGAGACAACAAATCAAAAGACTGAATTACATGCGATCCATTTAGCCTTGCAGGATTCAGGATCAGAAGTAAATATAGTAACAGACTCACAATATGCATTAGGAATCATTCAGGCACAACCAGACAGGAGTGAATCAGAAGTAGTCAACCAGATAATAGAGGAGCTAATAAACAAGGAAAAAGTCTACCTGTCATGGGTACCAGCACACAAGGGAATTGGTGGAAATGAACAAGTAGATAAATTAGTCAGTTCAGGAATCAGGAAGGTGCTATTTTTAGATGGGATAGATAAGGCTCAAGAAGAACATGAAAGATATCACAGCAATTGGAGAACGATGGCTAGTGATTTTAATTTGCCACCTATAGTAGCAAAGGAAATAGTAGCCAACTGTGATAAATGTCAACTAAAAGGGGAAGCTATGCATGGACAAGTAGACTGTAGTCCAGGGATATGGCAATTAGATTGCACACATCTAGAAGGAAAAGTCATCCTGGTAGCAGTCCACGTGGCCAGTGGATATATAGAAGCAGAAGTTATCCCAGCAGAAACAGGACAGGAGACAGCATACTTTCTGCTAAAATTAGCAGGAAGATGGCCAGTAAAAGTAATACACACAGACAATGGTAGCAATTTCACCAGCGCTGCAGTTAAAGCAGCCTGTTGGTGGGCCAATGTCCGACAGGAATTCGGGATCCCCTACAATCCCCAAAGTCAAGGAGTAGTAGAATCTATGAACAAGGAATTAAAGAAAATCATAGGGCAGGTAAGAGAGCAAGCTGAACACCTTAAGACAGCAGTACAAATGGCAGTATTCATTCACAATTTTAAAAGAAAAGGGGGGATTGGGGGGTACAGTGCAGGGGAAAGAATAATAGACATAATAGCAACAGACATACAAACTAAAGAATTACAAAAACAAATTACAAAAATTCAAAATTTTCGGGTTTATTACAGGGACAGCAGAGACCCAATTTGGAAAGGACCAGCAAAACTACTCTGGAAAGGTGAAGGGGCAGTAGTAATACAAGACAATAGTGATATAAAAGTAGTACCAAGAAGAAAAGCAAAGATCATTAGGGATTATGGAAAACAGATGGCAGGTGATGATTGTGTGGCAGGTAGACAGGATGAGGATTAGAACATGGAACAGTTTAGTAAAACATCATATGTATGTCTCAAAGAAAGCTAAAAAGTGGTGTTATAGACATCATTATGAAAGCCAGAATCCAAAGGTAAGTTCAGAAGTACATATCCCACTAGGAGAGGCTAGATTAGTAATAAGAACATATTGGGGTCTGCAGACAGGAGAAAGGGACTGGCAATTGGGTCATGGAGTCTCCATAGAATGGAGGCAGAGAAAATATAGCACACAAATAGATCCTGACCTAGCAGACCAACTGATTCATCTACAATATTTTGACTGTTTTTCAGACTCTGCCATAAGGAAAGCCATATTAGGACAAGTAGTTAGATGTAGGTGTGAATATCCATCAGGACATAACAAGGTAGGATCCCTACAATATTTGGCACTGAAAGCATTAACAACACCAAAAAAGATAAGGCCACCTCTGCCTAGTGTTAAGAAATTAGCAGAAGATAGATGGAACAAGCCCCAGAAGATCAGGGGCCACAGAGAGTACCCTACAATGAATGGACATTAGAACTGTTAGAGGAGCTCAAAAATGAAGCTGTTAGACATTTTCCTAGGCCCTGGCTTCTTGGCTTAGGACAGTACATCTATAACACTTATGGGGATACTTGGGAAGGGGTTGAAGCTATAATAAGAGTTTTGCAACAACTACTGTTTGTTCATTTCAGAATTGGGTGTCAGCATAGCAGAATAGGCATTTTGCCAGGGAGAAGAGGCAGGAATGGAGCCGGTAGATCCTAACCTAGAGCCCTGGAAGCATCCGGGAAGTCAGCCTACAACTGATTGTAGCAAGTGTTACTGTAAAATATGTTGCTGGCATTGCCAACTATGCTTTCTGAAAAAAGGCTTAGGCATCTCCTATGGCAGGAAGAAGCGGAAGCACCGACGAGGAACTCCTCAGAGCAGTAAGGATCATCAAAATCCTATACCAAAGCAGTAAGTAACAAATATATGACACCTTTGGAAATTAGTGCAATAGTAGGATTGATAGTAGCGCTAATCTTAGCAATAGTAGTGTGGACTATAGTAGCTCTAGAGTGTAAGAAAATATTAAGGCAAAGAAAAATAGACAGGTTAGTTAAGAGAATAAGAGAAAGAGCAGAAGACAGTGGAAATGAGAGTGAGGGGGACACAGATGAATTGGCCAAACTTGTGGAAATGGGGGACTTTGATCCTTGGGTTGGTGATAATTTGTAGTGCATCAGACAACTTGTGGGTTACAGTTTATTATGGGGTTCCTGTGTGGAGAGATGCAGATACCACCCTATTTTGTGCATCAGATGCCAAAGCACATAGTACAGAAGTGCACAATATCTGGGCCACACATGCCTGTGTACCCACAGACCCCAACCCACAAGAAATACACCTGGAAAATGTAACAGAAAATTTTAACATGTGGAAAAATAACATGGTAGAGCAGATGCAGGAGGATGTAATTAGTTTATGGGATCAAAGTCTAAAGCCATGTGTAAAGTTAACTCCTCTCTGCGTTACTTTAAATTGTACCAATGCTAATTTGAACCATACCCAAAACGTAACCAATGTCAAAATAGGAAATATGACAGATGAAGTAAGAAACTGTTCTTTTAATATGACCACAGAACTAAGAGATAGGCAGCGGAAGGTCTATGCACTTTTTTATAAGCTTGATATAGTACAAATGGAAGGTAATAATAATAGTTATAGGATAATAAATTGTAATAGTTCAGTCATTAAGCAGGCTTGTCCAAAGATATCCTTTGATCCAATTCCTATACATTATTGTACTCCAGCTGGTTATGCGATTCTAAAGTGTAATGATAAGAATTTCAATGGGACAGGGCCATGTAAAAATGTCAGCTCAGTACAATGCACACATGGAATTAAGCCAGTGGTATCAACGCAATTGCTGTTAAATGGCAGTCTAGCAGAGGAAGAGATAATAATCAGATCTGAAAATCTCACAAACAATGCCAAAACCATAATAGTGCACCTTAATAAATCTGTAGAAATCAATTGTACCAGACCCTCCAACAATACAAGAAGACGTATGACTATGGGACCAGGACATGTATTCTATAGAACAGGAGAAATAATAGGAGATATAAGAAAAGCATATTGTGAGATTAATGAAACAAAATGGAAGGGAGTTTTAAAACAGGTAGCTGGAAAATTAAGAGAGCACTTTAATAATAAGACAATAATCTTTCAACCACCCTCAGGAGGAGATCTAGAAATTACAATGCATCATTTTAATTGTAGAGGGGAATTTTTCTATTGCAATACAACAAAACTGTTTAATAGTACTTGGATAGGAAATGAAACCATAGGAAGGAGTAATGGCACTATCATACTTCCATGCAAGATAAAGCAAATTATAAACATGTGGCAGGGAGCAGGACAAGCAATGTATGCTCCTCCCATCAGTGGAATAATTAATTGTTTATCAAATATTACAGGAATACTATTGACAAGAGATGGTGGTCTTAATGATACACATAACGAGACCTTCAGACCTGGAGGAGGAAATATAAAGGACAATTGGAGAAGTGAATTATATAAATATAAAGTAGTAGAAATTGAACCACTAGGAATAGCACCCACCAGGGCAAAGAGAAGAGTGGTGGAGAGAGAAAAAAGAGCAGTGGGAATAGGAGCTTTGATCTTTGGGTTCTTAGGAGCAGCAGGAAGCACTATGGGCGCGGCGTCACTAACGCTGACGGTACAGGCCAGACAATTATTGTCTGGCATAGTGCAACAGCAAAGCAATTTGCTGAAGGCTATAGAGGCGCAGCAGCATCTGTTGCAACTCACAGTCTGGGGCATTAAACAGCTCCAGGCAAGAGTCCTGGCTGTGGAAAGATACCTAAAGGATCAAACGTTCCTAGGACTTTGGGGCTGCTCTGGAAAAATCATCTGCACCACTGCTGTGCCCTGGAACTCCACTTGGAGTAATAAATCTTATGAAGAAATTTGGAACAACATGACATGGACAGAATGGGAAAGAGAAATTAGCAATTACACAAACCAAATATATGAGATACTTACAAAATCGCAGGACCAGCAGGACAGGAATGAAAAGGATTTGTTAGAATTGGATAAATGGACAAGTCTGTGGAATTGGTTTAACATAACAAATTGGCTGTGGTATATAAAAATATTTATAATGATAGTAGGAGGTTTAATAGGTTTAAGAATAATTTTTGCTGTGCTTTCTATAGTAAATAGAGTTAGGCAGGGATACTCACCTTTGTCTTTCCAGATCCCTTCCCATCATCAGAGGGAACCCGACAGGCCCGAAGGAATCGAAGAAGGAGGTGGCGAGCAAGGCAGAGACAGATCCATAAGATTAGTGAGCGGATTCTTAGCACTTGCGTGGGACGATCTACGGAGCCTGTGCCTCTTCAGCTACCACAGCTTGAGAAACTTAATCTTGATTACAGCGAGGATTGTGGAACTGGGACTGAGACGGGGGTGGGAAGGCCTCAAATATCTGGGGAATCTTCTGAAATATTGGGGACAGGAACTACAAAATAGTGCTATTTCTTTGCTTAATGCTACAGCAATAGCAGTAGGGGGGTGGACAGATAGGGTTATAGAAGCAGCACAAAGAGCTTGGAGAGCCTTTCTCCACATACCTAGAAGAATCAGACAGGGCTTTGAAAGGGCTTTGCTATAACATGGGATGCAAGTGGTCAAAAAGTTGGCCTCAGGTCAGGGAAAGAATAAAGCAAACTCCTCCAACAACAGAAAGAGAAAGAGCAGCAGAAGGAGTAGGAGCAGTATCTCAAGATCTAGATAAACATGGAGCAGTAACAAGTAGTAATATGAATAATGCTGATAGTGTCTGGCTGAGAGCACAAGAGGACGAGGAGGTAGGCTTTCCAGTCAGGCCGCAGGTACCTCTAAGACCAATGACTTATAAGGCAGCTTTTGATCTTAGCTTCTTTTTAAAAGAAAAGGGGGGACTGGATGGGCTAGTTTACTCCAAGAAAAGACAAGAGATCCTTGACTTATGGGTCTATAATACACAAGGCTTCTTCCCTGATTGGCAAAACTACACACCAGGACCAGGGATCAGATACCCACTATGTTTTGGATGGTGCTTCAAGCTAGTACCAGTTGACCCAAGAGAAGTAGAGGAGGACAACAAAAGAGAAAACAGCTGCCTGTTACACCCCATGAGCCAGCATGGATTAGAGGACGAAGAAAGAGAAGTGCTGATATGGAAGTTTGACAGTTCCCTAGCACGAAAAACACGTAGCCCGAGAACAGCACCCAGAGTACTATAAAGACTGCTGACAAAGAAGTTTCTACAGAGGACTTCCGCTGGGGACTTTCCAGGGGAGGTGTGGCCGGGGCGGAGATGGGGAGTGGCTAACCCTCAGATGCTGCATAAAAGCAGCCGCTTTTCGCTTGTACTGGGTCTCTCTTGTTAGACCAGGTCGAGCCCGGGAGCTCTCTGGCTAGCAGGGGAACCCACTGCTTGAAGCCTCAATAAAGCTTGCCTTGAGTGCTTAAAGTGGTGTGTGCCCATCTGTGTTAGGACTCTGGTAACTAGAGATCCC
>01_AE.TH.1990.CM235.AF259954
TGGAAGGGCTAGTTCACTCCAAGAAAAGACAAGAGATCCTTGATTTATGGGTCTATAATACACAAGGCTTCTTCCCTGATTGGCAAAACTACACACCAGGGCCAGGGATCAGATACCCACTGTGTTTTGGATGGTGCTTCAAGCTAGTACCAGTTGACCCAAGAGAAGTAGAGGAGGACAACAAAGGAGAAAACAACTGCCTGTTACACCCCATGAGCCAGCATGGAATAGATGACGAAGAAAGAGAAGTGCTGATGTGGAAGTTTGACAGTGCCCTAGCACGAAAACACATAGCCCGAGAACTGCATCCAGAGTTCTATAAAGACTGCTGACAAAGAAGTTTCTAACTAGGACTTCCGCTGGGGACTTTCCAGGGGAGGTGTGGCCGGGGCGGAGTTGGGGAGTGGCTAACCCTCAGATGCTGCATAAAAGCAGCCGCTTTTCGCTTGTACTGGGTCTCTCTTGTTAGACCAGGTCGAGCCCGGGAGCTCTCTGGCTAGCAAGGGAACCCACTGCTTAAAGCCTCAATAAAGCTTGCCTTGAGTGCTTAAAGTGGTGTGTGCCCGTCTGTGTTGGGACTCTGGTAACTAGAGATCCCTCAGACCACTCTAGACTGAGTAAAATCTCTAGCAGTGGCGCCCGAACAGGGACTTGAAAGCGAAAGTTAATAGGGACTCGAAAGCGAAAGTTCCAGAGAAGTTCTCTCGACGCAGGACTCGGCTTGCTGAGGTGCACACAGCAAGAGGCGAGAGCGGCGACTGGTGAGTACGCCAAATTTTGACTAGCGGAGGCTAGAAGGAGAGAGATGGGTGCGAGAGCGTCAGTATTAAGTGGGGGAAAATTAGATGCATGGGAAAAAATTCGGTTACGGCCAGGGGGAAAGAAAAAATATAAGATGAAACATTTAGTATGGGCAAGCAGAGAGTTAGAAAGATTCGCACTTAACCCTGGCCTTTTAGAAACAGCAGAAGGATGTCAACAAATAATAGAACAGTTACAGTCAACTCTCAAGACAGGATCAGAAGAACTTAAATCATTATTTAATACAGTAGTCACCCTCTGGTGCGTACACCAAAGAATAGAGATAAAAGACACCAAGGAAGCTTTAGATAGAATAGAGGAAGTACAAAATAAGAGCCAGCAAAAGACACAGCAGGCAGCAGCTGGCACAGGAAGCAGCAGCAAAGTCAGCCAAAATTACCCTATAGTGCAAAATGCACAAGGGCAAATGGTACATCAGCCTTTATCACCTAGAACTTTGAATGCATGGGTGAAAGTAGTAGAAGAAAAGGGTTTTAACCCAGAAGTAATACCCATGTTCTCAGCATTATCAGAGGGAGCCACCCCACAAGATTTAAATATGATGCTAAATATAGTGGGGGGACACCAGGCAGCAATGCAAATGTTAAAAGAAACCATCAATGAGGAAGCTGCAGAATGGGATAGGATACACCCAGTACATGCAGGGCCTATTCCACCAGGCCAGATGAGGGAACCAAGGGGAAGTGACATAGCAGGAACTACTAGTACCCTTCAAGAACAAATAGGATGGATGACAAACAATCCACCTATCCCAGTGGGAGACATCTATAAAAGATGGATAATCCTAGGATTAAATAAAATAGTAAGAATGTATAGCCCTGTTAGCATTTTGGACATAAGACAAGGGCCAAAAGAACCCTTCAGAGACTATGTAGATAGGTTCTATAAAACTCTCAGAGCGGAACAAGCTACACAGGAGGTAAAAAACTGGATGACAGAAACCTTGCTAGTCCAAAATGCGAATCCAGACTGTAAGTCCATTTTAAAAGCATTAGGAACAGGAGCTACATTAGAAGAAATGATGACAGCATGCCAGGGAGTGGGAGGACCTAGCCATAAAGCAAGGGTTTTGGCTGAGGCAATGAGCAACGCACAACATGCAAATATAATGATGCAGAGAGGCAATTTTAAGGGCCAGAAAAGAATTAAGTGTTTCAACTGTGGCAGAGAAGGACACCTAGCCAGGAATTGCAGGGCCCCTAGAAAAAAGGGTTGTTGGAAATGTGGGAAGGAAGGACATCAAATGAAAGACTGCACTGAGAGACAGGCTAATTTTTTAGGGAAAATTTGGCCTTCCAACAAGGGAAGGCCGGGGAATTTTCCTCAGAGCAGACCAGGGCCAACAGCCCCACCAGCAGAAAACTGGGGGATGGGGGAAGAGATAACCTCCTTCCTGAAGCAGGAGCAGAAAGACAAGGACCATCCTCCTCCTTTAGTTTCCCTCAAATCACTCTTTGGCAACGACCCCTCGTCACAGTAAAAATAGGAGGACAGCTGAAAGAAGCTCTATTAGATACAGGAGCAGATGATACAGTATTAGAAGATATAAATTTGCCAGGAAAATGGAAACCAAAAATGATAGGGGGAATTGGAGGTTTTATCAAGGTAAGGCAATATGATCAGATACTTATAGAAATTTGTGGAAAAAAGGCTATAGGTACAGTATTAGTAGGACCTACACCTGTCAACATAATTGGACGAAATATGTTGACTCAGATTGGTTGTACTTTAAATTTCCCAATTAGTCCTATTGACACTGTACCGGTAACATTAAAGCCAGGAATGGATGGACCAAAGGTTAAACAGTGGCCATTGACAGAAGAAAAAATAAAAGCATTAACAGAAATTTGTAAAGAGATGGAAGAGGAAGGAAAAATCTCAAAAATTGGGCCTGAAAATCCATACAATACTCCAATATTTGCTATAAAGAAAAAGGACAGCACCAAATGGAGGAAATTAGTAGATTTCAGAGAGCTCAATAAAAGAACTCAGGACTTTTGGGAAGTTCAATTAGGAATACCGCATCCAGCAGGTTTAAAAAAGAAAAAATCAGTAACAGTACTAGATGTGGGAGATGCATATTTTTCAGTTCCTTTAGATGAAAGCTTTAGAAAGTATACTGCATTCACCATACCTAGTATAAACAATGAGACACCAGGAATCAGATATCAGTACAATGTGCTGCCACAGGGATGGAAAGGATCACCGGCAATATTCCAGAGTAGCATGACAAAAATCTTAGAGCCCTTTAGAATAAAAAATCCAGAAATGGTTATCTATCAATACATGGATGACTTATATGTAGGATCTGATTTAGAAATAGGGCAGCACAGAATAAAAATAGAGGAGCTAAGAGCTCATCTATTGAGCTGGGGATTTACTACACCAGACAAAAAGCATCAGAAGGAACCTCCATTCCTTTGGATGGGATATGAACTCCATCCTGACAGATGGACAGTCCAGCCTATAGAACTGCCAGAAAAAGACAGCTGGACTGTCAATGATATACAGAAATTAGTGGGAAAACTAAATTGGGCAAGTCAAATTTATGCAGGGATTAAGGTAAAGCAACTGTGTAAACTCCTCAGGGGAGCTAAAGCACTAACAGACATAGTACCACTGACTGAAGAAGCAGAATTAGAGTTGGCAGAGAACAGGGAGATTCTAAAAACCCCTGTGCATGGAGTATATTATGACCCATCAAAAGACTTAGTAGCAGAAGTACAGAAACAAGGGCAGGACCAATGGACATATCAAATTTATCAAGAGCCATTTAAAAATCTAAAAACAGGAAAATATGCCAGAAAAAGGTCTGCTCACACTAATGATGTAAGACAATTAACAGAAGTGGTGCAAAAAATAGCCACAGAAAGCATAGTAATATGGGGAAAGACCCCTAAATTTAGGCTACCCATACAAAGAGAAACATGGGAAACATGGTGGATGGAGTATTGGCAGGCTACCTGGATTCCTGAATGGGAGTTTGTTAATACCCCTCCTCTAGTAAAATTGTGGTACCAATTAGAAAAAGACCCCATAGTAGGAGCAGAGACTTTCTATGTAGATGGGGCAGCAAGTAGGGAGACTAAGCTAGGAAAAGCAGGGTATGTCACTGACAGAGGAAGACAAAAGGTAGTTTCCCTAACTGAGACAACAAATCAAAAGACTGAATTACATGCGATCCATTTAGCCTTGCAGGATTCAGGATCAGAAGTAAATATAGTAACAGACTCACAATATGCATTAGGAATCATTCAGGCACAACCAGACAGGAGTGAATCAGAAGTAGTCAACCAAATAATAGAGGAGCTAATAAAAAAGGAAAAGGTCTACCTGTCATGGGTACCAGCACACAAGGGGATTGGAGGGAATGAACAAGTAGATAAATTAGTCAGTTCAGGAATCAGGAAGGTGCTATTTTTAGATGGGATAGATAAGGCTCAAGAAGAACATGAAAGATATCACAGCAATTGGAGAACAATGGTTAGTGATTTTAATTTGCCACCTATAGTAGCAAAGGAAATAGTAGCCAACTGTGATAAATGTCAACTAAAAGGGGAAGCTATGCATGGACAAGTAGACTGTAGTCCAGGGATATGGCAATTAGATTGCACACATCTAGAAGGAAAAGTCATCCTGGTAGCAGTCCACGTGGCCAGTGGATATATAGAAGCAGAAGTTATCCCAGCAGAAACAGGACAGGAGACAGCATACTTTCTGCTAAAATTAGCAGGAAGATGGCCAGTAAAAGTAATACACACAGACAACGGTAGCAATTTCACCAGCGCTGCAGTTAAAGCAGCCTGTTGGTGGGCCAATGTCCGACAGGAATTTGGGATCCCCTACAATCCCCAAAGTCAAGGAGTAGTAGAATCTATGAACAAGGAATTAAAGAAAATCATAGGGCAGGTAAGAGAGCAAGCTGAACACCTTAAGACAGCAGTACAAATGGCAGTATTCATTCACAATTTTAAAAGAAAAGGGGGGATTGGGGGGTACAGTGCAGGGGAAAGAATAATAGACATAATAGCAACAGACATACAAACTAAAGAATTACAAAAACAAATTACAAAAATTCAAAATTTTCGGGTTTATTACAGGGACAGCAGAGACCCAATTTGGAAAGGACCAGCAAAACTACTCTGGAAAGGTGAAGGGGCAGTAGTAATACAAGACAATAGTGATATAAAAGTAGTACCAAGAAGAAAAGCAAAGATCATTAGGGATTATGGAAAACAGATGGCAGGTGATGATTGTGTGGCAGGTAGACAGGATGAGGATTAGAACATGGAACAGTTTAGTAAAACATCATATGTATATCTCAAAGAAAGCTAAAAAGTGGTTTTATAGACATCATTATGAAAGCCAGCATCCAAAGGTAAGCTCAGAAGTACATATCCCACTAGGAGAGGCTAGATTAGTAATAAGAACATATTGGGGTCTGCAGACAGGAGAAAAGGACTGGCAATTGGGTCATGGAGTCTCCATAGAATGGAGGCAGAGAAATTATAGCACACAAATAGATCCTGACCTAGCAGACCAACTGATTCATCTACAATATTTTGACTGTTTTTCAGACTCTGCCATAAGGAGAGCCATATTAGGACAAGTAGTTAGACATAGGTGTGAATATCCATCAGGACATAACAAGGTAGGATCCCTACAATATTTGGCACTGAAAGCATTAACAACACCAAAAAGGATAAGGCCACCTCTGCCTAGCGTTAAGAAATTAACAGAAGATAGATGGAACAAGCCCCAGAAGATCAGGGGCCACAGAGAGAACCCTACAATGAATGGACATTAGAACTGTTAGAGGAGCTTAAAAATGAAGCTGTTAGACATTTTCCTAGGCCTTGGCTACATGGCTTAGGACAGTACATCTATAACAATTATGGGGATACTTGGGAAGGGGTTGAAGCTATAATAAGAATTTTGCAACAACTACTGTTTGTTCATTTCAGAATTGGGTGTCAACATAGCAGAATAGGCATTGTGCCAGGGAGAAGAGGCAGGAATGGAGCTGGTAGATCCTAACATAGAGCCCTGGAATCATCCGGGAAGTCAGCCTACAACTGCTTGTAGCAAGTGTTACTGTAAAATATGTTGCTGGCATTGCCAACTATGCTTTCTGAAAAAAGGCTTAGGCATCTCCCATGGCAGGAAGAAGCGGAAGCACCGGCGAGGAACTCCTCAGAGCCGTAAGGATCATCAAAATCCTCTACCAGAGCAGTAAGTAATAAGTATATGTAATGACACCTTTGGAAGTTAGTGCAAATGTAGGAATGATAGTAGCGCTAATCTTAGCAATAGTAGTGTGGACTATAGTAGCTATAGAATTTAAGAAAATACTAAGGCAAAGAAAAATAGACAGGTTAGTTAAGAGAATAAGAGAAAGAGCAGAAGACAGTGGAAATGAGAGTGAAGGAGACACAGATGAATTGGCCAAACTTGTGGAAATGGGGGACTTTGATCCTTGGGTTGGTGATAATTTGTAGTGCCTCAGACAACTTGTGGGTTACAGTTTATTATGGGGTTCCTGTGTGGAGAGATGCAGATACCACCCTATTTTGTGCATCAGATGCCAAAGCACATGAGACAGAAGTGCACAATGTCTGGGCCACACATGCCTGTGTACCCACAGACCCCAACCCACAAGAAATACACCTGGAAAATGTAACAGAAAATTTTAACATGTGGAAAAATAACATGGTAGAGCAGATGCAGGAGGATGTAATCAGTTTATGGGATCAAAGTCTAAAGCCATGTGTAAAGTTAACTCCTCTCTGTGTTACTTTACATTGTACCAATGCTAATTTGACCAATGTCAATAACATAACCAATGTCCCTAACATAATAGGAAATATAACAGATGAAGTAAGAAACTGTTCTTTTAATATGACCACAGAACTAAGAGATAAGAAGCAGAAGGTCCATGCACTTTTTTATAAGCTTGATATAGTACAAATTGAAGATAATAAGAAAAGTAGTAGTGAGTATAGGTTAATAAATTGTAATACTTCAGTCATTAAGCAGGCTTGTCCAAAGATATCCTTTGATCCAATTCCTATACATTATTGTACTCCAGCTGGTTATGCGATCTTAAAGTGTAATGATAAGAATTTCAATGGGACAGGGCCATGTAAAAATGTCAGCTCAGTACAATGCACACATGGGATTAAGCCAGTGGTATCAACTCAATTGCTGTTAAATGGCAGTCTAGCAGAAGAAGAGATAATAATCAGATCTGAAGATCTCACAAACAATGCCAAAACCATAATAGTGCACCTTAATAAATCTGTAGAAATCAATTGTACCAGACCCTCCAACAATACAAGAACAAGTATAAGGATAGGACCAGGACAAGCATTCTATAGAACAGGAGACATAATAGGAGATATAAGAAAAGCATATTGTGAGATTAATGGAACAAAATGGAATGAAGCTTTAAAACAGGTAACTGAAAAATTAAAAGAGCACTTTAATAATAAGACAATAATCTTTCAACCACCCTCAGGAGGAGATCTAGAAATTACAATGCATCATTTTAATTGTAGAGGGGAATTTTTCTATTGCAATACAACACGACTGTTTAATAATACTTGCATAGGAAATAAAACCATGGGGGGGTGTAATGGCACTATCATACTTCCATGCAAGATAAAGCAAATTATAAACATGTGGCAGGGAGCAGGACAAGCAATGTATGCTCCTCCCATCAGTGGAAGAATTAATTGTGTATCAAATATTACAGGAATACTATTGACAAGAGATGGTGGTGCTATTAATACAACTAACGAGACCTTCAGACCTGGAGGAGGAAATATAAAGGACAATTGGAGAAGTGAATTATATAAATATAAAGTAGTACAAATTGAACCACTAGGAATAGCACCCACCAGGGCAAAGAGAAGAGTGGTGGAGAGAGAAAAAAGAGCAGTGGGAATAGGAGCTATGATCTTTGGGTTCTTAGGAGCAGCAGGAAGCACTATGGGCGCAGCGTCAATAACGCTGACGGTACAGGCCAGACAATTATTGTCTGGTATAGTGCAACAGCAAAGCAATTTGCTGAGGGCTATAGAGGCGCAACAGCATCTGTTGCAACTCACAGTCTGGGGCATTAAACAGCTCCAGGCAAGAGTCCTGGCTGTGGAAAGATACCTAAAGGATCAAAAGTTCCTAGGACTTTGGGGCTGCTCTGGAAAAATCATCTGCACCACTGCTGTGCCCTGGAACTCCACTTGGAGTAATAGATCTTATGAAGAGATTTGGAACAACTTGACATGGATAGAATGGGAGAGAGAAATTAGCAATTACACAAACCAAATATATGAGATACTTACAGAATCGCAGGACCAGCAGGACAGGAATGAAAAGGATTTGTTAGAATTGGATAAATGGGCAAGTCTGTGGAATTGGTTTGACATAACAAATTGGCTGTGGTATATAAAAATATTTATAATGATAATAGGAGGTTTAATAGGTTTAAGAATAATTTTTGCTGTGCTTTCTATAGTGAATAGAGTTAGGCAGGGATACTCACCTTTGTCTTTCCAGACCCCTTCCCATCATCAGAGGGAACCCGACAGACCCGAAAGAATCGAAGAAGGAGGTGGCGAGCAAGGCAGAGACAGATCCGTGCGATTAGTGAGCGGATTCTTAGCACTTGCGTGGGACGATCTACGGAGCCTGTGCCTCTTCAGCTACCACCGCTTGAGAGACTTCATCTTGATTGCAGCGAGGACTGTGGAACTTCTGGGACGCAGCAGTCTCAAGGGACTGAGACGGGGGTGGGAAGGTCTCAAATATCTGGGGAATCTTCTGTTATATTGGGGACAGGAACTAAAAATTAGTGCTATTTCTTTGCTTGATGCTGTAGCAATAATAGTAGCAGGGTGGACAGATAGGGTTATAGAAGTAGCACAAGGAGCTTGGAGAGCCATTCTCCACATACCTAGAAGAATCAGACAGGGCTTCGAAAGGGCTTTGCTATAACATGGGAGGCAAGTGGTCAAAAAGTAGCAGAGTGGGATGGCCTCAGGTCAGGGAAAGAATAAAGCAAACTCCTCCAGCAACAGAAGGAGTAGGAGCAGTATCTCAGGATCTAGATAAACATGGAGCAGTAACAAGTAGTAATATAAATAATGCTGATTGTGTCTGGCTGAGAGCACAAGAGGAAGAGGAGGTAGGCGTTCCAGTCAGGCCACAGGTACCTCTAAGACCAATGACTTATAAGGGAGCTTTTGATCTTAGCTTCTTTTTAAAAGAAAAGGGGGGACTGGAAGGGCTAATTTACTCCAAGAGAAGACAAGAGATCCTTGACTTATGGGTCTATAATACACAAGGCTTCTTCCCTGATTGGCAAAACTACACACCAGGGCCAGGGATCAGATACCCACTGTGTTTTGGATGGTGCTTCAAGCTAGTACCAGTTGACCCAAGAGAAGTAGAGGAGGACAACAAAGAAGAAAACAACTGCCTGTTACACCCCATGAGCCAGCATGGAATAGATGACGAAGAAAGAGAAGTGCTGATGTGGAAGTTTGACAGTGCCCTAGCACGAAAACACATAGCCCGAGAACTGCATCCAGAGTTCTATAAAGACTGCTGACAAAGAAGTTTCTAACTAGGACTTCCGCTGGGGACTTTCCAGGGGAGGTGTGGCCGGGGCGGAGTTGGGGAGTGGCTAACCCCCAGATGCTGCATAAAAGCAGCCGCTTTTCGCTTGTACTGGGTCTCTCTTGTTAGACCAGGTCGAGCCTGGGAGCTCTCTGGCTAGCAAGGGAACCCACTGCTTAAAGCCTCAATAAAGCTTGCCTTGAGGGCTTAAAGTGGTGTGTGCCCGTCTGTGTTGGGACTCTGGTAACTAGAGATCCCTCAGACCACTCTAGACTGAGTAAAAATCTCTAGCA
>01_AE.TH.1993.93TH051.AB220944
TGGATGGGCTAATTTACTCCAAGAAAAGACAAGAGATCCTTGATTTATGGGTCTATAACACACAAGGCTTCTTCCCTGATTGGTATAACTACACACCAGGGCCAGGGACCAGATACCCACTGTGTTTTGGATGGTGCTTCAAGCTAGTACCAGTTGACCCAAGAGAAGTAGAGGAGGACAACAAAGGAGAAAACAGCTGCCTGTTACACCCCATGAGTCAGCATGGAATAGAGGACGAAGAAAGAGAAGTGCTGATGTGGAAGTTTGACAGTGCCCTAGCACGAAGACACATAGCCCGAGAACAACATCCAGAGTTCTATAAAGACTACTGACAAAGAAGTTTCTAACTAGGACTTCCGCTGGGGACTTTCCAGGGGAGGTGTGGCCGGGGCGGAGTTGGGGAGTGGCTAACCCTCAGAAGCTGCATAAAAGCAGCCGCTTCTCGCTTGTACTGGGTCTCTCTTGTTAGACCAGGTCGAGCCCGGGAGCTCTCTGGCTAGCAAGGGAACCCACTGCTTAAAGCCTCAATAAAGCTTGCCTTGAGTGCTTAAAGTGGTGTGTGCCCGTCTGTGTTAGGACTCTGGTAACTAGAGATCCCTCAGACCACTCTAGACTGAGTAAAAATCTCTAGCAGTGGCGCCCGAACAGGGACTTGAAAGTGAAAGTTAATAGGGACTCGAAAGCGAAAGTTCCAGAGAAGTTCTCTCGACGCAGGACTCGGCTTGCTGAGGTGCACACAGCAAGAGGCGAGAGCGGCGACTGGTGAGTACGCCAAATTTTGACTAGCGGAGGCTAGAAGGAGAGAGATGGGTGCGAGAGCGTCAGTATTAAGTGGGGGAAAATTAGATGCATGGGAAAAAATTCGGTTACGGCCAGGGGGAAGGAAAAAATATAAGATAAAACATTTAGTATGGGCAAGCAGAGAGTTGGAAAGATTTGCACTTAACCCTGGCCTTTTAGAAACAGCAGAAGGATGTCAACAAATAATAGAACAGTTACAGTCAACTCTCAAGACAGGATCAGAAGAACTTAAATCATTATTTAATACAGTAGTAACCCTCTGGTGTGTACACCAAAGGATAGAGGTAAAAGACACCAAGGAAGCTTTAGATAAAATAGAAGAAGTACAAAATAAGAGCCAGCAAAAGACACAGCAGGCAGCAGCTGGCACAGGAAGCAGCAGCAAAGTCAGCCAAAATTACCCTATAGTGCAAAATGCACAAGGGCAAATGGTACATCAGCCTATATCACCCAGAACTTTGAATGCATGGGTGAAAGTAGTAGAAGAAAAGGGTTTTAACCCAGAAGTAATACCCATGTTCTCAGCATTATCAGAGGGAGCCACCCCACAAGATTTAAATATGATGCTAAATATAGTGGGGGGACACCAGGCAGCAATGCAAATGTTAAAAGAAACTATCAATGAGGAAGCTGCAGAATGGGATAGGATACACCCAGTACATGCAGGGCCTATTCCACCAGGCCAGATGAGGGAACCAAGGGGAAGTGACATAGCAGGAACTACTAGTACCCTTCAAGAACAAATAGGATGGATGACAAACAATCCACCTATCCCAGTGGGAGACATCTATAAAAGGTGGATAATCCTGGGATTAAATAAAATAGTAAGAATGTATAGCCCTGTTAGCATTTTGGACATAAGACAAGGGCCAAAAGAACCCTTCAGAGACTATGTAGATAGGTTCTATAAAACTCTCAGAGCGGAACAAGCTACACAGGAGGTAAAAAATTGGATGACAGAAACCTTGCTAGTCCAAAATGCGAATCCAGACTGTAAGTCTATTTTAAAAGCATTAGGAACAGGAGCTACATTAGAAGAAATGATGACAGCATGCCAGGGAGTGGGAGGACCTAGCCATAAAGCAAGGGTTTTGGCTGAGGCAATGAGCCACGCACAACAGGTAAATATAATGATGCAGAGAGGCAATTTTAAGGGCCAGAAAACAATTAAGTGCTTCAACTGTGGCAGAGAAGGACACCTAGCCAGAAATTGCAGGGCCCCTAGAAAAAAGGGTTGTTGGAAATGTGGAAAGGAAGGACATCAAATGAAAGACTGCACTGAGAGACAGGCTAATTTTTTAGGGAAAATTTGGCCTTCCAACAAAGGAAGGCCGGGGAATTTTCCTCAGAGCAGACCAGAGCCAACAGCCCCACCAGCAGAAAATTGGGGGATGGGGGAAGAGATAACCTCCTCACTGAAGCAGGAGCAGAAAGAACATCCTCCTCCTTCAGTTTCCCTCAAATCACTCTTTGGCAACGACCCCTTGTCACAGTAAAAATAGGAGGACAGCTGAAGGAAGCTCTATTAGATACAGGAGCAGATGATACAGTATTAGAAGATATAAATTTGCCAGGAAAATGGAAACCAAAAATGATAGGGGGAATTGGAGGTTTTATCAAAGTAAGGCAATATGATCAGATACTTATAGAAATTTGTGGAAAGAAAGCTATAGGTACAGTGTTAGTAGGACCCACACCTATCAACATAATTGGACGAAATATGTTGACTCAGATTGGTTGTACTTTAAATTTCCCAATTAGTCCTATTGACACTATACCAGTAACATTAAAGCCAGGAATGGATGGACCAAAGGTTAAACAGTGGCCATTGACAGAAGAAAAAATAAAAGCATTAACAGAAATTTGTAAAGAGATGGAAGAGGAAGGAAAAATCTCAAAAATTGGGCCTGAAAATCCATACAATACTCCAGTATTTGCTATAAAGAAAAAGGACAGCACCAAATGGAGGAAATTAGTAGATTTCAGAGAGCTCAATAAAAGAACTCAGGACTTTTGGGAAGTTCAATTAGGAATACCGCATCCAGCCGGTTTAAAAAAGAAAAAATCAGTAACAGTACTAGATGTGGGAGATGCATATTTTTCAGTTCCTTTAGATGAAAGCTTTAGAAAGTATACTGCATTCACCATACCTAGTATAAACAATGAGACACCAGGAGTCAGATATCAGTACAATGTGCTGCCACAGGGATGGAAAGGATCACCAGCAATATTCCAGAGTAGCATGACAAAAATCTTAGAGCCCTTTAGAATAAAAAATCCAGAAATGGTTATCTATCAATACATGGATGACTTATATGTAGGATCTGATTTAGAAATAGGGCAACACAGAACAAAAATAGAGGAGCTAAGAGCTCATCTATTGAGCTGGGGGTTTACTACACCAGACAAAAAGCATCAGAAGGAACCTCCATTCCTTTGGATGGGATATGAACTCCATCCTGACAGATGGACGGTCCAGCCTATAGAACTGCCAGAAAAAGACAGCTGGACTGTCAATGACATACAGAAATTAGTGGGAAAACTAAATTGGGCAAGTCAAATTTATCCAGGGATTAAGGTAAAGCAACTGTGTAAACTCCTCAGGGGAGCTAAAGCACTAACAGACATAGTACCACTGACTGAAGAAGCAGAATTAGAGTTGGCAGAGAACAGGGAGATTCTAAAAACCCCTGTGCATGGAGTCTATTATGACCCATCAAAAGACTTAGTAGCAGAAGTACAGAAACAAGGGCAGGACCAATGGACATATCAAATTTATCAAGAGCCATTTAAAAATCTAAAAACAGGAAAATATGCCAGAAAAAGGTCTGCTCACACTAATGATGTAAGACAATTAACAGAAGTGGTGCAAAAAATAGCCACAGAAAGCATAGTAATATGGGGAAAGACCCCTAAATTTAGACTACCCATACAAAGAGAAACATGGGAAACATGGTGGATGGAGTATTGGCAGGCTACCTGGATTCCTGAATGGGAGTTTGTCAATACCCCTCCTCTAGTAAAATTATGGTACCAATTAGAAAAAGACCCCATAGTAGGAGCAGAGACTTTCTATGTAGATGGGGCAGCTAGTAGGGAGACTAAGCTAGGAAAAGCAGGGTATGTCACTAACAGAGGAAGACAAAAGGTAGTTTCCCTAACTGAGACAACAAATCAAAAGACTGAATTACATGCGATCCATTTAGCCTTGCAGGATTCAGGATCAGAAGTAAATATAGTAACAGACTCACAATATGCATTAGGAATCATTCAGGCACAACCAGACAGGAGTGAATCAGAAGTAGTCAACCAAATAATAGAGGAGTTAATAAAAAAGGAAAAGGTCTACCTGTCATGGGTACCAGCACACAAAGGGATTGGAGGAAATGAACAAGTAGATAAATTAGTCAGTTCAGGAATCAGGAAGGTACTATTTTTAGATGGGATAGATAAGGCTCAAGAAGAACATGAAAGATATCACAGCAATTGGAAAGCAATGGCTAGTGATTTTAACTTGCCACCTATAGTAGCAAAGGAAATAGTAGCCAGCTGTGATAAATGCCAACTAAAAGGGGAAGCTATGCATGGACAAGTAGACTGTAGTCCAGGGATATGGCAATTAGATTGCACACATCTAGAAGGAAAAGTCATCCTGGTAGCAGTCCACGTGGCCAGTGGATATATAGAAGCAGAAGTTATCCCAGCAGAAACAGGACAAGAGACAGCATACTTTCTGCTAAAATTAGCAGGAAGATGGCCAGTAAAAGTAATACACACAGACAATGGTAGCAATTTCACCAGCGCTGCAGTTAAAGCAGCCTGTTGGTGGGCCAATGTCCGACAGGAATTCGGGATCCCCTACAATCCCCAAAGTCAAGGAGTAGTAGAATCTATGAATAAGGAATTAAAGAAAATCATAGGGCAGGTAAGAGAGCAAGCTGAACACCTTAAGACAGCAGTACAAATGGCAGTATTCATTCACAATTTTAAAAGAAAAGGGGGGATTGGGGACTACTGTGCAGGGGAAAGAATAATAGACATAATAGCAACAGACATACAAACTAAAGAATTACAAAAACAAATTACAAAAATTCAAAATTTTCGGGTTTATTACAGGGACAGCAGAGACCCAATTTGGAAAGGACCAGCAAAACTACTCTGGAAAGGTGAAGGGGCAGTAGTAATACAAGACAATAGTGATATAAAAGTAGTACCAAGAAGAAAAGCAAAGATCATTAGGGACTATGGAAAACAGATGGCAGGTGATGATTGTGTGGCAGGTAGACAGGATGAGGATTAGAACATGGAACAGTTTAGTAAAACATCATATGTATATCTCAAAGAAAGCTAAAAAGTGGTTTTATAGACATCATTATGAAAGCCAGCATCCAAAGGTAAGTTCAGAAGTACATATCCCACTAGGAGAGGCTAGATTAGTAATAAGAACATATTGGGGTCTGCAGACAGGAGAAAAGGACTGGCAATTGGGTCATGGAGTCTCCATAGAATGGAGGCAGAGACAATATAGTACACAAATAGATCCTGACCTAGCAGACCAACTGATTCATCTACACTATTTTGAATGTTTTTCAGACTCTGCCATAAGGAAAGCCATATTAGGACAAGTAGTTAGACGTAGGTGTGAATATCCATCAGGACATAACAAGGTAGGATCCCTACAATATTTGGCACTGAAAGCATTAACAACACCAAAAAGGATAAGGCCACCTCTGCCTAGTGTTAAGAAATTAACAGAAGATAGATGGAACGAGCCCCAGAAGATCAGGGGCCACAGAGAGAACCCAACAATGAATGGACATTAGAACTGTTAGAGGAGCTTAAAAATGAAGCTGTTAGACATTTTCCTAGGCCCTGGCTCCATGGCTTAGGACAGTACATCTATAACAATTATGGAGATACTTGGGAAGGGGTTGAAGCTATAATAAGAGTTTTGCAACAACTACTGTTTGTTCATTTCAGAATTGGGTGTCAACATAGCAGAATAGGCATTATACCAGGGAGAAGAGGCAGGAATGGAGCCGGTAGATCCTAACCTAGAGCCCTGGAATCATCCGGGAAGTCAGCCTACAACTGCTTGTAGCAATTGTTACTGTAAAAAATGTTGCTGGCATTGTCAAATATGCTTTCTGAAAAAAGGCTTAGGCATCTCCTATGGCAGGAAGAAGCGGAAGCACCGACGAGGAACTCCTCAAAGCAGTAAAGATCATCAAAATCCTGTACCAGAGCAGTAAGTAATAAGTATATGTAATGACACCTTTGGAAATTAGTGCAATAGTAGGACTGATAGTAGCGCTAATCTTAGCAATAATAGTGTGGACTATAGTAGGTATAGAATTTAGGAAAATACTAAGGGAAAGAAAAATAGACAGGTTAGTTAAGAGAATAAGAGAAAGAGCAGAAGACAGTGGAAATGAGAGTGAAGGAGACACAGATGAATTGGCCAAACTTGTGGAAATGGGGGACTTTGATCCTTGGGTTGGTGATAATTTGTAGTGCCTCAGACAACTTGTGGGTTACAGTTTATTATGGGGTTCCTGTGTGGAAAGATGCAGATACCACCCTATTTTGTGCATCAGATGCCAAAGCACATGAAACAGAAGTGCACAATGTCTGGGCCACATATGCCTGTGTACCCACAGACCCCAACCCACAAGAAATACACCTGGAAAATGTAACAGAAAATTTTAACATGTGGAAAAATAACATGGTAGAGCAGATGCAGGAGGATGTAATCAGTTTATGGGAACAAAGTCTAAAGCCATGTGTACAGCTAACTCCTCTCTGCGTTACTTTACATTGTACCAATGCTAATTTGAAGGCTAATTTGACCAATGTCAATAACACAACCAATGTAGGAAATATAACAGAGGAAGTAAGAAACTGTTCTTTTAATATGACCACAGAACTAAGAGATAGGCAGCAGAAGGTCTATGCACTTTTTTATAAGCTTGATTTAGTACAAATGGGAAATAATAATAATAGTAATAACTATAGTGAGTATAGGTTAATAAATTGTAATACTTCAGTCATTAAGCAGGCTTGTCCAAAGATATCCTTTGATCCAATTCCTATACATTATTGTACTCCAGCTGGTTATGCGATTTTAAAGTGTAATGATAAGAATTTCAATGGGACAGGGCCATGTAAAAATGTCAGCTCAGTACAATGCACACATGGAATTAAGCCAGTGGTATCAACACAATTGCTGTTAAATGGCAGTCTAGCAGAAGAAGAAATAATAATCAGATCTGAAAATCTCACAAACAATGCCAAAACCATAATAGTGCACCTTAATAAATCTGTAGAAATCAATTGTACCAGACCCTCCAACAATATAAGAACAAGTATAAGAATAGGACCAGGACGAGTATTCTATAAAACAGGAGCTATAACAGGAGATATAAGAAAAGCATATTGTGAGGTTAATGGAACAAAATGGAATGAAGCTTTAAAACAGGTAGCTGGAAAATTAAAAGAGCACTTTAATAATACAATAGTCTTTCAACCACCCTCAGGAGGAGATCTAGAAATTACAATGCATCATTTTAATTGTAGAGGGGAATTTTTCTATTGTAACACAACACAACTGTTTAATAGTACTTGGACAAGAAATGAAACCATGGGGGGGCGTAATGGCACTATCACACTTCCATGCAGGATAAAGCAAATTATAAACATGTGGCAGGGAGTAGGACAAGCAATGTATGCTCCTCCCATCAGTGGAAGAATTAATTGTGTATCAAATATTACAGGGATACTATTGACAAGAGATGGTGGTGCTAATAATACGCAGAACGAGACCTTCAGACCTGGAGGAGGAAATATAAAGGACAATTGGAGAAGTGAATTATATAAATATAAAGTAGTACAAATTGAACCACTAGGAATAGCACCCACCAGGGCAAAGAGAAGAGTGGTGGAGAGAGAAAAAAGAGCAGTGGGAATAGGAGCCATGATCTTTGGGTTCTTAGGAGCAGCAGGAAGCACTATGGGCGCGGCGTCAATAACGCTGACGGTACAGGCCAGACAATTATTGTCTGGTATAGTGCAACAGCAAAGCAATTTGCTGAGGGCTATAGAGGCGCAGCAGCATCTGTTGCAACTCACAGTCTGGGGCATTAAACAGCTCCAGGCAAGAGTCCTGGCTGTGGAAAGATACCTAAAGGATCAAAAGTTCCTAGGACTTTGGGGCTGCTCTGGAAAAATCATCTGCACCACTGCTGTGCCCTGGAACTCCACTTGGAGTAATAGATCTTTTGAAGAGATTTGGAACAACATGACATGGATAGAATGGGAGAGAGAAATTAGCAATTACACAAACCAAATATATGAGATACTTACAGAATCGCAAGACCAGCAGGACAGAAATGAAAAGGATTTGTTAGAATTGGATAAATGGGCAAGTCTGTGGAATTGGTTTGACATAACAAATTGGCTGTGGTATATAAAAATATTTATAATGATAGTAGGAGGTTTAATAGGTTTAAGAATAATTTTTGCTGTGCTTTCTATAGTGAATAGAGTTAGGCAGGGATACTCACCTTTGTCTTTCCAGACCCCTTCCCATCATCAGAGGGAACCCGACAGGCCCGAAAGAATCGAAGAAGGAGGTGGCGAGCAAGACAGAAACAGGTCCGTGAGATTAGTGAGCGGATTCTTAGCACTTGCCTGGGACGATCTACGGAGCCTATGCCTCTTCCTCTACCACCGCTTGAGAGACTTCATCTTGATTGCAGCGAGGACTGTGGAACTTCTGGGACACAGCAGTCTCAAGGGACTGAGACGGGGGTGGGAAGGCCTCAAATATCTGGGGAATCTTCTGTTATATTGGGGTCAGGAACTAAAAATTAGTGCTATTTCTTTGCTTAATACTACAGCAATAGCAGTAGCGGGGTGGACAGATAGGGTTATAGAAGTAGCACAAGGAGCTTGGAGAGCCATACTCCACATACCTAGAAGAATCAGACAGGGCTTAGAAAGGGCTTTGCTATAACATGGGAGGCAAGTGGTCAAAAAGTTGCATAGTGGGATGGCCTCAGGTCAGGGAAAGAATAAGGCAAACTCCTCCAGCAACAGAAGGAGTAGGAGCAGTATCTCAAGATCTAGATAAACATGGAGCAGTAACAAGTAGTAATATGAATAATGCTGATTGTGTCTGGCTGAGAGCACAAGAGGAAGAGGAAGAGGAAGTAGGCTTTCCAGTCAGGCCGCAGGTACCTCTAAGACCAATGACTTATAAGGGAGCTTTTGATCTCAGCTTCTTTTTAAAAGAAAAGGGGGGACTGGAAGGGCTAATTTACTCCAAGAAAAGACAAGAGATCCTTGATTTATGGGTCTATAACACACAAGGCTTCTTCCCTGATTGGCATAACTACACACCAGGGCCAGGGACCAGATACCCACTGTGTTTTGGATGGTGCTTCAAGCTAGTACCAGTTGACCCAAGAGAAGTAGAGGAGGACAACAAAGGAGAAAACAGCTGCCTGTTACACCCCATGAGTCAGCATGGAATAGAGGACGAAGAAAGAGAAGTGCTGATGTGGAAGTTTGACAGTGCCCTAGCACGAAGACACATAGCCCGAGAACAACATCCAGAGTTCTATAAAGACTGCTGACAAAGAAGTTTCTAACTAGGACTTCCGCTGGGGACTTTCCAGGGGAGGTGTGGCCGGGGCGGAGTTGGGGAGTGGCTAACCCTCAGAAGCTGCATAAAAGCAGCCGCTTCTCGCTTGTACTGGGTCTCTCTTGTTAGACCAGGTCGAGCCCGGGAGCTCTCTGGCTAGCAAGGGAACCCACTGCTTAAAGCCTCAATAAAGCTTGCCTTGAGTGC
>01_AE.TH.1993.93TH054.AB220945
TGGATGGGCTAATTTACTCCAAGAGAAGACAAGAGATCCTTGACTTATGGGTCTATAATACACAAGGCATCTTCCCTGATTGGCATAACTACACACCAGGGCCAGGGATCAGATACCCACTGTGTTTTGGATGGTGCTTCAAGTTAGTACCAGTTGACCCAAGAGAAGTAGAGGAGGACAACAAAGGAGAAAACAACTGCCTGTTACACCCCATGAGCCAGCATGGAATAGAGGACGACGAAAGAGAAGTGCTGATGTGGAAGTTTGACAGTGCCCTAGCACGAAAACACATAGCCCGAGAACTGCATCCAGAGTTCTATAAAGACTGCTGACAAAGAAGTTTCTAACTAGGACTTCCGCTGGGGACTTTCCAGGGGAGGTGTGGCCGGGGCGGAGTTGGGGAGTGGCTAACCCTCAGATGCTGCATAAAAGCAGCCGCTTTTCGCTTGTACTGGGTCTCTCTTGTTAGACCAGGTCGAGCCCGGGAGCTCTCTGGCTAGCAAGGGAACCCACTGCTTAAAGCCTCAATAAAGCTTGCCTTGAGTGCTTGAAGTGGTGTGTGCCCGTCTGTGTTAGGACTCTGGTAACTAGAGATCCCTCAGACCACTCTAGATTGAGTGAAAATCTCTAGCAGTGGCGCCCGAACAGGGACTTGAAAGCGAAAGTTAATAGGGACTCGAAAACGAAAGTTCCAGAGAAGTTCTCTCGACGCAGGACTCGGCTTGCTGAGGTGCACACAGCAAGAGGCGAGAACGGCGACTGGTGAGTACGCCAAATTTTGACTAGCGGAGGCTAGAAGGAGAGAGATGGGTGCGAGAGCGTCAGTATTAAGTGGGGGAAAATTAGATGCATGGGAAAAAATTCGGTTACGGCCAGGGGGAAAGAAAAAATATAGGATGAAACATTTAGTATGGGCAAGCAGAGAGTTGGAAAGATTCGCACTTAACCCTGGCCTTTTAGAAACAGCAGAAGGATGTCAACAAATAATAGAACAGTTACAGTCAACTCTCAAGACAGGATCAGAAGAACTTAAATCATTATTTAATACAGTAGCAACCCTCTGGTGTGTACACCAAAGGATAGAGGTAAAAGACACCAAGGAAGCTTTAGATAAAATAGAGGAAGTACAAAATAAGAGCCAGCAAAAGACACAGCAGGCAGCAACTGGCACAGGAAGCAGCAGCAAAGTCAGCCAAAATTACCCTATAGTGCAAAATGCACAAGGGCAAATGGTACATCAGTCTTTATCACCTAGAACTTTGAATGCATGGGTGAAAGTAGTAGAAGAAAAGGGTTTTAACCCAGAAGTAATACCCATGTTCTCAGCATTATCAGAAGGAGCCACCCCACAAGATTTAAATATGATGCTAAATATAGTGGGGGGACACCAGGCAGCAATGCAAATGTTAAAAGAAACCATCAATGAGGAAGCTGCAGAATGGGATAGGGTACACCCAGTACATGCAGGGCCTATTCCACCAGGCCAGATGAGGGAACCAAGGGGAAGTGACATAGCAGGAACTACTAGTACCCTTCAAGAACAAATAGGATGGATGACAAGCAATCCACCTATCCCAGTGGGAGACATCTATAAAAGGTGGATAATCCTGGGATTAAATAAAATAGTAAGAATGTATAGCCCTGTTGGCATTTTGGACATAAAACAAGGGCCAAAAGAACCCTTCAGAGACTATGTAGATAGGTTCTATAAAACTCTCAGAGCGGAACAAGCTACACAGGAGGTAAAAAATTGGATGACAGAAACCTTGCTAGTCCAAAATGCGAATCCAGACTGTAAGTCCATTTTAAAAGCATTAGGAACAGGAGCTACATTAGAAGAAATGATGACAGCATGCCAGGGAGTGGGAGGACCTAGCCATAAAGCAAGGGTTTTGGCTGAGGCAATGAGCCACGCACAACACGCAAATATAATGATGCAGAGAGGCAATTTTAAGGGCCAGAAAAGAATTAAGTGCTTCAACTGTGGCAGAGAAGGACACCTAGCCAGAAATTGCAGGGCCCCTAGAAAAAAGGGTTGTTGGAAATGTGGGAAGGAAGGACATCAAATGAAAGACTGCACTGAGAGACAGGCTAATTTTTTAGGGAAAATTTGGCCTTCCAACAAGGGAAGGCCAGGGAATTTTCCTCAGAGCAGACCAGAACCAACAGCCCCACCAGCAGAAAATTGGGGGATGGGGGAAGAGACAACCTCCTTACCGAAGCAGGAGCAGAAAGACAAGGAACATCCTCCTCCTTTAGTTTCCCTCAGATCACTCTTTGGCAAAGACCCCTTGTCACAGTAAAAATAGGAGGACAGCTGAAGGAAGCTCTATTAGATACAGGAGCAGATGATACAGTATTAGAAGATATAAATTTGCCAGGAAAGTGGAAACCAAAAATGATAGGGGGAATTGGAGGTTTTATCAAGGTAAAGCAATATGATCAGATACTTATAGAAATTTGTGGAAAAAAGGCTATAGGTACAGTATTAGTAGGACCTACACCTGTCAACATAATTGGACGAAATATGTTGACTCAGATTGGTTGTACTTTAAATTTCCCAATTAGTCCTATTGACACTATACCAGTAACATTAAAGCCAGGAATGGATGGACCAAAGGTTAAACAGTGGCCATTGACAGAAGAAAAAATAAAAGCATTAACAGAAATTTGTAAAGAGATGGAAGAGGAAGGAAAAATCTCAAAAATTGGGCCTGAAAATCCATACAATACTCCAGTATTTGCTATAAAGAAAAAGGACAGCACCAAATGGAGGAAATTAGTAGATTTCAGAGAGCTCAATAAAAGAACTCAGGACTTTTGGGAAGTTCAATTAGGAATACCGCATCCAGCAGGTTTAAAAAAGAAAAAATCAGTAACAGTACTAGATGTGGGAGATGCATATTTTTCAGTTCCTTTAGATGAAAGCTTTAGAAAGTATACTGCATTCACCATACCTAGTGTAAACAATGAGACACCAGGAATTAGATATCAGTACAATGTGCTGCCACAGGGATGGAAAGGATCACCGGCAATATTCCAGAGTAGCATGACAAAAATCTTAGAGCCCTTTAGAATAAAAAATCCAGAAATGGTTATCTATCAATACATGGATGACTTGTATGTAGGATCTGATTTAGAAATAGGGCAGCACAGAACAAAAATAGAGGAGCTAAGAGCTCATCTATTGAGCTGGGGATTTACTACACCAGACAAAAAGCATCAGAAGGAACCTCCATTCCTTTGGATGGGATATGAACTCCATCCTGACAGATGGACAGTCCAGCCTATAGAACTGACAGAAAAAGACAGCTGGACTGTCAATGATATACAGAAATTAGTGGGAAAACTAAATTGGGCAAGTCAAATTTATGCAGGGATTAAGGTAAAACAACTGTGTAAACTCCTCAGGGGAGCTAAAGCACTAACAGACATAGTACCACTGACTGAAGAAGCAGAATTAGAGTTAGCAGAGAACAGGGAGATTCTAAAAACCCCTGTGCATGGAGTATATTATGACCCATCAAAAGACTTAGTAGCAGAAGTACAGAAACAAGGGCAGGACCAATGGACATATCAAATTTATCAAGAGCCATTTAAAAATCTAAAAACAGGAAAATATGCCAGAAAAAGGTCTGCTCACACTAATGATGTAAGACAATTAACAGAAGTGGTGCAAAAAATAGCCACAGAAAGCATAGTAATATGGGGAAAGACCCCTAAATTTAGACTACCCATACAAAGAGAAACATGGGAAACATGGTGGACGGAGTATTGGCAGGCTACCTGGATTCCTGAATGGGAGTTTGTTAATACCCCTCCTCTAGTAAAATTATGGTATCAATTAGAAAAAGACCCCATAGTAGGAGCAGAGACTTTCTATGTAGATGGGGCAGCTAGTAGGGAGACTAAGTTAGGAAAAGCAGGGTATGTCACTAACAGAGGAAGACAAAAGGTAGTTTCCCTAACTGAGACAACAAATCAAAAGACTGAATTACATGCGATCCATTTAGCCTTGCAGGATTCAGGATCAGAAGTAAATATAGTAACAGATTCACAATATGCATTAGGAATCATTCAGGCACAACCAGACAGGAGTGAATCAGAAGTAGTCAACCAAATAATAGAGGAGCTAATAAAAAAGGAAAAAGTCTACCTGTCATGGGTACCAGCACACAAGGGGATTGGAGGAAATGAACAAGTAGATAAATTAGTCAGCTCAGGAATTAGGAAGGTGCTATTTTTAGATGGGATAGATAAGGCTCAAGAAGAACATGAAAGATATCACAGCAATTGGAGAACAATGGCTAGTGATTTTAATTTGCCACCTATAATAGCAAAGGAAATAGTAGCCAACTGTGATAAATGTCAACTAAAAGGGGAAGCTATGCATGGACAAGTAGACTGTAGTCCAGGGATATGGCAATTAGATTGCACACATCTAGAAGGAAAAGTCATCCTGGTAGCAGTCCACGTGGCCAGTGGATATATAGAAGCAGAAGTTATCCCAGCAGAGACAGGACAGGAGACAGCATACTTTCTGCTAAAATTAGCAGGAAGATGGCCAGTAAAAGTAATACACACCGACAACGGTAGCAATTTCACCAGCGCTGCAGTTAAAGCAGCCTGTTGGTGGGCCAATGTCCGACAGGAATTCGGGATCCCCTACAATCCCCAAAGTCAAGGAGTAGTAGAATCTATGAATAAGGAATTAAAGAAAATCATAGGGCAGGTAAGAGAGCAAGCTGAACACCTTAAGACAGCAGTACAAATGGCAGTATTCATTCACAATTTTAAAAGAAAAGGGGGGATTGGGGGGTACAGTGCAGGGGAAAGAATAATAGACATAATAGCAACAGACATACAAACTAAAGAATTACAAAAACAAATTACAAAAATTCAAAATTTTCGGGTTTATTACAGGGACAGCAGAGACCCAATTTGGAAAGGACCAGCAAAACTACTCTGGAAAGGTGAAGGGGCAGTAGTAATACAAGACAATAGTGATATAAAAGTAGTACCAAGAAGAAAAGCAAAGATCATTAGGGATTATGGAAAACAGATGGCAGGTGATGATTGTGTGGCAGGTAGACAGGATGAGGATTAGAACATGGAATAGTTTAGTAAAACATCATATGTATATCTCAAAGAAGGCTAAAAAGTGGTTTTATAGACATCATTATGAAAGCCAGCATCCAAAGGTAAGTTCAGAAGTACATATCCCACTAGGAGAGGCTAGAGTAGTAATAAGAACATATTGGGGTCTGCAGACAGGAGAAAAGGACTGGCAATTGGGTCATGGAGTCTCCATAGAATGGAGGCAGAAAAATTATAACACACAAATAGATCCTGACCTAGCAGACAAACTGATTCATCTACAATATTTTGACTGTTTTTCAGACTCTGCCATAAGGAAAGCCATATTAGGACAAGTAGTTAGACATAGGTGTGAATATCCATCAGGACATAACAAGGTAGGATCCCTACAATATTTGGCACTGAAAGCATTAACAACACCAAAAAGGATAAAGCCACCTCTGCCTAGTGTTAAGAAATTAACAGAAGATAGATGGAACAAGCCCCAGAAGATCAGGGGTCACAGAGAGAACCCTACAATGAATGGACATTAGAACTGTTAGAGGAGCTTAAAATTGAAGCTGTTAGACATTTTCCTAGGCCCTGGCTCCAGGGCTTAGGACAGTACATCTATAACAATTATGGGGATACTTGGGAAGGGGTTGAAGCTATAATAAGAATGTTGCAATAACTACTGTTTGTTCATTTCAGAATTGGGTGTCAACATAGCAGAATAGGCATTATACCAGGGAGAAGAGGCAGAAATGGAGCTGGTAGATCCTAACCTAGAGCCCTGGAATCATCCAGGAAGCCAGCCTACAACTGCTTGTAGCAAGTGTTACTGTAAAATATGTTGCTGGCATTGCCAACTATGCTTTCTGAAAAAAGGCTTAGGCCTCTCCTATGGCAGGAAGAAGCGGAAGCACCGACGAGGAACTCCTCAGAGCAGTAAGGATCATCAATATCCTGTACCAGAGCAGTAAGTAATAAGTATATGTAATGTCACCTTTGGAAATTAGTGCAATAGCAGGACTGATAGTAGCGCTAATCTTAGCAATAGTAGTGTGGACTATAGTAGCTATAGAATTTAAGAAAATACTAGGGCAAAGAAAAATAGACAGGTTAGTTAAGAGAATAAGAGAAAGAGCAGAAGACAGTGGAAATGAGAGTGAAGGAGACACAGATGAATTGGCCAAACTTGTGGAAATGGGGAACTTTGATCCTTGGGTTGGTGATAATTTGTAGTGCCTCAGACAACTTGTGGGTTACAGTTTATTATGGGGTTCCTGTGTGGAAAGATGCAGAGACCACCCTATTTTGTGCATCAGATGCCAAAGCACATAAGACAGAAGTGCACAATGTCTGGGCCACACATGCCTGTGTACCCACAGACCCCAACCCCCAAGAAATACACCTGGAAAATGTAACAGAAAATTTTAACATGTGGAAAAATAACATGGTAGAGCAGATGCAGGAGGATGTAATCAGTTTATGGGATCAAAGTCTGAAGCCATGTGTAAAGTTAACTCCTCTCTGCGTTACTTTAAATTGTACCAATGCTAAATGGACCAATGTCAGTATAACCAATGAATCTAACATAATAGGAAATATAACAGATGAAGTAAGAAACTGTTCTTTTAATGTGACCACAGAACTAAGAGATAAGAAGCAGAAGGTCTATGCACTTTTTTATAAGCTTGATATAGTACCAATTGAAGATAATGGGAATAGTAGTGAGTATAGGTTAATAAATTGTAATACTTCAGTCATTAAGCAGGCTTGTCCAAAGATATCCTTTGATCCAATTCCTATACATTATTGTACTCCAGCTGGTTACGCGATTTTAAGGTGTAATGATAAGAATTTCAATGGGACAGGGCCATGTAAAAATGTCAGCTCAGTACAATGCACACATGGAATTAAGCCAGTGGTATCAACTCAATTGCTGTTAAATGGCAGTCTAGCAGAAGAAGAGATAATAATCAGATCTGAAGATCTCACAAACAATGCCAAAAACATAATAGTGCACCTTAATAAATCTGTAGAAATCAATTGTACCAGACCCTCCAACAATACAAGAACAAGTACACATATAGGACCAGGACAAGTATTCTATAGAACAGGAGACATAATAGGAGATATAAGAAAAGCATATTGTGAGATTAATGGAACAAAATGGAATAAAGCTTTAAAACAGGTAGCTGAAAAATTAAAAGAGCACTTTAATAAGACAATAATCTTTCAACCACCCTCAGGAGGAGATCTAGAAATTACAATGCATCATTTTAATTGTAGAGGGGAATTTTTCTATTGCAATACAACACAACTGTTTAATAATACTTGCATAGGAAATGAAACCATGGAGGGGTGTAATGGCACTATCACACTTCCATGCAAGATAAAGCAAATTATAAACATGTGGCAGGGAACAGGACAAGCAATGTATGCTCCTCCCATCAGTGGAAGAATTAATTGTGTATCAAATATTACAGGAATACTATTGACAAGAGATGGTGGTGCTAATAATACGGCTAACGAGACTTTCAGACCTGGAGGAGGAAATATAAAGGACAATTGGAGAAGTGAATTATATAAATATAAAGTAGTACAAATTGAACCACTAGGAATAGCACCCACCAGGGCAAAGAGAAGAGTGGTGGAGAGAGAAAAAAGAGCAGTGGGAATAGGAGCTATGATCTTTGGGTTCTTAGGAGCAGCAGGAAGCACTATGGGCGCGGCGTCAATAACGCTGACGGTACAGGCCAGACAATTATTGTCTGGTATAGTGCAACAGCAAAGCAATTTGCTGAGGGCTATAGAGGCGCAGCAGCATCTGTTGCAACTCACAGTCTGGGGCATTAAACAGCTCCAGGCAAGAGTCCTGGCTGTGGAAAGATACCTAAAGGATCAAAAGTTCCTAGGACTTTGGGGCTGCTCTGGAAAAATCATCTGCACCACTGCTGTGCCCTGGAACTCCACTTGGAGTAATAGATCTTTTGAAGAGATTTGGAACAACATGACATGGATAGAATGGGAGAGAGAAATTAGCAATTACACAAACCAAATATATGAGATACTTACAGAATCGCAGAACCAGCAGGACAGGAATGAAAAGGATTTGTTAGAATTGGATAAATGGGCAAGTCTGTGGAATTGGTTTGACATAACAAAGTGGCTGTGGTATATAAAAATATTTATAATGATAGTAGGAGGTTTAATAGGTCTAAGAATAATTTTTGCTGTGCTTTCTATAGTAAATAGAGTTAGGCAGGGATACTCACCTTTGTCTTTCCAGACCCCTTCCCATCATCAGAGGGAACCCGACAGACCCGAAAGAATCGAAGAAGGAGGTGGCGAGCAAGGCAGAGACAGATCCGTGCGCTTAGTGAGCGGATTCTTAGCACTTGCCTGGGACGATCTACGGAGCCTGTGCCTCTTCAGCTACCACCGCTTGAGAGACTTCATCTTGATTGCAGCGAGGACTGTGGAACTTCTGGGACACAGCAGTCTCAAGGGACTGAGACGGGGGTGGGAAGGCCTCAAATATCTGGGGAATCTTCTGTTATATTGGGGCCAGGAACTAAAAATTAGTGCTATTTCTATACTTAATGCTACAGCAATAGCAGTAGCGGGGTGGACAGATAGGGTTATAGAAGTAGCACAAGGAGCTTGGAGAGCCGTTCTCCACATACCTAGAAGAATCAGACAGGGCTTAGAAAGGGCTTTGCTATAACATGGGAAGCAAGTGGTCAAAAAGTAGCATAGTGGGATGGCCTCAGGTCAGGGAAAAAATAAAGCAAACTCCTCCAGCAACAGAAGGAGTAGGAGCAGTATCTCAAGATCTAGATAAACATGGAGCAGTAACAAGTAGTAATATGAATAATGCTGATTGTGTCTGGCTAGGAGCACAAGAGGAAGAGGGGATAGGCTTTCCAGTCAGGCCGCAGGTACCTTTAAGACCAATGACTTATAAGGAAGCTTTTGACCTTGGCTTCTTTTTAAAAGAAAAGGGGGGACTGGATGGGCTAATTTACTCCAAGAGAAGACAAGAGATCCTTGACTTATGGGTCTATAATACACAAGGCATCTTCCCTGATTGGCATAACTACACACCAGGGCCAGGGATCAGATACCCACTGTGTTTTGGATGGTGCTTCAAGTTAGTACCAGTTGACCCAAGAGAAGTAGAGGAGGACAACAAAGGAGAAAACAACTGCCTGTTACACCCCATGAGCCAGCATGGAATAGAGGACGACGAAAGAGAAGTGCTGATGTGGAAGTTTGACAGTGCCCTAGCACGAAAACACATAGCCCGAGAACTGCATCCAGAGTTCTATAAAGACTGCTGACAAAGAAGTTTCTAACTAGGACTTCCGCTGGGGACTTTCCAGGGGAGGTGTGGCCGGGGCGGAGTTGGGGAGTGGCTAACCCTCAGATGCTGCATAAAAGCAGCCGCTTTTCGCTTGTACTGGGTCTCTCTTGTTAGACCAGGTCGAGCCCGGGAGCTCTCTGGCTAGCAAGGGAACCCACTGCTTAAAGCCTCAATAAAGCTTGCCTTGAGTGC
>01_AE.TH.1993.93TH057.AB253424
TGGATGGGCTAATTTACTCCAAGAAAAGACAAGAGATCCTTGACTTATGGGTCTACAATACACAAGGCTTCTTCCCTGATTGGCACAACTACACACCAGGGCCAGGGATCAGATACCCACTGTGTTTTGGATGGTGCTTCAAGCTAGTACCAGTTGACCCAAGAGAAGTAGAGGAGGACAACAAAGGAGAAAACAACTGCCTGTTACACCCCCTGAGCCAGCATGGAATAGAGGACGAAGAAAGAGAAGTGCTGATGTGGAAGTTTGACAGTGCCCTAGCACGAAAACACACAGCCCGAGAACTGCATCCAGAGTACTATAAAGACTGCTGACAAAGAAGTTTCTAACTAGGACTTCCGCTGGGGACTTTCCAGGGGAGGTGTGGCCGGGGCGGAGTTGGGGAGTGGCTAACCCTCAGATGCTGCATAAAAGCAGCCGCTTTTCGCTTGTACGAGGTCTCTCTTGTTAGACCAGGTCGAGCCCGGGAGCTCTCTGGCTAGCAAGGGAACCCACTGCTTAAAGCCTCAATAAAGCTTGCCTTGAGTGCTTAAAGTGGTGTGTGCCCGTCTGTGTTAGGACTCTGGTAACTAGAGATCCCTCAGACCACTCTAGATTGAGTAAAATCTCTAGCAGTGGCGCCCGAACAGGGACCTGAAAGCGAAAGTTAATAGGGACTCGAAAGCGAAAGTTCCAGAGAAGTTCTCTCGACGCAGGACTCGGCTTGCTGAGGTGCACACAGCAAGAGGCGAGAGCGGCGACTGGTGAGTACGCCAAATTTTGACTAGCGGAGGCTAGAAGGAGAGAGATGGGTGCGAGAGCGTCAGTATTAAGTGGGGGAAAATTAGATGCATGGGAAAAAATTCGGTTACGGCCAGGGGGAAGAAAAAAATATAAGCTGAAACATTTAGTATGGGCAAGCAGAGAGTTAGAAAGATTCGCACTTAACCCTGGCCTTTTAGAAACAGCAGAAGGATGTCAACAATTAATAGAACAGTTACAGTCAACTCTCAAGACAGGATCAGAAGAACTTAAATCATTATTTAATACAATAGCAACCCTCTGGTGCGTACACCAAAAGATAGAGGTAAAAGACACCAAGGAAGCTTTAGATAAAATAGAGGAAGTACAAAAGAAGAGCCAGCAAAAAACACAGCAGGCAGCAGCTGGCACAGGAAGCAGCAGCAAAGTCAGCCAAAATTACCCTATAGTGCAAAATGCACAAGGGCAAATGGTACATCAGCCTGTATCACCTAGAACTTTGAATGCATGGGTGAAAGTAGTAGAAGAAAAGGGTTTTAATCCAGAGGTAATACCCATGTTCTCAGCATTATCAGAGGGAGCCACCCCACAAGATTTAAATATGATGCTAAATATAGTGGGGGAACATCAGGCAGCAATGCAAATGTTAAAAGAAACCATTAATGAGGAAGCTGCAGAATGGGATAGGGTACACCCGGTACATGCAGGGCCTATTCCACCAGGCCAGATGAGGGAACCAAGGGGAAGTGACATAGCAGGAACTACTAGTACCCTTCAAGAACAAATAGGATGGATGACAAACAATCCACCTATCCCAGTGGGAGACATCTATAAAAGGTGGATAATCCTGGGATTAAATAAAATAGTAAGAATGTATCGCCCTGTTAGCATTTTGGACATAAGACAAGGGCCAAAAGAACCCTTCAGAGACTATGTAGATAGGTTCTATAAAACTCTCAGAGCGGAACAAGCTACACAGGAGGTAAAAAACTGGATGACAGAAACCTTGCTAGTCCAAAATGCGAATCCAGACTGTAAGTCCATTTTAAAATCATTAGGAACAGGAGCTACATTAGAAGAAATGATGACAGCATGCCAGGGAGTGGGAGGACCTAGCCATAAGGCAAGGGTTTTGGCTGAGGCAATGAGCCATGCTCAACATGCAAATATAATGATGCAGAGAGGCAATTTTAAGGGCCAGAAAAGAATTAAGTGCTTCAACTGTGGCAAAGAAGGACACCTAGCCAGAAATTGCAGGGCCCCTAGAAAAAAGGGTTGTTGGAAATGTGGGAAGGAGGGCCATCAAATGAAAGACTGCACTGAGAGACAGGCTAATTTTTTAGGGAAATTTTGGCCTTCCAACAAGGGAAGGCCGGGAAATTTTCCTCAGAGCAGACCAGAGCCAACAGCCCCGCCAGCAGAAAACTGGGGGATGGGGGAAGAGACAACCTCCTTACTGAAGCAGGAGCAGAAAGACAAGGAACATCATCCTCCTTTAGTTTCCCTCAAATCACTCTTTGGCAACGACCCCTCGTCACAGTAAAAATAGGAGGACAGCTGAAAGAAGCTCTCTTAGATACAGGAGCAGATGATACAGTATTAGAAGATATAAATTTGCCAGGAAAATGGAAACCAAAAATGATAGGGGGAATTGGAGGTTTTATCAAGGTAAGGCAATATGATCAGATACTTATAGAAATTTGTGGAAAAAAGGCTATAGGTACAGTGTTAGTAGGACCTACACCTGTCAACATAATTGGACGAAATATGTTGACTCAGATTGGTTGTACTTTAAATTTCCCAATTAGTCCTATTGACACTGTACCAGTAACATTAAAGCCAGGAATGGATGGACCAAAGGTTAAACAGTGGCCATTGACAGAAGAAAAAATAAAAGCATTAACAGAAATTTGTAAAGAGATGGAAGAGGAAGGAAAAATCTCAAAAATTGGGCCTGAAAATCCATACAATACTCCAGTATTTGCTATAAAGAAAAAGGACAGCACCAAATGGAGGAAATTAGTAGATTTCAGAGAGCTCAATAAAAGAACTCAGGACTTTTGGGAAGTTCAATTAGGAATACCGCACCCAGCAGGTTTAAAAAAGAAAAAATCAGTAACAGTACTGGATGTGGGAGATGCATATTTTTCAGTTCCTTTAGATGAAAGCTTTAGAAAGTATACTGCATTCACCATACCTAGTATAAACAATGAGACACCAGGAATCAGATATCAGTACAATGTGTTGCCACAGGGTTGGAAAGGATCACCGGCAATATTCCAGAGTAGCATGACAAAAATCTTAGAGCCCTTTAGAATAAAAAATCCAGAAATGGTTATCTATCAATACATGGATGACTTGTATGTAGGATCTGATTTAGAAATAGGGCAGCACAGAACAAAAATAGAGGAGCTAAGAGCTCATCTATTGAGCTGGGGATTTACTACACCAGACAAAAAGCATCAGAAGGAACCTCCATTCCTTTGGATGGGATATGAACTCCATCCTGACAGATGGACAGTCCAGCCTATAGAACTGCCAGAAAAAGACAGCTGGACTGTCAATGATATACAGAAATTAGTGGGAAAACTAAATTGGGCAAGTCAAATTTATGCAGGGATTAAGGTAAAGCAACTGTGTAAACTCCTCAGGGGAACTAAAGCACTAACAGACATAGTACCACTGACTGAAGAAGCAGAATTAGAGTTGGCAGAGAACAGGGAGATTCTAAAAACCCCTGTGCATGGAGTATATTATGACCCATCAAAAGACTTAGTAGCAGAAGTACAGAAACAAGGGCAGGACCAATGGACATATCAAATTTATCAAGAGCCATTTAAAAATCTAAAAACAGGAAAATATGCCAGAAAAAGGTCTGCTCACACTAATGATGTAAGACAATTAACAGAAGTGGTGCAAAAAATAGCCACAGAAAGCATAGTAATATGGGGAAAGACCCCTAAATTTAGACTACCCATACAAAGAGAAACATGGGAAACATGGTGGATGGAGTATTGGCAGGCTACCTGGATTCCTGAATGGGAGTTTGTTAATACCCCTCCTCTAGTAAAATTATGGTACCAATTAGAAAAAGACCCCATAGTAGGAGCAGAGACTTTCTATGTAGATGGGGCAGCTAGTAGGGAGACTAAGCTAGGAAAAGCAGGGTATGTCACTGACAGAGGAAGACAAAAGGTAGTTTCCCTAACTGAGACAACAAATCAAAAGACTGAATTACATGCGATCCATTTAGCCTTGCAGGATTCAGGATCAGAAGTAAATATAGTAACAGACTCACAATATGCATTAGGAATCATTCAGGCACAACCAGACAGGAGTGAATCAGAAGTAGTCAACCAAATAATAGAGGAGCTAATAAAAAAGGAAAAGGTCTACCTGTCATGGGTACCAGCACACAAGGGGATTGGAGGAAATGAACAAGTAGATAAATTAGTCAGTTCAGGAATCAGGAAGGTGCTATTTTTAGATGGGATAGATAAGGCTCAAGAAGAACATGAAAGATATCACAGCAATTGGAGAACAATGGCTAGTGATTTTAATTTGCCACCTATAGTAGCAAAGGAAATAGTAGCCAACTGTGATAAATGTCAACTAAAAGGGGAAGCTATGCATGGACAAGTAGACTGCAGTCCAGGGATATGGCAATTAGATTGCACACATCTAGAAGGAAAAGTCATCCTGGTAGCAGTCCACGTGGCCAGTGGATATATAGAAGCAGAAGTTATCCCAGCAGAAACAGGACAGGAGACAGCATACTTTCTGCTAAAATTAGCAGGAAGATGGCCAGTAAAAGTAATACACACAGACAACGGTAGCAATTTCACCAGCGCTGCAGTTAAAGCAGCCTGTTGGTGGGCCAATGTCCGACAGGAATTCGGGATCCCCTACAATCCCCAAAGTCAAGGAGTAGTAGAATCTATGAATAAGGAATTAAAGAAAATCATAGGGCAGGTAAGAGAGCAAGCTGAACACCTTAAGACAGCAGTACAAATGGCAGTATTCATTCACAATTTTAAAAGAAAAGGGGGGATTGGGGGGTACAGTGCAGGAGAAAGAATAATAGACATAATAGCAACAGACATACAAACTAAAGAATTACAAAAACAAATTACAAAAATTCAAAATTTTCGGGTTTATTACAGGGACAGCAGAGACCCAATTTGGAAAGGACCAGCAAAACTACTCTGGAAAGGTGAAGGGGCAGTAGTAATACAAGACAATAGTGATATAAAAGTAGTCCCAAGAAGAAAAGCAAAGATCATTAGGGATTATGGAAAACAGATGGCAGGTGATGATTGTGTGGCAGGTAGACAGGATGAGGATTAGAACATGGAACAGTTTAGTAAAACACCATATGTATATCTCAAAGAAAGCTAAAAAGTGGTTTTATAGACATCATTATGAAAGCCAGCATCCAAAGGTAAGTTCAGAAGTACATATCCCACTAGGAGAGGCTAGATTAGTAATAAGAACATATTGGGGTCTGCAGACAGGAGAAAAGGACTGGCAATTGGGTCATGGAGTCTCCATAGAATGGAGGCAGAGAAACTATAGCACACAAATAGATCCTGATCTAGCAGACCGACTGATTCATCTACAATATTTTGACTGTTTTTCAGACTCTGCCATAAGGAGAGCCATATTAGGACAAGTAGTTAGACGTAGGTGTGAATATCCATCAGGACATAACAAGGTAGGCTCCCTACAATATTTGGCACTGAAAGCATTAACAACACCAAAAAGGATAAGGCCACCTCTGCCTAGTGTTAAGAAATTAACAGAAGACAGATGGAACAAGCCCCAGAAGATCTGGGGCCACAGAGAGAACCCCACAATGAATGGACATTAGAACTGTTAGAGGAGCTTAAAAATGAAGCTGTTAGACATTTTCCTAGGCCCTGGCTCCATGGCTTAGGACAGTACATCTATAACAATTATGGGGATACTTGGGAAGGAGTTGAAGCTATAACAAGAATTTTGCAACAATTACTGTTTGTTCATTTCAGAATTGGGTGTCAACATAGCAGAATAGGCATTATGCCAGGGAGAAGAGGCAGGAATGGAGCTGGTAGATCCTAACCTAGAGCCCTGGAAGCATCCGGGAAGTCAGCCTTCAACTGCTTGTAGCAAGTGTTACTGTAAAATATGTTGCTGGCATTGCCAACTATGCTTTCTGAAAAAAGGCTTAGGCATCTCCTATGGCAGGAAGAAGCGGAAGCACCGACGAGGAACTCCTCAGAGCCGTAAGGATCATCAACATCCTATACCAGAGCAGTAAGTAATAAGTATATGTAATGTCACCTTTGGAAATTAGTGCAATAGTAGGACTGATAGTAGCTATAATCTTAGTAATAGTAGTGTGGACTATAGTAGCTATAGAATTTAAGAAAATACTAAGGCAAAGAAAAATAGACAGGTTAGTTAAGAGAATAAGAGAAAGAGCAGAAGACAGTGGAAATGAGAGTGAAGGAGACACAGATGAATTGGCCAAACTTGTGGAAATGGGGGACTTTGATCCTTGGGTTGGTGATAATTTGTAGTGCCTCAGACAACTTGTGGGTTACAGTTTATTATGGGGTTCCTGTGTGGAAAGATGCAGATACCACCCTATTTTGTGCATCAGATGCCAAAGCACATGAGACAGAAGTGCACAATGTCTGGGCCACACATGCCTGTGTACCCACAGACCCCAACCCACAAGAAATACACCTGGAAAATGTAACAGAAAATTTTAACATGTGGAAAAATAACATGGTAGAGCAGATGCAGGAGGATGTAATCAGTTTATGGGATCAAAGTCTACAGCCATGTGTAAAGTTAACTCCTCTCTGCGTTACTTTACATTGTACCACTGCTAAATTGACCAATGTCACTAACATAACCAATGTCCCTAACATAGGAAATATAACAGATGAAGTAAGAAACTGTTCTTTTAATATGACCACAGAAATAAGAGATAAGAAGCAGAAGGTCCATGCACTTTTTTATAAGCTTGATATAGTACAAATTGAAGATAAGAATGATAGTAGTAAGTATAGGTTAATAAATTGTAATACTTCAGTCATTAAGCAGGCTTGTCCAAAGATATCCTTTGATCCAATTCCTATACACTATTGTACTCCAGCTGGTTATGTGATTTTAAAGTGTAATGATAAGAATTTCAATGGGACAGGGCCATGTAAAAATGTCAGCTCAGTACAATGCACACATGGAATTAAGCCAGTGGTATCAACTCAATTGCTGTTAAATGGCAGTCTAGCAGAAGAAGAGATAATAATCAGATCTGAAAATCTCACAAACAATGCCAAAACCATAATAGTGCACCTTAATAAATCTGTAGAAATCAATTGTACCAGACCCTCCAACAATATGAGAACAAGTATGCGTATAGGACCAGGACAAGTATTCTATAGAACAGGAAGCATAACAGGAGATATAAGAAAAGCATATTGTGAGATTAATGGAACAAAATGGAATAAAGTTTTAAAACAGGTAACTGAAAAATTAAAAGAGCACTTTAATAATAAGACAATAATCTTTCAACCACCCTCAGGAGGAGATCTAGAAATTACAATGCATCATTTTAATTGTAGAGGGGAATTTTTCTATTGCAATACAACACAACTGTTTAATAATACTTGCATAGGAAATGAAACCATGAAGGGGTGTAATGGCACTATCACACTTCCATGCAAGATAAAGCAAATTATAAACATGTGGCAGGGAACAGGACAAGCAATGTATGCTCCTCCCATCGATGGAAAAATTAATTGTGTATCAAATATTACAGGAATACTATTGACAAGAGATGGTGGTGCTAATAATACGAGTAACGAGACCTTCAGACCTGGAGGAGGAAATATAAAGGACAATTGGAGAAGTGAATTATATAAATATAAAGTAGTACAAATTGAACCACTAGGAATAGCACCCACCAGGGCAAAGAGAAGAGTGGTGGAGAGAGAAAAAAGAGCAGTGGGAATAGGAGCTATGATCTTTGGGTTCTTAGGAGCAGCCGGAAGCACTATGGGCGCGGCGTCAATAACGCTGACGGTACAGGCCAGACAATTATTGTCTGGTATAGTGCAACAGCAAAGCAATTTGCTGAGGGCTATAGAGGCGCAGCAGCATCTGTTGCAACTCACAGTCTGGGGCATTAAACAGCTCCAGGCAAGAGTCCTGGCTGTGGAAAGATACCTAAAGGATCAAAAGTTCCTAGGACTTTGGGGCTGCTCTGGAAAAATCATCTGCACCACTGCTGTGCCCTGGAACTCCACTTGGAGTAATAAATCTTTTGAAGAGATTTGGAACAACATGACATGGATAGAATGGGAGAGAGAAATTAGCAATTACACAAACCAAATATATGAGATACTTACAGAATCGCAGAACCAGCAGGATAGGAATGAAAAGGATTTGTTAGAATTGGATAAATGGGCAAGTCTGTGGAATTGGTTTGACATAACAAATTGGCTGTGGTATATAAAAATATTTATAATGATAGTAGGAGGTTTAATAGGTTTAAGAATAATTTTTGCTGTGCTTTCTATAGTGAATAGAGTTAGGCAGGGATACTCACCTTTGTCTTTCCAGACCCCTATCCATCATCAGAGGGAACCCGACAGACCCGAAAGAATCGAAGAAGGAGGTGGCGAGCAAGGCAGAGACAGATCCGTGCGATTAGTGAGCGGATTCTTATCACTTGCCTGGGACGATCTACGGAGCCTGTGCCTCTTCAGCTACCACCGCTTGAGAGACTTCATCTTGATTGCAACGAGGACTGTGGAACTTCTGGGACACAGCAGTCTCAAGGGACTGAGACGGGGGTGGGAAGGCCTCAAATATCTGGGGAATCTTCTGTTATATTGGGGCCAGGAACTAAAAATTAGTGCTATTTCTTTGCTTAATACTACAGCAATAGCAGTAGCGGGGTGGACAGATAGGGTTATAGAAGTAGCACAAGGAGCTTGGAGAGCCATTCTCCACATACCTAGAAGAATCAGACAGGGCTTAGAAAGGACTTTGCTATAACATGGGAGGCAAGTGGTCAAAAAGTAGCATAGTGGGATGGCCTCAGGTCAGGGAAAAAATAAAGCAAACTCCTCCAGCAGCAGAAGGAGTGGGAACAGTATCTCAAGATCTAGATAAACATGGAGCAGTAACAAGTAGTAATATGAATAATGATGATTGTGTCTGGCTGGGAGCACAAGAGGAAGAGGAGGTAGGCTTTCCAGTCAGGCCGCAGGTACCTCTAAGACCAATGACTTATAAGGGAGCTTTTGATCTTAGCTTCTTTTTAAAAGAAAAGGGGGGACTGGATGGGCTAATTTACTCCAAGAAAAGACAAGAGATCCTTGACTTATGGGTCTACAATACACAAGGCTTCTTCCCTGATTGGCACAACTACACACCAGGGCCAGGGATCAGATACCCACTGTGTTTTGGATGGTGCTTCAAGCTAGTACCAGTTGACCCAAGAGAAGTAGAGGAGGACAACAAAGGAGAAAACAACTGCCTGTTACACCCCCTGAGCCAGCATGGAATAGAGGACGAAGAAAGAGAAGTGCTGATGTGGAAGTTTGACAGTGCCCTAGCACGAAAACACACAGCCCGAGAACTGCATCCAGAGTACTATAAAGACTGCTGACAAAGAAGTTTCTAACTAGGACTTCCGCTGGGGACTTTCCAGGGGAGGTGTGGCCGGGGCGGAGTTGGGGAGTGGCTAACCCTCAGATGCTGCATAAAAGCAGCCGCTTTTCGCTTGTACGAGGTCTCTCTTGTTAGACCAGGTCGAGCCCGGGAGCTCTCTGGCTAGCAAGGGAACCCACTGCTTAAAGCCTCAATAAAGCTTGCCTTGAGTGC
>01_AE.TH.1993.93TH060.AB220946
TGGATGGGCTATTACTCCAAGAGAAGACAAGAGATCCTTGACTTATGGGTCTATAACACACAAGGCTTCTTCCCTGATTGGCAAAACTACACACCAGGGCCAGGGACCAGATACCCACTGTGTTTTGGATGGTGCTTCAAGCTAGTACCAGTTGACCCAAGAGAAGTAGAGGAGGACAACAAAGGAGAAAACAACTGCCTGTTACACCCCATGAGCCAGCATGGAATAGATGACGAAGAAAGAGAAGTGCTGATGTGGAAGTTTGACAGTGCCCTAGCACGAAAACACATAGCCCGAGAACTGCATCCAGAGTACTATAAAGACTGCTGACAAAGAAGTTTCTAACTAGGACTTCCGCTGGGGACTTTCCAGGGGAGGTGTGGCCGGGGCGGAGTTGGGGAGTGGCTAACCCTCAGATGCTGCATAAAAGCAGCCGCTTTTCGCTTGTACGTGGTCTCTCTTGTTAGACCAGGTCGAGCCCGGGAGCTCTCTGGCTAGCAAGGGAACCCACTGCTTAAAGCCTCAATAAAGCTTGCCTTGAGTGCTTAAAGTGGTGTGTGCCCGTCTGTGTTAGGACTCTGGTAACTAGAGATCCCTCAGACCACTCTAGACTGAGTAAAAATCTCTAGCAGTGGCGCCCGAACAGGGACTTGAAAGCGAAAGTTAATAGGGACTCGAAAGCGAAAGTTCCAGAGAAGTTCTCTCGACGCAGGACTCGGCTTGCTGAGGTGCACACAGCAAGAGGCGAGAGCGGCGGCTGGTGAGTACGCCAAATTTTGACTAGCGGAGGCTAGAAGGAGAGAGATGGGTGCGAGAGCGTCAGTATTAAGTGGGGGAAAATTAGATACATGGGAAAAAATTCGGTTACGGCCAGGGGGAAGAAAAAAATATAGGATGAAACATTTAGTATGGGCAAGCAGAGAGTTAGAAAGATTCATACTTAACCCTGGCCTTTTAGAAACAGCAGAAGGATGTCAACAAATAATAGAACAGTTACAGTCAACTCTCAAGACAGGATCAGAAGAACTTAAATCATTATTTAATACAGTAGCAGTCCTCTGGTGCGTACACCAAAGGATAGAGGTAAAAGACACCAAGGAAGCTTTAGATAAAATAGAGGAAGTACAAAAGAAGAGCCAGCAAAAGACACAGCAGGCAGCAGCTGGCACAGGAAACAGCAGCAAAGTCAGCCAAAATTACCCTATAGTGCAAAATGCACAAGGACAAATGGTACATCAGCCTTTATCACCTAGAACTTTGAATGCATGGGTGAAAGTAGTAGAAGAAAAGGGTTTTAACCCAGAAGTAATACCCATGTTCTCAGCATTATCAGAGGGAGCCACCCCACAAGATTTAAATATGATGCTAAATATAGTGGGGGGACACCAGGCAGCAATGCAAATGTTAAAAGAAACCATCAATGAGGAAGCTGCAGAATGGGATAGGGTACACCCAGTACATGCAGGGCCTATTCCACCAGGCCAGATGAGGGAACCAAGGGGAAGTGACATAGCAGGAACTACTAGTACCCTTCAAGAACAAATAGGATGGATGACAAACAATCCACCTATCCCAGTGGGAGACATCTATAAAAGGTGGATAATCCTGGGATTAAATAAAATAGTAAGAATGTATAGCCCTGTTAGCATTTTGGACATAAGACAAGGGCCAAAAGAACCCTTCAGAGACTATGTAGATAGGTTCTATAAAACTCTCAGAGCGGAACAAGCTACACAGGAGGTAAAAAACTGGATGACAGAAACCTTGCTAGTCCAAAATGCGAATCCAGACTGTAAGTCCATTTTAAAAGCATTAGGAACAGGAGCTACATTAGAAGAAATGATGACAGCATGCCAGGGAGTGGGAGGACCTAGCCATAAAGCAAGGGTTTTGGCTGAGGCAATGAGCCAAGCACAACATGCAAATATAATGATGCAGAGAGGCAATTTTAAGGGCCAGAAAAGAATTAAGTGCTTCAACTGTGGCAAAGAAGGACACCTAGCCAGAAATTGCAGGGCCCCTAGAAAAAAGGGCTGTTGGAAATGTGGGAAGGAAGGACATCAAATGAAAGACTGCACTGAGAGACAGGCTAATTTTTTAGGGAAAATTTGGCCTTCCAACAAGGGAAGGCCAGGGAATTTTCCTCAGAGCAGACCAGAGCCAACAGCCCCACCAGCAGAAAACTGGGGGATGGGGGAAGAGACAACCTCTTTACTGAAGCAGGAGCAGAAAGACAAGGAGAATCCTCCTCCTTCAGTTTCCCTCAAATCACTCTTTGGCAACGACCCCTTGTCACAGTAAAAATAGGAGGACAGCTGAAAGAAGCTCTATTAGATACAGGAGCAGATGATACAGTATTAGAAGATATAAATTTGCCAGGAAAATGGAAACCAAAAATGATAGGGGGAATTGGAGGTTTTATCAAGGTAAGGCAATATGATCAGATACTTATAGAAATTTGTGGAAAAAAGGCTATAGGTACAGTATTAGTAGGACCTACACCTGTCAACATAATTGGACGAAATATGTTGACTCAGATTGGTTGTACTTTAAATTTCCCAATTAGTCCTATTGACACTGTACCAGTAACATTAAAGCCAGGAATGGATGGACCAAAGGTTAAACAGTGGCCATTGACAGAAGAAAAAATAAAAGCGTTAACAGAAATTTGTAAAGAGATGGAAGAGGAAGGAAAAATCTCAAAAATTGGGCCTGAAAATCCATACAATACTCCAGTATTTGCTATAAAGAAAAAGGACAGCACCAAATGGAGGAAATTAGTAGATTTCAGAGAGCTCAATAAAAGAACTCAGGACTTTTGGGAAGTTCAATTAGGAATACCGCATCCAGCAGGTTTAAAAAAGAAAAAATCAGTAACAGTACTGGATGTGGGAGATGCATATTTTTCAGTTCCTTTAGATGAAAGCTTTAGAAAGTATACTGCATTCACCATACCTAGTATAAACAATGAGACACCAGGAATCAGATATCAGTACAATGTGCTGCCACAGGGATGGAAAGGATCACCGGCAATATTCCAGAGTAGCATGACAAAAATCTTAGAGCCCTTTAGAATAAAAAATCCAGAAATAGTTATCTATCAATACATGGATGACTTGTATGTAGGATCTGATTTAGAAATAGGGCAGCACAGAACAAAAGTAGAGGAGCTAAGAGCTCATCTATTGAGCTGGGGATTTACTACACCAGACAAAAAGCATCAGAAGGAACCTCCATTCCTTTGGATGGGATATGAACTCCATCCTGACAGATGGACAGTCCAGCCTATAAAACTGCCAGAAAAAGACAGCTGGACTGTCAATGATATACAGAAATTAGTGGGAAAACTAAATTGGGCAAGTCAAATTTATGCAGGGATTAAGGTAAAGCAACTGTGTAAACTCCTCAGGGGAGCTAAAGCACTAACAGACATAGTACCACTGACTGAAGAAGCAGAATTAGAGTTGGCAGAGAACAGGGAGATTCTAAAAACCCCTGTGCATGGAGTATATTATGACCCATCAAAAGACTTAGTAGCAGAAGTACAAAAACAAGGGCAGGACCAATGGACATATCAAATTTATCAAGAGCCATTTAAAAATCTAAAAACAGGAAAATATGCCAGAAAAAGGTCTGCTCACACTAATGATGTAAGACAATTAACAGAAGTGGTGCAAAAAATAGCCACAGAAAGCATAGTAATATGGGGAAAGACCCCTAAATTTAGACTACCCATACAAAGAGAAACATGGGAAACATGGTGGACGGAGTATTGGCAGGCTACCTGGATTCCTGAATGGGAGTTTGTTAATACCCCTCCTCTAGTAAAATTATGGTACCAATTAGAAAAAGACCCCATAGTAGGAGCAGAGACTTTCTATGTAGATGGGGCAGCTAGTAGGGAGACTAAGCTAGGAAAAGCAGGATATGTCACTGACAGAGGAAGACAAAAGGTAGTTTCCCTAACTGAGACAACAAATCAAAAGACTGAATTACATGCGATCCATTTAGCCTTGCAGGATTCAGGATCAGAAGTAAATATAGTAACAGACTCACAATATGCATTAGGAATCATTCAGGCACAACCAGACAGGAGTGAATCAGAAGTAGTCAACCAAATAATAGAGGAGCTAATAAAAAAGGAAAAGGTCTACCTGTCATGGGTACCAGCACACAAGGGGATTGGAGGAAATGAACAAGTAGATAAATTAGTCAGTTCAGGAATCAGGAAGGTGCTATTTTTAGATGGGATAGACAAGGCTCAAGAAGAACATGAAAGATATCACAGCAATTGGAGAACAATGGCTAGTGATTTTAATTTGCCACCTATAGTAGCAAAGGAAATAGTAGCCAACTGTGATAAATGTCAGCTAAAAGGGGAAGCTATGCATGGACAAGTAGACTGCAGTCCAGGGATATGGCAATTAGATTGCACACATCTAGAAGGAAAAGTCATCCTGGTAGCAGTCCACGTGGCCAGTGGATATATAGAAGCAGAAGTTATCCCAGCAGAAACAGGACAGGAGACAGCATACTTTCTGCTAAAATTAGCAGGAAGATGGCCAGTAAAAGTAATACACACAGACAACGGTAGCAATTTCACCAGCGCTGCAGTTAAAGCAGCCTGTTGGTGGGCCAATGTCCGACAGGAATTCGGGATCCCCTACAATCCCCAAAGTCAAGGAGTAGTAGAATCTATGAATAAGGAATTAAAGAAAATCATAGGGCAGATAAGAGAGCAAGCTGAACACCTTAAGACAGCAGTACAAATGGCAGTATTCATTCACAATTTTAAAAGAAAAGGGGGGATTGGGGGGTACAGTGCAGGGGAAAGAATAATAGACATAATAGCAACAGACATACAAACTAAAGAATTACAAAAACAAATTACAAAAATTCAAAATTTTCGGGTTTATTACAGGGACAGCAGAGACCCAATTTGGAAAGGACCAGCAAAACTACTCTGGAAAGGTGAAGGGGCAGTAGTAATACAAGACAATAGTGATATAAAAGTAGTACCAAGAAGAAAAGCAAAGATCATTAGGGATTATGGAAAACAGATGGCAGGTGATGATTGTGTGGCAGGTAGACAGGATGAGGATTAGAACATGGAACAGTTTAGTAAAACATCATATGTATATCTCAAAGAAAGCTAAAAAGTGGTTTTATAGACATCATTATGAAAGCCAGCATCCAAAGGTAAGTTCAGAAGTACATATCCCACTAGGAGAGGCTAGATTAGTAATAAGAACATATTGGGGTCTGCAGACAGGAGAAAAGGACTGGCAATTGGGTCATGGAGTCTCCATAGAATGGAGGCAGAGAACATATAGCACACAAATAGATCCTGACCTAGCAGACCAACTGATTCATCTACAATATTTTGACTGTTTTTCAGACTCTGCCATAAGGAGAGCCATATTAGGACAAGTAGTTAGACGTAGGTGTGAATATCCATCAGGACATAACAAGGTAGGATCCCTACAATATTTGGCATTGAAAGCATTAACAACACCAAAAAGGATAAGGCCACCTCTGCCTAGTGTTAAGAAATTAACAGAAGATAGATGGAACAAGCCCCAGAAGATCAGGGACCACAGAGAGTACCCTACAATGAATGGACATTAGAACTGTTAGAGGAGCTTAAAAATGAAGCTGTTAGACACTTTCCTAGGCCCTGGCTCCATGGCTTAGGACAGTACATCTATAACAATTATGGGGATACTTGGGAAGGGGTTGAAGCTATAATAAGAATGATGCAACAATTACTGTTTGTTCATTTCAGAATTGGGTGTCAACATAGCAGAATAGGCATTATACCAGGGAGAAGAGGCAGGAATGGAGCTGGTAGATCCTAACCTAGAGCCCTGGAATCATCCGGGAAGTCAGCCTACAACTGCTTGTAGCAAGTGTTACTGTAAAATATGTTGCTGGCATTGCCAACTATGCTTTCTGAAAAAAGGCTTAGGCATCTCCTATGGCAAGAAGAAGCGGAAGCACCGACGAGGAACTCCTCAGAGCAGTAAGGATCATCAATATCCTATACCAAAGCAGTAAGTAATAAGTATATGTAATGACACCTTTGGAAATTAGTGCAATAGTAGGACTGATAGTAGCGCTAATCTTAGCAATAGTAGTGTGGACTATAGTAGCTATAGAATTTAAGAAAATACTAAGGCAAAGAAAAATAGACAGGTTAGTTAAGAGAATAAGAGAAAGAGCAGAAGACAGTGGAAATGAGAGTGAAGGAGACACAGATGAATTGGCCAAACTTGTGGAAATGGGGGACTTTGATCCTTGGGTTGGTGATAATTTGTAGTGCCTCAGACAACTTGTGGGTTACAGTTTATTATGGGGTTCCTGTGTGGAGAGATGCAGATACCACCCTATTTTGTGCATCAGATGCCAAAGCACATGAGACAGAAGTGCACAATGTCTGGGCCACACATGCCTGTGTACCCACAGACCCCAACCCACAAGAAATACACCTGGAAAATGTAACAGAAAATTTTAACATGTGGAAAAATAACATGGTAGAGCAGATGCAGGAGGATGTAATCAGTTTATGGGATCAAAGTCTAAAGCCATGTGTAAAGTTAACTCCTCTCTGCGTTACTTTAAATTGTACCAATGCTAAAGTGACCAATGCAACCCATCTCTCTAACACAATAGGAAATATAACAGATGAAGTAAGAAACTGTTCTTTTAATATGACCACAGAACTAAGAGATAAGCAGCAGAAGGTCCATGCACTTTTTTATAGGCTTGATATAGTACCAATTGAAGATAATAGTAATAATAGTAAGTATAGGTTAATAAATTGTAATACTTCAGTCATTAAGCAGGCTTGTCCAAAGATATCCTTTGATCCAATTCCTATACATTATTGTACTCCAGCTGGTTATGCGATTTTAAAGTGTAATGATAAGAATTTCAATGGGACAGGGCCATGTAAAAATGTCAGCTCAGTACAATGCACACATGGAATTAAGCCAGTGGTATCAACTCAATTGCTGTTAAATGGCAGTCTAGCAGAAGAAGAGATAATAATCAGATCTGAAAATCTCACAAACAATGCCAAAACCATAATAGTGCACCTTAATAAATCTGTAGAAATCAATTGTACCAGACCCTCCAACAATACAAGAACAAGTATAGCTATAGGACCAGGACAAGTATTCTTTAGAGCAGGAGAGATAATAGGAGATATAAGAAAAGCATATTGTGAGATTAATGGAACAAAATGGAATAAAGTTTTAAAACAGGTAACTGAAAGATTAAAAGAGCACTTTAATAAGACAATAATCTTTCAACCACCCTCAGGAGGAGATTTAGAAATTACAATGCATCATTTTAATTGTAGAGGGGAATTTTTCTATTGCAATACAACAAAATTGTTTAATAACACTTGCATAAGAAATGAAACCATGAAGGGGTGTAATGACACTATCATACTTCCATGCAAGATAAAGCAAATTATAAACATGTGGCAGGGAGTAGGACAAGCAATGTATGCTCCTCCCATCCGTGGAAGTATTAATTGTGTATCAAATATTACAGGAATACTATTGACAAGAGATGGTGGTGCTAATAATATGAGTAATGAGACCTTCAGACCTGGAGGAGGAAATATAAAGGACAATTGGAGAAGTGAATTATATAAATATAAAGTAGTACAAATTGAACCACTAGGAATAGCACCCACCAGGGCAAAGAGAAGAGTGGTGGAGAGAGAAAAAAGAGCAGTGGGAATAGGAGCTATGATCTTTGGGTTCTTAGGAGCAGCAGGAAGCACTATGGGCGCGGCGTCAATAACGCTGACGGTACAGGCCAGACAATTATTGTCTGGTATAGTGCAACAGCAAAGCAATTTGCTGAGGGCTATAGAGGCGCAGCAGCATCTGTTGCAACTCACAGTCTGGGGCATTAAACAGCTCCAGGCAAGAGTCCTGGCTGTGGAAAGATACCTAAAGGATCAAAAGTTCCTAGGACTTTGGGGCTGCTCTGGAAAAATCATCTGCACCACTGCTGTGCCCTGGAACTCCACTTGGAGTAATAGATCTTATGAAGAGATTTGGAACAACATGACATGGATAGAATGGGAGAGAGAAATTAGCAATTACACAAACCAAATATATGAGATACTTACAAAATCGCAGGACCAGCAGGACAGGAATGAAAAGGATTTGTTAGAATTGGATAAATGGGCAAGTCTGTGGAGTTGGTTTGACATAACAAAGTGGCTGTGGTATATAAGAATATTTATAATGATAGTAGGAGGTTTAATAGGTTTAAGAATAATTTTCGCTGTGCTTTCTATAGTGAATAGAGTTAGGCAGGGATACTCACCTTTGTCTTTCCAGACCCCTATCCATCATCAGAGGGAACCCGACAGACCCGAAAGAATCGAAGAAGAAGGTGGCGAGCAAGGCAGAGACAGATCCGTGCGATTAGTGAGCGGATTCTTTTCTCTTGCCTGGGACGATCTACGGAGCCTGTGCCTCTTCAGCTACCACCGCTTGAGAGACTTCATCTCGATTGCAGCGAGGACTGTGGAACTTCTGGGACACAGCAGTCTCAAGGGACTGAGACGGGGGTGGGAAGGCCTCAAATATCTGGGGAACCTTCTGATATATTGGGGCCAGGAACTAAAAATTAGTGCTATTTCTTTGCTTGATGCTATAGCAATAGCAGTAGCGGGGTGGACAGATAGGGTTATAGGAGTAGCACAAGGAGCTTGGAGAGCCATTCTCCACATACCTAGAAGAATCAGACAGGGCTTAGAAAGGGCTTTGCTATAACATGGGAAGCAAGTGGTCAAAAAGTTGGCCTCAGGTCAGGGAAAAAATAAGGCAAACTCCAGCAACAGAAGGAGTAGGAGCAGTATCTCAAGATCTAGATAAACATGGAGCAGTAACAAGTAGTAATATGAATAATGCTGATTGTGTCTGGCTGAGAGCACAAGAGGAAGAGGAGGTAGGCTTTCCAGTCAGACCGCAGGTACCTCTAAGACCAATGACTTTTAAAGAAGCTTTTGACCTTAGCTTCTTTTTAAAAGAAAAGGGGGGACTGGATGGGCTGATTTACTCCAAGAGAAGACAAGAGATCCTTGACTTATGGGTCTATAACACACAAGGCTTCTTCCCTGATTGGCAAAACTACACACCAGGGCCAGGGACCAGATACCCACTGTGTTTTGGATGGTGCTTCAAGCTAGTACCAGTTGACCCAAGAGAAGTAGAGGAGGACAACAAAGGAGAAAACAACTGCCTGTTACACCCCATGAGCCAGCATGGAATAGATGACGAAGAAAGAGAAGTGCTGATGTGGAAGTTTGACAGTGCCCTAGCACGAAAACACATAGCCCGAGAACTGCATCCAGAGTACTATAAAGACTGCTGACAAAGAAGTTTCTAACTAGGACTTCCGCTGGGGACTTTCCAGGGGAGGTGTGGCCGGGGCGGAGTTGGGGAGTGGCTAACCCTCAGATGCTGCATAAAAGCAGCCGCTTTTCGCTTGTACGTGGTCTCTCTTGTTAGACCAGGTCGAGCCCGGGAGCTCTCTGGCTAGCAAGGGAACCCACTGCTTAAAGCCTCAATAAAGCTTGCCTTGAGTGC
>01_AE.TH.1993.93TH062.AB220947
TGGATGGGCTAATTTACTCTAAGAGAAGACAAGAGATCCTTGACTTATGGGTCTATCATACACAAGGCTTCTTCCCTGATTGGGACAACTACACACCAGGGCCAGGGATCAGATACCCACTGTGTTTTGGATGGTGCTTCAAGCTAGTACCAGTTGACCCAAAAGAAGTAGAGGAGGACAACAAAGGAGAAAACAACTGCCTGTTACACCCCATGAGCCAGCATGGAATGGATGACGAAGAAAGAGGAGTGCTGATGTGGAAGTTTGACAGTGCCCTAGCACGAAAACACATAGCCCGAGAAATGCATCCAGAGTACTATAAAGACTGCTGACAAAGAAGTTTCTAACTAGGACTTCCGCTGGGGACTTTCCAGGGGAGGTGTGGCCGGGGCGGAGTTGGGGAGTGGTTAACCCTCAGATGCTGCATAAAAGCAGCCGCTTTTCGCTTGTACTGGGTCTCTCTTGTTAGACCAGGTCGAGCCCGGGAGCTCTCTGGCTAGCAAGGGAACCCACTGCTTAAGGCCTCAATAAAGCTTGCCTTGAGTGCTTAAAGTGGTGTGTGCCCGTCTGTGTTAGGACTCTGGTAACTAGAGATCCCTCAGACCACTCTAGACTGAGTAAAAACCTCTAGCAGTGGCGCCCGAACAGGGACTTGAAAGCGAAAGTTAATAGGGACTCGAAAGCGAAAGTTCCAGAGAAGTTCTCTCGACGCAGGACTCGGCTTGCTGAGGTGCACACAGCAAGAGGCGAGAGCGGCGACTGGTGAGTACGCCAAATTTTGACTAGCGGAGGCTAGAAGGAGAGAGATGGGTGCGAGAGCGTCAGTATTAAGTGGGGGAAAATTAGATGCATGGGAAAAGATTCGGTTACGGCCAGGGGGAAAGAAAAAATATCAGCTAAAACATGTAGTATGGGCAAGCAGAGAGTTAGAAAGATTCGCACTTAACCCTGGACTTTTAGAAACAGCAGAAGGATGTCAACAAATAATAGAACAGTTACAGCCAACTCTCAAGACAGGATCAGAAGAACTTAAATCATTATTTAATACAGTAGCAACCCTCTGGTGCGTACACCAAAAGATAGATGTAAAAGACACCAAGGAAGCTTTAGATAAAATAGAGGAAGTACAAAATAAGAGCCAGCAAAAGACACAGCAGGCAGCAACTGGCACAGGAAGCAGCAGCAAAATCAGCCAAAATTACCCTATAGTGCAAAATGCACATGGACAAATGACACATCAGCCTTTATCACCTAGAACTTTGAATGCATGGGTGAAAGTAGTAGAAGAAAAGGGTTTTAACCCAGAAGTAATACCCATGTTCTCAGCATTATCAGAGGGAGCCACCCCACAAGATTTAAATATGATGCTAAATATAGTGGGGGGACACCAGGCAGCAATGCAAATGTTAAAAGAAACCATCAATGAGGAAGCTGCAGAATGGGATAGGGTACACCCAGTACATGCAGGGCCTATTCCACCAGGCCAGATGAGGGAACCAAGGGGAAGTGACATAGCAGGAACTACTAGTACCCTTCAAGAACAAATAGGATGGATGACAAACAATCCACCTATCCCAGTGGGAGACATCTATAAAAGGTGGATAATCCTGGGATTAAATAAAATAGTAAGAATGTATAGCCCTGTTAGCATTTTGGACATAAGACAAGGGCCAAAAGAACCCTTCAGAGACTATGTAGATAGGTTCTATAAAACTCTCAGAGCGGAACAAGCTACACAGGAGGTAAAAAACTGGATGACAGAAACCTTGCTAGTCCAAAATGCGAATCCAGACTGTAAGTCCATTTTAAAAGCATTAGGAACAGGAGCTACATTAGAAGAAATGATGACAGCATGCCAGGGAGTGGGAGGACCTAGCCATAAAGCAAGGGTTTTGGCTGAGGCAATGAGCCAAGCACAACATGCAAGTATAATGATGCAGAGAGGCAATTTTAAGGGCCGGAAAAAAATTAAGTGCTTCAACTGTGGCAGAGAAGGACACCTAGCCAGGAATTGCAGGGCCCCTAGAAAAAAGGGTTGTTGGAAATGTGGAAAGGAAGGACATCAAATGAAAGACTGCACTGAGAGACAGGCTAATTTTTTAGGGAAAATTTGGCCTTCCAACAAAGGAAGGCCGGGGAATTTCCCTCAGAGCAGACCAGAGCCAACAGCCCCACCAGCAGAAAACTGGGGGATGGGGGAAGAGATAACCTCCTCACTGAAGCAGGAGCAGAAAGAACATCCTCCTCCTTCAGTTTCCCTCAAATCACTCTTTGGCAACGACCCCTTGTCACAGTAAAAATAGGAGGACAGCTGAAGGAAGCTCTATTAGATACAGGAGCAGATGATACAGTATTAGAAGATATAAATTTGCCAGGAAAATGGAAACCAAGAATGATAGGGGGAATTGGAGGTTTTATCAAAGTAAGGCAATATGATCAAATACTTATAGAAATTTGTGGGAAGAAAGCTATAGGTACAGTGTTAGTAGGACCCACACCTATCAACATAATTGGACGAAATATGTTGACTCAGATTGGTTGTACTTTAAATTTCCCAATTAGTCCTATTGACACTATACCAGTAACATTAAAGCCAGGAATGGATGGACCAAAGGTTAAACAGTGGCCATTGACAGAAGAAAAAATAAAAGCATTAACAGAAATTTGTAAAGAAATGGAAGAGGAAGGAAAAATCTCAAAAATTGGGCCTGAAAATCCATACAATACTCCAGTATTTGCTATAAAGAAAAAGGACAGCACCAAATGGAGGAAATTAGTAGATTTCAGAGAGCTCAATAAAAGAACTCAGGACTTTTGGGAAGTTCAATTAGGAATACCGCATCCAGCAGGTTTAAAAAAGAAAAAATCAGTAACAGTACTAGATGTGGGAGATGCATATTTTTCAGTTCCTTTAGATGAAAGCTTTAGAAAGTATACTGCATTCACCATACCTAGTATAAACAATGAGACACCAGGAATCAGATATCAGTACAATGTGCTGCCACAGGGATGGAAAGGATCACCAGCAATATTCCAGAGTAGCATGATAAAAATCTTAGAGCCCTTTAGAATAAAAAATCCAGAAATGGTTATCTATCAATACATGGATGACTTATATGTAGGATCTGATTTAGAAATAGGGCAGCACAGAACAAAAATAGAGGAGCTAAGAGCTCATCTATTGAGCTGGGGGTTTACTACACCAGACAAAAAGCATCAGAAGGAACCTCCATTCCTTTGGATGGGATATGAACTCCATCCTGACAGATGGACAGTCCAGCCTATAGAACTGCCAGAAAAAGACAGCTGGACTGTCAATGATATACAGAAATTAGTGGGAAAACTAAATTGGGCAAGTCAAATTTATCCAGGGATTAAGGTAAAGCAACTGTGTAAACTCCTCAGGGGAGCTAAAGCACTAACAGACATAGTACCACTGACTGAAGAAGCAGAATTAGAGTTGGCAGAGAACAGGGAGATTCTAAAAACCCCTGTGCATGGAGTATATTATGACCCATCAAAAGACTTAGTAGCAGAAGTACAGAAACAAGGGCAGGACCAATGGACATATCAAATTTATCAAGAGCCATTTAAAAATCTAAAAACAGGAAAATATGCCAGAAAAAGGTCTGCTCACACTAATGATGTAAGACAATTAACAGAAGTGGTGCAAAAAATAGCCACAGAAAGCATAGTAATATGGGGAAAGACCCCTAAATTTAGACTACCCATACAAAGAGAAACATGGGAAACATGGTGGATGGAGTATTGGCAGGCTACCTGGATTCCTGAATGGGAGTTTGTCAATACCCCTCCTCTAGTAAAATTATGGTACCAATTAGAAAAAGACCCCATAGTAGGAGCAGAGACTTTCTATGTAGATGGGGCAGCTAGTAGGGAGACTAAGCTAGGAAAAGCAGGGTATGTCACTGACAGAGGAAGACAAAAGGTAGTTTCCCTAACTGAGACAACAAATCAAAAGACTGAATTACATGCAATCCATTTAGCCTTGCAGGATTCAGGATCAGAAGTAAATATAGTAACAGACTCACAATATGCATTAGGAATCATTCAGGCACAACCAGACAGGAGTGAATCAGAAGTAGTCAACCAAATAATAGAGGAGTTAATAAAAAAGGAAAAAGTCTACCTGTCATGGGTACCAGCACACAAAGGGATTGGAGGAAATGAACAAGTAGATAAATTAGTCAGTTCAGGAATCAGGAAGGTACTATTTTTAGATGGGATAGATAAGGCTCAAGAAGAACATGAAAGATATCACAGCAATTGGAGAGCAATGGCTAGTGATTTTAACTTGCCACCTATAGTAGCAAAGGAAATAGTAGCCAGCTGTGATAAATGTCAACTAAAAGGGGAAGCTATGCATGGACAAGTAGACTGTAGTCCAGGGATATGGCAATTAGATTGCACACATCTAGAAGGAAAAGTCATCCTGGTAGCAGTCCACGTGGCCAGTGGATATATAGAAGCAGAAGTTATCCCAGCAGAAACAGGACAGGAGACAGCATACTTTCTGCTAAAATTAGCAGGAAGATGGCCAGTAAAAGTAATACACACAGACAATGGTAGCAATTTCACCAGCGCTGCAGTTAAAGCAGCCTGTTGGTGGGCCAATGTCCGACAGGAATTCGGGATTCCCTACAATCCCCAAAGTCAAGGAGTAGTAGAATCTATGAATAAGGAATTAAAGAAAATCATAGGGCAGGTAAGAGAGCAAGCTGAACACCTTAAGACAGCAGTACAAATGGCAGTATTCATTCACAATTTTAAAAGAAAAGGGGGGATTGGGGACTACTGTGCAGGGGAAAGAATAATAGACATAATAGCAACAGACATACAAACTAAAGAATTACAAAAACAAATTACAAAAATTCAAAATTTTCGGGTTTATTACAGGGACAGCAGAGACCCAATTTGGAAAGGACCAGCAAAACTACTCTGGAAAGGTGAAGGGGCAGTAGTAATACAAGACAATAGTGATATAAAAGTAGTACCAAGAAGAAAAGCAAAGATCATTAGGGACTATGGAAAACAGATGGCAGGTGATGATTGTGTGGCAGGTAGACAGGATGAGGATTAGAACATGGAACAGTTTAGTAAAACATCATATGTATATCTCAAAGAAAGCTAAAAAGTGGTTTTATAGACATCATTATGAAAGCCAGCATCCAAAGGTAAGTTCAGAAGTACATATCCCACTAGGAGAGGCTAGATTAGTAATAAGAACATATTGGGGTCTGCAGACAGGAGAAAAGGACTGGCAATTGGGTCATGGAGTCTCCATAGAATGGAGGCAGAGAGAATATAGTACACAAATAGATCCTGACCTAGCAGACCAACTGATTCATCTACACTATTTTGACTGTTTTTCAGACTCTGCCATAAGGAAAGCCATATTAGGACAAGTAGTTAGATGTAGGTGTGAATATCCATCAGGACATAACAAGGTAGGATCCCTACAATATTTGGCACTGAAAGCATTAACAACACCAAAAAGGATAAGGCCACCTCTGCCTAGTGTTAAGAAATTAACAGAAGATAGATGGAACGAGCCCCGGAAGATCAGGGGCCACAGAGAGAACCCAACAATGAATGGACATTAGAACTGTTAGAGGAGCTTAAAAATGAAGCTGTTAGACATTTTCCTAGGCCCTGGCTCCATGGCTTAGGACAGTACATCTATAACAATTATGGAGATACTTGGGAAGGGGTTGAAGCTATAATAAGAGTTTTGCAACAACTACTGTTTGTTCATTTCAGAATTGGGTGTCAACATAGCAGAATAGGCATTATACCAGGGAGAAGAGGCAGGAATGGAGCCGGTAGATCCTAACCTAGAGCCCTGGAATCATCCGGGAAGTCAGCCTACAACTGCTTGTAGCAAGTGTTACTGTAAAAAATGTTGCTGGCATTGTCAAATATGCTTTCTGAAAAAAGGCTTAGGCATCTCCTATGGCAAGAAGAAGCGGAAGCACCGACGAGGACCTCCTCAAAGCAGTAAAGATCATCAAAATCCTGTACCAGAGCAGTAAGTAATAAGTATATGTAATGACACCTTTGGAAATTAGTGCAATAGTAGGACTGATAGTAGCGCTAATCTTAGCAATAGTAGTGTGGACTATAGTAGGTATAGAATTTAGGAAAATACTAAGGGAAAGAAAAATAGACAGGTTAGTTAAGAGAATAAGAGAAAGAGCAGAAGACAGTGGAAATGAGAGTGAAGGAGACACAGATGAATTGGCCAAACTTGTGGAAATGGGGGACTTTGATCCTTGGGTTGGTGATAATTTGTAGTGCCTCAGACAACTTGTGGGTTACAGTTTATTATGGGGTTCCTGTGTGGAGAGATGCAGATACCACCCTATTTTGTGCATCAGATGCCAAAGCACATGAGACAGAAATGCACAATGTCTGGGCCACATATGCCTGTGTACCCACAGACCCCAACCCACAAGAAATACACCTGGAAAATGTAACAGAAAATTTTAACATGTGGAAAAATAACATGGTAGAGCAGATGCAGGAGGATGTAATCAGTTTATGGGATCAAAGTCTAAAGCCATGTGTAAAGTTAACTCCTCTCTGTGTTACTTTAAATTGTACCAATGCTAATTTGACCAATGTCAATAACACAACCAATGTCTCTAAAATAATAGGAAATATAACAGATGAAGTAAGAAACTGTTCTTTTAATATGACCACAGAACTAAGAGATAGGAAGCAGAAGGTCTATGCACTTTTTTATAGGCTTGATTTAGTACAAATGGAAGATAATAATAATAGTTATAGGTTAATAAATTGTAATACTTCAGTCATTAAGCAGGCTTGTCCAAAGATATCCTTTGATCCAATTCCTATACATTATTGTACTCCAGCTGGTTATGCGATTTTAAGGTGTAATGATAAGAATTTTAATGGGACAGGGCCATGTAAAAATGTCAGCTCAGTACAATGCACACATGGAATTAAGCCAGTGGTATCAACACAATTGCTGTTAAATGGCAGTCTAGCAGAAGAAGAGATAATAATCAGATCTGAAAACCTTACAAACAATGCCAAAATCATAATAGTGCACCTTAATAAATCTGTAGAAATCAATTGTACCAGACCCTCCAACAATACAAGAACAAGTACAAGAATAGGACCAGGACAAGTATTCTATAGAACAGGAGATATAACAGGAGATATAAGAAAAGCATATTGTGAGGTTAATAAAACAGAATGGAATGAAGCTTTAAAACAGGTAGCTGGAAAATTAAAAGAGCACTTTAATAATAATACAATAGTCTTTCAACCACCCTCAGGAGGAGATCTAGAAATTACAATGCATCATTTTAATTGTAGAGGGGAATTTTTCTATTGTAATACAACACAACTGTTTAATAGTACTTGGACAGGAAATGAAACCATGGAGGGGTGTAATGGCACTATCACACTTCCATGCAGGATAAAGCAAATTATAAACATGTGGCAGGGAGTAGGACAAGCAATGTATGCTCCTCCCATCAGTGGAAGCATTAAGTGTGTATCAAATATTACAGGGATACTATTGACAAGAGATGGTGGTGCTAATACTACGCAGAACGAGACCTTCAGACCTGGAGGAGGAAATATAAAGGACAATTGGAGAAGTGAATTATATAAATATAAAGTAGTACAAATTGAACCACTAGGAATAGCACCCACCAAGGCAAAGAGAAGAGTGGTGGAGAGAGAAAAAAGAGCAGTGGGAATAGGAGCTATGATCTTTGGGTTCTTAGGAGCAGCAGGAAGCACTATGGGCGCGGCGTCAATAACGCTGACGGTACAGGCCAGACAATTATTGTCTGGTATAGTGCAACAGCAAAGCAATTTGCTGAGGGCTATAGAGGCGCAGCAGCATCTGTTGCAACTCACAGTCTGGGGCATTAAACAGCTCCAGGCAAGAGTCCTGGCTGTGGAAAGATACCTAAAGGATCAAAAGTTCCTAGGACTTTGGGGCTGCTCTGGAAAAATCATCTGCACCACTGCTGTGCCCTGGAACTCCACTTGGAGTAATAGATCTTTTGAAGAGATTTGGAACAACATGACATGGATAGAATGGGAGAGAGAAATTAGCAATTACACAAACCAAATATATGAGATACTTACAGAATCGCAGAACCAGCAGGACAGAAATGAAAAGGATTTGTTAGAATTGGATAAATGGGCAAGTCTGTGGAATTGGTTTGACATAACAAATTGGCTGTGGTATATAAAAATATTTATAATGATAGTAGGAGGTTTAATAGGTTTAAGAATAATTTTTGCTGTGCTTTCTATAGTGAATAGAGTTAGGCAGGGATACTCACCTTTGTCTTTCCAGACCCCTTCCCATCATCAGAGGGAACCCGACAGGCCCGAAAGAATCGAAGAAGGAGGTGGCGAGCAAGACAGAAACAGGTCCGTGAGATTAGTGAGCGGATTCTTAGCACTTGCCTGGGACGATCTACGGAGCCTGTGCCTCTTCCTCTACCACCGCTTGAGAGACTTCATCTTGATTGCAGCGAGGACTGTGGAACTTCTGGGACACAGCAGTCTCAAGGGACTGAGACGGGGGTGGGAAGGCCTCAAATATCTGGGGAATCTTCTGTTATATTGGGGTCAGGAACTAAAAATTAGTGCTATTTCTTTGTTTGATACTACAGCAATAGCAGTAGCGGAGTGGACAGATAGGGTTATAGAAGTAGCACAAGGAGCTTGGAGAGCCTTTCTCCACATACCTAGAAGAATCAGACAGGGCTTCGAAAGGGCTTTGCTATAACATGGGAGGCAAGTGGTCAAAAAGTAGCATAGTGGGATGGCCTCAGGTCAGGGAAAAAATAAGGCAAACTCCTCCAGCAGCAGAAGGAGTAGGAGCAGTATCTCAAGATCTAGATAAACATGGAGCAGTAACAAGTAGTAATATGAATAATGCTGATTGTGTCTGGCTGAGAGCACAAGAGGAAGAGGAAGTAGGCTTTCCAGTCATGCCGCAGGTACCTCTAAGACCAATGACTTATAAGGGAGCTTTTGATCTCAGCTTCTTTTTAAAAGAAAAGGGGGGACTGGATGGGCTAACTTACTCCAAGAAAAGACAAGAGATCCTTGATTTATGGGTCTATAATACACAAGGCTTCTTCCCTGATTGGCATAACTACACACCAGGGCCAGGGATCAGATACCCACTGTGTTTTGGATGGTGCTTCAAGCTAGTACCAGTTGACCCAAGAGAAGTAGAGGAGGACAACAAAGGAGAAAACAGCTGCCTGTTACACCCCATGAGCCAGCATGGAATAGAGGACGAAGAAAGAGAAGTGCTGATGTGGAAGTTTGACAGTGCCCTAGCACGAAGACACATAGCCCGAGAACAACATCCAGAGTTCTATAAAGACTGCTGACAAAGAAGTTTCTAACTAGGACTTCCGCTGGGGACTTTCCAGGGGAGGTGTGGCCGGGGCGGAGTTGGGGAGTGGCTAACCCTCAGATGCTGCATAAAAGCAGCCGCTTCTCGCTTGTACTGGGTCTCTCTTGTTAGACCAGGTCGAGCCCGGGAGCTCTCTGGCTAGCAAGGGAACCCACTGCTTAAAGCCTCAATAAAGCTTGCCTTGAGTGC
>01_AE.TH.1993.93TH065.AB220948
TGGATGGGCTAATTTACTCCAAGAAAAGACAAGAGATCCTTGATTTATGGGTCTATAATACACAAGGCTTCTTCCCTGATTGGCAAAACTACACACCAGGGCCAGGGATCAGATACCCACTGTGTTTTGGATGGTGCTTCAAGCTAGTACCAGTTGACCCAAGAGAAGTAGAGGAGGACAACAAAGAAGAAAACAACTGCCTGTTACACCCCATGAGCCAGCATGGAATAGATGACGAAGAAAGAGAAGTGCTGATGTGGAAGTTTGACAGTACCCTAGCACGAAAACACATAGCCCGAGAACAGCATCCAGAGTTCTATAAAGACTGCTGACAAAGAAGTTTCTAACTAGGACTTCCGCTGGGGACTTTCCAGGGGAGGTGTGGCCGGGGCGGAGTTGGGGAGTGGCTAACCCTCAGATGCTGCATAAAAGCAGCCGCTTTTCGCTTGTACTGGGTCTCTCTTGGTAGACCAGGTTGAGCCCGGGAGCTCTCTGGCTAACAAGGGAACCCACTGCTTAAAGCCTCAATAAAGCTTGCCTTGAGTGCTTAAAGTGGTGTGTGCCCGTCTGTGTTAGGACTCTGGTAACTAGAGATCCCTCAGACCACTCTAGACTGAGTAAAATCTCTAGCAGTGGCGCCCGAACAGGGACTTGAAAGCGAAAGTTAATAGGGACTCGAAAGCGAAAGTTCCAGAGAAGTTCTCTCGACGCAGGACTCGGCTTGCTGAGGTGCACACAGCAAGAGGCGAGAGCGGCGACTGGTGAGTACGCCAAATTTTGACTAGCGGAGGCTAGAAGGAGAGAGATGGGTGCGAGAGCGTCAGTATTAAGTGGGGGAAAATTAGATGCATTGGAAAAAATTCGGTTACGGCCAGGGGGAAAGAAAAAATATAAGATGAAACATTTAGTATGGGCAAGCAGGGAATTAGAAAGATTCGCACTTAACCCTGGCCTTTTAGAAACAGCAGAAGGATGTCAACAAATAATAGAACAGTTACAGTCAGCTCTCAAGACAGGATCAGAAGAACTTAAATCATTATATAATACAGTAGTAACCCTCTGGTGCGTACACCAAAGGATAGATGTAAAAGACACCAAGGAAGCTTTAGATAAAATAGAGGAAGTACAAAATAAGAGCCAGCAAAAGACACAGCAGGCAGCAGCTGGCACAGGAAGCAGCAGCAAAGTCAGCCAAAATTACCCTATAGTGCAAAATGCACAAGGGCAAATGGTACATCAGCCTTTATCACCTAGAACTTTGAATGCATGGGTGAAAGTAGTAGAAGAAAAGGGTTTTAACCCAGAAGTAATACCCATGTTCTCAGCATTATCAGAGGGAGCCACCCCACAAGATTTAAATATGATGCTAAATATAGTGGGGGGACACCAGGCAGCAATGCAAATGTTAAAAGAAACCATCAATGAGGAAGCTGCAGAATGGGATAGGGTACACCCAGTACATGCAGGGCCTATTCCACCAGGCCAGATGAGGGAACCAAGGGGAAGTGACATAGCAGGAACTACTAGTACCCTTCAAGAACAAATAGGATGGATGACAAACAATCCACCTATCCCAGTGGGAGACATATATAAAAGGTGGATAATCCTGGGATTAAATAAAATAGTAAGAATGTATAGCCCTGTTAGCATTTTGGACATAAGACAAGGGCCAAAAGAACCCTTCAGAGACTATGTAGATAGGTTCTATAAAACTCTCAGAGCGGAACAAGCTACACAGGAGGTAAAAAACTGGATGACAGAAACCTTGCTAGTCCAAAATGCGAATCCAGACTGTAAGTCCATTTTAAAAGCATTAGGAACAGGAGCTACATTAGAAGAAATGATGACAGCATGCCAGGGAGTGGGAGGACCTAGCCATAAAGCAAGGGTTTTGGCTGAGGCAATGAGCCAAGCACAACATGCCAATATAATGATGCAGAGAGGCAATTTTAAGGGCCCGAGAAGAATTAAGTGCTTCAATTGTGGCAAAGAAGGACACCTAGCCAGAAACTGCAGGGCTCCTAGAAAAAAGGGTTGTTGGAAATGTGGGAAGGAAGGACATCAAATGAAAGACTGCACTGAGAGACAGGCTAATTTTTTAGGGAAAATTTGGCCTTCCAACAAGGGAAGGCCGGGGAATTTTCCTCAGAGCAGACCAGAGCCAACAGCCCCACCAGCAGAATGGGGGATGGGGGAAGAGATAACCTCCTTACCGAAGCAGGAGCAGAAAGACAAGGATCCTCCTCCTTTAGTTTCCCTCAAATCACTCTTTGGCAACGACCCCTTGTCACAGTAAAAATAGGAGGACAGCTGAAAGAAGCTCTATTAGATACAGGAGCAGATGATACAGTATTAGAAGATATAAATTTGCCAGGAAAATGGAAACCAAAAATGATAGGGGGAATTGGAGGTTTTATCAAGGTAAGGCAATATGATCAGATACTTATAGAAATTTGTGGAAAAAAGGCTATAGGTACAGTATTAGTAGGACCTACACCTGTCAACATAATTGGGCGAAATATGTTGACTCAGATTGGTTGTACTTTAAATTTCCCAATTAGTCCTATTGACACTGTACCAGTAACATTAAAGCCAGGAATGGATGGACCAAAGGTTAAACAGTGGCCATTGACAGAAGAAAAAATAAAAGCATTAACAGAAATTTGTAAAGAGATGGAAGAAGAAGGAAAAATCTCAAAAATTGGGCCTGAAAATCCATACAATACTCCAGTATTTGCTATAAAGAAAAAGGACAGCACCAAATGGAGGAAATTAGTAGATTTCAGAGAGCTCAATAAAAGAACTCAGGACTTTTGGGAAGTTCAATTAGGAATACCGCATCCAGCAGGTTTAAAAAAGAAAAAATCAGTAACAGTACTAGATGTGGGGGATGCATATTTTTCAGTTCCTTTAGACGAAAGCTTTAGAAAGTATACTGCATTCACCATACCTAGTATAAACAATGAGACACCAGGAATCAGATATCAGTACAATGTGCTGCCACAGGGATGGAAAGGATCACCGGCAATATTCCAGAGTAGCATGACAAAAATCTTAGAGCCCTTTAGAATAAAAAATCCAGAAATGGTTATCTATCAATACATGGATGACTTGTATGTAGGATCTGATTTAGAAATAGGGCAGCACAGAATAAAAATAGAGGAGCTAAGAGCTCATCTATTGAGCTGGGGGTTTACTACACCAGACAAAAAGCATCAGAAGGAACCTCCATTCCTTTGGATGGGGTATGAACTCCATCCTGACAGATGGACAGTCCAGCCTATAGAACTGCCAGAAAAAGACAGCTGGACTGTCAATGATATACAGAAATTAGTGGGAAAACTAAATTGGGCAAGTCAAATTTATCCAGGGATTAAGGTAAAGCAACTGTGCAAACTCCTCAGGGGAGCTAAAGCACTAACAGACATAGTACCACTGACTGAAGAAGCAGAATTAGAGTTGGCAGAGAACAGGGAGATTTTAAGAACCCCTGTGCATGGAGTATATTATGACCCATCAAAAGACTTAGTAGCAGAGGTACAGAAACAAGGGCAGGACCAATGGACATATCAAATTTATCAAGAGCCATTTAAAAATCTAAAAACAGGAAAATATGCCAGAAAAAGGTCTGCTCACACTAATGATGTAAGACAATTAACGGAAGTGGTGCAAAAAATAGCCACAGAAAGCATAGTAATATGGGGAAAGACCCCTAAATTTAGACTACCCATACAAAGAGAAACATGGGAAACATGGTGGATGGAGTATTGGCAGGCTACCTGGATTCCTGAATGGGAGTTTGTTAATACCCCTCCTTTAGTAAAATTATGGTACCAATTAGAAAAAGACCCCATAGTAGGAGCAGAGACTTTCTATGTAGATGGGGCAGCTAGTAGGGAGACTAAGCTAGGAAAAGCAGGGTATGTCACTGACAGAGGAAGACAAAAGGTAGTTTCCCTAACTGAGACAACAAATCAAAAGACTGAATTACATGCGATCCATTTAGCCTTGCAGGATTCAGGATCAGAAGTAAATATAGTAACAGACTCACAATATGCATTAGGAATCATTCAAGCACAACCAGACAGGAGTGAATCAGAAGTAGTCAGCCAAATAATAGAGGAGCTAATAAAAAAGGAAAAAGTCTACCTGTCATGGGTACCAGCACACAAGGGGATTGGAGGAAATGAACAAGTAGATAAATTAGTCAGTTCAGGAATCAGGAAGGTGCTATTTTTAGATGGGATAGATAAGGCTCAAGAAGAACATGAAAGATATCACAGCAATTGGAGAACAATGGCTAGTGATTTTAATTTGCCACCTATAGTAGCAAAGGAAATAGTAGCCAACTGTGATAAATGTCAACTAAAAGGGGAAGCTATGCATGGACAAGTAGACTGTAGTCCAGGGATATGGCAATTAGATTGCACACATCTAGAAGGAAAAGTCATCCTGGTAGCAGTCCACGTGGCCAGTGGATATATAGAAGCAGAAGTTATCCCAGCAGAAACAGGACAGGAGACAGCATACTTTCTGCTAAAATTAGCAGGAAGATGGCCAGTAAAAGTAATACACACAGACAACGGTAGCAATTTCACCAGCGCTGCAGTTAAAGCGGCCTGTTGGTGGGCCAATGTCCGACAGGAATTCGGGATCCCCTACAATCCCCAAAGTCAAGGAGTAGTAGAATCTATGAATAAGGAATTAAAGAAAATCATAGGGCAGGTAAGAGAGCAAGCTGAACACCTTAAGACAGCATTACAAATGGCAGTATTCATTCACAATTTTAAAAGAAAAGGGGGGATTGGGGGGTACAGTGCAGGGGAAAGAATAATAGACATAATAGCAACAGACATACAAACTAAAGAATTACAAAAACAAATTACAAAAATTCAAAATTTTCGGGTTTATTACAGGGACAGCAGAGACCCAATTTGGAAAGGACCAGCAAAACTACTCTGGAAAGGTGAAGGGGCAGTAGTAATACAAGACAATAGTGATATAAAAGTAGTACCAAGAAGAAAAGCAAAGATCATTAGGGATTATGGAAAACAGATGGCAGGTGATGATTGTGTGGCAGGTAGACAGGATGAGGATTAGAACATGGAACAGCATAGTAAAACATCATATGTATATCTCAAAGAAAGCTAAAAAGTGGTTTTATAGACATCATTATGAAAGCCAGCATCCAAAGGTAAGCTCAGAAGTACATATCCCACTAGGAGAGGCTAGATTAGTAATAAGAACATATTGGGGTCTGCAGACAGGAGAAAAGGATTGGCAATTGGGTCATGGAGTCTCCATAGAATGGAGGCAGAGGACATATAGCACACAAATAGATCCTGATCTAGCAGACCAACTGATTCATCTACAATATTTTGACTGTTTTTCAGACTCTGCCATAAGGAAAGCCATATTAGGACAAGTAGTTAGACGTAGGTATGAATATCCATCAGGACATAACAAGGTAGGATCCCTACAATATTTGGCACTGAAAGCATTAACAACACCAAAAAGGATAAAGCCACCTCTGCCTAGTGTTAAGAAGTTAACAGAAGATAGATGGAACAAGCCCCAGAAGATCAGGGACCACAGAGAGTACCCTACAATGAATGGACATTAGAACTGTTAGAGGAGCTTAAAAATGAAGCTGTTAGACATTTTCCTAGGCCCTGGCTCCATGGCTTAGGACAGTACATCTATAACAATTATGGGGATACTTGGGAAGGGGTTGAAGCTATAATAAGAATTTTGCAACAACTACTGTTTGTTCATTTCAGAATTGGGTGTCAACATAGCAGAATAGGCATTATACCAGGGAGAAGAGGCAGGAATGGAGCCGGTAGATCCTAACCTAGAGCCCTGGAATCATCCGGGAAGTCAGCCTACAACTGCTTGTAGCAAGTGTTACTGTAAAATATGTTGCTGGCATTGCCAACTATGCTTTCTGAAAAAAGGCTTAGGCATCTCCCATGGCAGGAAGAAGCGGAAGCACCGACGAGGAACTCCTCAGAGCAGTAAGGATCATCAAAATCCTATACCAGAGCAGTAAGTACTAAGTATATGTAATGTCACCTTTGGAAATTAGTGCAATAGTAGGACTGATAGTAGCGCTAATCTTAGTAATAGTAGTGTGGACTATAGTAGCTATAGAATTTAAGAAAATACTAAGGCAAAGAAAAATAGACAGGTTAGTTAAGAGAATAAGAGAAAGAGCAGAAGACAGTGGAAATGAGAGTGAAGGAGACACAGATGAATTGGCCAAACTTGTGGAAATGGGGGACTTTGATCCTTGGGTTGGTGATAATTTGTAGTGCCTCAGACAACTTGTGGGTTACAGTTTATTATGGGGTTCCTGTGTGGAGAGATGCAGATACCACCCTATTTTGTGCATCAGATGCCAAAGCACATGAGACAGAAGTGCACAATGTCTGGGCCACACATGCCTGTGTACCCACAGACCCCAACCCACAAGAAATACACCTGGAAAATGTAACAGAAAATTTTAACATGTGGAAAAATAACATGGTAGAGCAGATGCAGGAGGATGTAATCAGTTTATGGGATCAAAGTCTAAAACCATGTGTAAAGTTAACTCCTCTCTGCGTTACTTTAAATTGTACCAATGCTAATTTGACCAATGTCAATAACAATGTCTCTAACATAATAGGAAATATAACAGATGAAGTAAGAAACTGTTCTTTTAATATGACCACAGAACTAAGAGATAAGAAGCAGCAGGTTCATGCACTTTTTTATAAGCTTGATATAGTACAAATGAATAAGAATAGTAGTGAGTATAGGTTAATAAATTGTAATACTTCAGTCATTAAGCAGGCTTGCCCAAAGATATCCTTTGATCCAATTCCTATACATTATTGTACTCCAGCTGGTTATGCGATTTTAAAGTGTAATGATAAGAATTTCAATGGGACAGGGCCATGTAAAAATGTCAGCTCAGTACAATGCACACATGGAATTAAGCCAGTGGTATCAACTCAATTGCTGTTAAATGGCAGTCTAGCAGAAGAAGAGATAATAATCAGATCTGAAAATCTCACAAACAATGCCAAAACCATAATAGTGCACCTTAATAAATCTGTAGAAATCAATTGTACCAGACCCTCCAACAATACAAGAACAAGTATAACTATGGGACCAGGACAAGTATTCTATAGAACAGGAGACATAATAGGAGATATAAGAAAAGCATATTGTGAGATTAATGGAACAAAATGGAATGAAGTTTTAAAACAGGTAGCTGGAAAATTAAAAGAGCACTTTAATAATAAGACAATAATCTTTAAACCACCCTCAGGAGGAGATCTAGAAATTACAATGCATCATTTTAATTGTAGAGGGGAATTTTTCTATTGCAATACAACACAACTGTTTAATAGTACTTGGACAGGAAATGAAACCATGGAGGGGAGTAATGGCACTATCACACTTCCATGCAAGATAAAGCAAATTATAAGAATGTGGCAGGGAGCAGGACAAGCAATGTATGCTCCTCCCATCAGTGGAATAATTAATTGTGTATCAAATATTACAGGAATACTATTGACAAGAGATGGTGGTAGTGCTAATAATACGAATAACGAGACCTTCAGACCTGAAGGAGGAAATATAAAGGACAATTGGAGAAGTGAATTATATAAATATAAAGTAGTACAAATTGAACCACTAGGAATAGCACCCACCAGGGCAAAGAGAAGAGTGGTGGAGAGAGAAAAAAGAGCAGTGGGAATAGGAGCTATGATCTTTGGGTTCTTAGGAGCAGCAGGAAGCACTATGGGCGCGGCGTCAATAACGCTGACGGTACAGGCCAGACAATTATTGTCTGGTATAGTGCAACAGCAAAGCAATTTGCTGAGGGCTATAGAGGCGCAGCAGCATCTGTTGCAACTCACAGTCTGGGGCATTAAACAGCTCCAGGCGAGAGTCCTGGCTGTGGAAAGATACCTAAAGGATCAAAAGTTCCTAGGACTTTGGGGCTGCTCTGGAAAAATCATCTGCACCACTGCTGTGCCCTGGAACTCCACTTGGAGTAATAGATCTTATGAAGAGATTTGGAACAACATGACATGGACAGAATGGGAGAGAGAAATTAGCAATTACACAAACCAAATATATGAGATACTCACAGAATCGCAGGACCAGCAGGACAGGAATGAAAAGGATTTGTTAGAATTGGATAAATGGGCAAATCTGTGGAATTGGTTTAGCATATCAAATTGGCTGTGGTATATAAAAATATTTATAATGATAGTAGGAGGTTTAATAGGTTTAAGAATAATTTTTGCTGTGCTTTCTATAGTAAATAGAGTTAGGCAGGGATACTCACCTCTGTCTCTCCAGACCCCTACCCATCATCAGAGGGAACCCGACAGACCCGAAAGAATCGAAGAAGGAGGTGGCGAGCAAGGCAGAGACAGATCCGTGCGATTAGTGAGCGGATTCTTAACGCTTGCGTGGGACGATCTACGGAGCCTGTGCCTCTTCAGCTACCACCGCTTGAGAGACTTCATCTTGATTGCAGCGAGGACTGTGGAACTTCTGGGACGCAGCAGTCTCAAGGGACTGAGACGGGGGTGGGAAGGCCTCAAATATCTGGGGAATCTTCTGTTATATTGGGGTCAGGAACTAAAAATTAGTGCTATTTCTTTGCTTGATGCTACAGCAATAGCAGTAGCGGGGTGGACAGATAGGGTTATAGAAGTAGCACAAGGAGCTTGGAGAGCCATTCTCCACATACCTAGAAGAATCAGACAGGGTTTAGAAAGGGCTTTGCTATAACATGGGAGGCAAGTGGTCAAAAAGCAGCATAGTGGGATGGACTCAGGTCAGGGAAAAAATAAAGCAAACTCCCCCAGCAGCAGAAGGAGTAGGAGCAGTATCTCAAGATCTAGATAAACATGGAGCAGTAACAAGTAGTAATATGAATAATGCTGATTATGAATGGCTGAGAGCACAAGAGGAAGAGGAGGTAGGCTTTCCAGTCAGGCCGCAGGTACCTCTAAGACCAATGACTTTTAAGGGAGCTTTTGATCTTAGCTTCTTTTTAAAAGAAAAGGGGGGACTGGATGGGCTAATTTACTCCAAGAAAAGACAAGAGATCCTTGATTTATGGGTCTATAATACACAAGGCTTCTTCCCTGATTGGCAAAACTACACACCAGGGCCAGGGATCAGATACCCACTGTGTTTTGGATGGTGCTTCAAGCTAGTACCAGTTGACCCAAGAGAAGTAGAGGAGGACAACAAAGAAGAAAACAACTGCCTGTTACACCCCATGAGCCAGCATGGAATAGATGACGAAGAAAGAGAAGTGCTGATGTGGAAGTTTGACAGTACCCTAGCACGAAAACACATAGCCCGAGAACAGCATCCAGAGTTCTATAAAGACTGCTGACAAAGAAGTTTCTAACTAGGACTTCCGCTGGGGACTTTCCAGGGGAGGCGTGGCCGGGGCGGAGTTGGGGAGTGGCTAACCCTCAGATGCTGCATAAAAGCAGCCGCTTTTCGCTTGTACGGGGTCTCTCTTGGTAGACCAGGTTGAGCCCGGGAGCTCTCTGGCTAACAAGGGAACCCACTGCTTAAAGCCTCAATAAAGCTTGCCTTGAGTGC
>01_AE.TH.1993.93TH253.U51189
TGGAAGGGCTAGTTTACTCCAAGAAAAGACAAGAGATCCTTGACTTATGGGTCTATCATACACAAGGCTTCTTCCCTGATTGGCATAACTACACACCAGGGCCAGGGATCAGATATCCACTGTGTTTTGGATGGTGCTTCAAACTAGTACCAGTTGACCCAAGAGAAGTAGAGGAGGACAACAAAGGAGAAAACAACTGCCTGTTACACCCCATGAGCCAGCATGGAATAGAGGACGAAGAAAGAGAAGTGCTGATATGGAAGTTTGACAGTGCCCTAGCACGAAGACACATAGCCCGAGAACTGCGTCCAGAGTTCTATAAAGACTGCTGACAAAGAAGTTTCTAACTAGGACTTCCGCTGGGGACTTTCCAGGGGAGGTGTGGCCGGGGCGGAGTTGGGGAGTGGTTAACCCTCAGATGCTGCATAAAAGCAGCCGCTTTTCGCTTGTACTGGGTCTCTCTTGTTAGGCCAGGTCGAGCCCGGGAGCTCTCTGGCTAGCAGGGGAACCCACTGCTTAAAGCCTCAATAAAGCTTGCCTTGAGTGCTTAAAGTGGTGTGTGCCCATCTGTGTTAGGACTCTGGTAACTAGAGATCCCTCAGATCACTCTAGACTGAGTAAAAATCTCTAGCAGTGGCGCCCGAACAGGGACTTGAAAGCGAAAGTTAATAGGGACTCGAAAGCGAAAGTTCCAGAGAAGTTCTCTCGACGCAGGACTCGGCTTGCTGAGGTGCACACAGCAAGAGGCGAGAGCGGCGACTGGTGAGTACGCCAAATTTTGACTAGCGGAGGCTAGAAGGAGAGAGATGGGTGCGAGAGCGTCAGTATTAAGTGGGGGAAAATTAGATGCATGGGAAAAAATTCGGTTACGGCCAGGGGGAAAGAAAAAATATAAAATGAAACATTTAGTATGGGCAAGCAGAGAATTAGAAAGATTTGCACTTAACCCTGGCCTTTTAGAAACAGCAGAAGGATGTCAACAATTAATAGAACAGTTACAGTCAACTCTCAAGACAGGATCAGAAGAACTTAAATCATTATATAATACAATAGCAACCCTCTGGTGCGTACACCAAAGGATAGAGGTAAAAGACACCAAGGAAGCTTTAGATAAAATAGAGGAAGTACAAAAGAAAAGCCAGCAAAAGAAACAGCAGGCAGCAGCTGACACAGGAAGCAGCAGCAAAGTCAGCCAAAATTACCCTATAGTGCAAAATGCACAAGGGCAAATGGTACATCAGCCTTTATCACCTAGAACTTTGAATGCATGGGTGAAAGTAATAGAAGAAAAGGGTTTTAACCCAGAAGTAATACCCATGTTCTCAGCATTATCAGAGGGAGCCACCCCACAAGATTTAAATATGATGCTAAATATAGTGGGGGGACACCAGGCAGCAATGCAAATGTTAAAAGAAACCATCAATGAGGAAGCTGCAGAATGGGATAGGGTACACCCAGTACATGCAGGGCCTATTCCACCAGGTCAGATGAGGGAACCAAGGGGAAGTGACATAGCAGGAACTACTAGTACCCTTCAAGAACAAATAGGATGGATGACAAACAATCCACCTATCCCAGTGGGAGACATCTATAAAAGGTGGATAATCCTGGGATTAAATAAAATAGTAAGAATGTATCAACCTGTTAGCATTTTGGACATAAGACAAGGGCCAAAAGAACCCTTCAGAGACTATGTAGATAGGTTCTATAAAGTTCTCAGAGCGGAACAAGCCACACAGGAGGTAAAAAACTGGATGACAGAAACCTTGCTAGTCCAAAATGCGAATCCAGACTGTAAGTCCATTTTAAAAGCATTAGGAACAGGAGCTACATTAGAAGAAATGATGACAGCATGCCAGGGAGTGGGAGGACCTAGCCACAAGGCAAGGGTTTTGGCTGAGGCAATGAGCCAAGCACAACATGCAAATATAATGATGCAGAGAGGCAATTTTAAGGGCCAGACAAGAATTAAGTGCTTCAACTGTGGCAAAGAAGGACACCTAGCCAGAAATTGCAGGGCCCCTAGAAAAAAGGGTTGTTGGAAATGTGGAAAGGAAGGACATCAAATGAAAGACTGCACTGAGAGACAGGCTAATTTTTTAGGGAAAATTTGGCCTTCCAACAAGGGAAGGCCAGGGAATTTTCCTCAGAGCAAACCGGAGCCAACAGCTCCGCCAGCAGAAAACTGGGGGATGGGGGAGGAGCAGAAAGACAAGGAACATCCTCCTCCTTCAGTTTCCCTCAAATCACTCTTTGGCAACGACCCCTTGTCACAATAAAAATAGGAGGACAACTGAAAGAAGCTCTATTAGATACAGGAGCAGATGATACAGTATTAGAAGATATAAATTTGCCAGGGAAATGGAAACCAAAAATGATAGGGGGAATTGGAGGTTTTATCAAGGTAAGGCAATATGATCAGATACTTATAGAAATTTGTGGAAAAAAGGCTATAGGTACAGTATTAGTAGGACCTACACCTGTCAACATAATTGGACGAAATATGTTGACTCAGATTGGTTGTACTCTAAATTTCCCAATTAGTCCTATTGACACTGTACCAGTAAAATTAAAGCCAGGAATGGATGGACCAAAGGTTAAACAGTGGCCATTGACAGAAGAAAAAATAAAAGCATTAACAGAAATTTGTAAAGAGATGGAAGAGGAAGGAAAAATCTCAAAAATTGGACCTGAAAATCCATACAATACTCCAGTATTTGCTATAAAGAAAAAGGACAGCACCAAATGGAGGAAATTAGTAGATTTCAGAGAACTCAATAAAAGAACTCAGGACTTTTGGGAAGTTCAATTAGGAATACCGCATCCAGCAGGTTTAAAAAAGAAAAAATCAGTAACAGTGCTAGATGTGGGAGATGCATATTTTTCAGTTCCTTTAGATGAAAGCTTTAGAAAGTATACTGCATTCACCATACCTAGTATAAACAATGAGACACCAGGAATCAGATATCAGTACAATGTGCTGCCACAGGGATGGAAAGGATCACCGGCAATATTCCAGAGTAGCATGACAAAAATCTTAGAGCCCTTTAGAATAAAAAATCCAGAAATGGTTATCTATCAATACATGGATGACTTGTATGTAGGATCTGATTTAGAAATAGGGCAGCACAGAACAAAAATAGAGGAGCTAAGAGCTCATCTATTGAGCTGGGGATTTACTACACCAGACAAAAAGCATCAGAAGGAACCTCCATTCCTTTGGATGGGATATGAACTCCATCCTGACAGATGGACAGTCCAGCCTATAGAACTGCCAGAAAAAGACAGCTGGACTGTCAATGATATACAGAAATTAGTGGGAAAACTGAATTGGGCAAGTCAAATTTATGCAGGGATTAAGGTAAAGCAACTGTGTAAACTCCTCAGGGGAACTAAAGCACTAACAGATATAGTACCACTGACTGAAGAAGCAGAATTAGAGTTGGAAGAGAACAGGGAGATTCTAAGAATCCCTGTGCATGGAGTATATTATGACCCATCAAAAGACTTAGTAGCAGAAGTACAGAAACAAGGGCAGGACCAATGGACATATCAAATTTATCAAGAGCCATTTAAAAATCTAAAAACAGGAAAATATTCCAGAAAAAGGTCTGCTCACACTAATGATGTAAGACAATTAACAGAAGTGGTACAAAAAATAGCCACAGAAAGCATAGTAATATGGGGAAAGACCCCTAAATTTAGACTACCCATACAAAGAGAAACATGGGAAACATGGTGGATGGAGTATTGGCAGGCTACCTGGATTCCTGAATGGGAGTTTGTTAATACCCCTCCTCTAGTAAAATTATGGTACCAATTAGAAAAAGACCCCATAGTGGGAGCAGAGACTTTCTATGTAGATGGGGCAGCTAGTAGGGAGACTAAGCTAGGAAAAGCAGGGTATGTCACTGACAGGGGAAGACAAAAGGTAATTTCCCTAACTGAGACAACAAATCAAAAGACTGAATTACATGCGATCCATTTAGCCTTGCAGGATTCAGGATCAGAAGTAAATATAGTAACAGACTCACAATATGCATTAGGAATCATTCAGGCACAACCAGACAGGAGTGAATCAGAAGTAGTCAGCCAAATAATAGAGGAGCTAATAAAAAAGGAAAAAGTCTACCTGTCATGGGTACCAGCACACAAGGGGATTGGAGGAAATGAACAAGTAGATAAATTAGTCATTTCAGGAATCAGGAAGGTACTATTTTTAGATGGGATAAATAAGGCTCAAGAAGAACATGAAAGATATCACAGCAATTGGAGAACAATGGCTAGTGACTTTAATTTGCCACCTATAGTAGCAAAGGAAATAGTAGCCAACTGTGATAAATGTCAACTAAAAGGGGAAGCTATGCATGGACAAGTAGACTGTAGTCCAGGGATATGGCAATTAGATTGCACACATCTAGAAGGAAAAGTCATCCTGGTAGCAGTCCACGTGGCCAGTGGATATATAGAAGCAGAAGTTATCCCAGCAGAAACAGGACAGGAGACAGCATACTTTCTGCTAAAATTAGCAGGAAGGTGGCCAGTAAAAGTAATACACACAGACAACGGTAGCAATTTCACCAGCGCTGCAGTTAAAGCAGCCTGTTGGTGGGCCAATGTCCGACAGGAATTTGGGATCCCCTACAATCCCCAAAGTCAAGGAGTAGTAGAATCAATGAATAAGGAATTAAAGAAAATCATAGGGCAGGTAAGGGAGCAAGCTGAACACCTTAAGACAGCAGTACAAATGGCAGTATTCATTCACAATTTTAAAAGAAAAGGGGGGATTGGGGGGTACAGTGCAGGGGAAAGAATAATAGACATAATAGCAACAGACATACAAACTAAAGAATTACAAAAACAAATTACAAAAATTCAAAATTTTCGGGTTTATTACAGGGACAGCAGAGACCCAATTTGGAAAGGACCAGCAAAACTACTCTGGAAAGGTGAAGGGGCAGTAGTAATACAAGACAATAGTGATATAAAAGTAGTACCAAGAAGAAAAGCAAAGATCATTAGGGATTATGGAAAACAGATGGCAGGTGATGATTGTGTGGCAGGTAGACAGGATGAGGATTAGAACATGGAACAGTTTAGTAAAACACCACATGTATATCTCAAAGAAAGCTAAACAGTGGTTTTATAGACATCATTATGAAAGCCAGCATCCAAAGGTGAGTTCAGAAGTACATATCCCACTAGGAGAAGCTAGATTAGTAATAAGAACATATTGGGGTCTGCAGACAGGAGAAAAGGACTGGCAATTGGGTCATGGAGTCTCCATAGAATGGAGGCAGAGAAAATATAGCACACAAATAGATCCTGACCTAGCAGACCAACTGATTCATCTACAATACTTTGACTGTTTTTCAGACTCTACCATAAGGAGAGCCATATTAGGACAAGTAGTTAGACGTAGGTGTGAATATCCATCAGGACATAACAAGGTAGGATCCCTACAATATTTGGCACTGAAAGCATTAACAACACCAAAAAGGATAAGGCCACCTCTGCCTAGTGTAAAGAAATTAACAGAAGATAGATGGAACAAGCCCCAGAAGATCAAGGGTCACAGAGAGAACCCTACAATGAATGGACATTAGAACTGTTAGAGGAGCTTAAAAATGAAGCTGTTAGACATTTTCCTAGGCCCTGGCTCCATGGCTTAGGACAGTACATCTATAACAATTATGGGGATACTTGGGAAGGGGTTGAAGCTATAATAAGAATTTTGCAACAACTACTGTTTGTTCATTTCAGAATTGGGTGTCAACATAGCAGAATAGGCATTTTTGCCAGGGAGAAGAGGCAGGAATGGAGCTGGTAGATCCTAACCTAGAGCCCTGGAATCATCCGGGAAGTCAGCCTACAACTGCTTGTAGCAAGTGTTACTGTAAAAAATGTTGCTGGCATTGCCAACTATGCTTTCTGAAAAAAGGCTTAGGCATCTCCCATGGCAGGAAGAAGCGGAAGCACCGACGAGGAACTCCTCAGAGCCGTAAGGATCATCAATATCCTATACCAGAGCAGTAAGTAATAAGTATATGTAATGCACCTTTGGAAATTAGTGCAATAGTAGGACTGTTAGTAGCGCTAATCTTAGCAATAGTAGTGTGGACTATAGTAGCTATAGAATTTAAGAAAATACTAAGGCAGAGAAAAATAGACAGGTTAGTTAAGAGAATAAGAGAAAGAGAAGAAGACAGTGGAAATGAGAGTGAAGGAGACACAGATAAATTGGCCAAACTTGTGGAAATGGGGGACTTTGATCCTTGGGTTGGTGATAATGTGTAGTGCCTCAAACAACTTGTGGGTTACAGTTTACTATGGGGTTCCTGTGTGGAGAGATGCAGATACCACCCTATTTTGTGCATCAGATGCCAAAGCACATGAGACAGAAGTGCACAATGTCTGGGCCACACATGCCTGTATACCCACAGACCCCAACCCACAAGAAATGCACCTGGAAAATGTAACAGAAAATTTTAACATGTGGAAAAATAACATGGTAGAGCAGATGCAGGAGGATGTAATCAGTTTATGGGATCAAAGTCTAAAGCCATGTGTAAAGTTAACTCCTCTCTGCGTTACTTTAAATTGTACCAATGCTAATTGGACCAATGCTAATGTGACCAATGTCAATAACAATGTCACTAACATAGTAGGAAATATAACAGAGGAAGTAAGAAACTGCTCTTTTAATATGACCACAGAACTAATAGATAAGAAGCAGAAGGTCTATGCACTTTTTTATAAGCTTGATATAAGACAAATGAATAGTAATAGTAGTGAGTATAGGTTAATAAATTGTAATACTTCAGTCATTAAGCAGGCTTGTCCAAAGGTATCCTTTGACCCAATTCCTATACATTATTGTACTCCAGCTGGTTATGCGATTATAAAGTGTAATGATAAGAATTTCAATGGGACAGGGCCATGTAAAAATGTCAGCTCAGTACAATGCACACATGGAATTAAGCCAGTAGTATCAACTCAATTGCTGTTAAATGGCAGTCTAGCAGAAGAAAAGATAATAATCAGATCTGAAAATCTCACAAACAATGCCAAAACCATAATAGTGCACCTTCATGAATCTGTAGAAATCAATTGTACCAGACCCTTCTACAATAAAAGAACAAGGACATCTATAGGACAAGGACGAGTACTCTATAGAACAGGAGACATAACAGGAAATATAGGAAAACCATATTGTGAGATTAATGGAACAAAATGGAATAAAGTTTTAAATCAGGTAACTGAAAAATTAAAAGAGCACTTTAATAATAGGAACATAAGCTTTCAGCCACCATCAGGAGGAGATCTAGAAATTACAATGCATCATTTTATTTGTAGAGGGGAATTTTTCTATTGCAATACAACACGACTGTTTAATAATACTTGCATAGGAAATAAAACCATGAAGGAGTGTAATGACACTATCATACTTCCATGCAAGATAAAGCAAATTATAAACATGTGGCAGGGAGTAGGACAAGCAATGTATAATCCTCCCATCAGTGGAAACATTAATTGTGTATCAAATATTACAGGAATACTATTGACAAGAGATGGTGGTGGTGGTAATGGTACGAATAATGAGGAGACCTTCAGACCTGGAGGAGGGAACATGAAGGACAATTGGAGAAATGAATTATATAAATATAAAGTAGTAGAAATTGAACCACTAGGAATAGCACCCACCAAGGCAAAGAGAAGAGTGGTGGAGAGAGAAAAAAGAGCAGTGGGAATAGGAGCTATGATCTTTGGGTTCTTAGGAGCAGCAGGAAGCACTATGGGCGCGGCGTCAATAACGCTGACGGTACAGGCCAGACAATTATTGTCTGGTATAGTGCAACAGCAAAGCAATTTGCTGAGGGCTATAGAGGCGCAGCAGCATCTGTTGCAACTCACAGTCTGGGGCATTAAACAGCTCCAGGCAAGAGTCCTGGCTGTGGAAAGATACCTAAAAGATCAAAAGTTCCTAGGACTTTGGGGCTGCTCTGGAAAAATCATCTGCACCACTGCTGTGCCCTGAAACTCCACTTGGAGTAATAGATCTTATGAAGAGATTTGGGACAACATGACATGGATAGAATGGGAGAGAGAAATTAGCAATTACACAAACCAAATATATGAGATACTTACAGAATCGCAGAACCAGCAGGAAAGAAATGAAAAGGACTTGTTAGAATTGGATAAATGGGCAAGTCTGTGGAATTGGTTTGGCATAACAAAATGGCTGTGGTATATAAAAATATTTATAATGATAGTAGGAGGTTTAATAGGTTTAAGAATAATTTTTGCTGTGCTTTCTATAGTAAATAGAGTTAGGCAGGGATACTCACCTTTGTCTTTCCAGACCCCTACCCATCATCAGAGGGGGGAACCCGACAGACCCGAAAGAATCGAAGAAGGAGGTGGCGAGCAAGGCAGAGACAGATCCGTGCGATTAGTGAGCGGATTCTTAGCACTTGCCTGGGACGATCTACGGAGCCTGTGCCTCTTCAGCTACCACCGCTTGAGAGACTTCATCTTGATTGCAGCGAGGACTGTGGAACTTCTGGGACACAGCAGTCTCAAGGGACTGAGACGGGGGTGGGAAGGCCTCAAATATCTGGGGAATCTTCTGTTATATTGGGGCCAGGAACTAAAAATTAGTGCTATTTCTTTGTTTGATGCTTTAGCAGTAGTGGTAGCGGGGTGGACAGATAGGGTTATAGAAGTAGCACAAGGAGCTTGGAGAGCCATTCTCCACATACCTAGAAGAATCAGACAGGGCTTAGAAAGGGCTTTGCTATAACATGGGAGGCAAGTGGTCAAAAAGTAGCATAGTGGGATGGCCTCAGGTCAGGGAAAGAATAAAGCAAACTCCTCCAGCAGCAGAAGGAGTAGGAGCAGTATCTCAAGATCTAGATAAACATGGAGCAGTAACAAGTAGTAATATGAATAATGCTGATTGTGTCTGGCTGAGAGCACAAGAGGAAGAGGGGGTAGGCTTTCCAGTCAGGCCGCAGGTACCTCTAAGACCAATGACTTATAAGGGAGCTTTTGATCTTAGCTTCTTTTTAAAAGAAAAGGGGGGACTGGAAGGGCTAGTTTACTCCAAGAAAAGACAAGAGATCCTTGACTTATGGGTCTATCATACACAAGGCTTCTTCCCTGATTGGCATAACTACACACCAGGGCCAGGGATCAGATATCCACTGTGTTTTGGATGGTGCTTCAAACTAGTACCAGTTGACCCAAGAGAAGTAGAGGAGGACAACAAAGGAGAAAACAACTGCCTGTTACACCCCATGAGCCAGCATGGAATAGAGGACGAAGAAAGAGAAGTGCTGATATGGAAGTTTGACAGTGCCCTAGCACGAAGACACATAGCCCGAGAACTGCGTCCAGAGTTCTATAAAGACTGCTGACAAAGAAGTTTCTAACTAGGACTTCCGCTGGGGACTTTCCAGGGGAGGTGTGGCCGGGGCGGAGTTGGGGAGTGGTTAACCCTCAGATGCTGCATAAAAGCAGCCGCTTTTCGCTTGTACTGGGTCTCTCTTGTTAGGCCAGGTCGAGCCCGGGAGCTCTCTGGCTAGCAGGGGAACCCACTGCTTAAAGCCTCAATAAAGCTTGCCTTGAGTGCTTAAAGTGGTGTGTGCCCATCTGTGTTAGGACTCTGGTAACTAGAGATCCCTCAGATCACTCTAGACTGAGTAAAAATCTCTAGCA
>01_AE.TH.1993.93TH9021.AF164485
TGGATGGGCTAATTTACTCCAAGAGAAGACAAGAGATCCTTGACTTATGGGTTTATAATACACAAGGCTTCTTCCCTGATTGGCAGAATTACACACCAGGGGCCAGGGGATCAGATACCCACTGTGTTTTGGGTGGTGCTTCAAGCTAGTACCAGTTGACCAAGGAGTAGTAGAGGAGGACAACAAAGAAGAAAACAACTGCCTGTTACACCCCATGAGCCAGCATGGAATAGAGGACGAAGACAGAGAAGTGCTGATGTGGAAGTTTGACAGTTCCCTAGCACGAAAACACATAGCCCGAGAACTGCGTCCAGAGTACTATAGAGACTGCTGACAAAGAAGTTTCTAACTAGGACTTCCGCTGGGGACTTTCCAGGGGAAGGTGTGGCTGGGGCGGAGTTGGGGAGTGGTTAACCCTCAAATGCTGCATAAAAGCAGCCGCTCTTCGCTTGTACTGAGTCTCTCTTGTTAAACCAGGTCGAGCCCGGGAGCTCTCTGGCTAGCAAGGGAACCCACTGCCTAATGCCTCAATAAAGCTTGCCTTGAGTGCTTAAAGTGGTGTGTGCCCGTCTGTGTTAGGACTCTGGTAACTAAAAATCCCTCAGACCACTCTAGACTGAGTAAAAATCTCTAGCAGTGGCGCCCGAACAGGGACTTGAAAGCGAAAGCTAATAGGGACTCGAAAGCGAAAGTTCCAGAGAAGTTCTCTCGACGCAGGACTCGGCTTGCTGCGGTGCACACAGCAAGAGGCGAGACGGGCGACTGGTGAGTACGCCAAATTTTGACTAGCGGAGGCTAGAAGGAGAGAGATGGGTGCGAGAGCTTCAGTATTAAGTGGGGGAAAATTAGATGCATGGGAAAAAATTCGGTTACGGCCAGGGGGAAAGAAAAAATATAAGAATGAAACTTTAGTATGGGCAAGCAGAGAGTTAGAAAGATTTGCAATTAACCCTGGCCTTTTAGAAACATCAGAAGGATGTCAACAAATAATAGAACAGTTACAGTCAACTCTCAAGACAGGATCAGAAGAGCTTAAATCATTATTTAATACAGTAGCAACCCTCTGGTGCGTACACCAAAGGATAGAGGTAAAAGACACCAGGGAAGCTTTAGATAAAATAGAGGAAGCACAAAAAAGGAGCCAGCAAAAGACACAGCAGGCAGCAGCTGGCACAGGAAGTAGCAGCAAAGTCAGCCAAAATTACCCTATAGTGCAAAATGCCAAAGGGCAAATGGTACATCAGCCTGTATCACCTAGAACTTTGAATGCATGGGTGAAAGTAGTAGAAGAAAAGGGTTTTAACCCAGAAGTAATACCCATGTTCTCAGCATTATCAGAGGGATCCACCCCACAAGATTTAAATATGATGCTAAATATAGTGGGGGGACACCAGGCAGCAATGCAAATGTTAATAGAAACTATCAATGAGGAAGCTGCAGAATGGGATAGGGTACACCCAGTACATGCAGGGCCTATTCCACCAGGCCAGATGAGGGAACCAAGGGGAAGTGACATAGCAGGAACTACTAGTACCCTTCAAGAACAAATAGGATGGATGACAAACAATCCACCTATCCCAGTGGGAGACATCTATAAAAGGTGGATAATCCTGGGATTAAATAAAATAGTAAGAATGTATAGCCCTGTTAGCATTTTGGACATAAGACAAGGGCCAAAAGGACCCTCCAGAGAATATGTAGATAGGTTCTATAAAACTCTCAGAGCGGAACAAGCTACACAGGGAGTAAAAAACTGGATGACAGAAACCTTGCTAATCCAAAATGCGAATCCAGACTGTAAGTCCATTTTAAAAGCATTAGGAACAGGAGCTTCATTAGAAGAAATGATGACAGCATGCCAGGGAGTGGGAGGACCTAGTCATAAAGCAAGGGTTTTGGCTGAGGCAATGAGCCAAGCACAACATGCAAATATAATGATGCAGAGAGGCAATTTTAAGGGCCAGAAAAGAATTAAGTGTTTCAACTGTGGCAGAGAAGGACACCTAGCCAGAAATTGCAGGGCCCCCAGAAAAAAGGGTTGTTGGAAATGTGGGAAGGAAGGACATCAAATGAAAGACTGCACTGAGAGACAGGCTAATTTTTTAGGGAAAATTTGGCCTTCCAACAAGGGAAGGCCGGGAAATTTTCCTCAGAGCAGACCAGAGCCAACAGCCCCACCAGCAGAAAACTGGGGGATGGGGGAAGAGATAACCTCCTCACTGAAGCAGGAGCAGAAAGACAAGGAATATCCTCCTCCCTTAGTTTCCCTCAAATCACTCTTTGGCAACGACCCATTGTCACAATAAGAATAGGAGGACAGCTGAAAGAAGCTCTATTAGATACAGGAGCAGATGATACAGTATTAGAAGATATAAATTTGCCAGAAAAATGGAAACCAAAAATGATAGGGGGAATTGGAGGTTTTATCAAGGTAAGGCAATATGATCAGATAACTATAGAAATTTGTGGGAAAAAAGCTATAGGTACAGTATTAGTAGGACCCACACCTGTCAACATAATTGGACGAAATATGCTGACTCAGATTGGTTGTACTTTAAATTTCCCAATTAGTCCTATTGACACTATACCAGTAACATTAAAACCAGGAATGGATGGACCAAAGGTTAAACAGTGGCCATTGACAGAAGAAAAAATAAAAGCATTAACAGAAATTTGTAAAGAGATGGAAGAGGAAGGAAAAATCTCAAAAATTGGGCCTGAAAATCCATACAATACTCCAGTATTTGCTATAAAGAAAAAGGACAGCACCAAATGGAGGAAATTAGTAGATTTCAGAGAGCTCAATAAAGGAACTCAGGACTTTTGGGAAGTTCAATTAGGAATACCGCATCCAGCAGGTCTAAAAAAGAAAAAATCAGTAACAGTACTAGATGTGGGAGATGCATATTTTTCAGTTCCTTTAGATGAAAGCTTTAGAAAGTATACTGCATTCACCATACCTAGTATAAACAATGAGACACCAGGAATCAGATATCAGTACAATGTGCTGCCACAGGGATGGAAAGGATCACCGGCAATATTCCAGAGTAGCATGACAAAAATCTTAGAGCCCTTCAGAATAAAAAATCCAGAAATGGTTATCTATCAATACATGGATGACTTGTATGTGGGATCTGATTTAGAAACAGGGCAGCACAGAGCAAAAATAGAGGAGCTAAGAGCTCATCTATTGAGCTGGGGATTTACTACACCAGACAAAAAGCATCAGAAGGAACCTCCATTCCTTTGGATGGGATATGAACTCCATCCTGACAGATGGACAGTCCAGCCTATAGAACTGCCAGAAAAAGACAGCTGGACTGTCAATGATATACAGAAATTAGTGGGAAAACTAAATTGGGCAAGTCAAATTTATGCAGGGATTAAGGTAAAGCAACTGTGTAAACTCCTCAGAGGGGCTAAAGCTCTAACAGACGTAGTACCACTGACTGAAGAAGCAGAATTAGAGTTGGCAGAGAACAGGGAGATTCTAAGAACCCCTGTGCATGGAGTATATTATGACCCATCAAAAGACTTAGTAGCAGAAGTACAGAAACAAGGGCAGGACCAATGGACATATCAAATTTATCAAGAGCCATTTAAGAATCTAAAAACAGGAAAATATGCCAGAAAAAGGTCTGCTCACACTAATGATGTAAGACAATTAACAGAAGTGGTGCAAAAAATAGCCACAGAAAGCATAGTAATATGGGGAAAGACCCCTAAATTTAGACTACCCATACAAAGAGAAACATGGGAAACATGGTGGATGGAGTATTGGCAGGCTACCTGGATTCCTGAATGGGAGTTTGTTAATACCCCTCCTCTAGTAAAATTATGGTACCAATTAGAAAAAGACCCCATAGTAGGAGCAGAGACTTTCTATGTAGATGGGGCAGCTAGTAGGGAGACTAAGCTAGGAAAAGCAGGGTATGTCACTGACAGAGGAAGGCAAAAGGTAGTTTCCCTAACTGAGAGCAACAATCGAAAGACTGAATTACATCGGATCCATTTAGCCTTGCAGGACTCAGGATCAGAAGTAAATATAGTAACAGACTCACAATATGCATTAGGAATCATTCAGGCACAACCAGACAGGAGTGAATCAGAAGTAGTCAACCAAATAATAGAGGAGCTAATAAAAAAGGAAAAAGTCTACCTGTCATGGGTACCAGCACACAAGGGGATTGGAGGAAATGAACAAGTAGATAAATTAGTCAGTTCAGGAATCAGGAAGGTGCTATTTTTAGATGGGATAGATAAGGCTCAAGAAGAACATGAAAGATATCACCGCAATTGGAGAACAATGGCTAGTGATTTTAATTTGCCACCTATAGTAGCAAAGGAAATAGTAGCCAACTGTGATAAATGTCAACTAAAAGGGGAACCTATGCATGGACAAGTAGACTGTAGTCCAGGGATATGGCAATTAGATTGCACACATCTAGAAGGAAAAGTCATCCTGGTAGCAGTCCACCTGGCCAGTGGATATATAGAAGCAGAAGTCATCCCAGCAGAAACAGGACAGGAGACAGCATACTTTCTGCTAAAATTAGCAGGAAGATGGCCAGTAAAAGTAATACACACAGACAACGGTAGCAATTTCACCAGCGCTGCAGTTAAAGCAGCCTGTTGGTGGGCCAATGTCCGACAGGAATTTGGGATCCCCTACAATCCCCAAAGTCAAGGAGTAGTAGAATCTATGAATAAGGAATTAAAGAAAATCATAGGGCAGATAAGAGAGCAAGCTGAACACCTTAAGACAGCAGTACAAATGGCAGTATTCATTCACAATTTTAAAAGAAAAGGGGGGATTGGGGGGTACAGTGCAGGGGAAAGAATAATAGACATAATAGCAACAGACATACAAACTAAAGAATTACAAAAACAAATTACAAAAATTCAAAATTTTCGGGTTTATTACAGGGACAGCAGAGACCCCATTTGGAAAGGACCAGCAAAACTACTCTGGAAAGGTGAGGGGGCAGTAGTAATACAAGACAATAGTGATATAAAAGTAATACCAAGAAGAAAAGCAAAGATCATTAGGGATTATGGAAAACAGATGGCAGGTGATGATTGTGTGGCAGGTAGACAGGATGAGGATTAGAACATGGAACAGTATAGTAAAACATCATATGTATGTCTCAAAGAAAGCTAAAAAGTGGTTTTATAGACATCATTATGAAAGCCAGCATCCAAAGGTAAGCTCAGAAGTACATATCCCACTAGGAGAGGCTAGATTAGTAATAAGAACATATTGGGGTCTGCAGACAGGAGAAAAGGACTGGCAATTGGGTCATGGAGTCTCCATAGAATGGAGGCAGAGAGAATATAACACACAAATAGATCCTGACCTAGCAGACCGACAGATTCATCTACAATATTTTGACTGTTTTTCAGACTCTGCCATAAGGAGAGCCATATTAGGACAAGTAGTTAGACATAGGTGTGAATATCCATCAGGACATAACAAGGTAGGATCCCTACAATATTTGGCACTGAAAGCATTAACAACACCAAAAAGGATAAGGCCACCTCTGCCTAGTGTTAAGAAATTAACAGAAGATAGATGGAACAAGCCCCAGAAGATCAGGGGCCACCGAGAGAACCCCACAATGAATAGATATTAGAACTGTTAGAGGAGCTTAAAAATGAAGCTGTTAGACATTTTCCTAGGACCTGGCTCCATGACTTAGGACAGCACATCTATAACAATTATGGGGATACTTGGGAAGGGGTTGCAGCTATAACAAGAATTTTGCAACAACTACTGTTTGTTCATTTCAGAATTGGGTGTCAACATAGCAGAATAGGCATTATACCAGGGAGAAGAGGCAGGAATGGAGCTGGTAGATCCTAACCTAGAGCCCTGGAATCATCCNGGAAGTCAGCCTACAACTGCTTGTAGCAAGTGTTACTGTAAAATATGTTGCTGGCATTGCCAACTATGCTTTCTGAAAAAAGGCTTAGGCATCTCCTATGGCAGGAAGAAGCGGAAGCACCGACGAGGAACTCCTCAGAGCAGTAAGGATCATCAATATCCTATACCAGAGCAGTAAGTAATAAGTATATGTAATGTCACCTTTGGAAATTAGTGCAATAATAGGACTGATAGTAGCGCTAATCTTAGCAATAGTAGTGTGGACTATAGTAGCTATAGAATTTAAGAAAATACTAAGGCAAAGAAAAATAGACAGGTTGATTAAGAGCATAGGAGAAAGAGCAGAAGGGCGCGCCAATGAGAGTGAAGGAGACACAGATGAATTGGCCAAACTTGTGGAAATGGGGGACTTTGATCCTTGGGTTGGTGATAATTTGTAGTGCCTCAGACAACTTGTGGGTTACAGTTTATTATGGGGTTCCTGTGTGGAGAGATGCAGATACCACCCTATTTTGTGCATCAGATGCCAAAGCACATGAGACAGAAGTGCACAATATCTGGGCCACACATGCCTGTGTACCCACAGACCCCAACCCACAAGAAATATACATGGAAAATGTAACAGAAAATTTTAACATGTGGAGAAATAACATGGTAGAGCAGATGCAGGAGGATGTAATCAGTTTATGGGATCAAAGTCTAAAGCCATGTGTAAAGTTAACTCCTCTCTGCGTTACTTTAAATTGTATCAATGCTAATTTGACCAATGACAAAAACACAATCAATGTCTCTAACATAATAGGAAACCTAACAGATGAAGTAAAAAACTGTTCTTTTAATATGACCACAGAACTAAGAGATAAGAAGCAGAAGGTCCATGCGCTTTTTTATAAGCTTGATCTAGCACAAATTAATAATAGTACTAGTGAGTATAGGTTAATAAATTGTAATACTTCAGTCATTAAGCAGGCTTGTCCAAAGATATCCTTTGATCCAATTCCTATACATTATTGTACTCCAGCTGGTTATGCGATTTTAAAGTGTAATGATAAGAATTTCAATGGGACAGGGCCATGTAAAAATGTCAGCTCAGTACAATGCACACATGGAATTAAGCCAGTGGTATCAACTCAATTACTGTTAAATGGCAGTCTAGCAGAAGATGAGATAATAATCAGATCTGAAAATCTCACAAACAATGCCAAAACCATAATAGTGCACCTTAATAAATCTGTAGAAATCAATTGTACCAGACCTTCCAACAATACAAGAACAAGTATACGTATAGGACCAGGACAAGTTTTCTATCAAACAGGAGACATAGTAGGAGATATAAGGAAAGCATATTGTGAGATTAATGGAACAAAATGGTATGAAGCTTTAAAAAGGGTAACTGAAAAATTAAAAGAGCACTTTAAGAATAAGACAATAACCTTTCAACCACCCTCAGGAGGAGATCTAGAAATTACAATGCATCATTTTAATTGTAGAGGGGAATTTTTCTATTGTAATACATCACGACTGTTTAATAATACTTGCATAGGAAATGAAACCAGGGAAGGGTGTAATGGCACTATCATACTTCCATGCAAGATAAAGCAAATTATAAACATGTGGCAGGGAGTAGGACAAGCAATGTATGCTCCTCCCATCAGTGGAAGAATTAATTGTGTATCAAATATTACAGGAATACTATTAACAAGAGATGGTGGTGCTAATAATATGAGTAACGAGACCTTCAGACCTGGAGGAGGAAATATAAAGGACAATTGGAGAAGTGAATTATATAAATATAAAGTAGTACAAATTGAACCACTAGGAATAGCACCCACCAGGGCAAAAAGAAGAGTGGTGGAGAGAGAAAAAAGAGCAGTGGGAATAGGAGCTATGATCTTTGGGTTCTTAGGAGCAGCAGGAAGCACTATGGGCGCGGCGTCAATAACGCTGACGGTACAGGCCAGACAATTATTGTCTGGTATAGTGCAACAGCAAAGCAATTTGCTGAGGGCTATAGAGGCGCACGAGCATCTGTTGCAACTCACAGTCTGGGGCATTAAACAGCTCCAGGCAAGAGTCCTGGCTGTGGAAAGATACCTAAAAGATCAAAAGTTCCTAGGACTTTGGGGCTGCTCTGGAAAAATCATCTGCACCACTGCTGTGCCCTGGAACTCCACTTGGAGTAATAAATCTTATGAAGAAATTTGGTACAACATGACATGGATAGAATGGGAGAGAGAAATTAGCAATTACACATACCAAATATATGAGATACTTACAGAATCGCAGGACCAGCAGGACAGGAATGAAAAGGATTTGTTAGAATTGGATAAATGGGCAAGTCTGTGGAATTGGTTTGACATAACAGATTGGCTGTGGTATATAAAAATATTTATAATGATAGTAGGAGGTTTAATAGGTTTAAGAATAATTTTTGCTGTGCTTTCTATAGTGAATAGAGTTAGGCAGGGATACTCACCTTTGTCTTTCCAGACCCCTATCCATCATCAGAGGGAACCCGACAGGCCCGAAAGAATCGAAGAAGGAGGTGGCGAGCAAGACAGAGACAGGTCCGTGAGATTAGTGAGCGGATTCTTAGCACTTGCCTGGGACGATCTACGGAGCCTGTGCCTCTTCAGCTACCACCGCTTGAGAGACTTAATCTCGATTGCAGCGAGGACTGTGGAACTTCTGGGACACAGCAGTCTCAAGGGACTGAGACGGGGGTGGGAAGCCCTCAAATATCTGGGGAATCTTCTGTTATATTGGGGCCAGGAACTAAAAATTAGTGTTATTTCTTTGTTTGATGCTACAGCAATAGTAGTAGCAGGGTGGACAGATAGGGTTATAGAAGTAGCACAAGGAGCTTGGAGAGCCATTCTCCACATACCTAGAAGAATCAGACAGGGCTTCGAAAGGGCTTTGCTATAACATGGGAGGCAAGTGGTCAAAAAGTAGCATAGTGGGATGGCCTCAGGTCAGGGAAAAAATAAAGCAAACTCCTCCAGCAGCAGAAGGAGTAGGAGCGGTATCTCAAGATCTAGATAAACGAGGAGCAGTAACAAGTAGTAACATGAATAATTGCCTGATTAGTGTCTGGCTGAGAGCACAAGAGGAAGAGGAAGAGGAAGTAGGCTTTCCAGTCAAGCCGCAGGTACCTCTAAGACCAATGACTTATAAGGCAGCTTTTGATCTTAGCTTCTTTTTAAAAGAAAAGGGGGGACTGGATGGGCTAATTTACTCCAAGAGAAGACAAGAGATCCTTGACTTATGGGTTTATAATACACAAGGCTTCTTCCCTGATTGGCAGAATTACACACCAGGGCCAGGGATCAGATACCCACTGTGTTTTGGGTGGTGCTTCAAGCTAGTACCAGTTGACCAAGGAGAAGTAGAGGAGGACAACAAAGAAGAAAACAACTGCCTGTTACACCCCATGAGCCAGCATGGAATAGAGGACGAAGACAGAGAGGTGCTGATGTGGAAGTTTGACAGTTCCCTAGCACGAAAACACATAGCCCGAGAACTGCGTCCAGAGTACTATAGAGACTGCTGACAAAGAAGTTTCTAACTAGGACTTTCCGCTGGGGACTTTCCAGGGAGGTGTGGCTGGGCGGAGTTGGGGAGTGGTTAACCCTCAGATGCTGCATAAAAGCAGCTGCTCTTCGCTTGTACTGGGTCTCTCTTGTTAGACCAGGTCGAGCCCGGGAGCTCTCTGGCTAGCAAGGGAACCCACTGCTTAAAGCCTCAATAAAGCTTGCCTTGAGGTGCTTAAAGTGGTGTGTGCCCGTCTGTGTTAGGACTCTGGTAACTAGAGATCCCTCAGACCACTCTAGACTGAGTAAAAATCTCTAGCA
>01_AE.TH.2003.TH7229.KU168309
TGGAAGGGTTAATTTACTCCAAGAAAAGACAAGAGATCCTTGACTTATGGGTCTATCATACACAAGGCTTCTTCCCTGACTGGCACAACTACACACCAGGGGCCAGGGATCAGATATCCACTGTGCTTTGGATGGTGCTTCAAGCTAGTACCAGTTGACCAAGGAGAAGTAGAGGAGGACAACAAAGGAGAGAACAACTGCCTGTTACACCCCATGAGCCAGCATGGAATGGAGGACGAAGACAGAGAAGTGCTGATATGGAAGTTTGACAGCTCCCTAGCACGAAGACACGTAGCCCGAGAACTGCGTCCGGAGTACTATAAAGACTGCTGACAAAGAAGTTTCTAACGGGGACTTCCGCTGGGGACTTTCCAGGGGAGGTGTGGCCGGGGCGGAGTTGGGGAGTGGTTTACCCTCAGATGCTGCATAAAAGCAGCCGCTTTTCGCTTGTACTGGGTCTCTCTTGTTAGACCAGGTCGAGCCCGGGAGCTCTCTGGCTAGCAAGGGAACCCACTGCTTAAAGCCTCAATAAAGCTTGCCTTGAGTACTTAAAGTGGTGTGTGCCCGTCTGTGTTAGGACTCTGGTAACTAGAGATCCCTCAGACCACTCTAGACTGAGTAAAAATCTCTAGCAGTGGCGCCCGAACAGGGACTTTAAAGTGAAAGTTAATAGGGACTCGAAAGCGAAAGTTCCAGAGAAGTTCTCTCGACGCAGGACTCGGCTTGCTGAGGTGCACACAGCAAGAGGCGAGAGCGGCGACTGGTGAGTACGCCAATTTTTTGACTAGCGGAGGCTAGAAGGAGAGAGATGGGTGCGAGAGCGTCAGTATTAAGTGGGGGAAAATTGGATGCATGGGAAAAAATTCGGTTACGGCCAGGGGGAAAGAAAAAATATAGGATGAAACATTTAGTATGGGCAAGCAGAGAGTTGGAAAGATTTGCACTTAACCCTGGCCTTTTAGAATCAGCAGAAGGATGTCAACAATTACTAGAACAGTTACAGTCAACTCTCAAGACAGGATCAGAAGAACTTAAATCATTATTTAACACAATAGCAACCCTCTGGTGCGTGCACCAAAGGATAGAGATAAAAGACACCAAGGAAGCTTTAGATAAAATAGAGGAAGTACAAAGAAAGAGCCAGCAAAAGACACAGCAGGCAGCAGCAGCAGCTGGCACAGGAAGCAGCAGCAAAGTCAGCCAAAATTACCCTATAGTGCAAAATGCACAAGGGCAAATGGTACATCAGCCTGTATCACCTAGAACTTTGAATGCATGGGTGAAAGTAGTAGAAGAAAAGGGTTTTAATCCAGAAGTAATACCCATGTTCTCAGCATTATCAGAGGGAGCCACCCCACAAGATTTAAATATGATGCTAAATATAGTGGGGGGACACCAGGCAGCAATGCAAATGTTAAAAGAAACCATCAATGAGGAAGCTGCAGAATGGGATAGGGTACACCCAGTACATGCAGGGCCTATTCCACCAGGCCAAATGAGGGAACCAAGGGGAAGTGACATAGCAGGAACTACTAGTACCCTTCAAGAACAAATAGGATGGATGACAGGCAATCCAGCTATCCCAGTGGGAGACATCTATAAAAGGTGGATAATCCTGGGATTAAATAAAATAGTAAGAATGTATAGCCCTGTTAGCATTTTGGACATAAGACAAGGGCCAAAAGAACCCTTCAGAGACTATGTAGATAGGTTCTATAAAACTCTCAGAGCGGAACAAGCTACACAGGAAGTAAAAAACTGGATGACAGAAACCTTGCTAGTCCAAAATGCGAATCCAGACTGTAAGTCCATTTTAAAAGCATTAGGAACAGGAGCTACCTTAGAAGAAATGATGACAGCATGCCAGGGAGTGGGAGGGCCTAGCCATAAGGCAAGGGTTTTGGCTGAGGCAATGAGCCAAGCACAACAGACAAATATACTGATGCAGAGAGGCAATTTTAAAGGCCAGAAAAGAATTAAGTGCTTCAACTGTGGCAAAGAAGGGCACCTAGCCAGAAATTGCAGGGCCCCTAGAAAAAAGGGCTGTTGGAAATGTGGGAAGGAAGGACATCAAATGAAAGACTGCACTGAAAGACAGGCTAATTTTTTAGGGAAAATTTGGCCTTCCAACAAAGGAAGGCCAGGGAATTTTCCTCAGAGCAGACCAGAGCCAACAGCCCCACCAGCAGAGGACTGGGAAGAGATAACCTCCCCACCAAAGCAGGAGCAGAGGGACAAGGAACATCCTCCTCCTTTAGTTTCCCTCAAATCACTCTTTGGCAACGACCCCTTGTCACAGTAAAAATAGGAGGACAGCTGAAAGAAGCTCTATTAGATACAGGAGCAGATGATACAGTATTAGAAGATATAAATTTGCCAGGAAAATGGAAACCAAAAATGATAGGGGGAATTGGAGGTTTTATCAAGGTAAGGCAATATGATCAGATACTTATAGAAATTTGTGGAAAAAAGGCTATAGGTACAGTGTTAGTAGGACCTACACCTGTCAACATAATTGGGCGAAACATATTGACTCAGATTGGTTGTACTTTAAATTTCCCAATTAGTCCTATTGACACTGTACCAGTAAAATTAAAGCCAGGAATGGATGGACCAAAGGTTAAACAGTGGCCATTGACAGAAGAAAAAATAAAAGCATTAACAGAAATTTGTAAAGAGATGGAAGAGGAGGGAAAAATTTCAAAAATTGGGCCTGAAAATCCATACAATACTCCAATATTTGCTATAAGGAAAAAGGATAGCACCAAATGGAGAAAATTAGTAGATTTCAGAGAGCTCAATAAAAGAACTCAGGATTTTTGGGAAGTTCAATTAGGAATACCACATCCAGCAGGTTTAAAGAAGAAAAAATCAGTAACAGTACTAGATGTGGGAGATGCATATTTTTCAGTTCCTTTAGATGAAAGCTTTAGAAAGTATACTGCATTCACCATACCTAGTATAAACAATGAGACACCAGGAATCAGATATCAGTACAATGTGCTGCCACAGGGGTGGAAAGGATCACCAGCAATATTCCAGAGTAGCATGACAAAAATTTTAGAGCCCTTTAGAATAAAAAATCCAGAAATGGTTATCTATCAATATATGGATGACTTATATGTAGGATCTGATTTAGAAATAGAGCAGCACAGAGCAAAAATAGAGGAGCTGAGAGCTCATCTATTGAGCTGGGGATTTACTACACCAGACAAAAAGCATCAGAAGGAACCCCCATTCCTTTGGATGGGATATGAACTCCATCCTGACAAATGGACAGTCCAGCCTATAGAACTGCCAGAAAAAGACAGCTGGACTGTCAATGATATACAGAAATTAGTGGGAAAACTAAATTGGGCAAGTCAAATTTATGCAGGGATTAAGGTAAAGCAACTGTGTAGACTCCTCAGGGGAGCTAAAGCACTAACAGACATAGTACCACTGACTGAAGAAGCAGAATTAGAATTGGCAGAGAATAGGGAGATTCTAAAAACCCCTGTGCATGGAGTATATTATGACCCATCAAAAGACTTAGTAGCAGAAGTACAGAAACAAGGGCAGGACCAATGGACATATCAAATCTATCAAGAGCCATTTAAGAATCTAAAAACAGGAAAATATGCCAGAAAAGGGTCTGCTCACACTAATGATGTAAGACAATTAGCAAATGTAGTGCAAAAAATAGCCACAGAAAGCATAGTGATATGGGGAAAGACCCCTAAATTTAAACTACCCATACAAAAGGAAACATGGGAAACATGGTGGATGGATTATTGGCAGGCTACCTGGATTCCTGAATGGGAGTTTGTCAATACCCCCCCTCTAGTAAAATTATGGTACCAATTAGAAAAAGACCCCATAGTAGGAGCAGAGACTTTCTATGTAGATGGGGCAGCTAGTAGGGAGACTAAGCTAGGAAAAGCAGGGTATGTCACTGACAGAGGAAGACAAAAAATAGTTTCCCTAACAGAGACAACAAATCAAAAGACTGAATTACATGCAATCCAATTAGCCTTGCAGGATTCCGGATCAGAAGTAAATATAGTAACAGACTCACAATATGCATTAGGAATCATTCAGGCACAACCAGACAAGAGTGAATCAGAAGTAGTCAGCCAAATAATAGAGGAGCTAATAAGAAAGGACAAGGTCTACCTGTCATGGGTACCAGCACACAAGGGGATTGGAGGAAATGAACAAGTAGATAAATTAGTCAGTTCAGGAATCAGGAAGGTACTATTTTTAGATGGGATAGATAAAGCTCAAGAAGAACATGAAAGATATCACAGCAATTGGAGAACAATGGCTAGTGATTTTAATTTGCCACCTATAGTAGCAAAGGAAATAGTAGCTAGCTGTGATAAATGTCAACTAAAAGGGGAAGCTATGCATGGACAAGTAGACTGTAGTCCAGGGATATGGCAATTAGACTGCACACATCTAGAAGGAAAAGTCATCCTGGTAGCAGTCCACGTGGCCAGTGGATACATAGAAGCAGAAGTCATCCCAGCAGAAACAGGACAGGAGACAGCATACTTTCTGCTAAAATTAGCAGGAAGATGGCCAGTAAAAGTAATACACACAGACAATGGTAGCAATTTCACCAGCGCTGCAGTTAAAGCAGCCTGTTGGTGGGCCAATGTCCAACAGGAATTTGGGATCCCCTACAATCCCCAAAGTCAAGGAGTAGTAGAATCTATGAATAAGGAATTAAAGAAAATCATAGGGCAGGTAAGAGACCAAGCTGAACACCTTAAGACAGCAGTACAAATGGCAGTATTCATTCACAATTTTAAAAGAAAAGGGGGGATTGGGGGGTACAGTGCAGGGGAAAGAATAATAGACATAATAGCAACAGACATACAAACTAAAGAACTACAAAAACAAATTACAAAAATTCAAAATTTTCGGGTTTATTACAGGGACAGCAGAGACCCAATTTGGAAAGGACCAGCAAAACTACTCTGGAAAGGTGAAGGGGCAGTAGTAATACAAGACAATAGTGATATAAAAGTAGTACCAAGAAGGAAAGCAAAGATCATTAGGGATTATGGAAAACAGATGGCAGGTGATGATTGTGTGGCAGGTAGACAGGATGAGGATTAGAACATGGAACAGTTTAGTAAAACATCATATGTATGTCTCAAAGAAAGCTAAAAAATGGGTCTATAGACATCATTATGAAAGCCAGAATCCAAAAGTAAGTTCAGAAGTACATATCCCACTAGGAGAGGCTGAATTAGTAATAATAACATATTGGGGTCTGCAGACAGGAGAAAAGGAATGGCATTTGGGTCATGGAGTCTCCATAGAATGGAGGCAGAGAACATATAGAACACAAATAGATCCTGACCTAGCAGACCGACTGATTCATCTACAATATTTTGACTGTTTTTCAGACTCTGCCATAAGGAGAACCATATTAGGACAAGTAGTTAGATATAGGTGTGAATATCCATCAGGACATAACAAGGTAGGATCCCTACAGTATTTGGCACTGAAAGCATTAACAAATCCAAAAAAGATAAGGCCACCTCTGCCTAGTGTTAAGAAATTAACAGAAGATAGATGGAACAAGCCCCAGAAAACCATGGGCCACAGAGAGAACCCTACAATGAATGGACATTAGAACTGTTAGAGGAGCTCAAAAATGAAGCTGTTAGACATTTTCCTAGGCCCTGGCTTCATGGCCTAGGACAGCACATCTATAACACTTATGGGGATACTTGGGAAGGGGTTGAAGCTATAATAAGAACTCTGCAACAACTACTGTTTGTTCATTTCAGAATTGGGTGTCAACATAGCAGAATAGGCATTATACCAGGGAGAAGAGGCAGGAATGGAGCCAGTAGATCCTAACCTAGAGCCCTGGAAACATCCGGGAAGTCAGCCTTCAACTGCTTGTAGCAAGTGTTACTGTAAAAAATGTTGCTGGCATTGCCAACTATGCTTTCTGAAAAAAGGCTTAGGCATCTCCTATGGCAGGAAGAAGCGGAAGCACCGACGAGGAACTTCTCAAAGCAGTAAGGATTGTCAAGATCCTGTACCAAAGCAGTAAGTAATAAATATATGTAATGCAACCTCTGGAAATTAGTGCAGTAGTAGGACTGATAGTAGCGCTAATCTTAGCAATAGTAGTGTGGACTATAGTAGCTATAGAATATAGGAAAATACTAAGGGAAAGAAAAATAGACAGGTTAATTAAGAGAATAAGAGAAAGAGCAGAAGACAGTGGAAATGAGAGTGAGGGAGACACAGATGAATTGGCCAAACTTGTGGAAATGGGGGACTTTGATCCTTGGGTTGGTGATAATTTGTAGTGCTGCAGACAACTTGTGGGTTACAGTTTATTATGGGGTTCCTGTGTGGAGAGATGCAGATACCACCTTATTTTGTGCATCAGATGCCAAAGCGCATGAGACAGAAGTGCACAATGTCTGGGCCACACATGCCTGTGTGCCCACAGACCCCAACCCACAAGAACTACACCTGGAAAATGTAACAGAAAATTTTAACATGTGGAAAAATAACATGGTAGAGCAGATGCAAGAGGATGTAATCAGTTTATGGGATCAAAGTCTAAAGCCATGTGTAAAGTTAACTCCCCTCTGTGTTACTTTAAATTGTTCCCATAAAGTGAACGTAACCAACCCCAAAAACCAATCCGAGCTCGAGTTCTATAACATAACAGGAAAGATAGCAGATGAAGTAAGAAACTGCTCCTTTAATATGACCACAGAACTAGTAGATAAGACGCGGAAAGTCCATGCACTTTTTTATAGGCTTGATTTAGTACCAATTGAAAATGATAATAAAAGTTATAGGTTAATAAATTGTAATACTTCAGTCATTAAGCAGGCTTGTCCAAAGGTATCCTTTGATCCAATTCCTATACATTACTGTACTCCAGCTGGATATGCGATTCTAAAGTGTAATGATAAGAATTTCACTGGAATAGGGCCATGTAACAATGTCAGCTCAGTACAGTGCACACATGGAATTAAGCCAGTGGTATCAACTCAATTGCTGTTAAATGGCAGTCTAGCAGAAGAAGAGATAATAATCAGATCTGAAAATATCACAGACAATACCAAAACCATAATAGTGCACCTTAATGAATCTGTAGAAATCAATTGTACCAGACCCTCCAACAATACAAGAACAAGTGTAAGAATAGGACCAGGGCAAGCATTCTATGGAACAGGAGAGATAATAGGAGATATAAGAAAAGCATTTTGTCAGATTAATGGAACAAAATGGAATAAAACTTTAACACAGGTATCTGAAAAATTAAAAGAGCACTTTAATAATAGTGAGATAATCTATCGACCACCCTCAGGAGGAGATCTAGAAATTACAATGCATCATTTTAATTGTAGAGGGGAATTTTTCTATTGCAATACATCACGACTGTTTAATGAAAGTTGCATAAAAAATGGAACTGATGAGGGGTGTAATGGCACTATCATACTCCCATGCAGGATAAAGCAAATTATAAACATGTGGCAGGGAGTAGGACAAGCAATGTATGCTCCTCCCATCAGGGGAAGCATTACTTGTATATCAAATATTACAGGAATACTATTGACAAGAGATGGTGGTGATAGGAATGGTACTAAGGGGAATGAAACCTTCAGACCTGGAGGAGGAAATATAAAGGACAATTGGAGAAGTGAATTATATAAATACAAAGTAGTACAAATTGAACCACTAGGAATAGCACCCACCAGGGCAAAGAGAAGAGTGGTGGAGAGAGAAAAAAGAGCAGTGGGAATAGGAGCTATGATCTTTGGGTTCTTAGGAGCAGCAGGAAGCACTATGGGCGCGGCGTCAATAACGCTGACGGTACAGGCCAGACAATTGTTGTCTGGTATAGTGCAACAGCAAAGCAATTTGCTGAGGGCTATAGAGGCGCAGCAGCATCTGTTGCAACTCACAGTCTGGGGCATTAAACAGCTCCAGGCAAGAGTCCTGGCTGTGGAAAGATACCTACAAGATCAGAAGTTCCTAGGACTTTGGGGCTGCTCTGGAAAAATCATCTGCACCACTGCTGTGCCCTGGAACTCCACTTGGAGTAATAAATCTTATGAAGAGATTTGGGGCAACATGACATGGACACAATGGGAGAGAGAAATTAGCAATTACACAGGCATAATATATGAGATACTTACAGAATCGCAAACCCAGCAGGACAAAAATGAAAAGGATTTGTTAGAGTTGGACAAATGGGCAAGTCTGTGGAATTGGTTTAACATAACAAGATGGCTGTGGTATATAAAAATATTTATAATGATAGTAGGAGGCTTAATAGGTTTAAGAATAATTTTTGCTGTGCTTTCTATAGTGAATAGAGTTAGGCAGGGATACTCACCTTTGTCTTTCCAGACCCCTACCCATCATCAGAGGGAACCCGACAGGCCCGAAGGAATCGAAGAAGAAGGTGGCGAGCGAGGCAGAGACAGATCCGTGAGATTAGTGAGCGGGTTCTTAGCACTTGCCTGGGACGATCTCCGGAGCCTGTGCCTCTTCAGCTACCACCGCTTGAGAGACTTAGTCTCAATTGCAGCGAGGACTGTGGAACTTCTGGGACACAGCAGTCTCAAGGGACTGAGACGGGGGTGGGAAGGCCTCAAATATCTGGGGAGTCTTCTGCTGTATTGGGGTCAGGAACTAAAAACTAGTGCTATTTCTTTGCTTGATGCTATAGCAATAGCAGTAGCGGGGTGGACAGATAGGGTTATAGAAGTAGCACAAACAGCTTGGAGAGCCTTTCTCCACATACCTAGAAGAATCAGACAGGGCTTAGAAAGGGCTTTGCTATAACATGGGAGGCAAGTGGTCAAAAGGTAAGGGATGGCCTCAGGTCAGGGAAAAAATAAAGCAAACTCCTCCAGCAGCAGAAGGAGTAGGAGCAGTATCTCAAGATTTAGATAAACATGGAGCAATAACAAGTAGTAATATGAATAATGCTGATTGTACCTGGCTGGGAGCACAAGAGGATGAGGATGGGGAAGTAGGATTTCCAGTCAGGCCTCAGGTACCTCTGAGACCAATGACTTATAAGGGAGCCTTTGATCTTAGCTTCTTTTTAAGAGAAAAGGGGGGACTGGAAGGGTTAGTTTACTCCAAGAAAAGACAAGAGATCCTTGACTTATGGGTCTATCATACACAAGGCTTCTTCCCTGACTGGCACAACTACACACCAGGGCCAGGGATCAGATATCCACTGTGCTTTGGATGGTGCTTCAAGCTAGTACCAGTTGACCAAGGAGAAGTAGAGGAGGACAACAAAGGAGAGAACAACTGCCTGTTACACCCCATGAGCCAGCATGGAATGGAGGACGAAGACAGAGAAGTGCTGATATGGAAGTTTGACAGCTCCCTAGCACGAAGACACGTAGCCCGAGAACTGCGTCCGGAGTACTATAAAGACTGCTGACAAAGAAGTTTCTAACGGGGACTTCCGCTGGGGACTTTCCAGGGGAGGTGTGGCCGGGGCGGAGTTGGGGAGTGGTTTACCCTCAGATGCTGCATAAAAGCAGCCGCTTTTCGCTTGTACTGGGTCTCTCTTGTTAGACCAGGTCGAGCCCGGGAGCTCTCTGGCTAGCAAGGGAACCCACTGCTTAAAGCCTCAATAAAGCTTGCCTTGAGTGCTTAAAGTAGTGTGTGCCCGTCTGTGTTAGGACTCTGGTAACTAGAGATCCCTCAGACCACTCTAGACTGAGTAAAAATCTCTAGCA
>02_AG.-.2000.LA11ZaCh.KU168266
TGGAAGGGTTAATTTACTCCCCAAAAAGACAAGAAATCCTTGATCTGTGGGTTTACAACACACAAGGCTACTTCCCTGATTGGCAGAACTACACACCAGGGCCAGGGATTAGATACCCACTGACCTTTGGATGGTGCTTCAAGCTAGTACCAGTTGATCCAGAGGAGGTAGAAAAGGCTAATGAAGGAGACAATAACTGCTTATTACACCCCATGAGCCAACATGGAATGGAAGATGGAGACAGAGAAGTACTGCAGTGGAAGTTTGACAGCCGCCTGGCATTTAGACACGTAGCCAAAGAGAAACATCCGGAGTTCTACCAAAACTAAGACTACTGACACAGAGATTGCTGACATAGAAGTTGCTGACAGGGACTTTCCGTGCTGGGGACTTTCCGGGGAGGTGTGGTTTGGGAGGAGTTGGGGAGTGGCTAGCCCTCAAGTGCTGCATATAAGCAGCTGCTTTCTGCCTGTACTGGGTCTCTCTTGTTAGACCAGATCTGAGCCTGGGAGCTCTCTGGCTAGCAAGGGAACCCACTGCTTAAGCCTCAATAAAGCTTGCCTTGAGTACTTCAAGTAGTGTGTGCCCGTCTGTTGTGTGACTCTGGTAACTAGAGATCCCTCAGACCACTATAGATTGTGTAAAAATCTCTAGCAGTGGCGCCCGAACAGGGACCGGAAGTTAATAGGGACTCGAAAGCGAAAGTTCCAGAGGAGCTCTCTCGACGCAGGGACTCGGCTTGCTGAGGTGCACACAGCAAGAGGCGAGAGCGGCGACTGGTGAGTACGCCAATTTTTGACTAGCGGAGGCTAGAAGGAGAGAGATGGGTGCGAGAGCGTCGGTATTAAGTGGGGGAAAATTAGATTCATGGGAAAAAATTCGGTTAAGGCCAGGGGGAAAGAAAAAATATAGACTAAAACATTTAGTATGGGCAAGCAGGGAGCTGGAAAGATTCGCGCTTAACCCTGGCCTATTAGAAACAGCAGAAGGGTGTCAACAGCTAATGGAACAGTTACAATCAACTCTCAGGACAGGATCAGAAGAACTTAAATCACTATTTAATACAATAGCAACCCTTTGGTGCGTACATCAAAGGATAGACATAAAAGACACCAAGGAAGCCTTAGATAAAATAGAGGAAATACAAAATAAGAACAAGCAAAAGACACAGCAGGCGGCAGCTGCCACAGGAAGCAGCAGCCAAAATTACCCTATAGTGCAAAATGCACAGGGACAGATGATACATCAGTCCATGTCACCGAGGACTTTGAATGCATGGGTAAAGGTAATAGAAGAAAAGGCTTTCAGTCCAGAAGTAATACCCATGTTTTCAGCATTATCAGAGGGAGCCACCCCACAAGATTTAAACATGATGCTAAACATAGTGGGGGGACATCAGGCAGCAATGCAGATGTTAAAAGATACCATCAATGAGGAAGCTGCAGATTGGGACAGGGCACATCCAGTACATGCAGGGCCTATTCCACCAGGCCAGATGAGGGAACCAAGGGGAAGTGACATAGCAGGAACTACTAGTACCCTTCAAGAACAAATAGGATGGATGACAAGCAATCCACCTATCCCAGTGGGAGAAATCTATAAAAGATGGATAGTCCTGGGATTAAATAAAATAGTAAGAATGTATAGCCCTGTCAGCATTTTGGACATAAGACAAGGGCCAAAAGAGCCCTTTAGAGATTATGTAGATAGGTTCTTTAAAACTTTGAGAGCTGAACAAGCTACACAGGAGGTAAAAAACTGGATGACAGAAACCTTAATGGTCCAAAATGCGAATCCAGACTGTAAGTCCATTTTAAGAGCACTAGGACCAGGGGCTACATTAGAAGAAATGATGACAGCATGTCAGGGAGTGGGAGGACCTGGCCATAAAGCAAGGGTTTTGGCTGAGGCAATGAGCCAAGTGCATCAGACCAACATAATGATGCAGAGAGGCAATTTTAGGGGCCAGAAAATAATAAAGTGTTTCAATTGTGGCAAAGAAGGACACCTAGCCAGAAATTGCAAGGCCCCTAGGAAAAGGGGCTGTTGGAAATGTGGGAAGGAAGGACACCAAATGAAAGATTGTACTGAGAGACAGGCTAATTTTTTAGGGAAAATTTGGCCTTCCAGCAAAGGGAGGCCAGGAAATTTTCCTCAGAGCAGACCAGAACCAACAGCCCCACCAGCAGAGAGCTTTGGAATGGGGGAAGAGATACCCTCCTCTCCGAAGCAGGAACCGAGGGACAAGGGACTATACCCTCCTTTAACTTCCCTCAAATCACTCTTTGGCAACGACCCTTAGTCACAGTAAAAATAGGGGGACAGCTAATAGAAGCCCTATTAGACACAGGAGCAGATGATACAGTATTAGAAGAAATAAATTTACCAGGAAAATGGAAACCAAAAATGATAGGGGGAATTGGAGGTTTTATCAAAGTAAGACAGTATGATCAGATACTTATAGAAATTTGTGGAAAAAAGGCCATAGGTACAGTATTAGTAGGACCTACACCTGTCAACATAATTGGACGAAACATGTTGACTCAGATTGGCTGTACTTTAAATTTTCCAATTAGTCCTATTGAAACCGTGCCAGTTAAATTAAAGCCAGGAATGGATGGCCCGAAGGTTAAACAATGGCCATTGACAGAAGAAAAAATAAAAGCATTAACAGACATTTGTACAGAGATGGAAAAGGAAGGGAAAATTTCAAAAATTGGGCCTGAAAATCCATACAATACTCCAGTATTTGCCATAAAGAAAAAAGATAGTACTAAATGGAGAAAATTAGTAGATTTCAGAGAACTCAATAAGAGAACTCAAGACTTCTGGGAGGTCCAATTAGGAATACCTCATCCCGCGGGATTAAAATTGAAAAAATCAGTAACGGTACTAGATGTGGGGGATGCATACTTTTCAGTTCCCTTAGATCCAGACTTTAGAAAGTATACTGCATTCACTATACCTAGTGTAAATAATGCAACACCAGGGATTAGGTATCAGTACAATGTGCTTCCACAGGGATGGAAAGGATCACCAGCAATATTTCAGGCAAGCATGACAAAAATTTTAGAGCCCTTTAGAACAAAAAATCCAGAAGTGGTGATCTACCAATATATGGATGATTTATATGTAGGATCTGACTTAGAGATAGGGCAGCATAGAGAAAAAATAGATGAGTTGAGAGAACATCTACTGAAATGGGGATTAACCACACCAGACAAAAAACATCAGAAAGAACCTCCATTTCTTTGGATGGGATATGAACTCCATCCTGACAAATGGACAGTCCAGCCTATACAGTTGCCAGAAAAAGACAGCTGGACTGTCAATGATATACAGAAACTAGTGGGAAAACTAAATTGGGCAAGTCAAATTTATGCAGGAATTAAAGTAAAACAACTGTGTAGACTCCTTAGGGGAGCCAAAGCACTAACAGATATAGTAACACTGACTGAGGAAGCAGAATTAGAATTGGCAGAGAACAGAGAGATTCTAAAAGAACCTGTACATGGAGTATATTATGACCCAACAAAAGACTTAGTAGCAGAAATACAGAAACAAGGGCAAGACCAATGGACATATCAAATTTATCAAGAGCCATTTAAGAATCTAAAAACAGGAAAATATGCAAAAAGGAGGTCCGCCCACACTAATGATGTAAAACAGTTAACAGAGGTAGTGCAAAAAGTGGTTACAGAAAGCATAGTAATATGGGGAAAGGCCCCTAAATTTAGGCTACCCATACAAAAAGAAACATGGGAAGCTTGGTGGATGGAGTATTGGCAGGCTACCTGGATTCCTGAATGGGAGTTTGTCAATACCCCTCCTCTGGTAAAATTATGGTACCAGCTAGAGAAAGACCCCATAGTAGGAGCAGAAACTTTCTATGTAGATGGGGCAGCTAATAGGGAGACTAAGCTAGGAAAAGCAGGGTATGTCACTGACAGAGGAAGACAAAAGGTTGTTTCCCTAACTGAGACAACAAATCAAAAGACTGAATTACATGCAATTCATCTAGCCTTGCAGGATTCAGGGTCAGAAGTAAATATAGTAACAGACTCACAGTATGCATTAGGAATCATTCAGGCACAACCAGACAGAAGTGAATTAGAGTTAGTCAATCAAATAATAGAGAAGCTCATAGAAAAGGACAAAGTCTACCTGTCATGGGTACCAGCACACAAGGGGATTGGAGGAAATGAACAAGTAGATAAATTAGTCAGTAGTGGAATAAGAAAGGTACTATTTTTAGATGGCATAGATAAAGCCCAAGAAGAGCATGAAAGATATCACAGCAACTGGAGAGCCATGGCTAGTGATTTTAATCTGCCACCTATAGTAGCAAAAGAAATAGTGGCCAGCTGCGATAAATGTCAGCTAAAAGGAGAAGCCATGCATGGACAAGTAGACTGTAGTCCAGGAATATGGCAATTAGATTGTACACATTTAGAAGGAAAAATTATCCTGGTAGCAGTCCATGTAGCCAGTGGCTATATAGAAGCAGAAGTTATCCCAGCAGAAACAGGACAGGAGACAGCATACTTTATATTAAAATTAGCAGGAAGATGGCCAGTGAAAGTAATACACACAGACAATGGCAGCAATTTTACAAGTGCTGCAGTAAAAGCAGCATGTTGGTGGGCAAATGTCACACAAGAATTTGGGATTCCCTACAATCCCCAAAGCCAAGGAGTAGTAGAATCTATGAATAAAGAATTAAAGAAAATTATAGGGCAGGTCAGAGATCAAGCTGAACACCTTAAGACAGCAGTACAGATGGCAGTATTCATTCACAATTTTAAAAGAAAAGGGGGGATTGGGGGGTATAGTGCAGGGGAAAGAATAATAGACATAATAGCATCAGAAATACAAACTAAAGAACTACAAAAACAGATTACAAAAATTCAAAATTTTCGGGTTTATTACAGGGACAGCAGAGACCCCATTTGGAAAGGACCAGCAAAACTACTCTGGAAAGGTGAAGGGGCAGTAGTAATACAGGACAATAGTGAGATAAAGGTAGTACCAAGAAGAAAAGTAAAAATCATTAGAGATTATGGAAAACAGATGGCAGGTAATGATTGTGTGGCAGGTAGACAGGAGGAGGATTAAAACATGGCACAGTTTAGTAAAACATCATATGTATATCTCTAAGAAAGCTAAGAGGTGGTTTTATAGACATCACTATGAAAGTAGGCATCCAAAAGTAAGTTCAGAAGTACACATCCCACTAGGAGAGGCTATCTTAGTAGTAAGAACATATTGGGGTCTAAATACAGGAGAAAGAGACTGGCACTTGGGTCATGGGGTCTCTATAGAATGGAAGCAGAAAAAATATAGCACACAAATAGATCCTGACCTAGCAGACCAACTGATTCACTTGCATTATTTTGACTGTTTTTCAGAATCTGCCATAAGGAAAGCCATATTAGGACAAGTAGTTAGCCCTAGTTGTGAATATCAAGCAGGACATAATAAGGTAGGATCGCTACAATATTTGGCACTAAAAGCATTAGTAGCACCGACAAGCACAAAGCCACCTTTGCCTAGTGTTAAGAAATTAGCAGAAGACAGATGGAACAAGCCCCAGAAGACCAGGGGCCACAGAGGGAGCCGTTCAATGAATGGACACTAGAACTGTTAGAAGAACTTAAACAGGAAGCTGTCAGACATTTTCCTAGGCCGTGGCTCCAGGGATTAGGACAATATATCTATAACACATATGGGGATACCTGGGAAGGGGTTATAGCTATAATAAGAATTTTGCAACAACTGCTATTTGTTCATTTCAGAATTGGGTGTCATCATAGCAGAATAGGCATTATTCGAGGGAGAAGAGGCAGGAATGGAGCTGGTAGATCCTAGCCTAGAGCCCTGGAACCACCCGGGAAGTCAGCCTACAACTGCTTGTAGCAAATGTTATTGTAAAAAGTGCTGCTGGCATTGCCAATTATGCTTTCTGAACAAGGGCTTAGGCATCTCCTATGGCAGGAAGAAGCGGAGACGCCGACGAGGACCTCCTCAACGCCATCAGGATCATCAAAATCCTGTACCAAAGCAGTGAGTAGTAATAATTAGTATATGTGATGCGATCCTTAGAAATAGCTGCAATAGTAGGACTAGTAGTAGCATTCATAGCAGCCATAACTGTGTGGACCATAGTACTTATTGAATATAGGAAAATAAGGAAACAGAAGAAAATAGACAGGTTACTTGAGAGAATAAGAGAAAGAGCAGAAGATAGTGGCAATGAGAGTGAGGGGGATACAGAAGAATTATCCACTCTTATGGAGATGGGGTATGATAATATTTTGGATTATGATCATTTGTAATGCTGAAAAGTTGTGGGTCACGGTCTACTATGGGGTACCTGTGTGGAGAGACGCAGATACCACCCTATTTTGTGCATCAGATGCTAAGGCATATGAGACAGAAGTACATAATGTCTGGGCCACACATGCATGTGTACCCACAGACCCTGACCCACAAGAAATGCTTTTGGAAAATGTAACAGAAAATTTTAACATGTGGAAAAATAACATGGTAGAGCAGATGCATGAAGATATAATTAGTTTATGGGATGAAAGCCTAAAGCCATGTGTAAAGTTGACCCCTCTCTGCGTTACTTTAGAATGTGGTAACGTCACCAAAAACAATTTCACTGACAAAAACATGAAAGAGGAAATAAAAAACTGCTCTTACAATGCAACCACAGAATTAAGAGATAAGACACAGAAAATATATTCACTTTTTTATAGACAGGATGTGGTACAAATTGATGAAAACAATAGTCATGGTAGAAACAGTAGTAATAGGTATAGACTGATAAATTGTAATACCTCAACCATTACACAGGCTTGTCCAAAGGTAACCTTTGAGCCAATTCCCATACATTACTGTGCCCCAGCTGGTTTTGCGATTCTAAAGTGTAATGAAAAGAAATTCAATGGAACAGGGCCATGCAAGAATGTCAGCACGGTACAATGCACACATGGAATCAGGCCAGTGGTATCAACTCAACTACTGTTGAATGGCAGCCTAGCAGAAGAAGGTGTAATGATCAGATCTGAAAACCTCACAGACAATGTCAAAACCATAATAGTACAGCTTAATGAGACTGTACAAATTAATTGTACCAGACCCAACAACAATACAAGAAAAAGTGTAAGAATAGGGCCAGGGCAAGCATTTTATGCAGCAGGTGAAATAATAGGGGATATAAGACAAGCATATTGTAATGTCAGTAAAACACAATGGAATGGAGCTTTATACAAGGTAGTTAAACAATTAAGACAACACTTTAATAAAACAATAATATTTACTAATTCCTCAGGAGGGGATTTAGAAATTACAACACATAGCTTTAATTGTGGAGGAGAATTTTTCTATTGCAATACATCAGGCCTGTTTAATAGTACTTGGAATGTGACCACCAGCCTCAACCAGAGTGAAGCGGACGTAAATATAACTCTCCCATGCAAAATAAAACAAATTGTACGTATGTGGCAGGGAGTAGGACAAGCAATGTATGCCCCTCCCATTCAAGGAGTAATTAACTGTACATCAAACATCACAGGGCTACTGCTAACAAGAGACGGGGGGAGGGATAATGGTGCAAATGAGACGTTCAGACCCGGAGGAGGAAATATAAAGGACAATTGGAGAAGTGAATTATATAAATATAAGGTAGTAAAAATTGAACCACTAGGTGTAGCACCCACCCGTGCAAAAAGAAGAGTGGTGGAGAGAGAAAAAAGAGCAGTTGGACTGGGAGCTGTCCTCTTTGGGTTCTTAGGAGCAGCAGGAAGCACTATGGGCGCGGCGTCAATAACGCTGACGGTACAGGCCAGACAATTATTGTCTGGTATAGTGCAACAGCAGAACAATCTGCTGAGGGCTATAGAGGCTCAACAGCAAATGTTGAAACTTACGGTCTGGGGCATTAAACAGCTCCAGGCAAGAGTCCTGGCTGTGGAAACGTACCTAAAGGATCAACAGCTCCTAGGAATTTGGGGTTGCTCTGGAAAACTCATCTGCACCACTACTGTACCCTGGAACTCGAGTTGGAGTAATAAAACTTATGAGGACATATGGGATAATATGACCTGGCTGCAATGGGATAAAGAAATTAGCAATTACACAAACCTAATATATATGCTAATTGAAAAAGCGCAAAACCAGCAGGAAAAGAATGAACAAGAATTATTGGCATTGGACAAGTGGGCAAGTCTGTGGACTTGGTTTGACATATCAAAATGGTTATGGTACATAAAAATATTTATAATGATAGTAGGAGGCTTAATAGGATTAAGAATAGTTTTTGCTGTGTTCACCATAATAAATAGAGTTAGGCAGGGATACTCACCTTTGTCGTTCCAGACCCTTACCCCTCACCAGAGGGAACCCGACAGGCCCGAAAGAATCGAAGAAGGAGGTGGAGAGCAAGACAGAGACAGATCGGTGAGATTAGTCAGCGGATTCTTAGCACTTGCGTGGGACGACCTGCGGAGCCTGTGTCTCTTCCTCTACCACCGCTTGAGAGACTTTGTATTGATTGCAGCAAGGACTGTGGAACTCCTGGGACACAACAGTCTCAAGGGACTGAGACTGGGGTGGGAAGTCCTCAAATATCTGGGGAATTCTCTATCATACTGGGGTCAGGAACTAAAGAATAGTGCTATTAATCTGCTTGATACAATAGCAATAGCAGTAGCTAACTGGACAGATAGAGTCATAGAAATAGGACAAAGAGCTGGTAGAGCTCTTCTCCACATACCTAGAAGAATCAGACAAGGCTTAGAAAGGGCTTTGCTATAACATGGGTGGCAAGTGGTCAAAAAGCAGCATAGTGGGATGGCCTAAGGTTAGGGAAAGAATAGCACGAACCCCTCCAGCAGCAGAAGGAGTAGGAGCAGCATCTCAAGATTTAGATAAACATGGAGCAATCACAAGCAGTAATACAGCACATACTAATGCTGACTGTGCCCGGCTTGAAGCACAAGAGGAGGAAGGGGATGTAGGCTTTCCAGTCAGGCCACAGGTTCCTTTAAGGCCAATGACTTATAAGGGAGCTTTCGATCTCAGCCACTTTTTAAAAGAAAAGGGGGGACTGGATGGGTTAATTTACTCCAAGAAAAGACAAGAGATCCTTGATTTGTGGGTTTATAACACACAAGGATTCTTCCCAGATTGGCAGAACTACACACCAGGGCCAGGGACTAGATTCCCACTGACCTTTGGGTGGTGCTTCAAACTAGTACCAATGGATCCAACAGAGGTAGAGGAAGCCAATAAAGGAGAAAACAACAGTTTATTACACCCCATCTGTCAACATGGAATGGAGGACGAAGACAGAGAAGTGCTGATCTGGAGATTTGACAGTCGCCTGGCATTTGTACACACAGCTCGAGAGAAGCATCCGGAGTTCTATAAAGACTGCTGACACAGAAGTTGCTGACAGGGACTTTCCGTGCTGGGGACTTTCCGGGGAGGTGTGGTTTGGGAGGAGTTGGGGAGTGGCTAGCCCTCAAGTGCTGCATATAAGCAGCTGCTTTCTGCCTGTACTGGGTCTCTCTTGTTAGACCAGATCTGAGCCTGGGAGCTCTCTGGCTAGCAAGGGAACCCACTGCTTAAGCCTCAATAAAGCTTGCCTTGAGTACTTCAAaaa
>02_AG.CM.2004.459-16.MH705136
TGGATGGGTTAATTTACTCCAAGAAAAGACAAGAAATCCTTGATCTGTGGGTCTATAACACACAAGGATTCTTCCCAGATTGGCAGAACTACACACCAGGACCAGGGATTAGATACCCACTGACCTTTGGGTGGTGCTTCAAACTAGTACCAATGGAACCAGCTGAGATAGAGGAAGCCAATAAAGGAGAGAACAACAGTTTATTACACCCCATCTGCCAGCATGGAATAGAGGACGAAGATAGAGAAGTGCTGGTCTGGAGATTTGACAGTCGCCTGGCATTAAAACACAGAGCTCAAGAGATGCATCCGGAGTATTACAAAGACTGCTGACACAGAAGTTGCTGACACAGAAGTTGCTGACAGGGACTTTCTGCTGGGGACTTTCCGAGGGAGGTGTGGTTTGGGAGGAGTTGGGGAGTGGCTAACCCTCAGATGCTGCATATAAGCAGCCGCTTCTCGCTTGTACTGGGTCTCTCGTGCTAGACCAGATCTGAGCCTGGGAGCTCTCTGGCTAGCAGGGGAACCCACTGCTTAAAGCCTCAATAAAGCTTGCCTTGAGTGCTTAAAGTAGTGTGTGCCCGTCTGTTGTGTGACTCTGGTAACTAGAGATCCCTCAGACCACTCTAGTCTGCGTAAAAATCTCTAGCAGTGGCGCCCGAACAGGGACTTGAAGGTAATAGGGACTCGAAAGCGAAAGTGCCAGAGAAGATCTCTCGACGCAAGGACTCGGCTTGCTGAGGTGCACGCAGCAAGAGGCGAGAGCGGCGACTGGTGAGTACGCCAATTTTGACTAGCAGAGGCTAGAAGGAGAGAGATGGGTGCGAGAGCGTCAGTGTTAACTGGGGGAAAATTAGATTCATGGGAGAAAATTCGGTTAAGGCCAGGGGGAAAGAAAAAATATAGACTAAAACATCTAGTATGGGCAAGCAGGGAGCTGGAAAGATTTGCACTTAACCCTGGCCTTTTAGAATCAGCAGAAGGATGTCAACAAATAATGGAACAGTTACAACCAGCTCTCAAGACAGGATCAGAAGAACTTAAATCATTATTTAATACAGTAGCAGTCCTTTATTGTGTACACCAAAGGATAGAGATAAAAGACACCAAGGAAGCCTTAGATAAAATAGAAGAAATGCAAAATAAGAGCAAGCATAAGGCACAGCAGGCAGCAGCTGCCACAGGAAGCTGCAGCCAAAATTACCCTATAGTGCAAAATGCTCAAGGGCAAATGGTACATCAGCCCATGTCACCTAGGACTTTGAATGCATGGGTGAAGGTAATAGAAGAAAAGGGTTTCAGCCCAGAAGTAATACCCATGTTTTCAGCATTATCAGAGGGAGCCACCCCACAAGATTTAAATATGATGTTAAATATAGTGGGGGGACACCAGGCAGCAATGCAGATGTTAAAGGATACCATCAATGAGGAAGCTGCAGAATGGGACAGGTTACATCCAGTACATGCAGGGCCTATTCCACCAGGCCAGATGAGAGAACCAAGGGGAAGTGACATAGCAGGAACTACTAGTAACCTTCAAGAGCAAATAGGATGGATGACAGGCAATCCATCTATCCCAGTGGGAGACATCTATAAAAGATGGATAATCCTGGGATTGAATAAGATCGTAAGAATGTATAGCCCTGTCAGCATCTTGGATATAAAACAAGGGCCAAAAGAACCCTTTAGAGATTATGTAGATAGGTTCTTCAAAACTCTGAGAGCTGAACAAGCTACACAGGAGGTAAAAGGCTGGATGACAGAAACCTTGCTAGTTCAAAATGCGAATCCAGACTGTAAGACCATTTTAAAAGCATTAGGAACAGGGGCTTCATTAGAAGAAATGATGACAGCATGCCAGGGAGTGGGAGGACCTGGCCATAAAGCAAGGGTTCTGGCTGAGGCAATGAGTCAAGTACAACAGACAAACGTAATGATGCAGAGAAGCAATTTTAGGGGCCAGAGAACAATAAAGTGTTTCAACTGTGGCAAAGAAGGACACCTAGCTAGAAATTGCAAGGCCCCTAGGAAAAGGGGCTGTTGGAAGTGTGGGAAGGAGGGACACCAAATGAAAGACTGCACTGAGAGACAGGCTAATTTTTTAGGGAAAATTTGGCCTTCCAACAAGGGGAGGCCAGGAAACTTTCCTCAGAGCAGACCAGAACCAACAGCCCCACCAGCAGAGAGCTTTGGGATGGGGGAAGAGATACCCTCCTCTCCGAAGCAGGAACCGAGGGACAAGGGAATATATCCTCCTTTAACTTCCCTCAAATCACTCTTTGGCAACGACCCTTAGTTACAGTAAGGATAGGGGGACAGCTAATAGAAGCCCTATTAGACACAGGAGCAGATGATACAGTATTAGAAGAAATAAATTTACCAGGAAAATGGAAACCAAAAATGATAGGGGGAATTGGAGGTTTTATCAAAGTAAGACAATATGATCAGATACTTATAGAAATTTGTGGAAAAAGAGCTATAGGTACAGTGTTAGTAGGACCTACACCTGTCAACATAATTGGACGAAATATGTTGACTCAGATTGGGTGTACTTTAAATTTTCCAATTAGTCCTATTGAAACTGTACCAGTAAAATTAAAGCCAGGAATGGATGGCCCAAAGGTTAAACAATGGCCATTGACAGAAGAAAAAATAAAGGCGTTAACAGAAATTTGTATGGAGATGGAAAAGGAAGGAAAAATTTCAAAAATTGGGCCTGAAAATCCATACAATACTCCAGTATTTGCCATAAAGAAAAAAGATAGTACTAAATGGAGAAAATTAGTAGACTTTAGAGAACTCAATAAAAGGACTCAAGACTTCTGGGAGATACAATTAGGAATACCTCATCCCGCGGGATTAAAAAAGAAAAAATCGGTAACAGTACTAGATGTAGGGGATGCATATTTTTCAGTTCCCCTAGATAAAGACTTTAGAAAGTATACTGCATTCACTATACCTAGTGTAAATAATGAGACACCGGGGATTAGATATCAGTACAATGTGCTTCCACAGGGATGGAAAGGATCACCAGCAATATTTCAGGCTAGCATGACAAAGATCTTAGAGCCCTTTAGAATAAAAAATCCAGAGATGGTGATTTACCAATATATGGATGATTTATATGTAGGATCTGACTTAGAGATAGGGCAGCATAGAGCAAAAATAGAGGAGCTGAGAGAACATCTACTGAAATGGGGATTTACCACACCAGACAAAAAGCATCAGAAAGAACCTCCATTTCTTTGGATGGGGTATGAACTCCATCCTGACAAATGGACAGTCCAGTCTATAGAGCTGCCAGAAAAAGACAGTTGGACTGTCAATGATATACAGAAATTAGTAGGAAAACTAAATTGGGCAAGTCAGATTTATGCAGGAATTAAAGTAAAGCAACTGTGTAAACTCCTCAGGGGAGCCAAAGCACTGACAGATATAGTAATACTGACAGAGGAAGCAGAATTAGAATTGGCAGAGAACAGGGAAATTCTAAAAGAACCTGTACATGGAGTCTATTATGACCCAACAAAAGACCTAGTAGCAGAAATACAGAAACAAGGGCAAGACCAATGGACATATCAAATTTATCAAGAGCCATTTAAAAATCTAAAAACAGGAAAATATGCAAAAAAGAGGTCTGCTCACACTAATGATGTAAAACAATTAACAGAGGTAGTGCAAAAAGTAGCCTTAGAAAGCATAGTAATATGGGGAAAGACCCCTAAATTTAGACTACCCATACAAAAAGAAACATGGGAAGCATGGTGGATGGAGTATTGGCAGGCTACCTGGATTCCTGAATGGGAGTTTGTCAATACCCCTCCTCTAGTAAAATTATGGTATCAGTTAGAGAAAGAACCAATAGTAGGGGCAGAAACTTTCTATGTAGATGGGGCAGCTAATAGGGAGACTAAGCTAGGAAAAGCAGGGTATGTCACTGACAGAGGAAGACAAAAGGTTGTTTCCCTAACTGAGACAACAAATCAGAAGACTGAGTTACATGCAATTCATCTAGCCCTGCAGGATTCAGGATCAGAAGTAAATATAGTAACAGACTCACAGTATGCATTAGGAATCATTCAGGCACAACCAGACAGGAGTGAATCAGAGTTGGTCAATCAAATAATAGAGAAGCTAATAGAAAAGGACAAAGTCTACCTGTCATGGGTACCAGCACATAAAGGGATTGGAGGAAATGAACAAGTAGATAAATTAGTCAGTAATGGAATTAGGAGAGTACTATTTTTAGATGGAATAGATAAAGCCCAAGAAGAGCATGAAAGATATCACAGCAATTGGAGAGCAATGGCTAGTGATTTTAATCTGCCACCTATAGTAGCAAAAGAAATAGTGGCCAGCTGTGACAAATGCCAGCTAAAAGGGGAAGCCATGCATGGACAAGTAGACTGTAGTCCAGGAATATGGCAATTAGATTGTACACATTTAGAAGGGAAAATTATTATAGTAGCAGTCCATGTAGCCAGTGGCTATATAGAAGCAGAAGTTATCCCAGAAGAAACAGGACAGGAGACAGCATACTTTATATTAAAATTAGCAGGAAGATGGCCAGTGAAAGTAATACACACAGACAATGGCAGAAATTTCACCAGTGCTGCAGTAAAGGCAGCATGTTGGTGGGCAAATGTCACACAAGAATTTGGAATTCCCTACAATCCCCAAAGCCAAGGAGTAGTGGAATCTATGAATAAAGAATTAAAGAAAATTATAGGGCAGGTCAGGGATCAAGCTGAACACCTTAAGACAGCAGTACAAATGGCAGTATTCATCCACAATTTTAAAAGAAAAGGGGGGATTGGGGGGTACAGTGCAGGAGAAAGAATAATAGACATAATAGCATCAGATATACAAACTAAAGAACTACAAAAACAAATTATAAAAATTCAAAATTTTCGGGTTTATTACAGGGACAGCAGAGATCCAATTTGGAAAGGACCAGCAAAACTACTCTGGAAAGGTGAAGGGGCAGTAGTAATACAGGACAATAGTGATATAAAGGTAGTGCCAAGAAGAAAGGTAAAGATCATTAAGGATTATGGAAAACAGATGGCAGGTGATGATTGTGTGGCAGGTAGACAGGATGAGAATTAGAACATGGAACAGTCTAGTAAAACATCATATGTATGTCTCTAAGAAAGCCAGAGATTGGTTTTATAGACATCACTATGAGAGTAGACATCCAAAGGTAAGTTCAGAAGTACACATTCCACTAGGGGATGCTAAATTGGTAATAAGAACATATTGGGGTCTGCATACAGGAGAAAGAGACTGGCACTTGGGTCATGGGGTCTCCATAGAATGGAGACAGAAAAGATATAGCACACAAATAGATCCTGACCTAGCAGACCGACTAATTCACCTGCATTATTTTAACTGTTTTTCAGACTCTGCCATAAGGAAAGCCATATTAGGACAAATAGTTAGACCTAGGTGTGAATATCAAGCAGGACATAATAAGGTAGGATCTCTACAATATTTGGCACTGAAAGCATTAGTAACACCAACAAAGGTAAAGCCACCTTTGCCTAGTGTTCAGAAATTAACAGAAGACAGATGGAACAAGCCCCAGAAGACCAGGGGCCACAAAGAGAGCCGTTCAATGAATGGACATTAGAATTGTTAGAAGAGCTTAAAACTGAAGCTGTTAGACATTTTCCTAGGCCATGGCTACATGGATTAGGACAACATATCTATAACACATATGGGGATACTTGGGAAGGGGTTGAAGCTATAATAAGAATCTTGCAACAACTACTGTTTGTCCATTTCAGAATTGGGTGCCAACATAGCAGAATAGGCATTATTCCAGGGAGAAGAGGCAGGAATGGAGCTGGTAGATCCTAGCCTAGAGCCCTGGAACCACCCGGGAAGTCAGCCTACAACTGCTTGTAGCAACTGTTACTGTAAAGTGTGCTGTTGGCATTGTCAATTATGCTTTCTGAAAAAGGGCTTAGGCATCTCCTATGGCAGGAAGAAGCGGAGACCCCGACGAGGAACTCCTCAGAGCTGTCAGGATCATCAAAATCCTGTACCAAAGCAGTAAGTAATAATTAGTATATGTGATGCAACCCTTAGAAATAGCTGCAATAGTAGGACTAGTAGTAGCATTCATAGCAGCCATAGTTGTGTGGACCATAGTACTTATAGAATATAGGAGAATAAGAAAACAAAAGAAAATAGACAGTTTACTTGCTAGAATACAGGAAAGAGCAGAAGATAGTGGCAATGAGAGTGATGGGGATACGGAGGAATTATCCACCCTTCTGGAGATGGGGAATTATGATCTGTTGGGTAATGATGCTTTGTAGTGCTAAAAAATTGTGGGTCACAGTCTACTATGGGGTACCTGTGTGGAGAGATGCAGATACCACCCTATTTTGTGCATCAGATGCTAAAGGATATGATACAGAAGCACATAATGTCTGGGCTACACATGCCTGTGTACCCACAGACCCCAGCCCACAAGAAATACATTTGAAAAATGTAACAGAAAATTTTAACATGTGGAAAAATAACATGGTGGAGCAAATGCATACAGATATAATTAGTCTATGGGACCAAAGCCTAGTACCATGTGTAAAGTTAACCCCTCTCTGCGTTACTTTAGAATGTGGTAAAGTCAACAACAGCAGCGGCAACTGGTCTAAAGAGATGATGGAGGAAGTAAAAAACTGCTCTTTCAATATGACCACAGAACTAAGTGATAAGAAACAGAAAGTGTATTCACTTTTTTATAAAGTTGATGTAGTACCAATTAATGAAAGTAATCATACAAGTAGTAATGAAAGTGAGCCATATAGACTAATAAATTGTAATACCTCAGCCATTACACAGGCTTGTCCAAAGGTATCCTTTGAGCCAATTCCCATACATTATTGTGCCCCAGCTGGTTTTGCGATTCTGAAGTGTAATGATAAGAATTTCAATGGAACAGGGCCATGCAAGAATGTCAGCACAGTGCAATGCACACATGGAATCAAACCAGTGGTATCAACTCAACTGCTGTTAAATGGCAGTCTAGCAGAAGAAGGGGTAGCAATTAGATCTGCAAATATCACAGACAATACCAAAACCATAATAGTACAGCTGTTTGAGCCTGTAAAAATTAATTGTACCAGACCTAGTAACAATACAAGGAAAAGTGTACGCATAGGACCAGGACAAACATTCTATGCAACAGGTGACATAATAGGGGATATAAAACAAGCACATTGTAATGTCAGTAAAACAGAATGGAATAAAACTCTACACCAGGTAGCTACACAATTAAGGAAGTACTTTAATAAAACAATAGCCTTTGCTAACAGCTCAGGGGGAGATTTAGAAATTACAACACATAGTTTTAATTGTGGAGGAGAATTTTTCTATTGCAATACCTCAAATCTATTTGATAGCGCTTGGGAAGCAAACTCAAATCACACAGAGTCAAATGACACAAGGGCAAATATAACTCTCCAATGCAGAATAAGGCAAATTGTAAGGATGTGGCAGAGAGTAGGACAAGCAATGTATGCCCCTCCCATCCGAGGAGAAATAAGGTGTGAGTCAAACATTACAGGACTACTATTAACAAGAGATGGAGGGGATGGGAACAATGCAACTAATGAGACATTCAGGCCTGGAGGAGGAGATATGAGAGACAATTGGAGAAGTGAACTATATAAATATAAGGTAGTACAAATTGAACCACTAGGTGTAGCACCCACCCATGCAAAAAGAAGAGTGGTGGAGAGAGAAAAAAGAGCAGTGGGAATAGGAGCTGTCTTCCTTGGGTTCCTAGGGGCAGCAGGAAGCACTATGGGCGCGGCGTCAATAACGCTGACGGTACAGGCCAGACAATTATTGTCCGGTATAGTGCAACAGCAGAGCAATTTGCTGAGGGCTATAGAGGCTCAACAACAACTGTTGAAACTCACAGTCTGGGGCATTAAACAGCTCCAGGCAAGAGTCCTGGCCCTGGAAAGATACCTAAGGGATCAACAGCTCCTAGGAATTTGGGGTTGCTCTGGAAAACTCATCTGCACCACTAATGTGCCCTGGAACTCTAGTTGGAGTAATAAAACTTATAATGACATATGGGATAACATGACCTGGCTGCAATGGGACAAAGAAATTAGCAATTACACACACATAATATATCAGCTCATTGAAGAATCGCAGAACCAGCAGGAAAAGAATGAACAAGACTTATTGGCATTGGACAAGTGGGAAAGTCTGTGGAGTTGGTTTAACATAACAAAATGGCTATGGTATATAAAAATATTTATAATGATAGTAGGAGGGTTGATAGGTTTAAGAGTAGTTTTTGCTGTGCTTAATATAATAAATAGAGTTAGGCAGGGATACTCACCTTTGTCATTCCAGACCCTTACCCACCACCAGAGGGAACCCGACAGGCCCGAAAGAATCGAAGAAGGAGGTGGAGAGCAAGACAGAGACAGATCCGTGAGATTAGTGAGCGGATTCTTAGCACTTGCCTGGGACGACCTACGGAGCCTGTGCCTCTTCAGCTACCACCGATTGAGAGACTTCGTCTTGATTGTTGCGAGGGGTGTGGAACTTCTGGGACACAGCATTCTCAAGGGACTGAGACTAGGGTGGGAAACCCTCAAAGTTCTGTGGAATCATCTATCATACTGGGGTCGGGAACTAAAGAATAATGCCATTAATTTGCTTGATACAATAGCAATAGCAGTAGCTAACTGGACAGATAGAGTTATAGAAATAGCACAAGGAGCTGGTAGAGCTATTCTTAACATACCTAGAAGAATCAGACAAGGCTTAGAAAGAGCTTTGCTATAACATGGGTGGCAAGTGGTCAAAAAGTAGCATAGTGGGATGGCCTAAGGTTAGGGAAAGAATGAGACAAGCCCCTCCAGCAGCACCAGGAGTAGGAGCAGCATCTCGAGATTTAGAAAGACATGGAGCAATCACAAGCAGCAATACACCAGGTACTAATGCTGATTGTGCCTGGCTGGAAGCACAAGAGGAAGAAGAGGTAGGCTTTCCAGTCAGGCCACAGGTTCCCTTGAGACCAATGACTTATAAGGGAGCTTTGGATCTCAGCCACTTTTTAAAAGAAAAGGGGGGACTGGAAGGGTTAATTTACTCCAAGAAAAGACAAGAAATCCTTGATCTGTGGGTCTATAACACACAAGGATACTTCCCAGATTGGCAGAACTACACACCAGGGCCAGGGATTAGATACCCACTGACCTTTGGGTGGTGCTTCAAACTAGTACCAATGGAACCAGCAGAGGTAGAGGAAGCCACTAAAGGAGAGAACAACAGTTTATTACACCCCATCTGCCAGCATGGAATAGAGGACGAAGATAGAGAAGTGCTGGTCTGGAGATTTGACAGTCGCCTGGCATTAAAACACAGAGCTCAAGAGATGCATCCGGAGTATTACAAAGACTGCTGACACAGAAGTTGCTGACAGGGACTTTCTGCTGGGGACTTTCCGAGGGAGGTGTGGTTTGGGAGGAGTTGGGGAGTGGCTAACCCTCAGATGCTGCATATAAGCAGCCGCTTCTCGCTTGTACTGGGTCTCTCGTGCTAGACCAGATCTGAGCCTGGGAGCTCTCTGGCTAGCAGGGGAACCCACTGCTTAAAGCCTCAATAAAGCTTGCCTTGAGTGCTTAAAGTAGTGTGTGCCCGTCTGTTGTGTGACTCTGGTAACTAGAGATCCCTCAGACCACTCTAGTCTGCGTAAAAATCTCTAGCA
>02_AG.CM.2007.CM100-17.KU168310
TGGATGGGTTAATTTACTCCGAGAAAAGGAAAGAGATCCTTGATCTGTGGGTCTATCACACACAAGGATTCTTCCCAGATTGGCAGAACTACACACCAGGACCAGGGGTTAGATACCCACTGACCTTTGGGTGGTGTTTCAAATTAGTACCAATGGATCCAGCAGAGGTAGAGAAAGCCAATGAAGGGGAGAACAACTGCTTACTACACCCCATCAGTCAACATGGAATAGAGGACAATGACAGAGAAGTGCTGGTCTGGAGATTTGACAGTTCCCTGGCATTGAAACACAGAGCTCAAGAGCTGCATCCGGAGTTCTACAAAGACTGCTGACACAGAAGTTGCTGACAGGGACTTTCCGCTGGGGACTTTCCAGGGGAGGTGTGGTTTGGGAGGAGTTGGGGAGTGGCTAACCCTCAGATGCTGCATATAAGCAGCCGCTTCTCGCCTGTACTGGGTCTCTCTTGCTGGACCAGATTTGAGCCTGGGAGCTCTCTGGCTAGCAGAGAACCCACTGCTTAAGCCTCAATAAAGCTTGCCTTGAGTACTTCAAGTAGTGTGTGCCCGTCTGTTGTGTGACTCTGGTAACTAGAGATCCCTCAGACCACTCTAGACTGTGTAAAAAATCTCTAGCAGTGGCGCCCGAACAGGGACTTGAAGGTTAATAGGGACTCGAAAGCGAAAGTTCCAGAGAAGATCTCTCGACGCAAGGACTCGGCTTGCTGAGGTGCACACAGCAAGAGGCGAGAGCGGCGACTGGTGAGTACGCCAAATTTTGACTAGCGGAGGCTAGAAGGAGAGAGATGGGTGCGAGAGCGTCAGTATTAAGTGGGGGAAAATTAGATGCATGGGAAAAAATTCGGTTACGGCCAGGGGGAAAGAAAAAATATAGACTAAAACATTTAGTATGGGCAAGCAGGGAGCTGGAAAGGTTCGCACTTAACCCCGGCCTTTTAGAAACAGCAGAAGGATGCCAACAAATAATGGAGCAGTTGCAATCAACTTTAAAAACAGGATCAGAAGAACTTAAATCATTATTTAATACAGTAGCAGTACTTTACTGCGTACATCAAAGGTTAGAAATAAAAGACACCAAGGAAGCCTTAGATAAAATAGAAGAAATGCAAAATAAGAGCAAGCAAAAGGCACAGCAGGCAGCAGCTAGTACAGGCTGCAGCCAAAATTACCCTATAGTGCAAAATGCACAAGGGCAATGGACACATCAGAACATATCACCCAGGACTTTGAATGCATGGGTAAAGGTAATAGAAGAAAAGGCTTTCAGCCCAGAAGTGATACCCATGTTTTCAGCCTTATCAGAGGGAGCCACCCCACAAGATTTAAATATGATGCTAAACATAGTGGGGGGACACCAAGCAGCAATGCAGATGTTAAAAGATACCATCAATGAGGAAGCTGCAGAATGGGACAGGACACATCCAGTACATGCAGGGCCTGTTGCACCAGGTCAGATGAGAGAACCAAGAGGGAGTGACATAGCAGGAACTACTAGTACTCTTCAAGAACAAATAGGATGGATGACAAACAATCCACCTATCCCAGTGGGAGACATCTATAAAAGATGGATAATTCTGGGATTGAATAAAATAGTAAGAATGTATAGCCCTGTCAGCATCTTGGACATAAGACAAGGGCCAAAAGAACCCTTTAGAGATTATGTAGATAGGTTCTTTAAAACTTTGAGAGCTGAACAAGCTACACAGGAGGTAAAAAACTGGATGACAGAAACCTTGCTGGTCCAAAATGCGAATCCAGATTGTAAGTCTATTTTAAGAGCATTAGGGCCAGGGGCTACATTAGAAGAAATGATGACAGCATGTCAGGGAGTGGGAGGACCTGGCCATAAAGCAAGGGTTTTGGCTGAGGCAATGAGTCAAGTACACCAGTCCAACATAATGATGCAGAGAGGCAATTTTAGGGGCCAGAGAACAATAAAGTGTTTCAACTGTGGCAAAGAAGGACACCTAGCCAGAAATTGCAAGGCCCCTAGGAAAAAGGGCTGTTGGAAATGTGGGAAGGAAGGACACCAAATGAAAGACTGCACTGAGAGACAGGCAAATTTTTTAGGGAAAATTTGGCCTTCCAGCAAGGGGAGGCCAGGAAATTTTCCTCAAAGCAGGCCAGAACCGACAGCCCCACCAGCAGAGAGCTTTGGGATGGGGGAAGAAATAACCTCCCCTCTGAAGCAGGAACAGGGGGACAAGGGACTATACCCTCCTTTAACTTCCCTCAAATCACTCTTTGGCAACGACCCTTAGTCACAGTAAAAATAGGGGGACAGTTAATAGAAGCCCTATTAGATACAGGAGCAGATGATACAGTATTAGAAGAAATAAATTTACCAGGAAAATGGAAACCAAAAATGATAGGGGGAATTGGAGGTTTTATCAAAGTAAGACAATATGAGCAGATACTTATAGAAATTTGTGGGAAAAAAGCTATAGGTACAGTATTAGTAGGACCTACACCTGTCAACATAATTGGACGAAATATGTTGACTCAGATTGGCTGTACTTTAAATTTTCCAATTAGTCCTATTGAAACCGTGCCAGTAAAATTAAAGCCAGGAATGGATGGCCCAAAGGTTAAACAATGGCCATTGACAGAAGAAAAAATAAAAGCATTAACAGAAATTTGTACAGAAATGGAAAAGGAAGGAAAAATTTCAAAAATTGGGCCTGAAAATCCATACAATACTCCAGTATTTGCCATAAAGAAAAAAGATAGTACTAAATGGAGAAAATTAGTAGATTTCAGAGAACTCAATAAGAGAACTCAAGACTTCTGGGAGGTCCAATTAGGAATACCTCATCCCGCGGGATTAAAAAAGAAAAAGTCAGTAACAGTACTAGATGTGGGGGATGCATATTTTTCAGTTCCTTTAGATGAAGGTTTTAGAAAGTATACTGCATTCACTATACCTAGTATAAATAATGAAACACCGGGGATTAGATACCAGTACAATGTGCTTCCACAGGGATGGAAAGGATCACCAGCAATATTTCAGGCTAGCATGACAAAAATTTTAGAGCCCTTTAGAACAAAAAATCCAGAGATAGTGATTTACCAATATATGGATGATTTATATGTAGGATCTGACTTAGAGATAGGGCAGCATAGAGCAAAAATAGAGGAATTGAGAGAACATCTATTAAGATGGGGATTTACCACACCAGATAAAAAACATCAGAAGGAACCTCCATTTCTTTGGATGGGATATGAACTCCATCCTGACAGATGGACAGTCCAGCCTATAACGCTGCCAGAAAAAGACAGCTGGACTGTCAATGATATACAGAAATTAGTGGGAAAACTAAATTGGGCAAGTCAGATTTATGCAGGAATTAAAATAAAGCAACTGTGTAGACTCCTCAGGGGAGCCAAAGCACTGACAGATATAGTAGTATTGACTGAGGAAGCAGAATTAGAATTGGCAGAAAACAGAGAAATTCTAAAAGAACCTGTACATGGGGTATATTATGATCCAGCAAAAGACCTAGTAGCAGAAATCCAGAAACAAGGGCAAGACCAATGGACATATCAAATTTATCAAGAGCCATTTAAAAATCTAAAAACAGGAAAATATGCAAAAAGGAGATCTACTCACACTAATGATGTAAAACAGCTAGTAGAGGCAGTGCAAAAGGTGACTACAGAAAGCATAGTAATATGGGGAAAAATCCCTAAATTTAGACTACCCATACAAAAGGAAACATGGGACGCATGGTGGATGGAGTATTGGCAGGCTACCTGGATTCCTGAATGGGAATTTGTCAATACCCCTCCTCTAGTAAAATTATGGTACCAGTTAGAGAGCGACCCCATAGTAGGAGCAGAAACTTTCTATGTAGATGGGGCAGCTAATAGGGAGACTAAGCTAGGAAAAGCAGGGTATGTCACTGACAGAGGAAGACAAAAGGTTGTTTCCCTAACTGAGACAACAAATCAAAAGACTGAATTACATGCAATTCATTTAGCCTTGCAGGATTCAGGATCAGAAGTAAATATAGTAACAGACTCACAGTATGCATTAGGAATCATTCAGGCACAACCAGACAGGAGTGAATCAGAGTTAGTCAATCAAATAATAGAGAAGCTAATAGAAAAGGACAAAGTCTACCTGTCATGGGTACCCGCACACAAGGGAATTGGAGGAAATGAACAAGTAGACAAATTAGTCAGTAGTGGAATCAGGAAGGTATTATTTTTAGATGGCATAGATAAAGCCCAAGAAGAGCATGAAAGATACCACAGCAATTGGAGAGCAATGGCTAGTGATTTTAATCTGCCACCTGTAGTAGCAAAAGAAATAGTGGCCAGCTGTGATAAATGCCAGCTAAAAGGGGAAGCCATGCATGGACAAGTAGACTGTAGTCCAGGAATATGGCAATTAGATTGTACACATTTAGAAGGAAAAATTATCCTGGTAGCAGTCCATGTAGCCAGTGGCTATATAGAAGCAGAAGTTATCCCAGCAGAAACAGGACAGGAGACAGCATACTTTATATTAAAGTTAGCAGGGAGATGGCCAGTGAAAGTAATACACACAGACAATGGCAGCAATTTCACCAGTGCTGCAGTAAAGGCAGCATGTTGGTGGGCAAATGTCACACAAGAATTTGGAATTCCCTACAATCCCCAAAGCCAAGGAGTAGTGGAATCTATGAATAAAGAATTAAAGAAAATTATAGGGCAGGTCAGGGATCAAGCTGAACACCTTAAGACAGCAGTACAGATGGCAGTGTTCATTCACAATTTTAAAAGAAAAGGGGGGATTGGGGGGTACAGTGCAGGGGAAAGAATAATAGACATAATAGCATCAGATATACAGACTAAAGAACTACAAAAACAGATTATAAAAATTCAAAATTTTCGGGTTTATTACAGGGACAGCAGAGACCCCATTTGGAAAGGACCAGCAAAACTACTTTGGAAAGGTGAAGGGGCAGTAGTAATACAGGACAATAGTGATATAAAGGTAGTACCAAGAAGAAAAGTAAAAATCATTAAGGATTATGGAAAACAGATGGCAGGTGATGATTGTGTGGCAGGTAGACAGGATGAGGATTAGAACATGGAACAGTTTAGTAAAATATCACATGTATAGATCTAAGAAAGCTAAAAGGTGGTGTTATAGACATCACTATGAAAGTAGACATCCAAAAATAAGTTCAGAAGTGCACATTCCACTAGGAGATGCTAGGTTGGTAGTGAGAACATATTGGGGTCTGCATACAGGAGAAAGAGAATGGCACCTGGGTCATGGGGTCTCCATAGAATGGAAACAGGGAAGATATAGCACACAAATAGATCCTGACCTAGCAGATCAACTGATTCACCTGCATTATTTTGACTGTTTTTCAGACTCTGCTATAAGGAAAGCCATAGTAGGACAAGTAGTTATACCTAGGTGTGAATATCCAGCAGGACATAATAAGGTAGGCTCTCTACAATATTTGGCACTGAAAGCAGTAGTAACACAACCAAGAGTAAAGCCACCTTTGCCTAGTGTTAGGAAGTTAACAGAAGACAGATGGAACAAGCCCCAGAAGACCAGGGGCCACAGAGAGAGCCATTCAATGAGTGGACATTAGAACTGTTAGAAGAACTTAAACATGAAGCTGTTAGACATTTTCCTAGGCCATGGCTTCATGGATTAGGACAACATATCTATGAAACATATGGAGATACTTGGGAAGGGGTTGTAGCTATAATAAGAATTTTGCAACAACTACTGTTTGTTCATTTCAGAATTGGGTGCCAACATAGCAGAATAGGTATTATTCCAGGGAGAAGAGGCAGGAATGGATCCAGTAGATCCTAACCTAGAGCCCTGGAACCACCCGGGAAGTCAGCCTACAACTACTTGTAACAACTGTTACTGTAAAATCTGCTGCTGGCATTGTCAATTGTGCTTTCTGAACAAGGGCTTAGGCATTTCCTATGGCAGGAAGAAGCGGAGACACCGACGAGGAACTCCTCAAGGCCGTCAGGACCATCAAAATCCTATACCAAAGCAGTGAGTAGTAATAATTAGTATATGTAATGCAATCTTTAGCAATTGCTGCAATAGTAGGGCTAGTAGTAGCATTCATAGCAGCCATAGTTGTGTGGACCATAGTACTTATAGAGTATATGAAAATAAGAAAACAGAGAAAAATAGACAGGTTACTTGATAGAATAAGAGAAAGAGCAGAAGACAGTGGCAATGAGAGTGAGGGGGATACAGAGGAATTATCCACCCTTCTGGAGATGGGGTATGATAATATTCTGGATAATGATAATTTGTAATGCTGAGAAATTATGGGTCACGGTCTATTATGGGGTACCTGTGTGGAAAGAAGCAGAAACCACCTTATTTTGTGCATCAGACGCTAAAGCATATGATACAGAAGTACATAATGTCTGGGCTACACATGCCTGTGTACCCGCAGACCCTGACCCACAAGCAATATATTTAGAAAATGTAACAGAAAATTTTAACATGTGGAAAAATAGCATGGTAGAGCAGATGCATGCAGATATAATTAATCTATGGGACCAAAGCCTAAAGCCATGTGTAAAGTTAACCCCTCTCTGCGTTACTCTAAATTGTACCTCTGTCGACAACAGTTCCTCTGTCAACATATCTCAGGACATGCAAGGAGAGATAAAAAACTGCTCTTACAATATGACCACAGAACTAAGGGATAAGAAAAGGAAAGTGTATTCACTTTTTTATAAACTAGATGTAGTACCAATTGATAATAAGACTGATGAATATAGACTAATAAATTGTAATACCTCAGCCATTACACAGGCGTGCCCAAAGGTATCCTTTGAGCCAATTCCCATACATTTTTGTGCCCCAGCTGGTTTTGCGATTCTGAGGTGTAATGAAAAGGGGTTCAATGGAACAGGGCCATGCAAGAATGTTAGCACAGTGCAATGCACACATGGAATCAAACCAGTAGTATCAACTCAACTGCTACTAAATGGCAGTTTAGCAGAAGGACAAGTAGTCATTAGATCTGAAAATATCACAAACAATGCAAAAACCCTAATAGTACAGTTGGATGAGCCTGTAGAAATTAATTGTACCAGGCCTGGCAACAATACAAGACAAAGTGTGCGTATAGGACCAGGGCAAACATTCTATGCAACAGGGGACATAATAGGGGACATAAGACAAGCACATTGTAATGTCAACAAAACAAAATGGAATACAGCTTTACAAAAAGTAGCTACACAATTAAGGAAATACTTTACAAATTCAACAACAATAATCTTTACCAACCACTCAGGAGGGGATTTAGAAATTACAACACATAGTTTTAATTGTGGAGGAGAATTTTTCTATTGCAATACATCACAACTATTTAATAGCACTTGGAACAACACCAATATCAGCTTAAATGACACAAATGAAAATATAACTCTCCCATGCAGAATAAAGCAAGTTATAAATATGTGGCAGAGAGTAGGACAAGCAATGTATGCCCCTCCCATCGCAGGAACACTAAAGTGTAAATCAAACATTACAGGATTACTATTAACAAGAGATGGAGGGGAGAGCAATAATACAAATACAAATGAGACCTTCAGGCCTGGAGGAGGAGATATGAGGGACAATTGGAGAAGTGAATTATATAAGTATAAAGTAGTAAAAATTGAACCACTAGGTGTAGCACCTACCCATGCAAAAAGAAGAGTGGTGGAGAGAGAAAAAAGAGCAGTGTTTGGACTGGGAGCTGTCTTCCTTGGGTTCTTAGGAGCAGCAGGAAGCACTATGGGCGCGGCGTCAATAACGCTGACGGTACAGGCCAGACAACTATTGTCTGGTATAGTGCAGCAGCAGAGCAATTTGCTGAGGGCTATAGAGGCTCAACAACATCTGTTGAAACTCACGGTCTGGGGCATTAAACAGCTCCAGGCAAGAGTCCTGGCTCTGGAAAGATACCTAAAGGATCAACAGCTCCTGGGAATTTGGGGCTGCTCTGGAAAACTCATCTGCACCACTAGTGTACCCTGGAACTCTACTTGGAGTAATAGAACTTATGATGACATATGGGATAACATGACCTGGCTACAATGGGATAGAGAAATTAGCAATTACACAGATACAATATATAGGCTAATTGAAGAATCACAGAACCAGCAGGAAAAGAATGAACAAGACTTATTGGCATTGGACAAGTGGGCAAGTCTGTGGAATTGGTTTGACATAACAAATTGGCTATGGTATATAAAAATATTTATAATGATAGTAGGAGGTTTGATAGGTTTAAGAATAGTTTTTGCTGTGCTTAATATGATAAGTAGAGTTAGGCAGGGATACTCACCTTTGTCATTCCAGACCCTTACCCACCACCAGAGGGAACCCGACAGGCCCGGAAGAATCGAAGAAGGAGGTGGCGAGCAAGACAGAGACAGATCAGTGAGATTAGTGAGCGGATTCTTCGCTTTTATCTGGGACGATCTGCGGAGCCTGTGCCTCTTCAGCTACCACCGATTGAGAGACTGCGTCTTGATTGTTGCGAGGGGTGTGGAACTTCTGGGACACAACAGTCTCAAGGGACTGAGACTGGGCTGGGAAGCCCTCAAATACCTGGGGAATCTTCTATCATACTGGGGTCGGGAACTAAAGAATAGTGCTATTAATTTGCTTGATACATTAGCAATAGCAGTAGCTAACTGGACAGATAGAGTTATAGAAATAGGACAAAGAACTGGTAGAGCTATTCTTAACATACCTACAAGAATTAGACAGGGCTTCGAAAGGGCTTTGCTATAACATGGGTGGCAAGTGGTCAAAAAGTAGCATAGTGGGATGGCCTCAGGTTAGGGAAAGAATGAGACGAGCTGATCCAGCAGTGAGACAAGCTGAGCCAGCAGCAAGAGGAGTAGGAGCAGCATCTCAAGATTTAGAAAGATATGGAGCAATCACAAGCAGTAATACAGCAAGTACTAATGCTGATGTTGCCTGGTTGGAAGCACAAGAGGAAGAGGAGGTGGGCTTTCCAGTCAAGCCGCAGGTACCTTTGAGACCAATGACTTATAAAGCAGCTTTCGATCTCAGCCACTTTTTAAAAGAAAAGGGGGGACTGGATGGGTTAATTTACTCCGAGAAAAGGAAAGAGATCCTTGATCTGTGGGTCTATCACACACAAGGATTCTTCCCAGATTGGCAGAACTACACACCAGGACCAGGGGTTAGATACCCACTGACCTTTGGGTGGTGTTTCAAATTAGTACCAATGGATCCAGCAGAGGTAGAGAAAGCCAATGAAGGGGAGAACAACTGCTTACTACACCCCATCAGTCAACATGGAATAGAGGACAATGACAGAGAAGTGCTGGTCTGGAGATTTGACAGTTCCCTGGCATTGAAACACAGAGCTCAAGAGCTGCATCCGGAGTTCTACAAAGACTGCTGACACAGAAGTTGCTGACAGGGACTTTCCGCTGGGGACTTTCCAGGGGAGGTGTGGTTTGGGAGGAGTTGGGGAGTGGCTAACCCTCAGATGCTGCATATAAGCAGCCGCTTCTCGCCTGTACTGGGTCTCTCTTGCTGGACCAGATTTGAGCCTGGGAGCTCTCTGGCTAGCAGAGAACCCACTGCTTAAGCCTCAATAAAGCTTGCCTTGAGTACTTCAAGTAGTGTGTGCCCGTCTGTTGTGTGACTC
>02_AG.FR.-.DJ263.AB485634
[truncated: 2,544,131 more chars]
