# Supplementary material for: A unified classification system for HIV-1 5’ long terminal repeats
Source: PLoS One. 2024 May 2;19(5):e0301809. doi: 10.1371/journal.pone.0301809 (PMC11065288; doi:10.1371/journal.pone.0301809)
Supplement: S3 Dataset — (TXT) [file pone.0301809.s009.txt]

>01_AE.TH.1995.95TH83.AF196744
tggaag---------------------------------------g---------------------------------------------------gc---taatt---------------------------------------------------------------------------------------------------------------------------------------------------------------------tactccaagag---aagacaa------------------------gagat---ccttgacttatg---ggtttatc---------------acacacaaggcttcttccctgattgggataactacacaccaggg---ccagggatcagatacccactgtgttttggatggtgcttcaagctagtaccagttgacccaagagaagtagaggaggacaacaaaggagaaaacagctgcctgttacaccccatganccagcatgg---aatagaggacgaagaaagagaagtgctgatgtggaa---gtttgacagtgccctagcac---ga--acacacatagcccgagaactgcacccagagttctat---------------------aaagactgc---------------------t------------------------------gacaaag------a------------------------agttt---ct----------------------aactaggactt-cc---gctggggactttccagg------------ngaggtgtggccg---gggcggag---tt---ggggagtggcta---accctcagatgctgcataaaagcagc---cgcttct---cgcttgtactgggtctctcttgttagaccaggtt-gagcccgggagctctctggct---agcaagggaacccactgctta--aagcctcaataaagcttgccttgagt------------------------------------------------------------------------------------------------------------------------------------------------------------------------------------------------------------------------------------------------------------------------------------------------------------------------------------------------------------------------------------------------------------------------------------------------------------------------------------------------------------------------------------------------------------------------------------------------------------------------------------------------------------------------------------------------------------------------------------------------------------------------------------------------------------------------------------------------------------------------------------------------------------------------------------------------------------------------------------------------------------------------------------------------------------------------------------------------------------------------------------------------------------------------------------------------------------------------------------------------------------------------------------------------------------------------------------------------------------------------------------------------------------------------------------------------------------------------------------------------------------------------------------gcttaaagtggtgtgtgc---ccgtctgtgttaggactctggtaactagagatccctcagac---cactc---tagactgagt--a--aaaatctctagca
>01_AE.TH.1997.97TH87.AF196746
tggatg---------------------------------------g---------------------------------------------------gc---taatt---------------------------------------------------------------------------------------------------------------------------------------------------------------------tactccaagag---aagacaa------------------------gagat---ccttgacttatg---ggtctata---------------atacacaaggcttcttccctgattggcaaaactacacaccaggg---ccagggatcagattcccactatgttttggatggtgcttcaagctagtaccagttgacccaaaagaagtagaggagaacaacaaaggagaaaacaactgcctgttacaccccatgagccagcatgg---aatggaggacgaagaaggagaagtgctggtgtggaa---gtttgacagtgccctagcac---gg--agacacatagcccgagaacggcatccggagtactat---------------------aaagactgc---------------------t------------------------------gacaaag------a------------------------agttt---ct----------------------aactaggactt-cc---gctggggactttccagg------------ggaggtgtggccg---gggcggag---tt---ggggagtggcta---accctcagaagctgcataaaagcagc---cgctttt---cgcttgtactgggtctctcttgttagaccaggtc-gagcccgggagctccctgact---agcaagggaacccactgctta--aagcctcaataaagcttgccttgagt------------------------------------------------------------------------------------------------------------------------------------------------------------------------------------------------------------------------------------------------------------------------------------------------------------------------------------------------------------------------------------------------------------------------------------------------------------------------------------------------------------------------------------------------------------------------------------------------------------------------------------------------------------------------------------------------------------------------------------------------------------------------------------------------------------------------------------------------------------------------------------------------------------------------------------------------------------------------------------------------------------------------------------------------------------------------------------------------------------------------------------------------------------------------------------------------------------------------------------------------------------------------------------------------------------------------------------------------------------------------------------------------------------------------------------------------------------------------------------------------------------------------------------gcttaaagtggtgtgtgc---ccgtctgtgttaggactctggtaactagagatccctcagac---cactc---tagactgagt--a--aaaatctctagca
>01_AE.TH.1997.97TH92.AF196745
tggaag---------------------------------------g---------------------------------------------------gc---taatt---------------------------------------------------------------------------------------------------------------------------------------------------------------------tactccaagag---aagacaa------------------------gagat---ccttgacttatg---ggtctata---------------atacacaaggcttcttccctgattggcacaactacacaccaggg---ccagggatcagatacccactgtgttttggatggtgtttcaagcttgtaccagttgaccaaagagaagtagagcaggacaacgaaggagaaaacaactgcctgttacaccccatgagccagcatgg---aatagaggatgaagacagagaagtgctgatgtggaa---gtttgacagtgccctagcac---ga--aaacacatagcccgagaactgcatccagagtactat---------------------aaagactgc---------------------t------------------------------gacaaag------a------------------------agttt---ct----------------------aactaggactt-cc---gctggggactttccagg------------ggaggtgtggccg---gggcggag---tt---ggggagtggtta---accctcagatgctgcataaaagcagc---cgctttt---cgcttgtactgggtctctcttgttagaccaggtc-gagcctgggagctctctggct---agcaggggaacccaccgctta--aagcctcaataaagcttgccttgagt------------------------------------------------------------------------------------------------------------------------------------------------------------------------------------------------------------------------------------------------------------------------------------------------------------------------------------------------------------------------------------------------------------------------------------------------------------------------------------------------------------------------------------------------------------------------------------------------------------------------------------------------------------------------------------------------------------------------------------------------------------------------------------------------------------------------------------------------------------------------------------------------------------------------------------------------------------------------------------------------------------------------------------------------------------------------------------------------------------------------------------------------------------------------------------------------------------------------------------------------------------------------------------------------------------------------------------------------------------------------------------------------------------------------------------------------------------------------------------------------------------------------------------gcttgaagtggtgtgtgc---ccgtctgtgttaggactctggtaactagagatccctcagac---cactc---tagactgagt--a--aaaatctctagca
>01_AE.TH.1998.98THOT032.AB052604
tggatg---------------------------------------g---------------------------------------------------gc---tagtt---------------------------------------------------------------------------------------------------------------------------------------------------------------------tactccaagaa---aagacaa------------------------gagat---ccttgatttatg---ggtctata---------------atacacaaggcttcttccctgattggcataactacacaccaggg---ccagggatcagatacccactgtgttttggatggtgcttcaagctagtaccagttgacccaaaagatgtagaggagaacaacaaagaagaaaacaactgcctattacaccccatgagccagcatgg---aatggaggacgaagaaagagaagtgctgatatggaa---gtttgacagtgccctagcac---ga--agacacatagcccgagaactgcgtccagagttctat---------------------aaagactgc---------------------t------------------------------gacaaag------a------------------------agttt---ct----------------------aactgggactt-cc---gctggggactttccagg------------ggaggtgtggccg---gggcggag---tt---ggggagtggcta---accctcagatgctgcataaaagcagc---cgcttct---cgcttgtactgggtctctcttgttagaccaggtc-gagcccgggagctccctggct---agcaggggaacccactgctta--aagcctcaataaagcttgccttgagt------------------------------------------------------------------------------------------------------------------------------------------------------------------------------------------------------------------------------------------------------------------------------------------------------------------------------------------------------------------------------------------------------------------------------------------------------------------------------------------------------------------------------------------------------------------------------------------------------------------------------------------------------------------------------------------------------------------------------------------------------------------------------------------------------------------------------------------------------------------------------------------------------------------------------------------------------------------------------------------------------------------------------------------------------------------------------------------------------------------------------------------------------------------------------------------------------------------------------------------------------------------------------------------------------------------------------------------------------------------------------------------------------------------------------------------------------------------------------------------------------------------------------------gcttgaagtggtgtgtgc---ccatctgtgttaggactctggtaactagagatccctcagac---cactc---tagactgagt--a--aaaatctctagca
>01_AE.TH.1998.98THOT040.AB052602
tggatg---------------------------------------g---------------------------------------------------gc---tagtt---------------------------------------------------------------------------------------------------------------------------------------------------------------------tactccaagaa---aagacaa------------------------gagat---ccttgatttatg---ggtctata---------------atacacaaggcttcttccctgattggcaaaactacacaccagga---ccagggatcagatacccactgtgttttggatggtgcttcaagctagtaccagttgatccaagagaagtagaggagaacaacaaaggggaaaacaactgcctgctacaccccatgagccagcatgg---aataggggacgaagaaagagaagtgctgatgtggaa---gtttgacagtgccctagcac---ga--agacacatagcccgagaacggcgtccagagtacttt---------------------aaagactgc---------------------t------------------------------gacaaag------a------------------------agttt---ct----------------------aactgggactt-cc---gctggggactttccagg------------ggaggtgtggccg---gggcggag---tt---ggggagtggcta---accctcagatgctgcataaaagcagc---cgctttt---cgcttgtacgtggtctctcttggtagaccaggtt-gagcccgggagctctctggct---agcaagggaacccactgctta--aagcctcaataaagcttgccttgagt------------------------------------------------------------------------------------------------------------------------------------------------------------------------------------------------------------------------------------------------------------------------------------------------------------------------------------------------------------------------------------------------------------------------------------------------------------------------------------------------------------------------------------------------------------------------------------------------------------------------------------------------------------------------------------------------------------------------------------------------------------------------------------------------------------------------------------------------------------------------------------------------------------------------------------------------------------------------------------------------------------------------------------------------------------------------------------------------------------------------------------------------------------------------------------------------------------------------------------------------------------------------------------------------------------------------------------------------------------------------------------------------------------------------------------------------------------------------------------------------------------------------------------gcttaaagtggtgtgtgc---ccgtctgtgttaggactctggtaactagagatccctcagac---cactc---tagactgagt--a--aaaatctctagca
>01_AE.TH.1998.98THOT054.AB052601
tggatg---------------------------------------g---------------------------------------------------gc---tagtt---------------------------------------------------------------------------------------------------------------------------------------------------------------------tactccaagag---aagacaa------------------------gagat---ccttgacttatg---ggtctatc---------------atacacaaggcttcttccctgattgggacaactacacaccaggg---ccagggatcagatacccactatgttttggatggtgctttaagctagtaccagttgacccaggagaagtagaggaggacaacaaaggagaaaacaactgcctgttacaccccatgagccagcatgg---aatagaggacccagaaggagaagtgctgatgtggaa---gtttgacagtgccctagcac---ga--aaacacatagcccgagaacagcatccagagttctat---------------------aaagactgc---------------------t------------------------------gacaaag------a------------------------agttt---ct----------------------aactaggactt-cc---gctggggactttccagg------------ggaggtgtggccg---gggcggag---tt---ggggagtggcta---accctcagatgctgcata-aagcagc---cgctttt---cgcttgtactgggtctctcttgttagaccaggtc-gagcccgggagctctctggct---agcaagggaacccactgctta--aagcctcaataaagcttgccttgagt------------------------------------------------------------------------------------------------------------------------------------------------------------------------------------------------------------------------------------------------------------------------------------------------------------------------------------------------------------------------------------------------------------------------------------------------------------------------------------------------------------------------------------------------------------------------------------------------------------------------------------------------------------------------------------------------------------------------------------------------------------------------------------------------------------------------------------------------------------------------------------------------------------------------------------------------------------------------------------------------------------------------------------------------------------------------------------------------------------------------------------------------------------------------------------------------------------------------------------------------------------------------------------------------------------------------------------------------------------------------------------------------------------------------------------------------------------------------------------------------------------------------------------gcttaaagtggtgtgtgc---ccgtctgtgttaggactctggtaactagagatccctcagac---cactc---tagactgagt--a--aaaatctctagca
>01_AE.TH.1998.98TNIH029.AB052605
tggatg---------------------------------------g---------------------------------------------------gc---tagtt---------------------------------------------------------------------------------------------------------------------------------------------------------------------tactccaagaa---aagacaa------------------------gagat---ccttgacttatg---ggtttata---------------atacacaaggcttcttccctgattggcaaaactacacaccaggg---ccagggatcagatacccactgtgttttggatggtgcttcaagctagtaccagttgacccagatgaagtagaggagaacaacaaaggagaaaacaactgcctgttacaccccatgagccagcatgg---aatggaggacgaagaaggagaagtgctgagatggaa---gtttgacagttccctagcac---ga--aaacacatagcccgagaacagcatccggaatactat---------------------aaagactgc---------------------t------------------------------gacaaag------a------------------------agttt---ct----------------------aactaggactt-cc---gctggggactttccagg------------ggaggtgtggctg---gggcggag---tt---ggggagtggcta---accctcaaatgctgcataaaagcagc---cgctttt---cgcttgtaagaggtctctcttgttagaccaggtc-gagcccgggagctctctggct---agcaggggaacccactgctta--aagcctcaataaagcttgccttgagt------------------------------------------------------------------------------------------------------------------------------------------------------------------------------------------------------------------------------------------------------------------------------------------------------------------------------------------------------------------------------------------------------------------------------------------------------------------------------------------------------------------------------------------------------------------------------------------------------------------------------------------------------------------------------------------------------------------------------------------------------------------------------------------------------------------------------------------------------------------------------------------------------------------------------------------------------------------------------------------------------------------------------------------------------------------------------------------------------------------------------------------------------------------------------------------------------------------------------------------------------------------------------------------------------------------------------------------------------------------------------------------------------------------------------------------------------------------------------------------------------------------------------------gctaaaagtggtgtgtgc---ccgtctgtgttaggactctggtaactagagatccctcagac---cactc---gcggttgagt--a--aaaatctctagca
>01_AE.TH.1998.98TNIH045.AB052600
tggatg---------------------------------------g---------------------------------------------------gc---tagtt---------------------------------------------------------------------------------------------------------------------------------------------------------------------tactccgataa---aagacga------------------------gagat---ccttgacttatg---ggtctatc---------------acacacaaggcttcttccctgattggcaaaactacacaccaggg---ccagggatcagatacccactgtgttttggatggtgcttcaagctagtaccagtcgatccaagagaagtagaggaggacaacaaaggggaaaacaactgcctgttacaccccatgagccagcatgg---gataggggacgaagaaagagaagtgctgatgtggaa---gtttgacagcgccctagcac---ga--aaacacacagcccgagaactgcatccagagtactataaagact--------------aaagactgc---------------------t------------------------------gacaaag------a------------------------agttt---ct----------------------aactaggactt-cc---gctggggactttccagg------------ggaggtgtggccg---gggcggag---tt---ggggagtggcta---accctcagatgctgcataaaagcagc---cgctttt---cgcttgtactgggtctctcttgttagaccaggtt-gagcccgggagctctctggct---agcaagggaacccactgcttg--aagcctcaataaagcttgccttgagt------------------------------------------------------------------------------------------------------------------------------------------------------------------------------------------------------------------------------------------------------------------------------------------------------------------------------------------------------------------------------------------------------------------------------------------------------------------------------------------------------------------------------------------------------------------------------------------------------------------------------------------------------------------------------------------------------------------------------------------------------------------------------------------------------------------------------------------------------------------------------------------------------------------------------------------------------------------------------------------------------------------------------------------------------------------------------------------------------------------------------------------------------------------------------------------------------------------------------------------------------------------------------------------------------------------------------------------------------------------------------------------------------------------------------------------------------------------------------------------------------------------------------------gcttaaagtggtgtgtgc---ccatctgtgttaggactctggtaactagagatccctcagac---cactc---tagactgagt--a--aaaatctctagca
>01_AE.TH.1998.98TNIH045.AB052603
tggatg---------------------------------------g---------------------------------------------------gc---tagtt---------------------------------------------------------------------------------------------------------------------------------------------------------------------tactccaagaa---aagacaa------------------------gagat---ccttgacttatg---ggtttata---------------atacacaaggcttcttccctgattggcaaaactacacaccaggg---ccaggggtcagatacccactgtgctttggatggtgcttcaagctagtaccagttgacccaggagaagtagaggagaacaacaaaggagaaaacagctgcctgctacaccccatgagccagcatgg---aatagaggacgacgaaagagaagtgctgatgtggaa---gtttgacagtgccctagcac---ga--aaacacatagcccgagaactgcgtccagagtacttt---------------------aaagactgc---------------------t------------------------------gacaaag------a------------------------agttt---ct----------------------aactaggactt-cc---gctggggactttccagg------------ggaggtgtggccg---gggcggag---tt---ggggagtggcta---accctcagatgctgcataaaagcagc---cgctttt---cgcttgtactgggtctctcttgttagaccaggtc-gagcccgggagctctctggct---agcaagggaacccactgctta--aagcctcaataaagcttgccttgagt------------------------------------------------------------------------------------------------------------------------------------------------------------------------------------------------------------------------------------------------------------------------------------------------------------------------------------------------------------------------------------------------------------------------------------------------------------------------------------------------------------------------------------------------------------------------------------------------------------------------------------------------------------------------------------------------------------------------------------------------------------------------------------------------------------------------------------------------------------------------------------------------------------------------------------------------------------------------------------------------------------------------------------------------------------------------------------------------------------------------------------------------------------------------------------------------------------------------------------------------------------------------------------------------------------------------------------------------------------------------------------------------------------------------------------------------------------------------------------------------------------------------------------gcttaaagtggtgtgtgc---ccgtctgtgttaggactctggtaactagagatccctcagac---cactc---tagactgagt--a--aaaatctctagca
>01_AE.TH.1998.98TNIH054.AB052607
tggatg---------------------------------------g---------------------------------------------------gc---tagtt---------------------------------------------------------------------------------------------------------------------------------------------------------------------tactccaagaa---aagacaa------------------------gagat---ccttgacttatg---ggtctata---------------atacacaaggttacttccctgattggcacaactacacaccaggg---ccagggatcagatacccactgtgttttggatggtgcttcaagctagtaccagtggacccaagagacgtagaggaggacaacaaaggagaagacaactgcctattacaccccataagccagcatgg---aatagatgatgaagacagagaagtgctggtgtggaa---gtttgacagtgccctagcac---ga--aaacacacagcccgagaactgcatccagagtactataaagactg-------------aaagactgc---------------------t------------------------------gacaaag------a------------------------agttt---ct----------------------aactgggactt-cc---gctggggactttccagg------------ggaggagtggccg---gggcgggg---tt---ggggagtggcta---accctcagaagctgcataaaagcagc---cgcttgc---cgcttgtactgggtctctcttggtggaccaggtc-gagcccgggagctctctggct---atcaggggaacccactgctta--aagcctcaataaagcttgccttgagt------------------------------------------------------------------------------------------------------------------------------------------------------------------------------------------------------------------------------------------------------------------------------------------------------------------------------------------------------------------------------------------------------------------------------------------------------------------------------------------------------------------------------------------------------------------------------------------------------------------------------------------------------------------------------------------------------------------------------------------------------------------------------------------------------------------------------------------------------------------------------------------------------------------------------------------------------------------------------------------------------------------------------------------------------------------------------------------------------------------------------------------------------------------------------------------------------------------------------------------------------------------------------------------------------------------------------------------------------------------------------------------------------------------------------------------------------------------------------------------------------------------------------------gcttaaagtggtgtgtgc---ccgtctgtgttaggactctggtaactagagatccctcagac---cactc---tagactgagt--a--aaaatctctagca
>01_AE.TH.1999.99TNIH002.AB052606
tggatg---------------------------------------g---------------------------------------------------gc---tagtt---------------------------------------------------------------------------------------------------------------------------------------------------------------------tactccaagaa---aagacaa------------------------gagat---ccttgacttatg---ggtctata---------------atacacaaggttacttccctgattggcaaaactacacaccaggg---ccagggatcagatacccactgtgttttggatggtgcttcaagctagtaccagttgacccaagagacgtagaggaggccaacaaaggagaaagcaactgcctattacaccccatgagccagcatgg---aatagatgatgaagaaagagaagtgctggtgtggaa---gtttgacagtgccctagcac---ga--aaacacacagcccgagaactgcatccagagtactat---------------------aaagactgc---------------------t------------------------------gacatag------a------------------------agttt---ct----------------------aactgggactt-cc---gctggggactttccagg------------ggaggtgtggccg---gggcggag---tt---ggggagtggcta---accctcagatgctgcataaaagcagc---cgcttgc---cgcttgtactgggtctctcttggtagaccaggtc-gagcccgggagctctctggct---atcaggggaacccactgctta--aagcctcaataaagcttgccttgagt------------------------------------------------------------------------------------------------------------------------------------------------------------------------------------------------------------------------------------------------------------------------------------------------------------------------------------------------------------------------------------------------------------------------------------------------------------------------------------------------------------------------------------------------------------------------------------------------------------------------------------------------------------------------------------------------------------------------------------------------------------------------------------------------------------------------------------------------------------------------------------------------------------------------------------------------------------------------------------------------------------------------------------------------------------------------------------------------------------------------------------------------------------------------------------------------------------------------------------------------------------------------------------------------------------------------------------------------------------------------------------------------------------------------------------------------------------------------------------------------------------------------------------gcttgaagtggtgtgtgc---ccgtctgtgttaggactctggtaactagagatccctcagac---cactc---tagactgagt--a--aaaatctctagca
>01_AE.TH.1999.99TNIH047.AB052609
tggatg---------------------------------------g---------------------------------------------------gc---tagtt---------------------------------------------------------------------------------------------------------------------------------------------------------------------tactccaagag---aagacaa------------------------gagat---ccttgacttatg---g-tttata---------------atacacaaggcttcttccctgactggcagaactacacaccagggg--ccagggatcagatatccattgtgttttggatggtgcttcaagctagtaccagttgatccaagagaaatagaggagaacaacaaagaggaaaacaactgcctgttacaccccatgagccagcatgg---aatagatgatgaagaaagagaagtgctgatgtggaa---gtttgacagcgccctagcac---gg--aaacacatagcccgagaaaagcatccagagtactat---------------------aaagactgc---------------------t------------------------------gacaaag------a------------------------agttt---ct----------------------aactaggactt-cc---gctggggactttccagg------------ggaggtgtggccg---gggcggag---tt---ggggagtggcta---accctcagatgctgcataaaagcagc---cgctttt---cgcttgtactgggtctctcttgttagaccaggtc-gagcccgggagctctctggct---agcaagggaacccactgctta--aagcctcaataaagcttgccttgagt------------------------------------------------------------------------------------------------------------------------------------------------------------------------------------------------------------------------------------------------------------------------------------------------------------------------------------------------------------------------------------------------------------------------------------------------------------------------------------------------------------------------------------------------------------------------------------------------------------------------------------------------------------------------------------------------------------------------------------------------------------------------------------------------------------------------------------------------------------------------------------------------------------------------------------------------------------------------------------------------------------------------------------------------------------------------------------------------------------------------------------------------------------------------------------------------------------------------------------------------------------------------------------------------------------------------------------------------------------------------------------------------------------------------------------------------------------------------------------------------------------------------------------gcttgaagtggtgtgtgc---ccgtctgtgttaggactctggtaactagagatccctcagac---cactc---tagactgagt--a--aaaatctctagca
>01_AE.TH.1999.99TNIH056.AB052608
tggatg---------------------------------------g---------------------------------------------------gc---tagtt---------------------------------------------------------------------------------------------------------------------------------------------------------------------tactccaagaa---aagacaa------------------------gagat---ccttgacttatg---ggtctata---------------atacacaaggcttcttccctgattggcaaaactacacaccaggg---ccagggatcagatacccactgtgttttggatggtgcttcaagctagtaccagttgacccaagagaagtagaggaggacaacaaaggagaaaacaactgcctgttacaccctatgagccagcatgg---gctggaggacgaagaaagagaagtgctgatgtggaa---gtttgacagtgccctagcac---ga--aaacacatcgcccgagaactgcgtccagagtactat---------------------aaagactgc---------------------t------------------------------gacaaag------a------------------------agttt---ct----------------------aactgggactt-cc---gctggggactttccagg------------ggaggtgtggccg---gggcggag---tt---ggggagtggtta---accctcagatgctgcatataagcagc---tgctttt---cgcttgtactgggtctctcttgttagaccaggtc-gagcccgggagctctctggct---agcaggggaacccactgctta--aagcctcaataaagcttgccttgagt------------------------------------------------------------------------------------------------------------------------------------------------------------------------------------------------------------------------------------------------------------------------------------------------------------------------------------------------------------------------------------------------------------------------------------------------------------------------------------------------------------------------------------------------------------------------------------------------------------------------------------------------------------------------------------------------------------------------------------------------------------------------------------------------------------------------------------------------------------------------------------------------------------------------------------------------------------------------------------------------------------------------------------------------------------------------------------------------------------------------------------------------------------------------------------------------------------------------------------------------------------------------------------------------------------------------------------------------------------------------------------------------------------------------------------------------------------------------------------------------------------------------------------gcttgaagtggtgtgtgc---ccgtctgtgttaggactctggtaactagagatccctcagac---cactc---tagactaaga-----aaaatctctagca
>01_AE.TH.1999.99TNIH058.AB052610
tggatg---------------------------------------g---------------------------------------------------gc---tagtt---------------------------------------------------------------------------------------------------------------------------------------------------------------------tactccaggaa---aagacaa------------------------gagat---ccttgatttatg---ggtatatc---------------atacccaaggcttcttccctgattggcacaactacacaccaggg---ccagggatcagatacccattgtgttttggatggtgcttcaagctagtaccagttgacccaaaagaagtagaggagctcagcaaaggagaagacaactgcctgttacaccccatgagccagcatgg---agtagacgacgaagaaagagaagtgctgatgtggaa---gtttgacagctcactagcac---ga--aaacacatagcccgagaactgcgtccagagtactat---------------------aaagactgc---------------------t------------------------------gacaagg------a------------------------agttt---ct----------------------aactgggactt-cc---gctggggactttccagg------------ggaggtgtggccg---gggcggag---tt---ggggagtggcta---gccctcagatgctgcataaaagcagc---cgctttt---cgcttgtactgggtctctcttgttagaccaggtc-gagcccgggagctctctggct---agcaggggaacccactgcttg--aagcctcaatacagcttgccttgagt------------------------------------------------------------------------------------------------------------------------------------------------------------------------------------------------------------------------------------------------------------------------------------------------------------------------------------------------------------------------------------------------------------------------------------------------------------------------------------------------------------------------------------------------------------------------------------------------------------------------------------------------------------------------------------------------------------------------------------------------------------------------------------------------------------------------------------------------------------------------------------------------------------------------------------------------------------------------------------------------------------------------------------------------------------------------------------------------------------------------------------------------------------------------------------------------------------------------------------------------------------------------------------------------------------------------------------------------------------------------------------------------------------------------------------------------------------------------------------------------------------------------------------gcttagagcggtgtgtgc---ccgtctgtgttaggactctggtaactagagatccctcagac---cactc---tagactgagt--a--aaaatctctagca
>01_AE.TH.1999.99TNIH059.AB052611
tggatg---------------------------------------g---------------------------------------------------gc---tagtt---------------------------------------------------------------------------------------------------------------------------------------------------------------------tactccaagaa---aagacaa------------------------gaaat---ccttgacttatg---ggtctata---------------atacacaaggctacttccctgattggcaaaactacacaccaggg---ccaggggtcagattcccactgtgttttggatggtgcttcaagctagtaccagttgacccaagagaagtagaggaggacaacaaaggagaaaacaactgcctgttacaccccatgagccagcatgg---aatggaggacgaagaaagagaagtgctgatatggaa---gtttgacagctccctagcac---ga--aaacacatagcccgagaactgcacccagagtactat---------------------aaagactgc---------------------t------------------------------gacaaag------a------------------------agttt---ct----------------------aaagaggactt-cc---gctggggactttccagg------------ggaggtgtggccg---gggcggag---tt---ggggagtggcta---accctcagatgctgcataaaagcagc---cgctttt---cgcttgtactgggtctctcttgttagaccaggtc-gagcccgggagctctctggct---agcaggggaacccactgctta--aagcctcaataaagcttgccttgagt------------------------------------------------------------------------------------------------------------------------------------------------------------------------------------------------------------------------------------------------------------------------------------------------------------------------------------------------------------------------------------------------------------------------------------------------------------------------------------------------------------------------------------------------------------------------------------------------------------------------------------------------------------------------------------------------------------------------------------------------------------------------------------------------------------------------------------------------------------------------------------------------------------------------------------------------------------------------------------------------------------------------------------------------------------------------------------------------------------------------------------------------------------------------------------------------------------------------------------------------------------------------------------------------------------------------------------------------------------------------------------------------------------------------------------------------------------------------------------------------------------------------------------gcttaaagtggtgtgtgc---ccgtctgtgttaggactctggtaactagagatccctcagac---cactc---tagactgagt--a--aaaatctctagca
>01_AE.TH.1999.99TNIH060.AB052612
tggatg---------------------------------------g---------------------------------------------------gc---tagtt---------------------------------------------------------------------------------------------------------------------------------------------------------------------tactccaagaa---aagacaa------------------------gagat---ccttgacttatg---ggtctata---------------atacacaaggcttcttccctgattggcaaaactacacaccaggg---ccagggataagattcccactgtgttttggatggtgcttcaagctagtaccagttgatgcaagagaagtagaggaggacacaaaaggggagagcaactgtctgttacaccccataagccagcatgg---aatggaggacgaagaaagagaagtgctgatgtggaa---gtttgacagctccctagcaa---ga--agacacagagcccgagaactgcgtccagagtacttt---------------------aaagactgc---------------------t------------------------------gacaaag------a------------------------agttt---ct----------------------aactaggactt-cc---gctggggactttccagg------------ggaggtgtggccg---gggcggag---tt---ggggagtggcta---accctcagatgctgcataaaagcagc---cgctttc---tgcttgtactgggtctctcttgttagaccaggtc-gagcccgggagctctctggct---agcgagggaacccactgctta--aagcctcaataaagcttgccttgagt------------------------------------------------------------------------------------------------------------------------------------------------------------------------------------------------------------------------------------------------------------------------------------------------------------------------------------------------------------------------------------------------------------------------------------------------------------------------------------------------------------------------------------------------------------------------------------------------------------------------------------------------------------------------------------------------------------------------------------------------------------------------------------------------------------------------------------------------------------------------------------------------------------------------------------------------------------------------------------------------------------------------------------------------------------------------------------------------------------------------------------------------------------------------------------------------------------------------------------------------------------------------------------------------------------------------------------------------------------------------------------------------------------------------------------------------------------------------------------------------------------------------------------gcttaaagtggtgtgtgc---ccgtctgtgttaggactctggtaactagagatccctcagac---cactc---tagactgagt--a--aaaatctctagca
>01_AE.TH.2005.TU_174.JF939054
ggatca---------------------------------------g---------------------------------------------------at---agcat---------------------------------------------------------------------------------------------------------------------------------------------------------------------tactccaagaa---aagacaa------------------------gagatc--cctagacttatg---ggtttata---------------atacacaaggcttcttccctgattggcacaactacacaccaggg---ccaggggtcagatacccactgtgctttggatggtgcttcaagttagtaccagttgatccaagagaagtagaggagctcaacaaaggagaaaacagctgcctgttacaccccataagccaacatgg---agtagatgacgacgagagagaagtgctgatgtggaa---gtttgacagtgccctagcac---ga--acacacagagcccgagaactgcatccagagttctat---------------------aaagactgc---------------------t------------------------------gacaaag------a------------------------agttt---ct----------------------aactagaactt-cc---gctggggactttccagg------------ggaggtgtggccg---gggcggag---tt---ggggagtggcta---accctcagatgctgcataaaagcagc---cgcttct---cgcttgtactgggtctctcttgttagaccaggtc-gagcccgggagctctctggct---agcaagggaacccactgctta--aagcctcaataaagcttgccttgagt------------------------------------------------------------------------------------------------------------------------------------------------------------------------------------------------------------------------------------------------------------------------------------------------------------------------------------------------------------------------------------------------------------------------------------------------------------------------------------------------------------------------------------------------------------------------------------------------------------------------------------------------------------------------------------------------------------------------------------------------------------------------------------------------------------------------------------------------------------------------------------------------------------------------------------------------------------------------------------------------------------------------------------------------------------------------------------------------------------------------------------------------------------------------------------------------------------------------------------------------------------------------------------------------------------------------------------------------------------------------------------------------------------------------------------------------------------------------------------------------------------------------------------gcttaaagtggtgtgtgc---ccatctgtgttcggactctggtaactagagatccctcagac---cactc---tagttaaagt-----aaaatctctagca
>02_AG.GH.1991.91GH03.AF196755
tggatg---------------------------------------g---------------------------------------------------gt---taatc---------------------------------------------------------------------------------------------------------------------------------------------------------------------tggtccaagaa---aagacaa------------------------gagat---ccttgatctgtg---ggtctatc---------------acacacaaggattcttcccagantggcagaactacacaccaggg---ccagggactagattcccactaacctttgggtggtgcttcaaactagaaccaatggatccagcagaggtagaggaagccaatgaaggagagaacaacagtttattacaccccatctgtcagcatgg---aatggaggacgaagacagagaagtgctggtctggaa---gtttgacagtaccntggcac---ta--agacacagagctcgagaacagcatccggagttctac---------------------aaagactgc---------------------t------------------------------gacacag------a------------------------agttg---ct------------g---------ac-agggactttcc---gctggg-actttccgg-------------ggaggtgtggttt---gggcggag---tt---ggggagtggcta---gccctcagatgctgcatataagcagc---tgctttc---tgcctgtactgggtctctcttgttagaccagattagagcctgggagctctctggct---agcaggggaacccactgctt---aagcctcaataaagcttgccttgagt------------------------------------------------------------------------------------------------------------------------------------------------------------------------------------------------------------------------------------------------------------------------------------------------------------------------------------------------------------------------------------------------------------------------------------------------------------------------------------------------------------------------------------------------------------------------------------------------------------------------------------------------------------------------------------------------------------------------------------------------------------------------------------------------------------------------------------------------------------------------------------------------------------------------------------------------------------------------------------------------------------------------------------------------------------------------------------------------------------------------------------------------------------------------------------------------------------------------------------------------------------------------------------------------------------------------------------------------------------------------------------------------------------------------------------------------------------------------------------------------------------------------------------gcttcaagtagtgtgtgc---ccgtctgttgtgtgactctggtatctagagatccctcagac---cactc---tagactgtgt--a--aaaatctctagca
>02_AG.GH.1992.92GH01.AF196754
tggatg---------------------------------------g---------------------------------------------------gt---taatt---------------------------------------------------------------------------------------------------------------------------------------------------------------------cactcccagaa---aagacaa------------------------gatat---ccttgatctgtg---ggtctatc---------------acacacaaggctacttccctgattggcagaactacacaccaggg---ccggggaccagattcccactaacatttgggtggtgcttcaaactagaaccaatagatccagcagagatagaggaaaccaataaaggagagaacaacagtttattacaccccatctgtcagcatgg---aatagaggacgcagacagagaagtgctggtctggag---atttgacagtcgcctggcat---ta--agacacagagctcacgagctgcatccggagttctac---------------------aaagactgc---------------------tgacacagaagttgct---------------gacacag------a------------------------agttg---ct------------g---------ac-agggactttcc---actggggactttccgg-------------ggaggtgtggttt---gggcggag---tc---ggggagtggcca---gccctcagatgctgcatataagcagc---tgctttc---tgcctgtactgggtctctcttgttagaccagatttgagcctgggagctctctggct---agcaggggaacccactgctt---aagcctcaataaagcttgccttgagt------------------------------------------------------------------------------------------------------------------------------------------------------------------------------------------------------------------------------------------------------------------------------------------------------------------------------------------------------------------------------------------------------------------------------------------------------------------------------------------------------------------------------------------------------------------------------------------------------------------------------------------------------------------------------------------------------------------------------------------------------------------------------------------------------------------------------------------------------------------------------------------------------------------------------------------------------------------------------------------------------------------------------------------------------------------------------------------------------------------------------------------------------------------------------------------------------------------------------------------------------------------------------------------------------------------------------------------------------------------------------------------------------------------------------------------------------------------------------------------------------------------------------------gcttcaagtagtgtgtgc---ccgtctgttgtgtgactctggtaactagagatccctcagac---cattc---tagactgtgt--a--aaaatctctagca
>02_AG.GH.1992.92GH05.AF196756
tggaag---------------------------------------g---------------------------------------------------gt---taatt---------------------------------------------------------------------------------------------------------------------------------------------------------------------tactccaagaa---aagacaa------------------------gagat---ccttgatctgtg---ggtttatc---------------acacacaaggatacttcccagattggcagaactacacaccaggg---ccagggactagattcccactgacctttgggtggtgcttcaaactagtaccaatggatccagcagaggtagaggaagccaatgaaggagagaacaacagtttattacaccccatctgtcagcatgg---aatggaggacgaagacagagaagtgctggtctggag---atttgacagtcgcctggcat---tt--acacacacagctagagagctgcatccggagttttac---------------------aaagactgc---------------------t------------------------------gacacag------g------------------------agttg---ct------------g---------ac-aaggactttcc---gctggggactttccag-------------ggaggcgtggttt---gggcggag---tt---ggggagtggctg---gccctcagatgctgcatataagcagc---tgctttc---tgcctgtactgggtctctcttgttagaccagatttgagcctgggagctctctggct---agcaagggaacccactgctt---aagcctcaataaagcttgccttgagt------------------------------------------------------------------------------------------------------------------------------------------------------------------------------------------------------------------------------------------------------------------------------------------------------------------------------------------------------------------------------------------------------------------------------------------------------------------------------------------------------------------------------------------------------------------------------------------------------------------------------------------------------------------------------------------------------------------------------------------------------------------------------------------------------------------------------------------------------------------------------------------------------------------------------------------------------------------------------------------------------------------------------------------------------------------------------------------------------------------------------------------------------------------------------------------------------------------------------------------------------------------------------------------------------------------------------------------------------------------------------------------------------------------------------------------------------------------------------------------------------------------------------------gcttcaant-gtgtgtgc---ccgtctgttgtgtgactctggtaactagagatccctcagac---cactc---tagacggtgtaa---aaaatctctagca
>02_AG.GH.1993.93GH07.AF196761
tggaag---------------------------------------g---------------------------------------------------gt---taatt---------------------------------------------------------------------------------------------------------------------------------------------------------------------tactccaagaa---aagacaa------------------------gagat---ccttgatctgtg---ggtctata---------------acacacaaggattcttcccagattggcagaactacacaccaggg---ccagggactagattcccgctgacctttggatggtgcttcaaactagtaccaatggatccagcagcgatagaggaagccaataaaggagagaacaacagtctattacaccccatctgtcaacatgg---aatggaggacgaagacagagaagtgctgatctggag---atttgacagtagcctggcat---tt--aaacacagagctcgtgagctgtatccggagttctac---------------------aaagactgc---------------------t------------------------------gacacag------g------------------------agttg---ct------------g---------ac-agggactttcc---gctggggactttccgg-------------ggaggtgtggttt---gggaggag---tt---ggggagtggcta---accctcagacgctgcatataagcagc---tgcttct---cgcctgtactgggtctctcttgctagaccagatttgagcctgggagctctctgact---agcagaggaacccactgctt---aagcctcaataaagcttgccttgagt------------------------------------------------------------------------------------------------------------------------------------------------------------------------------------------------------------------------------------------------------------------------------------------------------------------------------------------------------------------------------------------------------------------------------------------------------------------------------------------------------------------------------------------------------------------------------------------------------------------------------------------------------------------------------------------------------------------------------------------------------------------------------------------------------------------------------------------------------------------------------------------------------------------------------------------------------------------------------------------------------------------------------------------------------------------------------------------------------------------------------------------------------------------------------------------------------------------------------------------------------------------------------------------------------------------------------------------------------------------------------------------------------------------------------------------------------------------------------------------------------------------------------------gcttcaagtagtgtgtgc---ccgtctgttgtgtgactctggtatctagagatccctcagac---cactc---tagactgtgt--a--aaaatctctagca
>02_AG.GH.1993.93GH16.AF196759
tggaag---------------------------------------g---------------------------------------------------gt---taatt---------------------------------------------------------------------------------------------------------------------------------------------------------------------tactccaagaa---aagacaa------------------------gagat---ccttgatctgtg---ggtctatc---------------acacacaaggattcttcccagattggcagaactacacaccaggg---ccagggactagattcccactgacctttgggtggtgcttcaaactagtaccaatggatccagcagacgtagaggaagccactgaaggagagaataaacgtttattacaccccatcagtcagcatgg---aatggaggacgaagacagagaagtgctggtctggag---atttgacagtggcctggcat---tt--aaacacagagctaaagagatgcatccggagttctac---------------------aaagactgc---------------------t------------------------------gacacag------a------------------------agttg---ct------------g---------ac-agggactttcc---actagggactttccgg-------------ggaggtgtggttt---gggaggag---tt---ggggagtggcta---accctcagatgctgcatataagcagc---tgcttct---cgcctgtactgggtctcttttgctagaccagatttgagcctgggagctctctgact---agcagaggaacccactgctt---aagcctcaataaagcttgccttgagt------------------------------------------------------------------------------------------------------------------------------------------------------------------------------------------------------------------------------------------------------------------------------------------------------------------------------------------------------------------------------------------------------------------------------------------------------------------------------------------------------------------------------------------------------------------------------------------------------------------------------------------------------------------------------------------------------------------------------------------------------------------------------------------------------------------------------------------------------------------------------------------------------------------------------------------------------------------------------------------------------------------------------------------------------------------------------------------------------------------------------------------------------------------------------------------------------------------------------------------------------------------------------------------------------------------------------------------------------------------------------------------------------------------------------------------------------------------------------------------------------------------------------------gcttcaagtagtgtgtgc---ccgtctgttgtgtgactctggtaactagagatccctcagac---cactc---tagactgtgtaa---aaaatctctagca
>02_AG.GH.1994.94GH10.AF196760
tggatg---------------------------------------g---------------------------------------------------gt---tagtt---------------------------------------------------------------------------------------------------------------------------------------------------------------------tactccaagaa---aagacaa------------------------gagat---ccttgatctgtg---ggtctatc---------------acacacaaggattcttcccagattggcagaactacacaccaggg---ccagggactagatacccactgacctttgggtggtgcttcaaactagtaccactggatccaacagaggtagaggaagccaataaagaagagaacaacagtttattacaccccatctgtcagcatgg---aatggaggacgaagacagagaagtgctagtctggaa---atttgacagtggcctggcat---ta--aaacacagagctcaagagctgcatccggagttctac---------------------aaagactgc---------------------t------------------------------gacacag------a------------------------agttg---ct------------g---------ac-agggactttcc---actggggactttccgg-------------ggaggtatggttt---gggaggag---tt---ggggagtggctt---accctcagatgctgcatataagcagc---cgcttct---cgcctgtactgggtctctcttgttagaccagatttgagcctgggagctctctggct---agcagaggaacccactgctt---aagcctcaataaagcttgccttgagt------------------------------------------------------------------------------------------------------------------------------------------------------------------------------------------------------------------------------------------------------------------------------------------------------------------------------------------------------------------------------------------------------------------------------------------------------------------------------------------------------------------------------------------------------------------------------------------------------------------------------------------------------------------------------------------------------------------------------------------------------------------------------------------------------------------------------------------------------------------------------------------------------------------------------------------------------------------------------------------------------------------------------------------------------------------------------------------------------------------------------------------------------------------------------------------------------------------------------------------------------------------------------------------------------------------------------------------------------------------------------------------------------------------------------------------------------------------------------------------------------------------------------------gcttcaagtagtgtgtgc---ccgtctgttgtgtgactctggtatctagagatccctcagac---cactc---tagactgtgt--a--aaaatctctagca
>02_AG.GH.1994.94GH17.AF196752
tggatg---------------------------------------g---------------------------------------------------gt---taatt---------------------------------------------------------------------------------------------------------------------------------------------------------------------tactccaagag---aagacaa------------------------gagat---ccttgatctgtg---ggtctatc---------------acacacaaggattcttcccagattggcagaactacacaccaggg---ccaggaactagattcccactgacctttgggtggtgcttcaaactagtaccaatggatccagcagaggtagaggaagaaaataaaggggagaacaacagtttattacaccccatctgtcagcatgg---aatggaggacgaagacagagaagtgctggtctggag---atttgacagtaccctggcat---ta--aaacacagagctcgagagctgcatccggagttctac---------------------aaagactgc---------------------t------------------------------gacacag------aagttgctaacacaga---------agttg---ct------------g---------ac-agggactttcc---gctggggactttccgg-------------ggaggtgtggtgt---gggaggag---tt---ggggagtggcta---accctcagatgctgcatataagcagc---tgctgct---cgcctgtactgggtctctctcgctagaccagatttgagcctgggagctctctgact---atctagggaacccactgctt---aagcctcaataaagcttgccttgagt------------------------------------------------------------------------------------------------------------------------------------------------------------------------------------------------------------------------------------------------------------------------------------------------------------------------------------------------------------------------------------------------------------------------------------------------------------------------------------------------------------------------------------------------------------------------------------------------------------------------------------------------------------------------------------------------------------------------------------------------------------------------------------------------------------------------------------------------------------------------------------------------------------------------------------------------------------------------------------------------------------------------------------------------------------------------------------------------------------------------------------------------------------------------------------------------------------------------------------------------------------------------------------------------------------------------------------------------------------------------------------------------------------------------------------------------------------------------------------------------------------------------------------gctctaagtagtgtgtgc---ccgtctgttgtgtgactctggtaactagagatccctcagac---ccatt---gtggtagtgtgg---aaaatctctagca
>02_AG.GH.1997.97GH14.AF196757
tggaag---------------------------------------g---------------------------------------------------gt---taatt---------------------------------------------------------------------------------------------------------------------------------------------------------------------tactccaagaa---aagacaa------------------------gagat---ccttgatctgtg---ggtctatc---------------acacacaaggatacttcccagattggcaaaactacacaccaggg---ccagggcctagattcccactgacctttgggtggtgcttcaaactagtaccaatggatccagcagaggtagagaaagccaatgaaggagagaacaacagcttattacaccccatctgccagcatgg---aatggaggacgangacagagaagtgctggtctggag---atttgacagtcgcctggcat---tt--aaacacacagctcgagagctgcatccagagttctat---------------------aaagactgc---------------------tgacaccggagttgctgaagactgct-----gacacag------g------------------------agttg---ct------------g---------ac-agggactttcc---gctggggactttccgg-------------ggaggtgtggttt---gggaggag---tt---ggggagtggcta---accctcagatgctgcatataagcagc---cgcttct---cgcctgtactgggtctctcttgctagaccagatttgagcctgggagctctctgact---agcaggggaacccactgctt---aagcctcaataaagcttgccttgagt------------------------------------------------------------------------------------------------------------------------------------------------------------------------------------------------------------------------------------------------------------------------------------------------------------------------------------------------------------------------------------------------------------------------------------------------------------------------------------------------------------------------------------------------------------------------------------------------------------------------------------------------------------------------------------------------------------------------------------------------------------------------------------------------------------------------------------------------------------------------------------------------------------------------------------------------------------------------------------------------------------------------------------------------------------------------------------------------------------------------------------------------------------------------------------------------------------------------------------------------------------------------------------------------------------------------------------------------------------------------------------------------------------------------------------------------------------------------------------------------------------------------------------gcttcaagtagtgtgtgc---ccgtctgttgtgtgactctggttactagagatccctcagac---cactc---tagactgtgtaa---aaaatctctagca
>02_AG.SN.1993.93SE42.AF196753
tggatg---------------------------------------g---------------------------------------------------gt---taatt---------------------------------------------------------------------------------------------------------------------------------------------------------------------tactccaaga----aagacaa------------------------gagat---ccttgatctgtg---ggtctatc---------------acacacaaggattcttcccagattggcagaactacacaccaggg---ccagggactagattcccactgacctttgggtggtgcttcaaactagtaccaatggatccagcaganatagaggaagccaataaaggagagaacaacagtttattacaccccatatgtcagcatgg---aatggaggacgaagacagagaagtgctggtctggaa---atttgacagcagcctggcaa---ga--acacacaaggcccgagagctgcatccggagtactac---------------------aaagactgc---------------------t------------------------------gacacag------a------------------------agttg---ct------------g---------acaagggactttcc---accggggactttccgag------------ggaggtgtggttt---gggaggag---tt---tgggagtggcta---accctcagatgctgcatataagcagc---cgcttct---cgcctgtac-gggtctctcttgctagaccagatttgagcctgggagctctctggct---agcgagggaacccactgctt---aagcctcaataaagcttgccttgagt------------------------------------------------------------------------------------------------------------------------------------------------------------------------------------------------------------------------------------------------------------------------------------------------------------------------------------------------------------------------------------------------------------------------------------------------------------------------------------------------------------------------------------------------------------------------------------------------------------------------------------------------------------------------------------------------------------------------------------------------------------------------------------------------------------------------------------------------------------------------------------------------------------------------------------------------------------------------------------------------------------------------------------------------------------------------------------------------------------------------------------------------------------------------------------------------------------------------------------------------------------------------------------------------------------------------------------------------------------------------------------------------------------------------------------------------------------------------------------------------------------------------------------gcttcaagtagtgtgtgc---ccgtctgttgtgtgactctggtaactagagatccctcagac---cactc---tagacggtgt--a--aaaatctctagca
>A1.CD.1997.97ZR49.AF196750
tggatg---------------------------------------g---------------------------------------------------gt---taatt---------------------------------------------------------------------------------------------------------------------------------------------------------------------tactccaagaa---aagacaa------------------------gatat---ccttgatntgtg---ggtctatc---------------acacacaaggattcttcccagattggcagaactacacaccaggg---ccagggattagatacccactgacctttgggtggtgcttcaaactagtaccactggatccatcagaggtagagagagccaatgaaggagagaacaactgtttattacaccccatcagccagcatgg---aatggaggacgaagacagagaagtgctggtatggaa---atttgacagtcgcctggcac---tg--acacacagagcccgagagatgcatccggagttctac---------------------aaagactgc---------------------t------------------------------gacacag------a------------------------agttg---ct------------g---------ac-agggactttcc---gctggggactttccgg-------------ggaggtgtggtgt---gggaggag---tt---ggggagtggcta---accctcagaagctgcatataagcagc---cgcttct---cgcctgtactgggtctctcttgctagaccagatttgagcctgggagctctctggct---agctagggaacccactgctt---aagcctcaataaagcttgccttgagt------------------------------------------------------------------------------------------------------------------------------------------------------------------------------------------------------------------------------------------------------------------------------------------------------------------------------------------------------------------------------------------------------------------------------------------------------------------------------------------------------------------------------------------------------------------------------------------------------------------------------------------------------------------------------------------------------------------------------------------------------------------------------------------------------------------------------------------------------------------------------------------------------------------------------------------------------------------------------------------------------------------------------------------------------------------------------------------------------------------------------------------------------------------------------------------------------------------------------------------------------------------------------------------------------------------------------------------------------------------------------------------------------------------------------------------------------------------------------------------------------------------------------------gcttcaagtagtgtgtgc---ccgtctgttgtgtgactctggtaactagagatccctcagac---cactc---tagaccgtgt--a--aaaatctctagca
>A1.RW.1992.92RW60.AF196741
tggatg---------------------------------------g---------------------------------------------------gt---taatt---------------------------------------------------------------------------------------------------------------------------------------------------------------------tactccagaag---aagacaa------------------------gaaat---ccttgatctgtg---ggtctaca---------------acacacaaggcttcttccctgattggcagaattacacaccaggg---ccaggaatcagatacccactaacatttggatggtgcttcaagctagtgccagttgattcagctgaagtagagaaggagactgagggagaaaacaacagcctattacaccctatatgccaacatgg---aatggatgatgaggaaagagaaacattaagatggaa---gtttgacagccgcctggcat---ta--aaacacagagcccacgagctgcatccggagtactac---------------------aaagactgc---------------------t------------------------------gacacag------a------------------------agttg---ct------------g---------ac-agggactttcc---gctggggactttcca--------------gggggtgtggttt---gggcggag---tt---ggggagtggcta---accctcagatgctgcatataagcagc---tgctttt---cgcttgtactgggtctctcttgttagaccagata-gagcctgggagctctctgact---atctagggaacccactgctt---aagcctcaataaagcttgccttgagt------------------------------------------------------------------------------------------------------------------------------------------------------------------------------------------------------------------------------------------------------------------------------------------------------------------------------------------------------------------------------------------------------------------------------------------------------------------------------------------------------------------------------------------------------------------------------------------------------------------------------------------------------------------------------------------------------------------------------------------------------------------------------------------------------------------------------------------------------------------------------------------------------------------------------------------------------------------------------------------------------------------------------------------------------------------------------------------------------------------------------------------------------------------------------------------------------------------------------------------------------------------------------------------------------------------------------------------------------------------------------------------------------------------------------------------------------------------------------------------------------------------------------------gttctaagtagtgtgtgt---ccatctgttgtgtgactctggcagctagagatccctcagac---ctcat---ttgtcagtgtgg---aaaatctctagca
>A1.RW.1994.94RW13.AF196742
tggatg---------------------------------------g---------------------------------------------------gt---taatt---------------------------------------------------------------------------------------------------------------------------------------------------------------------tactccaggaa---aagacaa------------------------gaaat---ccttgatctgtg---ggtctacc---------------acacacaaggctacttccctgattggcagaattacacaccagga---ccagggcccagattcccactaacatttggatggtgcttcaagctagtaccagttgatccagataaagtggaggaggctactgagggagagaacaacagcctcttacaccctatatgccaacatgg---aatggatgatgaggaaagagaaacattaatgtggaa---gtttgacagccgcctggcat---ta--aaacacatagcccaagagatgcatccggagttctac---------------------aaagactgc---------------------t------------------------------gacacag------a------------------------agttg---ct------------g---------ac-agggactttcc---gctggggactttccagg------------ggaggagtggttt---gggcggag---tg---ggg-agtggcta---accctcagatgctgcatataagcagc---tgcttct---cgcctgtactgggtctctcttgttagaccagata-gagcccgggagctctctggct---agctagggaacccactgctt---aagcctcaataaagcttgccttgagt------------------------------------------------------------------------------------------------------------------------------------------------------------------------------------------------------------------------------------------------------------------------------------------------------------------------------------------------------------------------------------------------------------------------------------------------------------------------------------------------------------------------------------------------------------------------------------------------------------------------------------------------------------------------------------------------------------------------------------------------------------------------------------------------------------------------------------------------------------------------------------------------------------------------------------------------------------------------------------------------------------------------------------------------------------------------------------------------------------------------------------------------------------------------------------------------------------------------------------------------------------------------------------------------------------------------------------------------------------------------------------------------------------------------------------------------------------------------------------------------------------------------------------gcttcaagtagtgtgtgc---ccgtctgttgtgtgactctggtaactagagatacctcagac---cagtg---tagacagagt--a--aaaatctctagca
>A1.RW.1996.96RW34.AF196738
tggaag---------------------------------------g---------------------------------------------------gt---taatt---------------------------------------------------------------------------------------------------------------------------------------------------------------------tactccaggag---aagacaa------------------------gaaat---ccttgatctgtg---ggtctacc---------------acacacaaggcttcttccctgattggcaggaatacacaccaggg---ccaggggttagatacccattaacatttggatggtgcttcaagctagtaccagttgatccagatgaggtagagggggctactgagggagagaacaacagcctgttacacccgatatgtcaacatgg---aatggatgatgaggagaaagaagtattaaagtggaa---gtttgacagccgcctggcac---ta--aaacacagagcccaagagatgcatccggagttctacaagaactg-------------aagaactgc---------------------t------------------------------gacacag------a------------------------agttg---ct------------g---------ac-agggactttct---gatggggactttccagg------------ggaggtgtggttt---gggcggag---tt---ggggagtggcta---accctcagatgctgcatataagcagc---tgcttct---cgcttgtactgggtctctcttgttagaccagatc-gagcctgggagctctctggct---agctagggaacccactgctt---aagcctcaataaagcttgccttgagt------------------------------------------------------------------------------------------------------------------------------------------------------------------------------------------------------------------------------------------------------------------------------------------------------------------------------------------------------------------------------------------------------------------------------------------------------------------------------------------------------------------------------------------------------------------------------------------------------------------------------------------------------------------------------------------------------------------------------------------------------------------------------------------------------------------------------------------------------------------------------------------------------------------------------------------------------------------------------------------------------------------------------------------------------------------------------------------------------------------------------------------------------------------------------------------------------------------------------------------------------------------------------------------------------------------------------------------------------------------------------------------------------------------------------------------------------------------------------------------------------------------------------------gcttcaagtagtgtgtgc---ccatctgtt--gtgactctggtaactagagatccctcagac---ctctt---tagtcagtgtgg---aaaatctctagca
>A1.TZ.1993.93TN68.AF196743
tggatg---------------------------------------g---------------------------------------------------gt---taatt---------------------------------------------------------------------------------------------------------------------------------------------------------------------tactccaggaa---aagacaa------------------------gacat---ccttgatctgtg---ggtctaca---------------acacacaaggcttcttccctgattggcagaattacacaccaggg---ccaggggttagatacccactaacatttggatggtgcttcaaactagtaccagttgatccagatgaagtagagaaggctaatgagggagagaagaacagcctgttacaccctatgtgccaacatgg---aatggatgatgaggagagagaaacattgaggtggaa---gtttgacagccgcctggcac---ta--aaacacagagctcttgagatgcatccggagttctac---------------------aaagactgc---------------------t------------------------------gacacag------a------------------------agttg---ct------------g---------ac-agggactttcc---gctggggactttccagg------------ggaggtgtggttt---gggcggag---tt---ggggagtggcta---accctcagatgctgcatataagcagc---tgctttt---cgcctgtactgggtctctcttgttagaccagatc-gagcctgggagctctctggct---agcgagggaacccactgctt---aagcctcaataaagcttgccttgagt------------------------------------------------------------------------------------------------------------------------------------------------------------------------------------------------------------------------------------------------------------------------------------------------------------------------------------------------------------------------------------------------------------------------------------------------------------------------------------------------------------------------------------------------------------------------------------------------------------------------------------------------------------------------------------------------------------------------------------------------------------------------------------------------------------------------------------------------------------------------------------------------------------------------------------------------------------------------------------------------------------------------------------------------------------------------------------------------------------------------------------------------------------------------------------------------------------------------------------------------------------------------------------------------------------------------------------------------------------------------------------------------------------------------------------------------------------------------------------------------------------------------------------gcttcaagtagtgtgtgc---ccgtctgttgtgtgactctggtaactagagatccctcagac---cactc---tagactgtgt--a--aaaatctctagca
>B.BQ.1992.92DA94.AF196716
tggaag---------------------------------------g---------------------------------------------------gc---tagtt---------------------------------------------------------------------------------------------------------------------------------------------------------------------tactcccaaaa---aaggcaa------------------------gatat---ccttgatctgtg---ggtctacc---------------acacacaaggctacttccctgattggcagaactacacaccaggg---ccagggaccagatttccattgacctttggatggtgcttcaagctagtaccagttgagccagagcaggtagaagaggccaataaaggagagaacaacaaattgttacaccctatgagcctgcatgg---gatggaggacccggagagacaagtgttagtgtggaa---gtttgacagccgcctagcat---tt--cgtcacgtggcccgagagctgcatccggagtattac---------------------aaagactgc---------------------t------------------------------gacatcg------a------------------------gtttt---ct----------------------acaagggactttcc---gc-ggggactttccag-------------ggaggcgtggcct---gggcggga---ct---ggggagtggcga---gccctcagatgctgcatataagcagc---tgctttt---tgcctgtactgggtctctctggttggaccagatctgagcctgggagctctctggct---aactagggaacccactgctt---aagcctcaataaagcttgccttgagt------------------------------------------------------------------------------------------------------------------------------------------------------------------------------------------------------------------------------------------------------------------------------------------------------------------------------------------------------------------------------------------------------------------------------------------------------------------------------------------------------------------------------------------------------------------------------------------------------------------------------------------------------------------------------------------------------------------------------------------------------------------------------------------------------------------------------------------------------------------------------------------------------------------------------------------------------------------------------------------------------------------------------------------------------------------------------------------------------------------------------------------------------------------------------------------------------------------------------------------------------------------------------------------------------------------------------------------------------------------------------------------------------------------------------------------------------------------------------------------------------------------------------------gcttcaagtag--tgtgca--ccgtctgttgtgtgactctggtaactagagatccctcagac---cc-tt---tagtcagtgtgg---aaaatctctagca
>B.CN.-.CNHN24.AY860947
tggaag---------------------------------------g---------------------------------------------------gc---taatt---------------------------------------------------------------------------------------------------------------------------------------------------------------------tactcccaaaa---aagacaa------------------------gagat---ccttgatctgtg---ggtctacc---------------atacacaaggctacttccctgattggcagaattacacaccaggg---ccagggaccagattccctctgacctttggatggtgctttaagctagtaccagttgagccagagcaggtagaagaagccaacaagggagagaacaactgcttgttacatcctatgagtcaacatgg---agtagatgacccggagagagaagtgctgatgtggaa---gtttgacagccgcttagcat---tc--catcacatggcccgacagaaacatccggagtactac---------------------aaagactgc---------------------t------------------------------gacatcg------a------------------------gagtt---ct----------------------acaagggactttcc---gctggggactttccagg------------ggaggcgtggcat---gggcggga---cc---ggggagtggcga---gcccgtagatgctgcatataagcagc---tgctttt---tgcctgtactgggtctctctagtcagaccagatctgagcctgggagctctctggct---aactagggaacccactgctt---aagcctcaataaagcttgccttgagt------------------------------------------------------------------------------------------------------------------------------------------------------------------------------------------------------------------------------------------------------------------------------------------------------------------------------------------------------------------------------------------------------------------------------------------------------------------------------------------------------------------------------------------------------------------------------------------------------------------------------------------------------------------------------------------------------------------------------------------------------------------------------------------------------------------------------------------------------------------------------------------------------------------------------------------------------------------------------------------------------------------------------------------------------------------------------------------------------------------------------------------------------------------------------------------------------------------------------------------------------------------------------------------------------------------------------------------------------------------------------------------------------------------------------------------------------------------------------------------------------------------------------------gcttcaagtagtgtgtgc---ccgtctgttgtgtgactctggtaactagagatccctcagac---cc-tt---tagtcagtgtgg---aaaatctctagca
>B.CW.1994.94CU81.AF196715
tggaag---------------------------------------g---------------------------------------------------gt---tagtt---------------------------------------------------------------------------------------------------------------------------------------------------------------------tactcccagaa---aaggcaa------------------------gaaat---ccttgatctgtg---ggtctacc---------------acacacaaggctacttccctgattggcagaactacacaccaggg---ccagggaccagatttccattaacctttggatggtgcttcaagctagtaccagttgagccagagcaggtggaagaggccaataaaggagagaacaacagcctgttacaccctatgagcctgcatgg---gatggaggatccggagagacaagtgttagtgtggaa---gtttgacagcagcctagcac---gt--cgtcacgtggcccgagagctgcatccggagtattac---------------------aaagactgc---------------------tgacatcgagatcaggactgct---------gacatcg------a------------------------gcttt---ct----------------------acaagggactttcc---gctggggactttccagg------------ggaggtgtggcct---gggcggga---ct---ggggagtggcga---gccctcagatgctgcatataagcagc---tgctttt---tgcctgtactgggtctctctggttagaccagatctgagcctgggagctctctggct---aactagggaacccactgctt---aagcctcaataaagcttgccttgagt------------------------------------------------------------------------------------------------------------------------------------------------------------------------------------------------------------------------------------------------------------------------------------------------------------------------------------------------------------------------------------------------------------------------------------------------------------------------------------------------------------------------------------------------------------------------------------------------------------------------------------------------------------------------------------------------------------------------------------------------------------------------------------------------------------------------------------------------------------------------------------------------------------------------------------------------------------------------------------------------------------------------------------------------------------------------------------------------------------------------------------------------------------------------------------------------------------------------------------------------------------------------------------------------------------------------------------------------------------------------------------------------------------------------------------------------------------------------------------------------------------------------------------gctctaagtagtgtgtcc---ccgtctgttgtgtgactctggtaactagagatccctcagac---cc-tt---tagtcagtgtgg---aaaatctctagca
>B.MA.1992.92MA61.AF196710
tggaag---------------------------------------g---------------------------------------------------gc---taatt---------------------------------------------------------------------------------------------------------------------------------------------------------------------tactcccagaa---aagacaa------------------------gacat---ccttgatctgtg---gatctacc---------------acacacagggctacttccctgattggcagaactacacaccaggg---ccagggaccagatatccactgacctttgggtggtgcttcaagctagtaccaattgagccagagaagatagaagaggccagtgcaggagagaacaactgcttgttacaccctatgaaccagcatgg---gatggatgacccggagagagaagtgttagtgtggaa---gttcgacagccgcctagcat---tt--catcacgtagccagagagctgcatccggagtactacaagaactg-------------aagaactgc---------------------t------------------------------gacatcg------a------------------------gcttt---ct----------------------acaagggactttcc---gctggggacttt--ag-------------ggaggtgtggcct---gggcggga---cn---ggggagtggcga---gccctcagatgctgcatataagcagc---tgctttt---tgcctgtactgggtctctctagttggaccagatctgagcctgggagctctctggct---agctagggaacccactgctt---aagcctcaataaagcttgccttgagt------------------------------------------------------------------------------------------------------------------------------------------------------------------------------------------------------------------------------------------------------------------------------------------------------------------------------------------------------------------------------------------------------------------------------------------------------------------------------------------------------------------------------------------------------------------------------------------------------------------------------------------------------------------------------------------------------------------------------------------------------------------------------------------------------------------------------------------------------------------------------------------------------------------------------------------------------------------------------------------------------------------------------------------------------------------------------------------------------------------------------------------------------------------------------------------------------------------------------------------------------------------------------------------------------------------------------------------------------------------------------------------------------------------------------------------------------------------------------------------------------------------------------------gcttcaagtagtgtgtgc---ccgtctgttgtgtgactctggtaactagagatccctcagac---ccttt---tagtcagtgtgg---aaaatctctagca
>B.RU.1997.97RU51.AF196718
tggaag---------------------------------------g---------------------------------------------------gc---tagtt---------------------------------------------------------------------------------------------------------------------------------------------------------------------cactcccaaaa---aagacaa------------------------gatat---ccttgatctgtg---gatttacc---------------acacacaaggctacttccctgattggcagaactacacaccaggg---ccaggggtcagatatccactgacctttggatggtgcttcaagctagtaccagttgatccagaggaggtagaaaaagccaatgaaggagagaacaacagcttgttacacccactgagccagcatgg---gatggatgacccggagaaagaagtattaatgtggaa---gtttgacagcagactagcat---tt--catcacatggcccgagagatgcatccggagtactac---------------------aaagactgc---------------------t------------------------------gacatcg------a------------------------gtttt---ct----------------------acaagggactttcc---gctggggactttccag-------------ggaggtgtggcct---gggcggga---ct---ggg-agtggcaat--gccctcagatgctgcatataagcagc---tgctttt---tgcctgtactgggtctctctggttagaccagatctgagcctgggagctctctggct---aactagggaacccactgctt---aagcctcaataaagcttgccttgagt------------------------------------------------------------------------------------------------------------------------------------------------------------------------------------------------------------------------------------------------------------------------------------------------------------------------------------------------------------------------------------------------------------------------------------------------------------------------------------------------------------------------------------------------------------------------------------------------------------------------------------------------------------------------------------------------------------------------------------------------------------------------------------------------------------------------------------------------------------------------------------------------------------------------------------------------------------------------------------------------------------------------------------------------------------------------------------------------------------------------------------------------------------------------------------------------------------------------------------------------------------------------------------------------------------------------------------------------------------------------------------------------------------------------------------------------------------------------------------------------------------------------------------gctctaagtagtgtgtgc---ccgtctgttgtgtgactctggtaactagagatccctcagac---ccttt---tagtcagtgtgg---aaaatctctagca
>B.SR.1992.92SU64.AF196719
tggaag---------------------------------------g---------------------------------------------------gt---tagtt---------------------------------------------------------------------------------------------------------------------------------------------------------------------cattcccaaaa---aagacaa------------------------gatat---ccttgatctgtg---ggtctacc---------------acacacaaggctacttccctgattggcagaactacacaccaggg---ccagggatcagatatccactgacctttggatggtgcttcaagctagtaccagtggagccagataaggtggaagaggccantgaaggagagaacaactgnntgttacaccctatgagccagcatgg---gatggatgacccagaaaaagaagtgttactatggag---atttgacagcagcctagcat---tt--catcacagggcccgagagctgcatccggactacttc---------------------aaagactgc---------------------t------------------------------gacatcg------a------------------------gcttc---tt----------------------acaagggactttcc---gctggggactttccag-------------ggaggcgtggcct---gggcggga---ct---ggggagtggcga---gccctcagatgctgcatataagcagc---cgcttt----tgcctgtactgggtctctctggttagaccagatctgagcctgggagctctctggct---a-ctagggaacccactgctt---aagcctcaataaagcttgccttgagt------------------------------------------------------------------------------------------------------------------------------------------------------------------------------------------------------------------------------------------------------------------------------------------------------------------------------------------------------------------------------------------------------------------------------------------------------------------------------------------------------------------------------------------------------------------------------------------------------------------------------------------------------------------------------------------------------------------------------------------------------------------------------------------------------------------------------------------------------------------------------------------------------------------------------------------------------------------------------------------------------------------------------------------------------------------------------------------------------------------------------------------------------------------------------------------------------------------------------------------------------------------------------------------------------------------------------------------------------------------------------------------------------------------------------------------------------------------------------------------------------------------------------------gctttaagtagtgtgtgc---ccgtctgttgtgtgactctggtaactagagatccctcagac---ttctt---tagtcngtgtag---aaaatctctagca
>B.SR.1995.95SU86.AF196714
tggaag---------------------------------------g---------------------------------------------------gc---tagtt---------------------------------------------------------------------------------------------------------------------------------------------------------------------tactctcaaaa---aagacaa------------------------gacat---ccttgatctgtg---ggtctacc---------------acacacaaggctacttccctgattggcagaactacacaccaggg---ccaggg--cagatatccactgacctttggatggtgcttcaagctagtaccagttgagccagagaaggtagaagaggccaatgaaggagagaacaacagcctgttacaccctatgagcctgcatgg---gatggaggactcggagggagaagtgttagtatggaa---gtttgacagccgcctggcat---tt--cancacatggcccgagagctgtatccgcagttctac---------------------aaagactgc---------------------tgacatcgaagttctacaagggctgct----gacagcg------a------------------------acttt---ct----------------------acaagggactttcc---gctggggactttccag-------------gga-gcgtggcct---gggcggga---ct---ggggagtggcga---gccctcagatgctgcatataagcagc---tgctttt---tgcctgtactgggtctctctggttagaccagatctgagcctgggagctctctggct---agctagggaacccactgctt---aagcctcaataaagcttgccttgagt------------------------------------------------------------------------------------------------------------------------------------------------------------------------------------------------------------------------------------------------------------------------------------------------------------------------------------------------------------------------------------------------------------------------------------------------------------------------------------------------------------------------------------------------------------------------------------------------------------------------------------------------------------------------------------------------------------------------------------------------------------------------------------------------------------------------------------------------------------------------------------------------------------------------------------------------------------------------------------------------------------------------------------------------------------------------------------------------------------------------------------------------------------------------------------------------------------------------------------------------------------------------------------------------------------------------------------------------------------------------------------------------------------------------------------------------------------------------------------------------------------------------------------gcttcaagtagtgtgtgc---ccgtctgttgtgtgactctggtaactagagatccctcagac---cattt---tagtcagtgtgg---aaaatctctagca
>B.TH.1995.95TH85.AF196708
tggaag---------------------------------------g---------------------------------------------------gc---taatt---------------------------------------------------------------------------------------------------------------------------------------------------------------------tactcccaaaa---gagacaa------------------------gacat---ccttgatttgtg---ggtccacc---------------atacacaaggctacttccctgactggcagaactacacaccaggg---ccaggggtcagatatccactgacctttggatggtgcttcaagctagtaccagttgatccagagaaggtagaagaagccaatgaaggagagaacaacagcttgttacaccctataagcctgcatgg---gatggatgacccggagaaagaagtgttagcatggaa---gtttgacagccgcctagcat---tt--catcacgtagcccgagagctgcatccggagtactac---------------------aaggactgc---------------------t------------------------------gacactg------a------------------------acttt---ct----------------------acaagggactttcc---gctggggactttccagg------------ggaggtgtggcct---gggcggga---ct---ggggattgccga---gccctcagatgctgcatataagcagc---tgcttt----tgcctgtactgggtctctctggttagaccagatctgagcctgggagctctctggct---agctagggaacccactgctt---aagcctcaataaagcttgccttgagt------------------------------------------------------------------------------------------------------------------------------------------------------------------------------------------------------------------------------------------------------------------------------------------------------------------------------------------------------------------------------------------------------------------------------------------------------------------------------------------------------------------------------------------------------------------------------------------------------------------------------------------------------------------------------------------------------------------------------------------------------------------------------------------------------------------------------------------------------------------------------------------------------------------------------------------------------------------------------------------------------------------------------------------------------------------------------------------------------------------------------------------------------------------------------------------------------------------------------------------------------------------------------------------------------------------------------------------------------------------------------------------------------------------------------------------------------------------------------------------------------------------------------------gcttcaagtagtgtgtgc---ccgtctgttgtgtgactctggtaactagagatccctcagac---ccttt---tagtcagtgtgg---aaaatctctagca
>B.TH.1996.96TH91.AF196711
tggaag---------------------------------------g---------------------------------------------------gc---taatt---------------------------------------------------------------------------------------------------------------------------------------------------------------------tactcacagca---aagacaa------------------------gatat---ccttgatctgtg---ggtttacc---------------acacacaaggcttcttccctgattggcataactacacaccaggg---ccagggatcagatatccactgacctttggatggtgcttcaagctagtaccagttgagccagataagatagaagaggctaatgcaggagaaaacaactgcttgttacaccctataagccagcatgg---aatggaggacccggagagagaagtgttaatgtggaa---gtttgacagccgcctggcat---tt--catcacatggcccgagagctgcatcctgagtactac---------------------aagaactgc---------------------tgacatcctacaagaatgct-----------gacagcg------a------------------------gcttt---ct----------------------acaagggactttcc---gctggggactttccag-------------gga-gcgtaacct---gggcggga---ct---ggggagtggcga---gccctcagatgctgcatataagcagc---tgctttt---tgcctgtactgggtctctctagctagaccagatcagagcccgggagctctctggct---aactagggaacccactgctt---aagcctcaataaagcttgccttgagt------------------------------------------------------------------------------------------------------------------------------------------------------------------------------------------------------------------------------------------------------------------------------------------------------------------------------------------------------------------------------------------------------------------------------------------------------------------------------------------------------------------------------------------------------------------------------------------------------------------------------------------------------------------------------------------------------------------------------------------------------------------------------------------------------------------------------------------------------------------------------------------------------------------------------------------------------------------------------------------------------------------------------------------------------------------------------------------------------------------------------------------------------------------------------------------------------------------------------------------------------------------------------------------------------------------------------------------------------------------------------------------------------------------------------------------------------------------------------------------------------------------------------------gcttcaagtagtgtgtgc---ccgtctgttgtgtgactctggtaactagagatccctcagac---acttt---tagtcagtgtgg---aaaatctctagca
>B.TH.1997.97TH50.AF196709
tggaag---------------------------------------g---------------------------------------------------gc---taatt---------------------------------------------------------------------------------------------------------------------------------------------------------------------tactcccagaa---aagacaa------------------------gacat---ccttgatctgtg---ggtctacc---------------acacacaaggctacttccctgattggcagaactacacaccaggg---ccaggggtcagatatccactgacctttggatggtgcttcaagctagtaccagttgagccagagaaggtagaagaggccaatgaaggagagaacaacagcttgttacaccctgtgagcctgcatgg---gatggatgacccggagagaaaagtgttagtgtggaa---gtttgacagccgcctagcat---tt--catcacgtggcccgagagctgcatccggagtactac---------------------aagaactgc---------------------t------------------------------gacatcg------a------------------------gcttt---ct----------------------acaagggactttcc---gctggggactttccag-------------ggaggcgtggctt---ggccggaa---ct---ggg-aattgcga---gccctcaga---tgcatataagcagctg-tgccttt---tgcctgtactgggtctctctggttagaccagatctgagcctgggagctctctggctg--agctagggaacccactgctt---aagcctcaataaagcttgccttgagt------------------------------------------------------------------------------------------------------------------------------------------------------------------------------------------------------------------------------------------------------------------------------------------------------------------------------------------------------------------------------------------------------------------------------------------------------------------------------------------------------------------------------------------------------------------------------------------------------------------------------------------------------------------------------------------------------------------------------------------------------------------------------------------------------------------------------------------------------------------------------------------------------------------------------------------------------------------------------------------------------------------------------------------------------------------------------------------------------------------------------------------------------------------------------------------------------------------------------------------------------------------------------------------------------------------------------------------------------------------------------------------------------------------------------------------------------------------------------------------------------------------------------------gcttaaagtagtgtgtgc---ccgtctgttgtgtgactctggtaactagagatccctcagac---caatt---tagtcagtgtgg---aaaatctctagca
>B.TH.1997.97TH62.AF196717
tggaag---------------------------------------g---------------------------------------------------gc---tagtt---------------------------------------------------------------------------------------------------------------------------------------------------------------------tactcccaaaa---aagaaaa------------------------gatat---ccttgatctgtg---ggtctacc---------------acacacaaggctacttccctgattggcagaactacacaccaggg---ccagggatcagatatccactgacctttggatggtgcttcaagttagtaccagttgagccagagcaggtagaagaggccaatgcaggagagaacaactgcttgctgcaccctgtgagcctgcatgg---aatggaggacccggagaaagaagtgttaatatggaa---gtttgacagccgcctagcat---at--catcacatggcccgagagaaacatcctgagttctac---------------------aaagactgc---------------------t------------------------------gacatcg------a------------------------gtttt---ct----------------------acaagggactttcc---gctggggactttccag-------------ggaggcgtggcct---gggcggga---ct---ggggagtggcga---gccctcagatgctgcatataagcagc---tgcttt----tgcctgtactgggtctctctggttagaccagatcagagccngggagctctctggct---agctagggaacccactgctt---aagcctcaataaagcttgccttgagt------------------------------------------------------------------------------------------------------------------------------------------------------------------------------------------------------------------------------------------------------------------------------------------------------------------------------------------------------------------------------------------------------------------------------------------------------------------------------------------------------------------------------------------------------------------------------------------------------------------------------------------------------------------------------------------------------------------------------------------------------------------------------------------------------------------------------------------------------------------------------------------------------------------------------------------------------------------------------------------------------------------------------------------------------------------------------------------------------------------------------------------------------------------------------------------------------------------------------------------------------------------------------------------------------------------------------------------------------------------------------------------------------------------------------------------------------------------------------------------------------------------------------------gcaacaagtagtgtgtgc---ccgtctgttgtgtgactctggtaactagagatccctcagac---acctt---tagtcagtgtgg---aaaatctctagca
>B.TH.1997.97TH69.AF196713
tggaag---------------------------------------g---------------------------------------------------gt---tgatc---------------------------------------------------------------------------------------------------------------------------------------------------------------------cactcccagaa---aaggcaa------------------------gatat---ccttgatctgtg---ggtctacc---------------acacacaaggctacttccctgattggcagaactacacaccaggg---ccaggggtcagatacccactgacctttggatggtgcttcaagctagtaccagtagatccagagaaggtagacgaggccactgcaggagagaacgtcaacctgctacaccctataagccagcatgg---aatggatgaccctgagaaggaagtgttaatatggaa---gtttgacagcagcctagcat---tt--catcacagggcccaagagctgtatccggactactac---------------------aagaactga---------------------t------------------------------gacaccg------agaactgctgaactgctgacatga-gcttt---ct----------------------acaagggactttcc---gctggggactttccagggaggcgtacc--ggaggtgtggtct---gggcggga---cg---ggg-agtggcga---gccctcagatgctgcatataagcagc---tgctttt---tgcctgtactgggtctctctggttagaccagatcagagcctgggagctctctggcc---gactagggaacccactgctt---aagcctcaataaagcttgccttgagt------------------------------------------------------------------------------------------------------------------------------------------------------------------------------------------------------------------------------------------------------------------------------------------------------------------------------------------------------------------------------------------------------------------------------------------------------------------------------------------------------------------------------------------------------------------------------------------------------------------------------------------------------------------------------------------------------------------------------------------------------------------------------------------------------------------------------------------------------------------------------------------------------------------------------------------------------------------------------------------------------------------------------------------------------------------------------------------------------------------------------------------------------------------------------------------------------------------------------------------------------------------------------------------------------------------------------------------------------------------------------------------------------------------------------------------------------------------------------------------------------------------------------------gcttcaagtagtgtgtgc---ccgtctgttgtgtgactctggtaactagagatccctcagac---ccttt---aagtcagtgtgg---aaaatctctagca
>B.TH.1997.97TH90.AF196712
tggaag---------------------------------------g---------------------------------------------------gc---taatt---------------------------------------------------------------------------------------------------------------------------------------------------------------------tactcccaaaa---aagacaa------------------------gatat---ccttgatctgtg---gatgtacc---------------acacacaaggctacttccctgattggcagaactacacaccaggg---ccagggntcagatatccactgacctttggatggtgcttcaagctagtaccagtngagccagagaagatagaagaggccactgcaggagagaacaccactctgttacaccctataagccagcatgg---gatggatgacccggagaaagaagtgttaatgtggag---gtttgacagccgcctagcat---tt--cgtcacatggcccgagagctgcatccggagtactac---------------------aaggactgc---------------------t------------------------------gacaccg------a------------------------gcttt---ct----------------------acaagggactttcc---gctggggactttccag-------------ggaggcgtggtct---gggcggga---cta--ggggagtggcga---gccctcagatgctgcatataagcagc---tgctctt---tgcctgtactgggtctctctggttagaccagatctgagcctgggagatctctggtt---gactagggaacccactgctt---aagcctcaataaagcttgccttgagt------------------------------------------------------------------------------------------------------------------------------------------------------------------------------------------------------------------------------------------------------------------------------------------------------------------------------------------------------------------------------------------------------------------------------------------------------------------------------------------------------------------------------------------------------------------------------------------------------------------------------------------------------------------------------------------------------------------------------------------------------------------------------------------------------------------------------------------------------------------------------------------------------------------------------------------------------------------------------------------------------------------------------------------------------------------------------------------------------------------------------------------------------------------------------------------------------------------------------------------------------------------------------------------------------------------------------------------------------------------------------------------------------------------------------------------------------------------------------------------------------------------------------------gcttcaagtagtgtgtgc---ccgtctgttgtgtgactctggtaactagagatccctcagac---ccttt---tagtcagtgtgg---aaaatctctagca
>B.US.1984.CDC451-a.M13136
tggaag---------------------------------------g---------------------------------------------------gc---tagtt---------------------------------------------------------------------------------------------------------------------------------------------------------------------tactcccaaca---aagacaa------------------------gatat---ccttgatctgtg---ggtctacc---------------acacacaaggctacttccctgattggcagaactacacaccaggg---ccaaggaccagattcccactgacctttggatggtgcttcaagctagtaccacttgagccagagcaggtagaagaggccaacgaaggagagaacaacagcttgttacaccctatgagccaggatgg---gatggatgacccagagaaagaagtgttagtgtggaa---gtttgacagcctcctagcat---tt--cgtcacatggcccgagagctgcatccggagtactac---------------------aaagactgc---------------------t------------------------------gacacct------a------------------------tcttt---ct----------------------acaagggactttcc---gctggggactttcaag-------------gga-gcatggcct---gggcggga---ct---ggggagtggcga---gccctcagatg-tgcatataagcagc---tgctttg---tgcctgtactgggtctctctggttagaccagatctgagtttgggagctctctggct---agctagggaacccactgctt---aagcctcaataaagcttgccttgagt------------------------------------------------------------------------------------------------------------------------------------------------------------------------------------------------------------------------------------------------------------------------------------------------------------------------------------------------------------------------------------------------------------------------------------------------------------------------------------------------------------------------------------------------------------------------------------------------------------------------------------------------------------------------------------------------------------------------------------------------------------------------------------------------------------------------------------------------------------------------------------------------------------------------------------------------------------------------------------------------------------------------------------------------------------------------------------------------------------------------------------------------------------------------------------------------------------------------------------------------------------------------------------------------------------------------------------------------------------------------------------------------------------------------------------------------------------------------------------------------------------------------------------gctttaagtagtgtgtgc---ccgtctgttgtgtgactctggtaactagagatccctcagac---ccttt---tagtcagtgtgga--aaaatctctagca
>B.US.2015.F-07.MZ243213
tggaag---------------------------------------g---------------------------------------------------gc---tagtt---------------------------------------------------------------------------------------------------------------------------------------------------------------------tactcccagaa---aagacaa------------------------gatat---ccttgacttgtg---ggtctacc---------------acacacaaggttacttccctgattggcagaactacacaccaggg---ccagggactaggttcccactgacctttgggtggtgtttcaagttagtaccagtagatccagagaaggtagaagaggccaatgaaggagagaacaacagcttgttacaccctatgagcctgcatgg---gatggaggacacggagagagaagtgttagtatggaa---gtttgacagccacctagcgt---tc--cgtcacatggcccgagagctgcatccggagtactac---------------------aaagactgc---------------------t------------------------------gacatcg------a------------------------gtttt---ct----------------------acaagggactttcc---gctggggactttccagg------------ggaggcgcggcct---gggcggga---ca---ggggagtggcga---gccctcagatgctgcatataagcagc---tgctttt---tgcctgtactgggtctctctggttagaccagatctgagcctgggagctctctggct---aactagggaacccactgctt---aagcctcaataaagcttgccttgagt------------------------------------------------------------------------------------------------------------------------------------------------------------------------------------------------------------------------------------------------------------------------------------------------------------------------------------------------------------------------------------------------------------------------------------------------------------------------------------------------------------------------------------------------------------------------------------------------------------------------------------------------------------------------------------------------------------------------------------------------------------------------------------------------------------------------------------------------------------------------------------------------------------------------------------------------------------------------------------------------------------------------------------------------------------------------------------------------------------------------------------------------------------------------------------------------------------------------------------------------------------------------------------------------------------------------------------------------------------------------------------------------------------------------------------------------------------------------------------------------------------------------------------gcttcaagtagtgtgtgc---ccgtctgttgtgtgactctggtaactagagatccctcagac---caatt---tagtcagtgtgg---aaaatctctagca
>B.US.2017.PID3162.PBMC-TNFSF8.MN692074
tggaag---------------------------------------g---------------------------------------------------gc---taatt---------------------------------------------------------------------------------------------------------------------------------------------------------------------tggtcccagaa---aagacaa------------------------gatat---ccttgatctgtg---gatctacc---------------acacacaaggctacttccctgattggcagaactacacaccaggg---ccggggaccagatttccactgacctttggatggtgcttcaagctagtaccagttgatccagagaaggtagaagaggccaatgcaggagagaacaacagcttgttacaccctataagcctgcatgg---gatggaggacccggagaaagaagtgttaatgtggaa---gtttgacagccgcctagcat---tt--catcacatggcccgagagctgcatccggagtactac---------------------aagaattgc---------------------t------------------------------gacttcg------a------------------------gctat---ct----------------------acaagggactttcc---gctggggactttccag-------------ggaggcgtggcct---gggcggga---ct---ggggagtggcga---gccctcagatgctgcatataagcagc---tgctttt---tgcctgtactgggtctctctggttagaccagatctgagcctgggagctctctggct---agctagggaacccactgctt---aagcctcaataaagcttgccttgagt------------------------------------------------------------------------------------------------------------------------------------------------------------------------------------------------------------------------------------------------------------------------------------------------------------------------------------------------------------------------------------------------------------------------------------------------------------------------------------------------------------------------------------------------------------------------------------------------------------------------------------------------------------------------------------------------------------------------------------------------------------------------------------------------------------------------------------------------------------------------------------------------------------------------------------------------------------------------------------------------------------------------------------------------------------------------------------------------------------------------------------------------------------------------------------------------------------------------------------------------------------------------------------------------------------------------------------------------------------------------------------------------------------------------------------------------------------------------------------------------------------------------------------gctttaagtagtgtgtgc---ccgtctgttgtgtgactctggtaactagagatccctcagac---ccttt---tagtcagtgtgg---aaaatctctagca
>B.US.2018.P36_5.MN887624
tggaag---------------------------------------g---------------------------------------------------gc---taatt---------------------------------------------------------------------------------------------------------------------------------------------------------------------tactcccagaa---aagacaa------------------------gatat---ccttgatctgtg---ggtctatc---------------acacacaaggctacttccctgattggcagaactacaccccaggg---ccaggagtcagattacccctgacctttgggtggtgcttcaagctagtaccagtggaaccagagaaggtagaagaggccaatgaaggagagagcaactgcttgttacaccctatgagccagcatgg---gatggatgatccagagaaagaagtattacagtggaa---gtttgacagtcgcctagcat---tt--catcacatggccaaagagaagcatccggagtactac---------------------cagaactgc---------------------t------------------------------gacagcg------c------------------------gagtt---ct----------------------acaagggactttcc---actggggactttccag-------------ggaggtgtggcct---gggcggga---cc---ggggagtggcga---gccctcagatgctgcatataagcagc---tgctttc---tgcctgtactgggtctctctggttagaccagatctgagcctgggagctctctggct---agctagggaacccactgctt---aagcctcaataaagcttgccgtgagt------------------------------------------------------------------------------------------------------------------------------------------------------------------------------------------------------------------------------------------------------------------------------------------------------------------------------------------------------------------------------------------------------------------------------------------------------------------------------------------------------------------------------------------------------------------------------------------------------------------------------------------------------------------------------------------------------------------------------------------------------------------------------------------------------------------------------------------------------------------------------------------------------------------------------------------------------------------------------------------------------------------------------------------------------------------------------------------------------------------------------------------------------------------------------------------------------------------------------------------------------------------------------------------------------------------------------------------------------------------------------------------------------------------------------------------------------------------------------------------------------------------------------------gcttcaagtagtgtgtgc---ccgtctgttgtatgactctggtaactagagatccctcagacc----ttt---tagtcagtgtgg---aaaatctctagca
>B.US.2018.UNC_434_PL5_E6.MW062958
tggaag---------------------------------------g---------------------------------------------------gc---taatt---------------------------------------------------------------------------------------------------------------------------------------------------------------------tactcccaaaa---gagacaa------------------------gatat---ccttgatctgtg---ggtctacc---------------acacacaaggctacttccctgattggcagaactacacaccaggg---ccagggacccgatatccactgacatttggatggtgcttcaagctagtgccagtggatccagatgaggtagaagaggtcactgaaggagagaacaactgcttgttacaccctataaaccagcatgg---gatggatgacccagagagagaaacgctagtgtggaa---gtttgacagcaaactagcatt--t---caccatgtagcccgagagctgcacccggagttctac---------------------aaggactgctgacaccgagctctgaactgct------------------------------gacatcg------a------------------------gcttt---ct----------------------acaagggactttcc---gctggggactttccagg------------ggaggcgcggcct---gggcgggg---tt---ggggagtggcaa---accctcagatgctgcatataagcagc---tgctctc---tgcttgtacggggtctctttagtcagaccagatcagagcctgggagctctctggct---ggctagagaacccactgctt---aagcctcaataaagcttgccttgagt------------------------------------------------------------------------------------------------------------------------------------------------------------------------------------------------------------------------------------------------------------------------------------------------------------------------------------------------------------------------------------------------------------------------------------------------------------------------------------------------------------------------------------------------------------------------------------------------------------------------------------------------------------------------------------------------------------------------------------------------------------------------------------------------------------------------------------------------------------------------------------------------------------------------------------------------------------------------------------------------------------------------------------------------------------------------------------------------------------------------------------------------------------------------------------------------------------------------------------------------------------------------------------------------------------------------------------------------------------------------------------------------------------------------------------------------------------------------------------------------------------------------------------gcttcaagtagtgtgtgc---ccgtctgttgtgtgactctggtaacta----------------------------------g------------------
>B.US.2019.P1_cmv_memo1.MW309883
tggatg---------------------------------------g---------------------------------------------------gc---taatt---------------------------------------------------------------------------------------------------------------------------------------------------------------------cactcccagaa---aagacaa------------------------gatat---ccttgatctgtg---ggtttacc---------------acacacaaggctacttccctgattggcagaactacacaccaggg---ccagggatcagatatccactgacctttggatggtgcttcaagttagtgccagtagagaagaccaa---tgaagaagggaac------gagaaggacagcctgttacaccctgagagcctgcatgg---gatggatgacttggagggagaagtgttaatgtggag---gtttgacagccgcctagcct---tt--catcaccaggcccgagagctgcatccggagttttac---------------------aaggactgt---------------------taactgctgacatcaagaactgct-------gacagcg------a------------------------gc-tt---ct----------------------acaagggactttcc---gctggggactttccatg------------ggaggcgtggcct---gggcgggac--ca---ggggagtggcga---gccctcagatgctgcataaaagcagc---tgcttc----tgcctgtactgggtctctctagttagaccagatctgagcctgggagctctctggct---agctagggaacccactgctt---aagcctcaataaagcttaccttgagt------------------------------------------------------------------------------------------------------------------------------------------------------------------------------------------------------------------------------------------------------------------------------------------------------------------------------------------------------------------------------------------------------------------------------------------------------------------------------------------------------------------------------------------------------------------------------------------------------------------------------------------------------------------------------------------------------------------------------------------------------------------------------------------------------------------------------------------------------------------------------------------------------------------------------------------------------------------------------------------------------------------------------------------------------------------------------------------------------------------------------------------------------------------------------------------------------------------------------------------------------------------------------------------------------------------------------------------------------------------------------------------------------------------------------------------------------------------------------------------------------------------------------------gcttcaagtagtgtgtgc---ccgtctgttgtatgactctggtaactagagatccctcagac---aattta--aagtcagtgt-g---aaaatctctagca
>B.US.2019.P1_cmv_mkl1.MW309884
tggatg---------------------------------------g---------------------------------------------------gc---ta-tt---------------------------------------------------------------------------------------------------------------------------------------------------------------------tactcccagaa---aagacaa------------------------gatat---ccttgatctgtg---ggtttacc---------------acacacaaggctacttccctgattggcagaactacacaccaggg---ccagggatcagatatccactgacctttggatggtgcttcaagttagtgccagtagagaagaccaa---tgaagaagggaac------gagaaggatagcctgttacaccctgagagcctgcatgg---gatggatgacttggagggagaagtgttaatgtggaa---gtttgacagccgcctagcct---tt--catcaccaggcccgagagctgcatccggagttttac---------------------aaggactgt---------------------taactgctgacatcaagaactgct-------gacagcg------a------------------------gc-tt---ct----------------------acaagggactttcc---gctggggactttccagg------------ggaggcgtggcct---gggcgggac--ca---ggggagtggcga---gccctcagatgctgcataaaagcagc---cgcttc----tgcctgtactgggtctctctggttagaccagatctgagcctgggagctctctggct---agctagggaacccactgctt---aagcctcaataaagcttaccttgagt------------------------------------------------------------------------------------------------------------------------------------------------------------------------------------------------------------------------------------------------------------------------------------------------------------------------------------------------------------------------------------------------------------------------------------------------------------------------------------------------------------------------------------------------------------------------------------------------------------------------------------------------------------------------------------------------------------------------------------------------------------------------------------------------------------------------------------------------------------------------------------------------------------------------------------------------------------------------------------------------------------------------------------------------------------------------------------------------------------------------------------------------------------------------------------------------------------------------------------------------------------------------------------------------------------------------------------------------------------------------------------------------------------------------------------------------------------------------------------------------------------------------------------gcttcaagtagtgtgtgc---ccgtctgttgtatgactctggtaactatagatccctcagac---aattta--aagtcagtgtga---aaaatctctagca
>B.US.2019.P4_cmv_st6galnac3.MW309890
tggaag---------------------------------------g---------------------------------------------------ga---tgatt---------------------------------------------------------------------------------------------------------------------------------------------------------------------cactcccaaaa---aagacaa------------------------gacat---ccttgatctgtg---ggtctatc---------------acacacaaggctacttccctgattggcagaactacacaccaggg---ccagggaccagatttccattaacctttggatggtgcttcaagctagtaccagttgagccagataaggtagaagaggccaatgaaggagagaacaacagcttgttacatcctatgagcctgcatgg---gatggatgacccggagaaagaagtgttagtatggaa---gtttgacagcagcctagcat---tt--cgtcacgtggcccgagagctgcatccggagtactac---------------------aaggactgc---------------------t------------------------------gacaccg------a------------------------gcttt---ct----------------------gcaagggactttcct--acaagggactttccag-------------ggaggcgtggtct---gggcggga---ct---ggggagtggcga---gccctcagatgctgcatataagcagc---tgcttt----tgcctgtactgggtctctctggttagaccagatctgagcctgggagctctctggct---aactagggaacccactgctt---aagcctcaataaagcttgccttgagt------------------------------------------------------------------------------------------------------------------------------------------------------------------------------------------------------------------------------------------------------------------------------------------------------------------------------------------------------------------------------------------------------------------------------------------------------------------------------------------------------------------------------------------------------------------------------------------------------------------------------------------------------------------------------------------------------------------------------------------------------------------------------------------------------------------------------------------------------------------------------------------------------------------------------------------------------------------------------------------------------------------------------------------------------------------------------------------------------------------------------------------------------------------------------------------------------------------------------------------------------------------------------------------------------------------------------------------------------------------------------------------------------------------------------------------------------------------------------------------------------------------------------------gcttcaagtagtgtgtgc---ccgtctgttgtgtgactctggtaactagagatccctcagac---tatct---tagtcagtgtga---aaaatctctagca
>B.US.2019.P6_gag_cramp1.MW309899
tggatg---------------------------------------g---------------------------------------------------gc---taatt---------------------------------------------------------------------------------------------------------------------------------------------------------------------tactcccagca---aagacaa------------------------gacat---ccttgatctgtg---ggtctaca---------------acacacaaggcttcttccctgattggcaaaactacacaccaggg---ccagggaccagatttcccctgacctttgggtggtgcttcaaactagtaccagttgagcaggaaca---agaacaggga---gaaagggaaaacaactgcctgctgcaccctgcgaacatgcatgg---agtgga---tacggagggagaagtgctgatgtggaa---gtttgacagccgcctggcat---tt--caccacgtagcccgagagaaacatccggagtactac---------------------aaaaactga---------------------t------------------------------gacaccg------a------------------------gcttt---ct----------------------acaagggactttcc---gc-ggggactttccagg------------ggaggcgtggact---gggcggga---ct---ggggagtggcga---gccctcagatgctgcatataagcagc---tgctttt---tgcctgtactgggtctctctggttagaccagatctgagcctgggagctctctggct---agctagggaacccactgctt---aagcctcaataaagcttgccttgagt------------------------------------------------------------------------------------------------------------------------------------------------------------------------------------------------------------------------------------------------------------------------------------------------------------------------------------------------------------------------------------------------------------------------------------------------------------------------------------------------------------------------------------------------------------------------------------------------------------------------------------------------------------------------------------------------------------------------------------------------------------------------------------------------------------------------------------------------------------------------------------------------------------------------------------------------------------------------------------------------------------------------------------------------------------------------------------------------------------------------------------------------------------------------------------------------------------------------------------------------------------------------------------------------------------------------------------------------------------------------------------------------------------------------------------------------------------------------------------------------------------------------------------gcttcaagtagtgtgtgc---ccgtctgttgtgtgactctggtaactagagatccctcagac---cctat---tagtcagtgtgg---aaaatctctagca
>C.ET.1994.94ET78.AF196734
tggaag---------------------------------------g---------------------------------------------------gt---taatt---------------------------------------------------------------------------------------------------------------------------------------------------------------------tactctaagaa---aaggcaa------------------------gagat---ccttgatttgtg---ggtctatc---------------acacacaaggcttcttccctgattggcaaaactacacaccagga---ccaggggtcagatacccactgacctttggatggtgtttcaagctagtgccagttaacccagaggaagtggaagagaacaatacaggagagaacaactgcttgctgcacccaatgagcctgcatgg---aatggaagatgagcacggagaagtactaatgtggaa---gtttgacagtcacctagcac---gc--agacacgtagcccgcgagctacatccggagtattac---------------------aaagactgc---------------------t------------------------------gacacag------aaggg--------------------acttt---cc----------------------gc-tgggactttcc---attgggg-cgttccc--------------ggaggagtggtct---gggcggga---ct---ggg-agtggcca---accctcagatgctgcatataagcagc---tgctttt---cgcttgtactgggtctctctaggtagaccagatctgagcctgggagctctctggct---aactaggaaacccactgctt---aaccctcaataaagcttcccttaagt------------------------------------------------------------------------------------------------------------------------------------------------------------------------------------------------------------------------------------------------------------------------------------------------------------------------------------------------------------------------------------------------------------------------------------------------------------------------------------------------------------------------------------------------------------------------------------------------------------------------------------------------------------------------------------------------------------------------------------------------------------------------------------------------------------------------------------------------------------------------------------------------------------------------------------------------------------------------------------------------------------------------------------------------------------------------------------------------------------------------------------------------------------------------------------------------------------------------------------------------------------------------------------------------------------------------------------------------------------------------------------------------------------------------------------------------------------------------------------------------------------------------------------ccttcaagtagtgtgcac---ccgtctgttgtgtaactctggtaactagagatccctcaaac---cc-tt---tagtcagggtgg---aaaatctctagaa
>C.ET.1994.94ET93.AF196731
tggaag---------------------------------------g---------------------------------------------------gt---taatt---------------------------------------------------------------------------------------------------------------------------------------------------------------------tactccaagaa---aaggcaa------------------------gagat---tcttgatttgtg---ggtctata---------------acacacaaggcttcttccctgattggcaaaactacacaccagga---ccaggggtcagatatccactgacctttggatggtgcttcaagctagtgccagttgacccaagtgaagtggaagaggccaatgaaggagagaacaactgcttgctgcaccctataagccagcatgg---aatggaggatgaagacagagaagtattaaagtggaa---gtttgacagtagcctagcac---gc--agacacatggcccgcgagctacatccggagtattac---------------------aaagactgc---------------------t------------------------------gacacag------aaggg--------------------acttt---cc----------------------gc-tgggactttcc---actgggg-cgttcca--------------ggaggtggggtct---gggcggga---ct---ggg-agtggcca---accctcagatgctgcatataagcagc---tgctttt---cgcttgtactgggtctctctaggtagaccagatctgagcctgggagctctctggct---atctggggaacccactgctt---aagcctcaataaagcttgccttgagt------------------------------------------------------------------------------------------------------------------------------------------------------------------------------------------------------------------------------------------------------------------------------------------------------------------------------------------------------------------------------------------------------------------------------------------------------------------------------------------------------------------------------------------------------------------------------------------------------------------------------------------------------------------------------------------------------------------------------------------------------------------------------------------------------------------------------------------------------------------------------------------------------------------------------------------------------------------------------------------------------------------------------------------------------------------------------------------------------------------------------------------------------------------------------------------------------------------------------------------------------------------------------------------------------------------------------------------------------------------------------------------------------------------------------------------------------------------------------------------------------------------------------------gctctaagtagtgtgtgc---ccgtctgttgtaggactctggtaactagagatccctcagac---atctg---ttgtccgtgtgg---aaaatctctagca
>C.ET.1997.97ET65.AF196730
tggatg---------------------------------------g---------------------------------------------------gt---taatt---------------------------------------------------------------------------------------------------------------------------------------------------------------------tactccaagca---aagaaga------------------------gatat---ccttgatttgtg---ggtttata---------------acacacaaggcttcttccctgattggcaaaactacacaccagga---ccaggggtcagatacccactgacctttgggtggtgcttcaagttagtgccagttgacccacaggaagtggaagaggccaatgaaggagagaacaacagcttgttacatcctatatgccagcatgg---aacggaggacccagagagagaagtgttaatgtggaa---gtttgacagtcacctagcac---gc--agacacatggcccgcgagatacatccggagtattac---------------------aagaactga---------------------tgacactgagacaaagactgct---------gacacag------aaggg--------------------acttt---cc----------------------gc-tgggactttcc---actgggg-cgttcca--------------ggaggagtggtct---gggcggga---tt---ggggagtggcca---gccctcagatgctgcatataagcagc---tgctttt---cgcctgtactgggtctctctagatagaccagatttgagcccgggagctctctggct---aactagggaacccactgctt---aagcctcaataaagcttgccttgagt------------------------------------------------------------------------------------------------------------------------------------------------------------------------------------------------------------------------------------------------------------------------------------------------------------------------------------------------------------------------------------------------------------------------------------------------------------------------------------------------------------------------------------------------------------------------------------------------------------------------------------------------------------------------------------------------------------------------------------------------------------------------------------------------------------------------------------------------------------------------------------------------------------------------------------------------------------------------------------------------------------------------------------------------------------------------------------------------------------------------------------------------------------------------------------------------------------------------------------------------------------------------------------------------------------------------------------------------------------------------------------------------------------------------------------------------------------------------------------------------------------------------------------gttctgagcagtgtgtgc---ccgtctgttgtgtgactctggtaactagagatccctcagac---acttg---tagtcagtgtgg---aaaatctctagca
>C.ET.1997.PHD74D3.AY452651
tggaag---------------------------------------g---------------------------------------------------gt---taatt---------------------------------------------------------------------------------------------------------------------------------------------------------------------tactccaagaa---aagacaa------------------------gagat---ccttgatttgtg---ggtctata---------------acacacaaggcttcttccctgattggcaaaactacacaccagga---ccaggggtcagatatccactaacctttggatggtgcttcaagttagtgccagttgacccaagtgatgtggaagaggaaaataaaggagagaacaactgcctgctgcaccctataagtctgcatgg---aatggaggatgaagatggagaagtgttacagtggaa---gtttgacagcagcctagcac---gc--agacacattgcccgcgagctacatccggaatactat---------------------a---actgc---------------------t------------------------------gacacag------aaggg--------------------acttt---cc----------------------gc-tgggactttcc---actgggg-cgttcca--------------ggaggagggacct---gggcggga---ct---ggg-agtggcca---accctcagatg-tgcatataagcagc---tgctttt---agcctgtactgggtctctctaggtagaccagatcagagcctgggagctctctggct---atct--ggaacccactgtt------acctcaataaagcttgccttgagt------------------------------------------------------------------------------------------------------------------------------------------------------------------------------------------------------------------------------------------------------------------------------------------------------------------------------------------------------------------------------------------------------------------------------------------------------------------------------------------------------------------------------------------------------------------------------------------------------------------------------------------------------------------------------------------------------------------------------------------------------------------------------------------------------------------------------------------------------------------------------------------------------------------------------------------------------------------------------------------------------------------------------------------------------------------------------------------------------------------------------------------------------------------------------------------------------------------------------------------------------------------------------------------------------------------------------------------------------------------------------------------------------------------------------------------------------------------------------------------------------------------------------------gctctaagtagtgtgtgc---ccgtctgttgtgtgactctggtaactagagatccctcagac---ttctt---ttgtccgtgtgg---aaaatctctagca
>C.ET.1997.PHD79H8.AY452657
tggaag---------------------------------------g---------------------------------------------------gt---taatt---------------------------------------------------------------------------------------------------------------------------------------------------------------------tactccaagag---aaggcaa------------------------gacat---tcttgatttgtg---ggtctata---------------acacacaaggcctcttccctgattggcaaaactacacaccagga---ccaggggtcagatatccactgacctttgggtggtgcttcaagctagtgccagttgacccaagtgaagtagaagaggccaatgagggagagaacaactgcttgatgcatcctatgagccagcatgg---aatggaggatgaagacagagaagtattaaaatggaa---gtttgacagtctcctggcac---gc--agacacatggcccgcgagctacatccggagttttac---------------------aaagactgc---------------------t------------------------------gacacag------aaggg--------------------acttt---cc----------------------gcctgggactttcc---actgggg-cgttcca--------------ggaggtggggtct---gggcggga---ct---ggg-agtggcca---accctcagatgctgcatataagcagc---tgctttt---cgcttgtactgggtctctctaggtagaccagatctgagcctgggagctctctggtc---ttctggggaacccactgctt---aagcctcaataaagcttgccttgagt------------------------------------------------------------------------------------------------------------------------------------------------------------------------------------------------------------------------------------------------------------------------------------------------------------------------------------------------------------------------------------------------------------------------------------------------------------------------------------------------------------------------------------------------------------------------------------------------------------------------------------------------------------------------------------------------------------------------------------------------------------------------------------------------------------------------------------------------------------------------------------------------------------------------------------------------------------------------------------------------------------------------------------------------------------------------------------------------------------------------------------------------------------------------------------------------------------------------------------------------------------------------------------------------------------------------------------------------------------------------------------------------------------------------------------------------------------------------------------------------------------------------------------gcttcaagtagtgtgtgc---ccgtctgttgtgtgactctggtaactagagatccctcagac---ccttt---tagtcagtgtgg---aaaatctctagca
>C.IN.2000.02_6.JQ268658
tggaag---------------------------------------g---------------------------------------------------gt---taatt---------------------------------------------------------------------------------------------------------------------------------------------------------------------tactctcagaa---aaggcaa------------------------gagat---ccttgatttgtg---ggtctatc---------------acacacaaggctacttccctgattggcaaaactacacaccagga---ccaggggtccgatatccactgacctttggatggtgcttcaagctagtgccagttgacccaagggaagtagaagaggccaacgaaggagaaaacaacagtttgctacaccctgtgtgccagcatgg---agtggaggatgaacacagagaagtattaaagtggaa---gtttgacagtctcctagcac---gc--agacacatggcccgtgagctgcatccggagttttac---------------------aaagactgc---------------------t------------------------------gacacag------aaagaactttgctgacacagaagggacttt---cc----------------------gc-tgggactttcc---acttggggcgttcca--------------ggaggagtggtct---gggcggga---cg---ggg-agtggtca---accctcagatgctgcatataagcagt---tgctttt---cgcttgtactgggtctctctaggtagaccagatctgagcctgggagctctctggct---atctagggaacccactgctt---aagcctcaataaagcttgccttgagt------------------------------------------------------------------------------------------------------------------------------------------------------------------------------------------------------------------------------------------------------------------------------------------------------------------------------------------------------------------------------------------------------------------------------------------------------------------------------------------------------------------------------------------------------------------------------------------------------------------------------------------------------------------------------------------------------------------------------------------------------------------------------------------------------------------------------------------------------------------------------------------------------------------------------------------------------------------------------------------------------------------------------------------------------------------------------------------------------------------------------------------------------------------------------------------------------------------------------------------------------------------------------------------------------------------------------------------------------------------------------------------------------------------------------------------------------------------------------------------------------------------------------------gctctaagtagtgtgtgc---ccgtctgttgtgtgactctggtaactagagatccctcagac---ccttt---gtggtagtgtgg---aaaatctctagca
>C.IN.2000.Seva9.JQ268731
tggaag---------------------------------------g---------------------------------------------------gt---taatt---------------------------------------------------------------------------------------------------------------------------------------------------------------------tactctcagaa---aagacaa------------------------gagat---ccttgatttgtg---ggtctatc---------------acacacaaggcttcatccctgattggcagaactacacaccgggg---ccagggatcagatatccactgactttcgggtggtgcttcaagctagtaccagtcgacccaggggaagtagaagaggccaacgaaggagaaaacaactgcctgctacaccctgtgtgccagcatggn--aatggaggatgaacacagagaagtattaaagtggaag--gtttgacagtcaactagcac---ac--aagcactgggcccgcgagctgcatccggagttt-acaaggctgctgacacagtac--aaagactgc---------------------t------------------------------gacacag------aaggg--------------------acttt---cc----------------------gc-tgggactttcc---actgggg-cgttcca--------------gggggagtggtct---gggcggga---ct---ggg-agtggtca---accctcagatgctgcataaaagcagc---tgctttg---cgcctgtactgggtctctctaggtagaccagatctgagcccgggagctctctggct---atctggggaacccactgctt---aagcctcaataaagcttgccttgagt------------------------------------------------------------------------------------------------------------------------------------------------------------------------------------------------------------------------------------------------------------------------------------------------------------------------------------------------------------------------------------------------------------------------------------------------------------------------------------------------------------------------------------------------------------------------------------------------------------------------------------------------------------------------------------------------------------------------------------------------------------------------------------------------------------------------------------------------------------------------------------------------------------------------------------------------------------------------------------------------------------------------------------------------------------------------------------------------------------------------------------------------------------------------------------------------------------------------------------------------------------------------------------------------------------------------------------------------------------------------------------------------------------------------------------------------------------------------------------------------------------------------------------gttctgagcagtgtgtgc---ccgtctattgtgtgactctggtaactagagatccctcagac---ccttg---tggt-agtgt-g---aaaatctctagca
>C.KE.1997.97KE46.AF196733
tggatg---------------------------------------g---------------------------------------------------gc---taatt---------------------------------------------------------------------------------------------------------------------------------------------------------------------tactctaagaa---aagacaa------------------------gaaat---ccttgatctgtg---ggtctatc---------------acacacaaggcttcttccctgattggcaaaattacacaccggga---ccaggggtcagatatccactgacctttggatggtgctacaagctagtgccagttgacccaagtgaagtagaagaggccaacgaaggagaaaacaactgtttgctacaccctatgagccagcatgg---aatggaggatgaagatagagaagtattaaagtggca---gtttgacagtcaactggcac---gc--aggcacctggcccgcgagctacatccggagtattac---------------------aaagactgc---------------------t------------------------------gacacag------aaggg--------------------acttt---cc----------------------ga-tgggactttcc---actggg--cgttccag-------------ggaggtgtggtct---gggcggta---ct---ggg-agtggtca---accctcagatgctgcatataagcagc---tgctttt---cgcctgtactgggtctctctaggtggaccagatctgagcctgggagctctctggct---atctagggaacccactgctt---aagcctcaataaagcttgccttgagt------------------------------------------------------------------------------------------------------------------------------------------------------------------------------------------------------------------------------------------------------------------------------------------------------------------------------------------------------------------------------------------------------------------------------------------------------------------------------------------------------------------------------------------------------------------------------------------------------------------------------------------------------------------------------------------------------------------------------------------------------------------------------------------------------------------------------------------------------------------------------------------------------------------------------------------------------------------------------------------------------------------------------------------------------------------------------------------------------------------------------------------------------------------------------------------------------------------------------------------------------------------------------------------------------------------------------------------------------------------------------------------------------------------------------------------------------------------------------------------------------------------------------------gctctaagtagtgtgtgc---ccgtctgttgtgtgactctggtaactagagatccctcagac---ccatt---gtggtagtgtgg---aaaatctctagca
>C.US.2019.P2_cmv_hiv3p3.MW309885
tggaag---------------------------------------g---------------------------------------------------gt---taatt---------------------------------------------------------------------------------------------------------------------------------------------------------------------tactccaagaa---aaggcaa------------------------gagat---tcttgatttgtg---ggtctata---------------acacacaaggctacttccctgattggcaaaactacacaccagga---ccaggggtcagatatccactgacctttggatggtgcttcaagctagtgccagttgacccaagtgaagtggaagagaacaatgaaggagagaacaactgcctgctgcaccctatgagcctgcatgg---aatggaggatgaacacagagaagtattaaagtggaa---gtttgacagcagcctagcac---gc--agacacatggcccgcgagctacatccggagtactac---------------------aaataatgc---------------------t------------------------------gacacag------aaggg--------------------acttt---cc----------------------gcctgggactttcc---actgggg-cgttcca--------------ggaggaggggtct---gggcggga---ct---ggg-agtggcta---accctcagatgctgcatataagcagc---tgctttt---cgcctgtactgggtctctctgggtagaccagatcagagcccgggagctctctggct---atctagggaacccactgctt---aagcctcaataaagcttgccttgagt------------------------------------------------------------------------------------------------------------------------------------------------------------------------------------------------------------------------------------------------------------------------------------------------------------------------------------------------------------------------------------------------------------------------------------------------------------------------------------------------------------------------------------------------------------------------------------------------------------------------------------------------------------------------------------------------------------------------------------------------------------------------------------------------------------------------------------------------------------------------------------------------------------------------------------------------------------------------------------------------------------------------------------------------------------------------------------------------------------------------------------------------------------------------------------------------------------------------------------------------------------------------------------------------------------------------------------------------------------------------------------------------------------------------------------------------------------------------------------------------------------------------------------gctctaagtagtgtgtgc---ccatctgttgtgtgactctggtagctagagatccctcagat---acctt---tagtcagtgtgg---aaaatctctagca
>C.US.2019.P2_cmv_stat5b_1of2.MW309886
tggaag---------------------------------------g---------------------------------------------------gt---taatt---------------------------------------------------------------------------------------------------------------------------------------------------------------------tactccaagaa---aaggcaa------------------------gagat---tcttgatttgtg---ggtctata---------------acacacaaggctacttccctgattggcaaaactacacaccagga---ccaggggtcagatatccactgacctttggatggtgcttcaagctagtaccagttgacccaagtgaagtggaagagaacaatgaaggagagaacaactgcctgctgcaccctatgagcctgcatgg---aatggaggatgaagacagagaagtattaaagtggaa---gtttgacagcagcctggcac---gc--agacacatggcctgcgagctacatccggagtactac---------------------aaataatgc---------------------t------------------------------gacacag------aaggg--------------------acttt---cc----------------------gc-tgggactttcc---actaggg-cgttcca--------------ggaggaggggcct---aggcggga---ct---agg-agtggcta---accctcagatgctgcatataagcagc---tgctttt---cgcgtgtactaggtctctctgggtagaccagatcagagcctaggagctctctggct---atctagggaacccactgctt---aagcctcaataaagcttgccttgagt------------------------------------------------------------------------------------------------------------------------------------------------------------------------------------------------------------------------------------------------------------------------------------------------------------------------------------------------------------------------------------------------------------------------------------------------------------------------------------------------------------------------------------------------------------------------------------------------------------------------------------------------------------------------------------------------------------------------------------------------------------------------------------------------------------------------------------------------------------------------------------------------------------------------------------------------------------------------------------------------------------------------------------------------------------------------------------------------------------------------------------------------------------------------------------------------------------------------------------------------------------------------------------------------------------------------------------------------------------------------------------------------------------------------------------------------------------------------------------------------------------------------------------gctacaagtagtgtgtgc---ccatctgttgtgtgactctggtagctagagatccctcagat---acctt---tagtcagtgtag---aaaatctctagca
>C.ZM.1993.93ZM74.AF196732
tggatg---------------------------------------g---------------------------------------------------gt---taatt---------------------------------------------------------------------------------------------------------------------------------------------------------------------tactctaagaa---aaggcaa------------------------gatat---ccttgatttgtg---ggtctata---------------acacacaaggctacttccctgattggcaatgctacacaccggga---ccaggggtcagatatccactgacctttggatggtgctacaagctagtaccagttgacccaagggaagtagaagaggccaacgaaggagaaaacaactgcttgctacaccctatgagccagcatgg---atttgaggatgaagaaagagaagtattaaagtggaa---gtttgacagtagcctagcac---gc--agacacatggcccgcgagctacatccggacttttac---------------------aaagactgc---------------------t------------------------------gacacag------aaggg--------------------acttt---cc----------------------gc-tgggactttcc---actgggg-cgttcca--------------gaaggtgtggtct---gggcggga---ct---ggggagtggcca---gccctcagatgctgcatataagcagc---tgctttt---cgcttgtactgggtctctctaggtagaccagatctgagcccgggagctctctggct---atctaaggaacccactgctt---aagcctcaataaagcttgccttgagt------------------------------------------------------------------------------------------------------------------------------------------------------------------------------------------------------------------------------------------------------------------------------------------------------------------------------------------------------------------------------------------------------------------------------------------------------------------------------------------------------------------------------------------------------------------------------------------------------------------------------------------------------------------------------------------------------------------------------------------------------------------------------------------------------------------------------------------------------------------------------------------------------------------------------------------------------------------------------------------------------------------------------------------------------------------------------------------------------------------------------------------------------------------------------------------------------------------------------------------------------------------------------------------------------------------------------------------------------------------------------------------------------------------------------------------------------------------------------------------------------------------------------------gctctaagtagtgtgtgc---ccatctgttgtgcgactctggtagctagagatccctcagat---ccttt---ttggtagtgtgg---aaaatctctagca
>D.AO.1992.92AN63.AF196725
tggaag---------------------------------------g---------------------------------------------------gc---tagtt---------------------------------------------------------------------------------------------------------------------------------------------------------------------tggtcccaaag---aagacaa------------------------gatat---tcttgatctttg---ggtctaca---------------acacacaaggcttcttccctgattggcaaaactacacaccaggg---ccagggaccagatatccacttacctttggttggtgcttcgagctagtaccagttgatccaaaggaggtagaagaggccactgaaggagagaacagctgcttgttacaccctataagccagcaggg---aatggaggacccggagagacaagtgttagtgtggag---atttaacagcaggttagcat---tt--gancacaaggcccgaaagctgcatccgganttctac---------------------aaagactgc---------------------tgacaccaagtaaagactgct----------gacaccg------a------------------------gtttt---ct----------------------acaagggactttcc---gctggg-acttt--ag-------------aaaggcgtgacct---gggcgggg---ct---ggggaggggcta---accctcagatgctgcatataagcagc---tgctttt---tgcctgtactgggtctctcttgttggaccagatc-gagcctgggagctctctggct---agcaagggaacccactgctt---aagcctcaataaagcttgccttgagt------------------------------------------------------------------------------------------------------------------------------------------------------------------------------------------------------------------------------------------------------------------------------------------------------------------------------------------------------------------------------------------------------------------------------------------------------------------------------------------------------------------------------------------------------------------------------------------------------------------------------------------------------------------------------------------------------------------------------------------------------------------------------------------------------------------------------------------------------------------------------------------------------------------------------------------------------------------------------------------------------------------------------------------------------------------------------------------------------------------------------------------------------------------------------------------------------------------------------------------------------------------------------------------------------------------------------------------------------------------------------------------------------------------------------------------------------------------------------------------------------------------------------------gcttcaagtagtgtgtgc---ccgtctgttgtatgactctggtaactagagatccctcagac---cactc---tagactgagt--a--aaaatctctagca
>D.AO.1993.93AN67.AF196724
tggatg---------------------------------------g---------------------------------------------------gc---taatt---------------------------------------------------------------------------------------------------------------------------------------------------------------------tggtccaggaa---aagacaa------------------------gagat---ccttgatctttg---gatgtaca---------------acacacaaggcatcttccctgattggcagaactacacaccaggg---ccagggaccagatatccactgacctttggatggtgctttgagctagtaccagttgatccacaggaggtagaagaggccactgaaggagagaccagctgcttgttacaccctataagccagcatgg---aatggaggacacggagagacaagtgttaaantggag---atttaacagccacctagcat---tt--aaacatatggcccgagagctgcatccggagttctac---------------------aangactgc---------------------t------------------------------gacactg------a------------------------gtttt---ct----------------------acaagggactttcc---actggggactttccagg------------gaaggcgtggact---gggcggga---ct---ggggagtggcta---accctcagaagctgcatataagcagc---tgctttt---tgcctgtactgggtctctctggttagaccagatctgagcctgggagctctctggct---agctagggaacccactgctt---aagcctcaataaagcttgcct-gagt------------------------------------------------------------------------------------------------------------------------------------------------------------------------------------------------------------------------------------------------------------------------------------------------------------------------------------------------------------------------------------------------------------------------------------------------------------------------------------------------------------------------------------------------------------------------------------------------------------------------------------------------------------------------------------------------------------------------------------------------------------------------------------------------------------------------------------------------------------------------------------------------------------------------------------------------------------------------------------------------------------------------------------------------------------------------------------------------------------------------------------------------------------------------------------------------------------------------------------------------------------------------------------------------------------------------------------------------------------------------------------------------------------------------------------------------------------------------------------------------------------------------------------gcttcaagtagtgtgtgc---ccgtctgttgtttgactctggtaactagagatccctcagac---tcatt---ttgtcagagtgg---aaaatctctagca
>D.CD.1989.89ZR56.AF196722
tggaag---------------------------------------g---------------------------------------------------gc---taatt---------------------------------------------------------------------------------------------------------------------------------------------------------------------tattcccaaaa---aagacaa------------------------gatat---ccttgatctttg---ggtctaca---------------acacacaaggcttcttccctgattggcagaactacacaccaggg---ccagggatcagatatccactgaccttcgggtggtgctttgagctagtaccagttgatccaaaggtggtagaagaggccactgaaggagaggacaacagcttgttacaccctatgtgccagcatgg---aatggaagacacggagagagaggtgttagtgtggag---atttaacagcagattagcat---tt--gaacacaaggctaaagagaagcatccggagttcttt---------------------aaggactgc---------------------t------------------------------gacacca------a------------------------gtttt---ct----------------------acaagggactttcc---gctggggactttccgag------------ggaggcgtgacct---gggcggga---ct---ggggagtggcca---gccctcagatgctgcatataagcagc---tgctctt---tgcctgtactgggtctctctggttagaccagatttgagcctgagagctctctggct---agctagagaacccactgctt---aagcctcaataaagcttgccttgagt------------------------------------------------------------------------------------------------------------------------------------------------------------------------------------------------------------------------------------------------------------------------------------------------------------------------------------------------------------------------------------------------------------------------------------------------------------------------------------------------------------------------------------------------------------------------------------------------------------------------------------------------------------------------------------------------------------------------------------------------------------------------------------------------------------------------------------------------------------------------------------------------------------------------------------------------------------------------------------------------------------------------------------------------------------------------------------------------------------------------------------------------------------------------------------------------------------------------------------------------------------------------------------------------------------------------------------------------------------------------------------------------------------------------------------------------------------------------------------------------------------------------------------gcttcaagtagtgtgtgc---ccgtctgttgtgtgactctggtaactagagatccctcagac---ctctt---tagtcaacgtgg---aaaatctctagca
>D.CD.1993.93ZR72.AF196721
tggaag---------------------------------------g---------------------------------------------------gc---tagtt---------------------------------------------------------------------------------------------------------------------------------------------------------------------cactcccagaa---aagacaa------------------------gatat---ccttgatctttg---ggtttatc---------------acacacaaggctacttccctgattggcaaaactacacaccaggg---ccaggggtcagatatccactgacctttgggtggtgcttcgagctagtaccagttgatccaaaggtggtagaagaagccactgaaggagaagacaactgcctgttacaccctatatgccagcaggg---aatggaggaccaggagagagaagtattagtgtggag---atttaacagcagactagcat---tt--gaacacaaggccagagagaagcatccagagttcttc---------------------aaagattgc---------------------tgagct-------------------------gacaccg------aaagactgctgacactg--------agttt---ct----------------------acaagggactttcc---gctggggactttccag-------------ggaggagtgacct---gggcggga---ct---ggggagtggcta---accctcagatgctgcatataagcagc---tgctctt---tgcntgtactgggtctctctggttagaccagatttgagcctgagagctctctgact---agctggggaacccactgctt---aagcctcaataaagcttgccttgagt------------------------------------------------------------------------------------------------------------------------------------------------------------------------------------------------------------------------------------------------------------------------------------------------------------------------------------------------------------------------------------------------------------------------------------------------------------------------------------------------------------------------------------------------------------------------------------------------------------------------------------------------------------------------------------------------------------------------------------------------------------------------------------------------------------------------------------------------------------------------------------------------------------------------------------------------------------------------------------------------------------------------------------------------------------------------------------------------------------------------------------------------------------------------------------------------------------------------------------------------------------------------------------------------------------------------------------------------------------------------------------------------------------------------------------------------------------------------------------------------------------------------------------gcttcaagtagtgtgtgc---ccgtctgttgtgtgactctggtaactagagatccctcagac---ca-tt---tagtcagtgtgg---aaaatctctagca
>D.CD.1993.93ZR73.AF196723
tggaag---------------------------------------g---------------------------------------------------gc---taatt---------------------------------------------------------------------------------------------------------------------------------------------------------------------tggtccagaaa---gagacaa------------------------gagat---ccttgatctttg---ggtctaca---------------acacacaaggctacttccccgattggcagaactacacaccaggg---ccagggattagatatccactgacctttggatggtgcttngagctagtaccagttgatccacaggaggtagaagaggccactgaaggagagaacaactgcttgttacaccctgtatgccagcatgg---aatggaggacccggagagacaagtgttaaagtggag---attcaacagcaggctagcat---tt--gaacacaaggcccagaagttacatccggagtacttc---------------------aaagaccgc---------------------t------------------------------gacaccg------a------------------------gcttt---ct----------------------acaagggactttcc---gctggggactttccagg------------ggaggcgtggact---gggcggga---ct---ggg-agtggcta---accctcagatgctgcatataagcagc---tgctttt---tgcctgtactgggtctctctggttagaccagatttgagcctgagagctctctggct---agctagggaacccactgctt---aagcctcaataaagcttgccttgagt------------------------------------------------------------------------------------------------------------------------------------------------------------------------------------------------------------------------------------------------------------------------------------------------------------------------------------------------------------------------------------------------------------------------------------------------------------------------------------------------------------------------------------------------------------------------------------------------------------------------------------------------------------------------------------------------------------------------------------------------------------------------------------------------------------------------------------------------------------------------------------------------------------------------------------------------------------------------------------------------------------------------------------------------------------------------------------------------------------------------------------------------------------------------------------------------------------------------------------------------------------------------------------------------------------------------------------------------------------------------------------------------------------------------------------------------------------------------------------------------------------------------------------gcttcaagtagtgtgtgc---ccgtctgttgtgtgactctggtaactagagatccctcagac---ctctt---tagtcagtgtgg---aaaatctctagca
>D.MZ.1997.97MZ36.AF196726
tggatg---------------------------------------g---------------------------------------------------at---taatt---------------------------------------------------------------------------------------------------------------------------------------------------------------------tggtctcagaa---aagacaa------------------------gagat---ccttgacctttg---ggtctacc---------------acacacaaggctacttccctgattggcagaattacacaccaggg---ccagggattagatacccactgtgttttggatggtgctttgagctagtaccagttgagccacaggaggtagaagaggccactgaaggagagaacaactgcttgttacaccctatgaaccagcatgg---aatggaggacgcggagagagaagtgttaaagtggag---atttaacagcagactggcat---tt--gaacacaaggcccgaataaagcatccggagttctac---------------------aaagactgc---------------------t------------------------------gacaccg------a------------------------ggttt---ct----------------------acaagggactttcc---gctggg-actttacag-------------ggaggcgtaacct---gggtgggg---ct---ggggagtggcta---accctcagatgctgcatataagcagc---tgctttc---tgcttgtactgggtctctcttgctggaccagatttgagcctgagagctctctggct---agctggagaacccactgctt---aagcctcaataaagcttgccttgagt------------------------------------------------------------------------------------------------------------------------------------------------------------------------------------------------------------------------------------------------------------------------------------------------------------------------------------------------------------------------------------------------------------------------------------------------------------------------------------------------------------------------------------------------------------------------------------------------------------------------------------------------------------------------------------------------------------------------------------------------------------------------------------------------------------------------------------------------------------------------------------------------------------------------------------------------------------------------------------------------------------------------------------------------------------------------------------------------------------------------------------------------------------------------------------------------------------------------------------------------------------------------------------------------------------------------------------------------------------------------------------------------------------------------------------------------------------------------------------------------------------------------------------gctttaagtagtgtgtgc---ccgtctgttgtgtgactctggtaactagagatccctcagac---cactc---tagacagtgt--a--aaaatctctagca
>D.TZ.1995.95TN48.AF196727
tggaag---------------------------------------g---------------------------------------------------gct--taatt---------------------------------------------------------------------------------------------------------------------------------------------------------------------tggtccaagaa---aagacaa------------------------gacac---ccttgatctttg---ggtctacc---------------acacacaaggttacttccctgattgggataactacacaccaggg---ccagggattagatacccactgtgctttggatggtgcttcgagctagtaccagttgatccaaaggaggtagaagaggacactgaaggagagaccaactgcttgctacaccctatgagccagcatgg---aatggaggacccggagagagaagtgttaagatggag---atttaacagtagattggcat---tt--gaacacaaggccagagaaatgcatccggagttctac---------------------aaagactgc---------------------t------------------------------gacaccg------a------------------------gtttt---ct----------------------acaagggactttcc---gctggggactttccag-------------ggaggcgtaacat---gggcggga---ct---ggg-agtggcta---accctcagatgctgcatataagcagc---tgcttttg--tgcctgtactgggtctctcttgttagaccagatttgagcctgagagctctctggct---agctagggaacccactgctt---aagcctcaataaagcttgccttgagt------------------------------------------------------------------------------------------------------------------------------------------------------------------------------------------------------------------------------------------------------------------------------------------------------------------------------------------------------------------------------------------------------------------------------------------------------------------------------------------------------------------------------------------------------------------------------------------------------------------------------------------------------------------------------------------------------------------------------------------------------------------------------------------------------------------------------------------------------------------------------------------------------------------------------------------------------------------------------------------------------------------------------------------------------------------------------------------------------------------------------------------------------------------------------------------------------------------------------------------------------------------------------------------------------------------------------------------------------------------------------------------------------------------------------------------------------------------------------------------------------------------------------------gcttcaagtagtgtgtgc---ccgtctgttgtgtgactctggtaactagagatccctcagac---ccctt---tagtcagagtga---aaaatctctagca
>F1.RO.1993.93RO205.AF196764
tggaag---------------------------------------g---------------------------------------------------gc---taatt---------------------------------------------------------------------------------------------------------------------------------------------------------------------tactcccagaa---aagacga------------------------gacat---ccttgatctgtg---ggtttaca---------------acacacaaggcttcttccctgattggcagaactacacaccaggg---ccagggattagatacccgctgacctttggatggtgcttcaagctagtaccagttgatccagaggaggtagaaaaggctaatgaaggagaggataactgtttactacaccccatgagccaacatgg---aatggaagatgaagacagagaagtactgaagtggga---gtttgacagccgcctggcat---tt--agacacgtagccaaggagaaacatccggagttctac---------------------caagactaa---------------------gacctctgacactaagattgct---------gacaaag------a------------------------agatt---ct----------------------aaaggggactttcc---gctggggactttccag----------------agngcggtccagagggcggaa---ca---agggagtggcta---accctcagatgctgcatataagcagc---tgctttt---cgcctgtactgggtctctctagttagaccagatttgagcctgggagctctctggct---agctagggaacccactgctt---aagcctcaataaagcttgccttgagt------------------------------------------------------------------------------------------------------------------------------------------------------------------------------------------------------------------------------------------------------------------------------------------------------------------------------------------------------------------------------------------------------------------------------------------------------------------------------------------------------------------------------------------------------------------------------------------------------------------------------------------------------------------------------------------------------------------------------------------------------------------------------------------------------------------------------------------------------------------------------------------------------------------------------------------------------------------------------------------------------------------------------------------------------------------------------------------------------------------------------------------------------------------------------------------------------------------------------------------------------------------------------------------------------------------------------------------------------------------------------------------------------------------------------------------------------------------------------------------------------------------------------------gcttcaagtagtgtgtgc---ccgtctgttgtttgactctggtaactagagatccctcagac---cattt---tagtcagtgtgg---aaaatctctagca
>F1.RO.1997.97RO201.AF196762
tggatg---------------------------------------g---------------------------------------------------gc---taatt---------------------------------------------------------------------------------------------------------------------------------------------------------------------tactccaagaa---aagacaa------------------------gaaat---ccttgatctgtg---ggtttacc---------------acacacaaggctacttccctgattggcagaattacacaccaggg---ccaggggtcagatacccactgaccctgggatggtgctacaagctagtaccagttgatccagacgaggtagaaagggccaatgaaggagagaacaactgcttgctacaccccataagcctacatgg---aatggaagatgaagagaaagaagtactgatatggaa---gtttgacagcaccttggcac---tg--agacacatagccagagagagacatccggagtactac---------------------caagactga---------------------tgacacagagattgct---------------gacacag------a------------------------agatt---ct----------------------aa-agggactttcc---gctggggactttccg--------------cca--agggtccgg--gggtggga---ca---ggggagtggcta---accctcagatgctgcatataagcagc---tgctttt---cgcctgtaccgtgtctctctagttataccatatctgatcctgggagctctctggct---agctagggaacccactgctt---aagcctcaataaagcttgccttgagt------------------------------------------------------------------------------------------------------------------------------------------------------------------------------------------------------------------------------------------------------------------------------------------------------------------------------------------------------------------------------------------------------------------------------------------------------------------------------------------------------------------------------------------------------------------------------------------------------------------------------------------------------------------------------------------------------------------------------------------------------------------------------------------------------------------------------------------------------------------------------------------------------------------------------------------------------------------------------------------------------------------------------------------------------------------------------------------------------------------------------------------------------------------------------------------------------------------------------------------------------------------------------------------------------------------------------------------------------------------------------------------------------------------------------------------------------------------------------------------------------------------------------------gcttcaagtagtgtgtgc---ccatctgttgtttgactctggtaactagagatccctcagac---cattt---tagtccgtgtgg---aaaatctctagca
>F1.RO.1997.97RO203.AF196763
tggaag---------------------------------------g---------------------------------------------------gt---taatt---------------------------------------------------------------------------------------------------------------------------------------------------------------------tactccaagag---aagacaa------------------------gaaat---ccttgatctgtg---ggtttacc---------------acacacaaggctacttccctgactggcagaactacacaccaggg---ccagggaccagattcccgctgaccctgggatggtgcttcaagctagtaccagttgatccagcggaggtagaaaaggccaatgaaggggagaacaactgcttgctacaccccatgagccagcatgg---aatggaagatgaagacagagaagtactgaagtggga---gtttgacagcaccctggcac---tg--agacacatagccagagagagacatccggagttctaccaagac---------------taagactgc---------------------tgacacagacattgct---------------gacacag------a------------------------agatt---ct----------------------aa-agggactttcc---gctggggactttcca--------------gagggcggtccaga--gggcggga---ca---agggagtggcta---accctcagatgctgcatataagcagc---tgctttt---tgcctgtacgtggtctctctagctagaccagatttgagcctgggagctctctggct---aactagggaacccactgctt---aagcctcaataaagcttgccttgagt------------------------------------------------------------------------------------------------------------------------------------------------------------------------------------------------------------------------------------------------------------------------------------------------------------------------------------------------------------------------------------------------------------------------------------------------------------------------------------------------------------------------------------------------------------------------------------------------------------------------------------------------------------------------------------------------------------------------------------------------------------------------------------------------------------------------------------------------------------------------------------------------------------------------------------------------------------------------------------------------------------------------------------------------------------------------------------------------------------------------------------------------------------------------------------------------------------------------------------------------------------------------------------------------------------------------------------------------------------------------------------------------------------------------------------------------------------------------------------------------------------------------------------gctttaagtagtgtgtgc---ccgtctgttgtttgactctggtaactagagatccctcagac---cattt---tagtcagtgtgg---aaaatctctagca
>G.-.1993.93CB76.AF196747
tggatg---------------------------------------g---------------------------------------------------gc---taatt----------------------------------------------------------------------------------------------------------------------------------------------------------------------actccaagca---cagacaa------------------------gatat---ccttgatttgtg---ggtctata---------------atacacaaggattcttcccagattggcagaactacacaccagga---ccagggactagactcccactgaccttcgggtggtgcttcaaactagtaccaatgaacccagaagaggtagaggaagccaataaaggagagaacaacagtctattacaccccatctgccagcatgg---aatggaggatgaagacagagaagtgctggtatggag---atttgacagtagcctagcac---gg--agacacctagcccgagagctgcatccggagtactac---------------------aaagactgc---------------------t------------------------------gacacag------a------------------------agttg---ct------------g---------acaagggactttcc---gcctgggactttccgg-------------gga-gcgcggcct---gggagggg---ct---ggggagtggcta---accctcagaagctgcatataagcagc---cgcttct---cgcctgtactgggtctctcttgttagaccagatctgagcctgggagctctctggct---agcaggggaacccactgctt---aagcctcaataaagcttgccttgagt------------------------------------------------------------------------------------------------------------------------------------------------------------------------------------------------------------------------------------------------------------------------------------------------------------------------------------------------------------------------------------------------------------------------------------------------------------------------------------------------------------------------------------------------------------------------------------------------------------------------------------------------------------------------------------------------------------------------------------------------------------------------------------------------------------------------------------------------------------------------------------------------------------------------------------------------------------------------------------------------------------------------------------------------------------------------------------------------------------------------------------------------------------------------------------------------------------------------------------------------------------------------------------------------------------------------------------------------------------------------------------------------------------------------------------------------------------------------------------------------------------------------------------gcttcaagtagtgtgtgc---ccgtctgttgtgtgactctggtaactagagatccctcagac---cactc---tagacagtgt--a--aaaatctctagca
>G.AO.1997.97AN20.AF196748
tggatg---------------------------------------g---------------------------------------------------ac---taatt---------------------------------------------------------------------------------------------------------------------------------------------------------------------cactcccagca---aagacaa------------------------gacat---ccttgacctgtg---ggtctata---------------atacacaaggatacttcccagattggcagaattacacatcagga---ccagggactagatacccactgacctttgggtggtgtttcaaactagtaccagtggatccagcagaaatagaggaagccactaaaggagagaacaatagtctattacaccccatctgccagcatgg---acaagaggacacagaaagagaagtgctggtatggcg---atttgacagtagcctagcac---gg--agacacgtagcccgagagctgcatccggagtactac---------------------aaagactgc---------------------t------------------------------gacacag------a------------------------agttg---ct------------g---------acaagggactttcc---gcctgggactttccag-------------gga-gcgcggcct---gggagggg---ct---ggggagtggcta---accctcagaagctgcatataagcagc---cgcttct---cgcctgtactgggtctctcttgctagaccagatttgagcctgggagctctctgact---agcaggggaacccactgctt---aagcctcaataaagcttgccttgagt------------------------------------------------------------------------------------------------------------------------------------------------------------------------------------------------------------------------------------------------------------------------------------------------------------------------------------------------------------------------------------------------------------------------------------------------------------------------------------------------------------------------------------------------------------------------------------------------------------------------------------------------------------------------------------------------------------------------------------------------------------------------------------------------------------------------------------------------------------------------------------------------------------------------------------------------------------------------------------------------------------------------------------------------------------------------------------------------------------------------------------------------------------------------------------------------------------------------------------------------------------------------------------------------------------------------------------------------------------------------------------------------------------------------------------------------------------------------------------------------------------------------------------gcttcaagtagtgtgtgc---ccgtctgttgtgtgactctggtaactagagatccctcagac---cactc---tagactgagtga---aaaatctctagca
