# Supplementary material for: A unified classification system for HIV-1 5’ long terminal repeats
Source: PLoS One. 2024 May 2;19(5):e0301809. doi: 10.1371/journal.pone.0301809 (PMC11065288; doi:10.1371/journal.pone.0301809)
Supplement: S4 Dataset — (TXT) [file pone.0301809.s010.txt]

>02_AG_LR_x_POC44951_AB485636
-TGGATGGGTTAATTTACTCCCAGAAAAGACAAGATATCCTTGATCTGTGGGTCTATCACACACAAGGATTCTTCCCAGATTGGCAGAACTAC---ACACCAGGGCCAGGGACTAGATTCCCACTGACCTTTGGGTGGTGCTTCAAACTAGTACCAATGGATCCAGCAGAGGTAGAGGAA---GCCAATAAAGGAGAGAACAACAGTTTATTACACCCCATCTGTCAGCATGGAATAGAGGACACCGACAGACAAGTGCTGGTCTGGAGATTTGACAGCAGCCTGGCACTCAAACACAAAGCTCAAGAGCTGCATCCGGAG---TTCTACAAAGACTGCTGA-------------------------------------------CAC------------------------AGAAG-TTGCT-------------GAC-AGGGACTTTCCACCAGGGACTTTCC-GGGG-------------AGGTGTGGTTTGG-G-AGGAGTTGGGGAGTGGC-TAACCCTCAGATGCTGCATATAAGCAGCCGCTTCTCGCC-TGTACTG-GGTCTCTCTTGCTAGACCAGATTTGAGCCTGGGAGCTCTCTGACTAG----CAGAGGAACCCACTGCT-T-A-AGCCTCAAT-AAAGCTTG-CCTTGAGTGC-TTC-AAGTAGTGTGTGCCCGTCTG-T--TGT-GTGACTCTGGTAACTAGAGATCCCTCAG-AC---CACTCTAGACTGTAT-A---AAAATCTCTAGCAGTGGCG-CCCGAACA-GGG-A-C----------------TTGAAGATAATAGGGACTCGAAAGCGAAAGT---TCCAG-------GGAG-C--TCTCTCGACGCAG--AGACTCGGCTTGCT------G-A-GGT--GC-AC-GCAGCAAGAGGC--GAG-A--G-CG----GC-GACT------GGTGAGTA----CGCC--A-A--------------T-----TTTTGACTAGC--GGA-GGCTAGA-----------------------------AGGAGAG-AGATGGGTGCGAGAGCGTCAGTATTAAGTGGGGGAAAATTAGATGCATGGGAGAGAATTAGGTTAAGGCCGGGGGGAAAGAAAAAATATAGACTAAAACATCTAGTATGGGCAAGCAGGGAGTTGGAAAGATTCGCAATTAACCCTGGCCTTTTAGAAACAGCAGAAGGGTGTCAACAAATAATGGAGCAGTTACAATCAACTCTCAGTACAGGATCAGAGGAACTTAAATCATTATTTAATACAATAGCAACCCTGTGGTGTGTACATCGAAGGTTAGACATAACAGACACCAAGGAAGCC---TTAGATAAA---ATAGAGGAAATG------CAA------------AAT---------------------AAG------------------------AGCAAG------CAAAAG------------------------------------ACACAGCAGGCAGCA---------------GCTGCCACAGGA------------------------------------------------AGC---------------------------------------------------------------------AGCAGCCAAAATTACCCTATA------------GTGCAAAATGCACAAGGACAAATGACACATCAGTCCATATCACCTAGGACT---TTGAATGCATGGGTAAAGGCAATAGAA---GAAAAGGCTTTTAGCCCAGAAGTAATACCTATGTTTACAGCATTATCAGAGGGAGCCACCCCACAAGATTTAAATATGATGCTAAACATAGTGGGGGGACACCAGGCAGCAATGCAGATGCTAAAAGAT---ACCATCAATGAGGAAGCTGCAGAA------TGGGACAGGGTACATCCAGTACAGGCAGGGCCTATTCCACCAGGCCAGATGAGAGAACCAAGGGGAAGTGATATAGCAGGAACTACTAGTACCCTTCAAGAACAAATAGGATGGATGACA---------------------AGCAATCCACCTATC---CCAGTGGGAGAAATCTATAAAAGATGGATAGTCCTGGGATTAAATAAAATAGTAAGAATGTATAGCCCTGTCAGCATTTTGGACATAAGACAAGGGCCGAAAGAACCCTTTAGAGATTATGTAGATAGGTTCTTTAAAACTTTGAGAGCTGAACAAGCTACGCAGGAGGTAAAAAACTGGATGACAGAAACCTTGCTGGTC---CAAAATGCGAATCCAGACTGTAAGTCCATTCTAAAAGCATTAGGATCAGGGGCTACATTAGAAGAAATGATGACAGCATGTCAGGGAGTGGGAGGA---CCTGGCCATAAGGCAAGGGTTTTGGCTGAGGCAATG------------AGTCAAGTACAA------------------------CAGGCCAACATAATGATG---CAAAGA---GGC------AAT------TTTAGGGGC---------CGGAGA---ACA---ATAAAGTGCTTCAACTGTGGCAAAGAAGGACACCTAGCCAGAAATTGCAAGGCCCCTAGGAAAAAGGGCTGTTGGAAATGTGGAAAGGAAGGACACCAAATGAAAGACTGTACT------------GAG---AGA------------CAGGCTAATTT-TTTAGGGAAAATTTG---GCC---TTCCAGCAA---------AGG---GAGGCCAGGAAACTTTCCTCAGAG------------------------------------------------------CAGACC------GGAACCAACAGC------------------------------------------------CCCACCGGC---AGAGAGCTTTGGGAT---GGG------------------GGAAGAGAT---AACCTCCCC------------------------------------TCCGAAGCAGGAACC------------------------GAGGGACAA------------------------------GGG---ACTATA------------------------------------TCCTCCTTT---AACTTCCCTCAAATCACTCTTTGGCAACGACCCTTAGTCACAGTAAGAATAGGGGGACAGCTAATAGAAGCCCTATTAGACACAGGAGCAGATGATACAGTATTAGAAGACATAGAGTTACCAGGAAGATGGAAACCAAAAATG---ATAGGGGGAATTGGAGGTTTTATCAAAGTAAGACAATATGATCAGATACCTATAGAAATTTGTGGAAAAAAGGCCATAGGTACAGTATTAGTGGGACCTACACCTGTCAACATAATTGGACGAAATATGTTGACTCAGATTGGTTGCACTTTAAATCTTCCAATTAGTCCTATTAAAACTGTGCCTGTAAAATTAAAGCCAGGAATGGATGGCCCAAAAGTTAAGCAATGGCCATTGACAGAAGAAAAAATAAAAGCATTAACAGACATTTGTGCAGAGATGGAAAAGGAAGGAAAAATTTCAAAAATTGGGCCTGAAAACCCATACAATACTCCAGTATTTGCCATAAAGAAAAAAGATAGTACCAAATGGAGAAAATTAGTAGATTTCAGAGAACTCAATAAGAGAACTCAAGACTTCTGGGAGGTCCAATTA---GGAATACCTCATCCCGCGGGATTAAAAGAGAAAAAATCGGTAACAGTA---CTAGATGTGGGGGATGCATATTTTTCAGTTCCCTTAGATGAAGATTTTAGAAAGTATACTGCATTCACTATACCTAGTATAAATAATGAGACACCAGGGATTAGATATCAGTACAATGTGCTTCCACAAGGA---TGGAAAGGATCACCAGCAATATTTCAGGCAAGCATGACAAAAATCTTAGAGCCCTTCAGAACAAAAAATCCAGAGATGGTGATCTACCAATATATGGATGATTTATATGTAGGATCTGACTTAGAGATAGGGCAGCATAGAGCAAAAATAGAGCAG---TTGAGAGACCATCTACTGAAATGGGGATTTACCACA---CCAGACAAAAAACATCAGAAG---GAACCCCCATTTCTTTGGATGGGATATGAACTCCATCCTGACAAATGGACAGTCCAGCCTATACAGCTGCCAGAAAAGGACAGCTGGACTGTCAATGATATACAGAAATTAGTGGGAAAACTAAATTGGGCAAGTCAGATCTATGCAGGAATTAGAGTAAAGCAATTGTGTAAACTCCTCAGGGGAGCCAAAGCACTAACAGATATAGTAACACTGACTGAGGAAGCAGAATTAGAATTGGCAGAGAATAGGGAAATTCTAAAAAAACCTGTACATGGAGTATATTATGACCCGACAAAAGACTTAGTAGCAGAAATACAGAAACAAGGGCAA---GACCAATGGACATATCAAATTTATCAAGAGCCATTT---AAAAATTTAAAAACAGGAAAGTATGCAAAAAAGAGGTCTGCCCACACTAATGATATAAAACAATTAACAGAGGTAGTGCAAAAAGTGGCTACAGAAAGCATAGTAATATGGGGAAAG---ACCCCTAAATTTAGACTACCCATACAAAGAGAAACATGGGATGCATGGTGGATGGAGTATTGGCAGGCTACCTGGATTCCTGAATGGGAGTTTGTCAATACCCCTCCTCTAGTAAAATTATGGTACCAGTTAGAAAAAGACCCCATAGTAGGAGCAGAAACTTTCTATGTGGATGGGGCAGCTAATAGGGAGACTAAGCTAGGAAAAGCAGGGTATGTCACTGACAAAGGAAGACAAAAGGTTGTTTCCCTAACTGAGACAACAAATCAAAAGACTGAGTTACATGCAATTCATCTAGCCTTGCAGGATTCAGGATCAGAAGTAAATATAGTAACAGACTCACAGTATGCATTAGGAATTATTCAGGCACAACCAGACAGGAGTGAATCAGAGTTAGTCAATCAAATAATAGAGGAGTTAATAGGAAAGGACAAGGTCTATCTGTCATGGGTACCAGCACACAAAGGGATTGGAGGAAATGAGCAAGTAGATAAATTAGTCAGTAATGGA---ATCAGGAAGGTACTATTTTTAGATGGCATAGATAAAGCCCAA---GAA---GATCATGAAAGATATCACAGCAATTGGAGAGCAATGGCAAGTGATTTCAATCTGCCACCTATAGTA---GCAAAAGAAATAGTGGCCAGCTGTGATAAATGT---CAGCTAAAAGGGGAAGCCATG---CATGGACAAGTAGACTGTAGTCCAGGGATATGGCAATTAGATTGTACACACTTAGAAGGGAAAATTATCCTGGTAGCAGTACATGTAGCCAGTGGCTATATAGAAGCAGAAGTTATCCCAGCAGAAACAGGACAGGAAACAGCATACTTTATATTAAAATTAGCAGGAAGATGGCCAGTGAAAGTAATACACACAGACAATGGCAGCAATTTCACCAGTGCTGCAGTAAGGGCAGCATGTTGGTGGGCAAATGTCACACATGAATTTGGAATTCCCTACAATCCCCAAAGCCAAGGAGTAGTGGAATCTATGAATAAAGAATTAAAAAAAATTATAGGGCAGGTCAGGGATCAAGCTGAACACCTTAAGACAGCAGTACAAATGGCAGTATTCATTCACAATTTTAAAAGAAAAGGGGGGATTGGGAGGTACAGTGCAGGGGAAAGAATAATAGACATA------------------ATAGCATCAGATATACAAACTAAGGAACTACAAAAACAAATTACACAA---ATTCAAAATTTTCGGGTTTATTACAGGGACAGCAGAGACCCCATTTGGAAAGGACCAGCAAAACTACTCTGGAAAGGTGAAGGGGCAGTAGTAATACAGGACAATAGTGATATAAAGGTAGTACCAAGAAGAAAAGTA---AAAATCCTTAGGGATTATGGAAAACAGATGGCAGGTGATGAT---TGTGTGGCAGGTAGACAGGATGAGGAT------------TAG--AACATGGAACAGTTTAGTAAAACATCATATGTATGTCTCTAGGAAAGCT---AAGGATTGGTTTTATAGACATCACTATGAAAGTAGGCATCCTAAAGTAAGTTCAGAAGTACACATTCCA---CTAGGG------GAT---GCTACATTA---GTAATAAGAACATATTGGGGTCTGCATACAGGGGAAAGAGACTGGCATTTGGGTCATGGGGTCTCCATAGAATGGAGGCAGAAAAGATATAGCACACAAATAGATCCTGACCTAGCAGACCAACTGATTCATCTGCATTATTTTAAATGTTTTACAGACTCTGCCATAAGGAAAGCCATATTAGGACATGTAGTTAGCCCTATCTGTGAATATCAAGAAGGA---CATAAT---AAGGTAGGATCGCTACAATATTTGGCACTGAAAGCATTAGTAACA---------------CCAACA------------AGGACAAAGCCACCTTTACCTAGTGTTAAGAAGTTAGCAGAAAATCGATGGAACAAGCCCCAGAAGATCAGGGGCCACAGAGGGAGCCGTTCAATGAATGGACACTAG-AACTGTTAGAAGAGCTTAAACAGGAAGCTGTTAGACATTTTCCTAGGCCG---TGGCTCCATGGATTAGGAGAATATATCTATAACACATATGGGGATACTTGGGAA---GGGGTTGAAGCTATAATAAGAACTTTGCAACAACTACTGTTTGTTCAT---TTCAGAATTGGGTGTCAACATAGCAGAATAGGCATTATTCGA------------------GGGAGAAGA---GGCAGG---------AAT---GGATCCAGT---------AGATCCTAG--CATAGAGCCATGGAATCACCCGGGAAGTCAGCCTACAACTGCGTGTAGCAAGTGTTACTGTAAAGCGTGCTGCTGGCATTGTCAATTGTGCTTTCTGAACAAGGGCTTAGGCATC---TCCTATGGCAGGAAGAAG---------CGGAAA---------CGCCGA---CGAGGG------TCTCCT---CGGAGTCATCAGGATCGTCAGAATCCTGTACCAAAGCAGTGA-GTAGTAATAATT-----------------------------AGTATATGTGATG---CAACCT---------------------------------TTAGAAATAGCTGCAATAGTAGGACTA------------GTAGTAGCA---TTCATAGCAGC------CGTAGTGGTGTGGA--CCATA----GTAGTTAT---AGAA--TATAGA----------------------------AAAATAAGAAAACAG-------------AAGAAAATA-----------------------------------------------CATAGGTTACTTGATAGAATAAGAGAA---------------------AGAGCAGAAGAT----AGT--GGCA----------------ATGAGAGTGATGGGGATACAGAAG------------AATTAT---CCA---CTCTTA------TGG---------------AGATTGGGTACG---------------ATA------TTTTGGATAATAATA---------------ATTTGT------------------------AATGCT---------------AAC------------AATATG---------TGGGTCACGGTCTACTATGGGGTACCTGTGTGGAGAGACGCAGAGACAACCCTATTTTGTGCCTCAAATGCTAAAACATATGATACAGAAGCTCATAATGTCTGGGCTACACATGCCTGTGTACCCACAGACCCTAACCCACAAGAAGTACTTTTGGAAAATGTAACAGAAAATTTTAACATGTGGAAAAATAACATGGTAGATCAGATGCATGAAGATATA---ATTAGTCTATGG---GACCAAAGCCTAAAGCCATGTGTAAAATTAACC---CCTCTCTGCGTTACT---TTGGATTGTCATAACATCAACTCTAGCCTT---------------------------------------------------------------------------------------------------------AATGACACGCAAGAGGAAATAAGA------AACTGCTCTTTCAATGTGACCACAGAATTAAGAGATAAGAAACAGAAA---GTGTATGCACTT------------TTTTATAGGCTTGATGTAGTACAGATCAATAATAGTAAA------------------------------------------------------------------------GGTAGTAAAAATGATAGTCAG---TATAGGCTAGTAAATTGTAATACCTCAGCCATTACACAGGCTTGTCCAAAGGTAACCTTTGAG---CCAATTCCTATACATTATTGTGCTCCAGCTGGTTTTGCAATTCTAAAGTGTAGTGATGAGGATTTCAAGGGAACAGGGCAA------TGCAAG---AATGTC---AGC---ACAGTA---------CAATGTACACATGGAATCAAGCCAGTAGTATCA---ACTCAACTGCTGTTAAATGGCAGTCTAGCAGAAAAAAAG---------ATAGTAATTAGATCTGAAAATATCACAAACAATGCCAAA---ACCATA---ATAGTACAGTTGGATAAGCCT---------GTAAGAATTAATTGTACCAGACCT------AACAACAATACAAGAAAAAGTGTACGA------ATAGGACCAGGGCAA---ACATTTTAT---GCA------------ACAGGTGAC---------------------ATA---ATAGGA---GAT---ATAAGACAAGCATATTGTAATGTCAGTAGAACAGAATGGAATACAACTTTACAAAAGGTA---GCTACA---CGATTAAGG------GAGTCCTTGGGG---------------------------AATAATCACACAATAATCTTT------------------ACTAACCAC------TCAGGAGGGGATTTAGAAATTATAACACATAGTTTTAATTGTGGAGGAGAA---TTCTTCTATTGCAATACATCAATACTGTTTAATAGCACTTGGGACAATAGCACTGTC---------------------------------------AACACAAATATCACAGAGTCAAATGATACTATAACC---------------------CTCCAATGCAGAATAAAGCAAATTATAAATATG---TGGCAGAAAGTAGGGCAAGCAATGTATGCCCCTCCCATCAAAGGAATCATAAGGTGTGATTCAAAC---ATTACTGGATTACTA---TTAACAAGAGATGGAGGG---------------------AATAATAATAGTACAACTGAGACCTTCAGACCTGGA------------GGAGGAGATATGAGGGACAATTGGAGAAGTGAATTATATAAGTATAAAGTAGTAAAAATTGATCCAATAGGTGTGGCTCCCACCCATGCAAAAAGAAGAGTGGTG------------------GAGAAAGAAAAAAGAGCAGTT---GGA---------------CTGGGAGCTGTCTTCATT---GGG---TTCTTAGGAGCTGCAGGAAGCACTATGGGCGCGGCGTCAATAACGCTGACGGTACAAGCC---AGACAATTATTG---TCTGGTATA---GTGCAA---CAGCAAAGCAATTTGCTGAAGGCT---ATAGAGGCTCAACAACATCTGTTGAGACTCACAGTCTGGGGCATTAAACAGCTCCAGGCAAGAGTCCTGGCTCTGGAAAGATACCTAAGGGATCAACAGCTCCTAGGAATTTGGGGCTGCTCTGGAAAACTCATCTGCACCACTAATGTACCCTGGAATACTAGTTGG------------------------------------------------AGT------------AATAAAACTTAT---CATGAC---ATATGGGACAACATGACATGGCTGGAATGGGATAAAGAAATTAGCAATTACACAAACAAGATATATGAGCTAATTGAAGAATCGCAGAACCAGCAGGAAAAGAATGAACAAGACTTATTGGCATTGGACAAATGGGCAAGTCTATGGAATTGGTTTGACATAACAAAATGGCTATGGTATATAAAAATATTTATAATGATAGTAGGAGGTTTGATAGGTTTAAGAATAGTTTTTGCTGTGCTTACTATAATAAATAGAGTTAGGCAGGGATACTCACCTTTGTCGTTCCAGACCCTTACCCACCGC------CAGAGGGAA---CCCGACAGGCCCGAAAGAATCGAAGAAGGAGGTGGCGAGCAAGACAGAGACAAATCTGTGCGATTATTGAGCGGGTTCTTAGCACTTGCCTGGGACGATCTGAGGAGCCTGTGCCTCTTCAGCTACCACCGATTGAGAGACTTTGCCTTGATTGCAGCG------------AGGACTGTGGAA---CTTCTGGGACACAGCAGTCTCAAGGGACTGAGACTGGGGTGGGAAGCCCTCAAATATCTG------------------------------------------------------TGGAATCTTCTATCA---------TACTGG---------GGTCAG---GAACTAAAGAATAGTGCTATTAAT---TTGCTT---GATACAATAGCA---ATAGCAGTAGCTAACTGGACAGAT---AGAGTTATAGAAATAGGACAAAGAGCTGGTAGAGCTATTCGTAACATTCCTACAAGAATCAGACAGGGTCTT---GAAAAG---------ACTTTGCTA---TAG-----------------------------CATGGGT---------GGCAAGTGGTCAAAA---------------AGCAGCTTAGTG---GGATGGCCTAAGGTT------------AGGGAA---------AGAATA---AGA------CAAACCCCTGTAAGTGAAAGG------------------------------------------GCA---------GCAAAAGGAGTAGGAGCAGTATCTCAA---GATTTAGATAGACGTGGAGCAATCACAAGCAGTAATACAGGATCCACTAACGCTGATTGTGCCTGGCTGGAAGCA------------------------------CAAGAGGAA---------GAA------GAGGTAGGCTTTCCAGTCAGGCCGCAGGTACCTTTAAGACCAATGACTTATAAGGCAGCTTTTGATCTCAGCCACTTTTTAAAAGAAAAGGGGGGACTGGATGGGTTAATTCACTCCCAGAAAAGACAAGATATCCTTGATCTGTGGGTCTATCACACACAAGGATTCTTC---CCAGATTGGCAGAACTACACACCAGGGCCAGGG---ACTAGATTCCCACTG---ACCTTTGGGTGGTGCTTCAAACTAGTACCAATGGATCCAGCAGAGGTAGAGGAA------GCCAATAAAGGAGAGAAC---AACAGTTTATTACACCCCATCTGTCAGCATGGAATAGAGGAC------ACCGACAGA------CAAGTGCTGGTCTGGAGATTTGACAGCAGCCTGGCATTCAAACACAGAGCTCAAGAGCTGCATCCGGAGTTCTAC---------------------------------------AAAGACTGC---------TGAC-------------AC-----AG--------------AAG-TT----------------------------------------GCT-GACA-------------------------------------------------GGGACTTTCC-----------ACCA--------------------------GGGACTTTCC----------------------AGGGAGGT------------GTGGTT-TGG--GAGGA-GTT-----------GGGGAGTGGC-TAACCCTCAG-ATGCTGCATATAAGCAGC-CGCTTCT-CGC-C-TGTACTGG-GTCTCTC--TTGCTAG----ACCAGA-TTTGAGCCTGGG-AGCTCTCTGAC-------TAGCAG-AGGAACCCACTGCTT--AAGCCTCAATAAA-GCTTGCCTTGACTGC----------------------------------------------------------------------------------------------------------------------------------------------------------------------------------------------------------------------------------------------------------------------------------------------------------------------------
>03_AB_BY_2000_98BY10443_AF414006
-TGGATGGGTTAATTTACTCCAAGAAAAGACAGGAAATCCTTGATCTGTGGGTCTATCACACACAAGGCTCCTTCCCTGATTGGCAGAATTAT---ACCCCAGGGCCAGGGATTAGATTCCCACTAACATTTGGGTGGTGCTACAAGCTAGTACCAGTCGACCCAAAGGAAGTAGAAGAG---GCCACAGAGGGAGAGAACAACAGCCTATTACACCCTATATGCCAACACGGAATGGATGATGAGGAAAAAGAAGTGTTAATGTGGAAGTTTGACAGTCGCCTGGCTCTAACACACAGAGCCCGAGAGCTGCATCCGGAG---TTCTACAAAGACTGCTGA--------------------CAC----------AGACTGCTGACGT-------------------------GAAG-TTGCT-------------GAC-AGGGACTTTCCGC-GGGGACTTTCCAGGGG-------------AGGTGTGATTTGG-G-CGGAGTTGGGGAGTGGC-TAACCCTCAGATGCTGCATATAAGCAGCTGCTTTTCGCC-TGTACTG-GGTCTCTCTTGTTAGACCAGATC-GAGCCTGGGAGCTCTCTGGCTAG----CTAGGGAACCCACTGCT-T-A-AGCCTCAAT-AAAGCTTG-CCTTGAGTGC-TTT-AAGTAGTGTGTGCCCGTCTG-T--TGT-ATGACTCTGGTAACTAGAGATCCCTCAG-AC---CACTCTAGACGGTGTAA---AAAATCTCTAGCAGTGGCG-CCCG------------------------------------AACAGGGACTTGAAAGCGAAAGT---TCCAG------AGAAG-T--TCTCTCGACGC-A--GGACTCGGCTTGCT------G-A-GGT--GC-AC-ACAGCAAGAGGC--GAG-A--G-CG----GT-GACT------GGTGAGTA----CGCC--T-A----AAG------AT-----TTTTGACTAAC--GGA-GGCTAGA-----------------------------AGGAGAG-AGATGGGTGCGAGAGCGTCAGTATTAAGCGGGGGAAAATTAGATGCATGGGAAAAAATTCGGTTAAGGCCAGGGGGAAAGAAAAAATATAAAATAAAACACCTAGTATGGGCAAGCAGGGAGCTGGAAAGATTCGCGCTTAACCCTAGCCTTTTAGAAACATCAGAAGGATGTCAACAAATACTGGAGCAGTTACAATCAACTCTCAAGACAGGATCAGAAGAACTTAAATCATTATATAATACAGTAGCAACCCTCTATTGTGTACATCAACGGATAGAAATAAAAGACACCAAGGAAGCT---TTAGATAAA---ATAGAGGAAATA------CAA------------AAT---------------------AAG------------------------AGCAAG------CAAAAG------------------------------------ACCCAGCAGGCAGCA---------------ACTGGCACAGGA------------------------------------------AGCAGCAGCAAG------------------------------------------------------------------GTCAGTCAAAATTACCCCATA------------GTGCAAAATGCACAAGGGCAAATGATACACCAGTCCATGTCGCCTAGGACT---TTGAATGCATGGGTGAAAGTAATAGAA---GAAAAGGCTTTCAGCCCAGAAGTAATACCCATGTTTTCAGCATTGTCAGAGGGAGCCACCCCACAAGATTTAAACATGATGCTGAACATAGTGGGGGGACACCAGGCAGCTATGCAAATGTTGAAAGAT---ACCATCAATGAGGAAGCTGCTGAA------TGGGATAGGTTACATCCAGCACAGGCAGGGCCTTTTCCACCAGGGCAGATGAGAGAACCAAGGGGAAGTGACATAGCAGGAACTACTAGTACCCTTCAAGAACAAATAGGACGGATGACA---------------------AGCAACCCACCTATC---CCAGTGGGAGACATCTATAAAAGATGGATAATCCTAGGATTAAATAAAATAGTAAGAATGTATAGCCCTGTTAGCATTTTAGACATAAGACAAGGGCCAAAAGAACCCTTCAGAGACTATGTAGATAGGTTCTTTAAAACTCTTAGAGCTGAGCAAGCTACACAGGATGTAAAGAACTGGATGACAGAAACCCTGCTGGTC---CAAAATGCAAATCCAGATTGTAAAAACATTTTAAGAGCGTTAGGACCAGGGGCTACATTAGAAGAAATGATGACAGCATGCCAGGGAGTGGGAGGA---CCCGGCCATAAAGCAAGGGTTTTGGCCGAGGCAATG------------AGTCAAGTACAA------------------------AATGCAAACATAATGATG---CAGAAA---AGT------AAT------TTTAGGGGC---------CCAAAA---AGA---ATTAAGTGTTTCAACTGTGGCAAAGACGGACACCCAGCCAGAAATTGCAGGGCCCCTAGGAAAAAGGGCTGTTGGAAATGTGGAAAGGAAGGCCATCAAATGAAAGACTGCACT------------GAG---AGA------------CAGGCTAATTT-TTTAGGGAGAATTTG---GCC---TTCCAGCAA---------AGG---GAGGCCAGGAAATTTTCCTCAGAG------------------------------------------------------CAGACC------AGAGCCATCAGC------------------------------------------------CCCACCAGC---AGAAAACTTTGGGAT---GGG------------------GGAAGAGAT---AACCCCCTC------------------------------------CCTGAAACAGGAACA------------------------GAAAGACAG------------------------------GGA---ACAGCA------------------------------------TCCTCCTTC---AATTTCCCTCAAATCACTCTTTGGCAACGACCCCTTGTCACAGTAAGAATAGGAGGACAGCTAAAAGAAGCTCTATTAGATACAGGAGCAGATGATACAGTATTAGAAGACATAAATTTGCCAGGAAAATGGAAACCAAAAATG---ATAGGGGGAATTGGAGGTTTTATCAAGGTAAGACAGTATGATCAGATACTTATAGAAATTTGTGGAAAAAAGGCTATAGGTACGGTATTAGTAGGACCTACCCCTGTCAACATAATTGGAAGAAATATGTTGACTCAGCTTGGTTGTACTTTAAATTTTCCAATAAGCCCTATTGAAACTGTACCAGTAACATTAAAGCCAGGAATGGATGGCCCAAAGGTTAAACAATGGCCATTAACAGAAGAGAAAATAAAAGCATTAACAGACATTTGTAGGGAGATGGAAAAGGAAGGAAAAATTTCAAAAATTGGGCCTGAAAATCCATACAATACTCCAGTATTTGCCATAAAGAAAAAAGACAGTACTAAATGGAGAAAATTAGTAGATTTCAGAGAACTTAATAAGAGAACTCAAGACTTCTGGGAAGTTCAATTA---GGAATACCACACCCTGCAGGGTTAAAAAAGAAAAAATCAGTAACAGTA---CTGGATGTGGGTGATGCATATTTTTCAGTTTCCTTAGATCAAGACTTCAGAAAGTATACTGCATTTACCATACCTAGTATAAACAATGAGACACCAGGGATTAGATATCAGTACAATGTGCTTCCACAGGGA---TGGAAAGGATCACCAGCAATTTTCCAATGTAGCATGACAAAAATCTTAGAGCCTTTTAGAAAACAAAATCCAGAGATAGTTATCTATCAATACATGGATGATTTGTATGTAGGATCTGACTTAGAGATAGGGCAGCATAGAACAAAAATAGAGGAA---CTGAGAGAACATCTGCTGAGGTGGGGATTTACCACA---CCAGCCAAAAAACATCAGAAA---GAACCTCCGTTCCTTTGGATGGGTTATGAACTCCATCCTGATAAATGGACTGTACAGCCTATAGTGTTGCCAGAAAAAGACAGCTGGACTGTCAATGACATACAGAAGCTAGTGGGAAAATTGAATTGGGCAAGTCAGATTTATGCAGGGATTAAAGTAAGGCAATTATGTAAACTCCTTAGGGGAGCCAAAGCACTAACAGAAGTAATACCACTAACAGCAGAAGCAGAGCTAGAACTGGCAGAAAACAGGGAGATTCTAAAAGAACCAGTACATGGAGTGTATTATGACCCATCAAAAGACTTAGTAGCAGAAATACAGAAGCAGGGACAA---GGCCAATGGACATATCAAATTTATCAAGGGCCATTT---AAAAATCTGAAAACAGGAAAATATGCAAGACAGAGGGGTACCCACACTAATGACGTAAAACAGTTAACAGAGGCAGTGCAAAAAATAGCCACTGAAAGCATAGTAATATGGGGAAAG---ATTCCTAAATTTAAACTACCCATACAAAAAGAAACATGGGAAACATGGTGGACAGAGTATTGGCAAGCCACCTGGATTCCTGAGTGGGAATTTGTCAATACCCCTCCCTTAGTAAAATTATGGTACCAGTTAGAGAAAGAACCCATAGTAGGAGCAGAAACTTTCTATGTAGATGGAGCAGCTAATAGGGAGACTAAATCAGGAAAAGCAGGATATGTTACTGACAGAGGGAGACAAAAGGTTGTCTCCCTAACTGACACAACAAATCAGAAGACTGAGTTACAAGCAATTCATCTAGCTTTGCAGGATTCGGGATTAGAAGTAAACATAGTAACAGACTCACAATATGCATTAGGAATCATTCAAGCACAACCAGATAAGAGTGAATCAGAGTTAGTCAGTCAAATAATAGAGCAGTTGATAAAAAAGGAAAAGGTCTACCTGGCATGGGTACCAGCACACAAAGGAATTGGAGGAAATGAACAAGCTGATAAATTAGTCAGTGCTGGA---ATCAGGAGAGTACTATTTTTAGATGGAATAGATAAGGCACAA---GAA---GCACATGAGAAATATCACAGTAATTGGAGAGCAATGGCTAGTGATTTTAACCTGCCACCTGTGGTA---GCAAAAGAAATAGTAGCCAGCTGTGATAAATGT---CAATTAAAAGGAGAAGCCATG---CACGGACAAGTAGACTGTAGTCCAGGAATATGGCAACTAGATTGTACACATTTAGAAGGAAAAATTATCCTAGTAGCAGTTCATGTAGCCAGTGGATATATAGAAGCAGAAGTTATTCCAGCAGAAACAGGACAGGAAACAGCTTACTTTGTCTTAAAACTAGCAGGAAGATGGCCAGTAAAAATAATACATACAGACAATGGCAGCAATTTCATCAGTACTGCGGTTAAGGCTGCCTGTTGGTGGGCAGGGATCAAGCAGGAATTTGGCATTCCCTACAATCCCCAAAGTCAAGGAGTAGTAGAATCTATGAATAAACAATTAAAGCAAATTATAGGACAGGTAAGAGATCAAGCTGAACATCTTAAGACAGCAGTACAAATGGCAGTATTCATCCACAATTTTAAAAGAAAAGGGGGGATTGGGGGGTACAGTGCAGGGGAAAGAATAATAGACATA------------------ATAGCAACAGACATACAAACTAAAGAATTACAAAAACAAATTATAAAA---ATTCAAAATTTTCGGGTTTATTACAGGGACAGCAGAGATCCAATTTGGAAAGGACCAGCAAAACTACTCTGGAAAGGTGAAGGGGCAGTGGTAATACAGGACAATAACGATATAAAAGTAGTACCAAGAAGAAAAGCA---AAGATCATTAGGGATTATGGAAAACAGATGGCAGGTGATGAT---TGTGTGGCAAGTAGACAGGATGAGGAT------------TAG--AACGTGGAACAGTTTAGTAAAACACCATATATATATTTCACAGAAAGCT---AGGGGATGGGTTTATAAACATCACTATGAAAGTAGGAATCCAAGAATGAGTTCAGAAGTACACATCCCA---TTAGGG------GAT---GCTAAATTG---GTAATAAAAACATATTGGGGTCTGCATACAGGAGAAAGAGACTGGCATTTGGGCCAGGGAGCCTCCATAGAATGGGGAAAAGAGGGATATAGCACACAAGTAGACCCTAACCTAGCAGACCAACTAATTCATCTGTATTATTTTGATTGTTTTTCAGAATCTGCTATAAGAAATGCCATATTAGGACATAGAGTTAGCCCTAGTTGTGAATATCGAGCAGGA---CATAAC---AAGGTAGGATCTTTACAGTACTTGGCACTAGCAGCATTAAGAACA---------------CCAAAA------------AAGATAAAGCCACCTTTGCCTAGTGTTACGAAACTGACAGAGGATAGATGGAACAAGCCCCAGAGGACCAAGGACCACAGAGGGAGCCATACAATGAGTGGACACTAG-AGCTTTTAAAGGAGCTTAAGAGTGAAGCTGTTAGACACTTTCCTAGGGTG---TGGCTTCATGGCTTAGGACAATACATCTATGAAACTTATGGAGACACTTGGGCA---GGAGTGGAAGCCATAATAAGAATTCTGCAACAACTGCTGTTCATTCAT---TTCAGGATTGGGTGTCAACATAGCAGAATAGGCATTATTCCA------------------CGGAGGAGA---GCAAGA---------AAT---GGAGCCAGT---------AGATTCTAG--ACTAGAGCCCTGGAAGCATCCGGGAAGCCAGCCTAAAACTGTTTGTACCAATTGCTATCGTAAAAAGTGTTGTCTTCATTGCCAAGTTTGTTTCATGAAAAAAGGCTTAGGCATC---TCCTATGGCAGGAAGAAG---------CGGAGA---------CAGCGA---CGAAGA------GCTCCT---CAAGACAATCAGACTGATCAAGTTTCTCTACCAAAGCAGTAA-GTAGCAC---------------------------------------ATGTAATG---CAATCC---------------------------------TTAGCAATAGCAGCAATAGTAGTATTA------------GTAGTAGCA---GGAATAATAGC------AATAGTAGTGTGGT--CCATA----GTATTCAT---AGAA--TATAGG----------------------------AAAATATTAAGACAA-------------AGGAAAATA-----------------------------------------------GACAGGTTAATTGATAGAATAAGAGAA---------------------AGAGCAGAAGAC----AGT--GGCA----------------ATGAGAGTGAAGGAGATCAGGAAG---------------------------CACTTA------TGG---------------AGATGGGGCACC---------------TTG---TTCCTTGGGATGCTGATG---------------ATCTGT------------------------AATGCT------ACA------GAA------------AATTTA---------TGGGTCACAGTCTATTATGGGGTACCTGTGTGGAAAGAAGCAACCACCACTCTATTTTGTGCATCAGATGCTAAAGCATATAGTAAGGAGGTACATAATGTTTGGGCCACATATGCCTGTGTACCCACGGACCCCAGCCCACAAGAAATACTATTGGAAAATGTGACAGAAAATTTTAACATGGGGAAAAATAACATGGTAGAACAGATGCATGAGGATATA---ATCAGTTTATGG---GATCAAAGCCTAAAGCCATGTGTAAAGTTAACC---CCACTCTGTGTTACT---TTAAATTGCACTGACTTGAAGAAGAATGTTACTAATAAC---------------------------------------------------------------------------------------AATACTATTAGCCCAGGAATGAGGGAAATGAAA------AACTGCTCTTTCAACATCACCACAGGCCTGAGAGATAAAGTAAAAAAA---GAATATGCACTC------------TTTTATGAACTTGATGTAGTACAAATAAATAAT---------------------------------------------------------------------------------------------GATAGC---TATAGGTTGATAAGTTGTAATACCTCGGTCGTTACACAAGCCTGTCCAAAGATATCCTTTGAG---CCAATTCCCATACATTATTGTGCCCCAGCTGGTTTTGCGATTCTAAAGTGTAATGATAAAAAGTTCAATGGAACAGGGCCA------TGTACA---AATGTC---AGT---ACAGTA---------CAATGTACACATGGAATTAAGCCAGTAGTGTCA---ACTCAACTGCTGTTAAATGGTAGCCTAGCAGAAAAAGAG---------GTAGTAATTAGATCTGTCAATTTCACGGACAATACTAAA---ACCATA---ATAGTACAGCTGAAAGAACCT---------GTAGAAATTAATTGTACAAGACCC------AACAACAATACAAGAAAAGGTATTCAT------ATGGGACCAGGGAGA---GCATTTTAT---GCA------------ACAGGAGAC---------------------ATA---ATAGGA---GAC---ATAAGACAAGCACATTGTAACATTAGCACAACAGAATGGAATAACACATTAAAACAGATA---GTTGAC---AAATTAAAA------AAACAATTTGGG------------------------------AATAAAACAATAGTCTTT------------------AATCAATCC------TCAGGAGGGGACCCAGAAATTGTAATGCACAGTTTTAATTGTGGAGGGGAA---TTTTTCTACTGTAATACAGCAGAACTGTTTAATAGCACTTGGAATGGTATTGGA---------------------------------------------GGGTTAAATAACACTGAAGGAGATACAGTCACA---------------------CTCCCATGCAGAATAAAACAAATTATAAACATG---TGGCAGGAAGTAGGAAAAGCAATGTATGCCCCTCCCATCGCAGGACAAATTAGATGTTCATCAAAT---ATTACAGGACTGCTA---TTAACAAGAGATGGTGGT---------------------GACCAGAGCAATGGTACCGAGATCTTCAGACCTGGA------------GGAGGAGATATGAGGGACAATTGGAGAAGTAAATTATATAAATATAAAGTAGTAAAAATTGAACCATTAGGAGTAGCACCCACCAAGGCAAAGAGAAGAGTGGTG------------------CAGGGAGAGAAAAGAGCAGTG---GGA---------------ATAGGAGCTGTGTTCCTT---GGG---TTCTTGGGAGCAGCAGGAAGCACTATGGGCGCGGCGTCAATCACGCTGACGGTACAGGCC---AGACAATTATTG---TCTGGTATA---GTGCAA---CAGCAGAATAATCTGCTGAGGGCT---ATTGAGGCGCAACAACATCTGTTGCAACTCACAGTCTGGGGCATCAAGCAGCTCCAGGCGAGAGTCCTGGCTGTGGAGAGATACCTAAAGGATCAACAGCTCCTGGGGATTTGGGGTTGCTCTGGAAAACTCATTTGCACCACTGCTGTGCCTTGGAATACTAGTTGG------------------------------------------------AGT------------AATAAATCTCTA---GATGAC---ATTTGGAATAACATGACCTGGATGGAGTGGGAAAGAGAAATTAATAATTACACAGGTTTAATATACACTTTAATAGAAGAATCGCAGAACCAACAAGAAAAGAATGAACAAGAATTATTGGCATTAGATAAATGGGCAAGTTTGTGGAATTGGTTTGACATATCAAACTGGCTGTGGTATATAAAAATATTCATAATGATAGTAGGAGGCTTGGTAGGTTTAAGAATAATTTTTGCTGTACTTTCTCTAGTGAATAGAGTTAGGCAGGGATATTCACCATTATCATTTCAGACCCGCCTCCCAACC------CAGAGGGGA---CCCGACAGGCCCGAAGGAATCGAAGAAGAAGGTGGAAAGAGAGACAGAGACACATCCATTCGATTAGTGAACGGATTCTTAGCACTTATCTGGGACGACCTGAGGAGCCTGTGCCTCTGCATCTACCACCACTTGAGAGACTTACTCTTGATTGCAGCG------------AGGATTGTGGAA---CTTCTGGGACAC---------------------AGGGGGTGGGAAGCCCTCAAATATTGG------------------------------------------------------TGGAATCTTCTACAG---------TATTGG---------ATTCAG---GAACTAAAGAGTAGTGCTATTAAT---CTGATA---AATACCATAGCA---ATAGCAGTAGCTGGGTGGACAGAT---AGGGTTATAGAAATAGGACAAAGATTTTGTAGAGCTATACGTAACATACCTAGGAGAATCAGACAGGGCGCA---GAAAAG---------GCTTTGCAA---TAA-----------------------------CATGGGG---------GGCAAATGGTCAAAA---------------AGTAGCATAGTG---GGATGGCCTCAGGTT------------AGGGAA---------AGAATA---AGA------CGAGCTCCT------------------------------------------------GCTCCAGCA---------GCAAGAGGAGTAGGACCAGTATCTCAA---GATTTGGATAAGTATGGAGCAGTCACAAGCAGTAATACAGCAGCTACTAATGCTGATTGCGCCTGGCTGGAGGCG------------------------------CAAAAGGAA---------GAG------GAGGTAGGCTTTCCAGTCAGGCCGCAGGTACCTGTGAGACCGATGACATATAAGGCAGCTTTCGATCTCAGCCACTTTTTAAAAGAAAAGGGGGGACTGGATGGGTTAATTTACTCCAAGAAAAGACAGGAAATCCTTGATCTGTGGGTCTATCACACACAAGGCTCCTTC---CCTGATTGGCAGAATTATACCCCAGGGCCAGGG---ATTAGATTCCCGCTA---ACATTTGGATGGTGCTACAAGCTAGTACCAGTCGACCCAGAGGAAGTAGAAGAG------GCCACAGAGGGAGAGAAC---AACAGCCTATTACACCCTATATGCCAGCACGGAAAGGATGAT------GAGGAAAAA------GAAGTGTTAATGTGGAAGTTTGACAGTCGCCTGGCTCTAACACACAGAGCCCGAGAGCTGCATCCGGAGTTCTAC---------------------------------------AAAGACTGC---------TGAC-------------AC-----AGACTGCT--GACGTGAAG-TT----------------------------------------GCT-GACA-------------------------------------------------GGGACTTTCC-----------GCG---------------------------GGGACTTTCC---------------------AGGGGAGGT------------GTGATT-TGG--GCGGA-GTT-----------GGGGAGTGGC-TAACCCTCAG-ATGCTGCATATAAGCAGC-TGCTTTT-CGC-C-TGTACTGG-GTCTCTC--TTGTTAG----ACCAGA-TC-GAGCCTGGG-AGCTCTCTGGC-------TAGCTA-GGGAACCCACTGCTT--AAGCCTCAATAAA-GCTTGCCTTGAGTGCTTTAAGTAGTGTGTGCCCGTCTGTTGTATGACTCTGGTAACTAGAGATCCCTCAGACCACTCTAGACGGTGTAAAAAATCTCTAGCA-------------------------------------------------------------------------------------------------------------------------------------------------------------------------------------------------------------------------------------
>08_BC_CN_2000_QJ001_KC914396
-TGGAAGGGTTAATTTACTCTAAGAAAAGCCAAGAGATCCTTGACTTGTGGGTCTATCACACACAAGGCTACTTCCCTGATTGGCAAAACTAC---ACGCCGGGACCAGGGGTCAGATTCCCACTGACTTTTGGGTGGTGCTTTAAGCTAGTACCAGTTGACCCAAGGGAAGTAGAAGAG---GCCAACGAAGGAGAAGACAACTGCTTGCTACACCCTGTCTGCCAGCATGGAATGGATGATGAACACGGAGAAGTATTAAAGTGGAAGTTTGACAGTCAACTAGCACGCAGACACATGGCCCGCGAGCTACATCCGGAG---TTTTACAAAGACTGCTGA-------------------------------------------CACAGAAGGGACTGTCTGCTGACACAGAAGGG-ACTTT-------------CCG-CGGGACTTTCCACTGGGGCGTTCC---GGG-------------AGGTGTGGTCTGG-G-CGGGACT-GGGAGTGGT-CAACCCTCAGATGCTGCATATAAGCAGCTGCTTTTCGCC-TGTACTG-GGTCTCTCTAGTTAGACCAGATCTGAGCCTGGGAGCTCTCTGGCTAG----CTAGGGAACCCACTGCT-T-A-AGCCTCAAT-AAAGCTTG-CCTTGAGTGC-TCT-GAGCAGTGTGTGCCCGTCTA-T--TGT-GTGACTCTGGTAACTAGAGATCCCTCAG-AC---CCTTGTGGT-AGTGTGG---AAAATCTCTAGAAGTGGCG-CCCGAACA-GGG-A-C-------TTG-AAAG-CGAAAGTAAG------------------------ACCAG------AGGAG-A--TCTCTCGACGC-A--GGACTCGGCTTGCT------G-A-AGT--GC-AC-TCGGCAAGAGGC--GAG-A--G-CG----GC-GACT------GGTGAGTA----CGCC--A-A----TT-------TT-----ATTTGACTAGC--GGA-GGCTAGA-----------------------------AGGAGAG-AGATGGGTGCGAGAGCGTCAATACTAAGAGGGGGAAAATTAGATAAATGGGAAAAAATTAGGTTAAGGCCAGGGGGAAAGAAACACTATATGCTAAAACACCTAGTATGGGCAAGCAGGGAGCTGGAAAGATTTGCACTTAACCCTGGCCTTTTAGAGACATCAGAAGGCTGTAAGCAAATAATAAAACAGCTACAACCAGCTCTTCAGACAGGAACAGAGGAACTTAGATCATTATTCAACACAGTAGCAACTCTCTACTGTGTACATGCAGGGATAGAAGTACGAGACACCAAAGAAGCC---TTAGACAGG---ATAGAGGAAGAA------CAA------------AAG---------------------AAA------------------------GTTCAG------CAAAAA------------------------------------ACACAGCAGACAAAAGAG------------GCTGAC---GGG---------------------------------------------------AAG------------------------------------------------------------------GTCAGTCAAAATTATCCTATA------------GTGCAGAATCTCCAAGGGCAAATGGTACATCAGCCCATATCACCTAGAACT---TTAAATGCATGGGTAAAAGTAGTAGAA---GAGAAGGCCTTTAGCCCAGAAGTGATACCCATGTTTACAGCATTATCAGAAGGAGCCACCCCACAAGATTTAAACACCATGTTAAATACAGTCGGGGGACATCAAGCAGCCATGCAAATGTTAAAAGAT---ACCATCAATGAAGAGGCTGCAGAA------TGGGATAGATTGCATCCAGTGCATGCAGGGCCAGTGGCACCAGGCCAGATGAGAGAACCAAGGGGAAGTGACATAGCAGGAACTACTAGTACTCTTCAGGAGCAAATAGGATGGATGACA---------------------AATAATCCACCTGTC---CCAGTAGGAGAAATCTATAAAAGGTGGATAATCCTGGGATTAAATAAAATAGTAAGAATGTATAGCCCTACCAGCATTTTGGACATAAAACAAGGGCCAAAGGAACCCTTTAGAGACTATGTAGACCGGTTCTTTAAAACTTTAAGAGCTGAACAAGCTACACAAGATGTAAAAAATTGGATGACAGACACCTTGTTAGTC---CAAAATGCGAACCCAGATTGTAAGACCATTTTAAGAGCATTAGGACCAGGGGCTTCATTAGAAGAGATGATGACAGCATGCCAGGGAGTAGGAGGG---CCTAGCCACAAAGCAAGAGTGTTGGCTGAGGCAATG------------AGCCAAACAAAC---------------------------AATACCATAATGATG---CAGAGA---AGC------AAT------TTTAAAGGC---------TCTAAA---AGAATTGTTAAATGCTTCAACTGTGGCAAGGAAGGGCACATAGCCAGAAATTGCAGGGCCCCTAGGAAAAAAGGCTGTTGGAAATGTGGAAAGGAAGGACACCAAATGAAAGACTGTACT------------GAA---AGG------------CAGGCTAATTT-TTTAGGGAAAATTTG---GCC---TTCCCACAA---------GGG---GAGGCCAGGGAATTTCCTCCAGAG------------------------------------------------------CAGACC------AGAGCCAACAGC------------------------------------------------TCCACCAGC---AGAGAGCTTCAGGTT---CGA------------------GGA---GAC---AACCCCAGC------------------------------------TCCGAAACAGGAACC------------------------GAAAGACAG------------------------------GGA------------------------------------------------ACCCTT---AACTTCCCTCAGATCACTCTTTGGCAGCGACCCCTTGTCTCAATAAAAGTAGGAGGCCAGATAAAAGAGGCTCTCTTAGACACAGGAGCAGATGATACAGTATTAGAAGAGGTAAATTTGCCAGGAAAATGGAAACCGAAAATG---ATAGGAGGAATTGGAGGTTTTATCAAAGTAAGACAATATGAGCAAATACCTATAGAAATTTGTGGAAAAAAGGCTATAGGTACAGTATTAGTGGGACCCACACCTGTCAACATAATTGGAAGAAATATGTTGACCCAGCTTGGATGCACACTAAATTTTCCAATCAGTCCCATTGAAACTGTACCAGTAAAATTAAAGCCAGGAATGGATGGCCCAAAGGTTAAACAATGGCCATTGACAGAAGAAAAAATAAAAGCATTAACAGCAATTTGTGATGAAATGGAGAAGGAAGGAAAAATTACAAAAATTGGGCCTGACAATCCATATAACACTCCAATATTTGCCATAAAAAAGAAGGACAGTACTAAGTGGAGAAAATTAGTAGATTTCAGGGAACTCAATAAAAGAACTCAAGATTTTTGGGAAGTTCAATTA---GGAATACCACACCCAGCAGGGTTAAAAAAGAAAAAATCAGTAACAGTC---CTGGATGTGGGTGATGCATATTTCTCAGTTCCTTTAGATAAAGACTTCAGGAAGTATACTGCATTTACCATACCTAGTGTAAACAATGAGACACCAGGAATTAGATATCAGTACAATGTGCTTCCACAGGGA---TGGAAAGGATCACCAGCAATATTCCAATGTAGCATGACAAAAATCTTAGAGCCTTTTAGAAAACACAATCCAGACCTAGTTATCTATCAATACATGGATGACTTGTATGTAGGATCTGACTTAGAAATAGGGCAGCATAGAACAAAAATAGAGGAA---CTGAGAGAACATCTGTTAAAGTGGGGATTTACCACA---CCAGACAAGAAACATCAGAAA---GAACCTCCATTTCTATGGATGGGGTATGAACTCCATCCTGACAAATGGACAGTACAGCCTATACAGCTGCCAGAAAAGGATAGCTGGACTGTCAATGATATACAGAAGTTAGTGGGAAAATTAAACTGGGCAAGTCAGATTTACCCAGGAATTAAAGTAAGGCAACTTTGTAAACTCCTTAGGGGGACCAAAGCACTAACAGACATAGTACCACTAACTGAAGAAGCAGAATTAGAATTGGCAGAAAACAGGGAAATTTTAAAAGAACCAGTACATGGAGCATATTATGACCCATCAAAAGAATTGATAGCTGAAATACAGAAACAGGGGCAG---GACCAATGGACATATCAAATTTACCAAGAACCATTC---AAAAACCTGAAAACAGGAAAGTATGCAAAAATGAGGACTGCCCACACTAATGATGTAAAACAGTTAACAGAGGCGGTGCAAAAAATAGCCATGGAAAGCATAGTAATATGGGGAAAG---ATTCCTAAATTTAGATTACCAATCCAAAAAGAAACATGGGAGACATGGTGGACAGACTATTGGCAAGCCACCTGGATTCCTGAGTGGGAATTTGTTAATACCCCTCCCTTAGTAAAATTATGGTACCAACTGGAGAAAGATCCCATAGCAGGAGTAGAAACTTTCTATGTAGATGGAGCAGCTAATAGGGAGACTAAAATAGGGAAAGCAGGGTATGTTACTGACAGAGGAAGGAAGAAAATTGTTTCCCTAACTGAAACAACAAACCAGAAGACTGAATTGCAAGCAATTCATATAGCTTTGAAAGATTCAGGATCAGAAGTAAACATAGTAACAGATTCACAGTATGCATTAGGGATCATTCAAGCACAACCAGATAAAAGTGAATCAGAGTTAGTCAACCAAATAATAGAACAATTAATAAAAAAGGAAAGGGTCTACCTGTCATGGGTACCAGCACATAAAGGCATTGGAGGAAACGAACAAGTAGATAAATTAGTAAGTAGTGGA---ATCAGGAAAGTGCTATTTTTAGATGGAATAGATAAAGCTCAA---GAA---GAGCATGAAAAGTACCACAGCAATTGGAGAGCAATGGCTAGTGACTTTAATCTGCCACCCATAGTA---GCAAAAGAAATAGTAGCTAGCTGTGATAAATGT---CAGCTAAAAGGGGAAGCCATG---CATGGACAAGTAGACTGTAGTCCAGGGATATGGCAATTAGATTGTACACATTTAGAAGGAAAAATCATTCTGGTAGCAGTCCATGTAGCCAGTGGCTACATGGAAGCAGAGGTTATCCCAGCAGAAACAGGACAAGAAACAGCATACTTTATACTAAAATTAGCAGGAAGATGGCCAGTCAAAGTAATACATACAGACAATGGTAGTAATTTCACCAGTACTGCAGTTAAGGCAGCCTGTTGGTGGGCAGGTATCCGACAGGAATTCGGAATTCCCTACAATCCCCAAAGTCAGGGAGTAGTAGAATCCATGAATAAAGAATTAAAGAAACTTATAGGGCAGGTAAGAGATCAAGCTGAGCACCTTAAGACAGCAGTACAAATGGCAGTATTCATTCACAATTTTAAAAGAAAAGGGGGGATTGGGGGGTACAGTGCAGGGGAAAGAATAGTAGACATA------------------ATAGCAACAGACATACAAACTAGAGAATTACAAAAACAAATTATAAAA---ATTCAAAATTTTCGGGTTTATTACAGAGACAGCAGAGACCCCATTTGGAAAGGACCAGCCAAACTACTCTGGAAAGGTGAAGGGGCAGTAGTAATACAAGATAATAGTGACATAAAGGTAGTACCAAGGAGGAAAGCA---AAAATCATTAAGGACTATGGAAAACAGATGGCAGGTGCTGAT---TGTGTGGCAGGTAGACAGGATGAAGAT------------TAG--AACATGGAATAGTTTAGTAAAACACCATATGTATATTTCAAGGAGAGCT---AAGGGATGGTTTTACAGACATCATTATGACAGCAGACATCCAAAGGTAAGTTCAGAAGTACACATCCCA---TTGGGA------GAG---GCTAGATTA---GTAATAAAAACATATTGGGGGTTGCAAACAGGAGAAAGAGATTGGCATTTGGGTCATGGAGTCTCCATAGAATGGAGATTGAGAAGCTATGACACACAAATAGAACCTGGCCTGGCAGACCAGCTAATTCATATGTATTATTTTGATTGTTTTGCAGACTCTGCCATAAGGAAAGCCATATTAGGACACGTAGTTATTCCTAGGTGTGACTATCAAGCAGGA---CATAATAATAAGGTAGGATCTCTACAATACTTGGCTCTGACAGCACTGATAAAA---------------CCAAAA------------AAGATAAAGCCACCTCTGCCTAGTATTAAGAAATTAGTAGAGGATAGATGGAACAACCCCCAGAAGATCACGGGCCGCAGAGGGAACCATACAATGAATGGACACTAG-AGCCTCTAGAGGAACTCAAGCAGGAAGCTGTCAGACACTTTCCTAGACCA---TGGCTTCATGGCTTAGGACAATATGTCTATGAAAACTATGGGGATACTTGGACA---GGGGTTGAAACTTTAATAAGAATACTGCAACAATTACTGTTTATTCAT---TTCAGAATTGGGTGCCAGCATAGCAGAATAGGCATTGTGAGA------------------CAGAGAAGA---GCAAGA---------AAT---GGAGCCAGT---------AGATCCTAA--CCTAGAGCCCTGGAACCATCCAGGAAGTCAGCCTAAAACTGCTTGTAATAATTGCTATTGTAAACGCTGTAGCTACCATTGTCCAGTTTGCTTTCTGACAAAAGGCTTAGGCATT---TCCTATGGCAGGAAGAAG---------CGGAGA---------CAGCGA---CGAAGA------GCTTCT---CAGAGCAGTGAGGATCATCAAAATCTTATATCAAAGCAGTAA-GTATC------------------------------------------TGTAATG---TTAAAT------------------------------TTAGAATTAGCAATAGCAGTAGGAGCATTG------------ATAGTAGCA---CTAATCATAGC------AATAGTTGTGTGGA--CCATA----GTATATAT---AGAA--TATAGG----------------------------AGATTGGTAAAACAA-------------AGAAAAATA-----------------------------------------------GGTTGGTTAATTAAAAGAATTAGGGAA---------------------AGAGCAGAAGAC----AGT--GGCA----------------ATGAGAGTGAAGGGGACACTGAGG------------AATTAT---CAA---CAATGG------TGG---------------ATATGGGGCGTC---------------TTA---GGCTTTTGGATGTTAATG---------------ATTTGT------------------------AATGTG------GGA------GGA------------AACTTG---------TGGGTCACAGTCTATTATGGGGTACCTGTGTGGAAAGATGCAAAAACTACCCTATTCTGTGCGTCAGATGCTAAAGCACATGAGACAGAAGTGCATAATGTCTGGGCTACACATGCCTGTGTACCCACAGACCCCAACCCACAAGAAATAGTTATGGAAAATGTAACAGAAAATTTTAACATGTGGAAAAATGATATGGTGGATCAGATGCATGAGGATGTA---ATCAGTTTATGG---GATCAAAGCCTAAAGCCATGTGTAAAGTTGACC---CCACTCTGTGTCACT---TTAGAATGTAAAAATGTTAATGGTACCTACAATAGG---------------------------------------------------------------------------------------------ACCTCCGATGAGAGCGTAAAGGAGATAAAA------AATTGCTCTTTCAATGCAACCACATTACTAACAGATAAGAAGAAGAAA---GTGTATGCACTT------------TTTTATAGACTTGATATAGTACCACTTAATGAGAAGAAC------------------------------------------------------------------------TCCAGTAACTCTAATGAGTCT---TATAGATTAATAAATTGTAATACCTCAGCCGTAACACAAGCCTGTCCAAAGGTCACTTTTGAT---CCAATTCCTATACACTATTGCACTCCAGCTGGTTATGCGATTCTACAGTGTAATAATAAGGCATTCAATGGGACAGGACCA------TGCCAT---AATGTT---AGC---ACGGTA---------CAATGTACACATGGAATTAAGCCAGTGGTATCA---ACTCAACTACTGTTAAATGGTAGCCTAGCAGAAAGAGAG---------ATAATAATTAGATCTGAAAATCTGACAAACAATGCCAAA---ACAATA---ATAGTACATCTTAATGAATCT---------GTAGAAATTGTATGTACAAGACCC------AACAATAATACAAGAAAAAGTATAAGG------ATAGGACCAGGACAA---ACATTCTAT---GCA------------ACAGGAGAA---------------------ATC---ATAGGA---GAC---ATAAGACAAGCACATTGTAACATTAGTGAAGATAGTTGGAATAAAACTTTATGGAAGGTA---AGTAAA---AAATTAGCA------GAATACTTCCCT------------------------------AATAAAACAATAAACTTT------------------ACATCATCC------TCAGGAGGGGACCTAGAAATTACAACACATAGCTTTAATTGTAGAGGAGAA---TTTTTCTATTGTAATACATCAAAACTGTTTAACAGTACATACAATAGTACAACAGGCCTGTTTAACGGTACA------------------TACAATAGTACAAAAGAAGGTAATTCAAGCTCAACCATCATA---------------------CTTCCATGCAGAATAAAGCAAATTATAAACATG---TGGCAGGAGGTAGGACGAGCAATGTATGCCCCTCCTATTGAAGGAAACATAACATGTAAATCAACT---ATCACAGGACTATTA---TTGGTACGTGATGGAGGAAAG---------ACAAATGGTACAGAGGCAAATAGAACAGAGATATTCAGACCTGGA------------GGAGGAGATATGAGGGACAATTGGAGAAGTGAATTATATAAATATAAAGTGGTAGAAATTAAGCCATTGGGAGTAGCACCCACTGCAGCAAAAAGGAGAGTGGTG------------------GAGAGAGAAAAAAGAGCAGTG---GGA---------------CTGGGAGCTGTGTTCCTT---GGG---TTCTTGGGAGCAGCAGGAAGCACTATGGGCGCGGCGTCAATAACGCTGACGGTACAAGCC---AGACAATTGTTG---TCTGGTATA---GTGCAA---CAGCAAAGCAATTTGCTGAGAGCT---ATAGAGGCGCAACAGCATCTGTTGCAACTCACGGTTTGGGGCATTAAACAGCTACAGACAAGAGTCCTGGCTATAGAAAGATACCTAAAGGATCAACAGCTCCTAGGGATTTGGGGCTGCTCTGGAAAACTCATCTGCACTACTGCTGTACCTTGGAACTCCAGTTGG------------------------------------------------AGT------------AACAAGTCTTAC---ACAGAG---ATTTGGGATAACATGACCTGGATGCAGTGGGATAAGGAAATTAGTAATTACACAAACACAATCTACAGGTTGCTTGAAGACTCGCAAAACCAGCAGGAAAGAAATGAAAAAGATTTATTGGCATTGGACAGTTGGAAAAATCTATGGAGTTGGTTTGACATAACAAATTGGCTGTGGTATATAAGAATATTCATAATGATAATAGGAGGCTTGATAGGTTTAAGAATAATTTTTGCTGTGCTTTCTATAGTGAATAGAGTTAGGCAGGGATACTCACCTTTGCCGTTTCAGACCCTTACCCCGAAC------CCAGGGGGA---CCAGACAGGCTCAGAGGAATCGAAGAAGAAGGTGGAGAGCAAGACAAAGCCAGATCCATTCGATTAGTGAACGGATTCTTAGCACTTGCCTGGGACGACCTGCGGAACCTGTGCCTCTTCAGTTACCACCGCTTGAGAGACTTCATATTACTGACAGCG------------AGAGGAGTGGAA---CTTCTGGGACGCAACAGCCTCACGGGACTACAGAGGGGGTGGGAAGCCCTTAAATACCTG------------------------------------------------------GGAAGTCTTGTGCAG---------TATTGG---------GGTCTG---GAACTAAAAAAGAGTACTATTAGT---CTGTTT---GATACCATAGCA---ATAGCAGTAGCTGAAGGAACAGAC---AGGATTATAAACATAGTACAAGGAATTTGTAGAGCTATCCGCAACATACCTAGAAGAATAAGACAGGGCTTT---GAAGCA---------GCTTTGCAA---TAA-----------------------------AATGGGG---------GGCAAGTGGTCAAAA---------------AGTAGCATAGTT---GGATGGCCTGCTATA------------AGAGAA---------AGAATA---AGG------CGAACT---------------------------------------------------GAGCCAGCA---------GCAGATGGGGTGGGAGCAGTATCTCGA---GACCTGGAAAACCGTGGAGCAATCACAAGTAGCAACACAGCAGCTACTAATGCTGATTGTGCCTGGCTAGAAGCA------------------------------CAAGAGGAG---------GAG------GAGGTGGGTTTTCCAGTCAGACCTCAGGTACCTTTAAGGCCAATGACTTTTAAGGGAGCATTTGATCTCAGCTTCTTTTTAAGAGAAAAGGGGGGACTGGAAGGGTTAATTTACTCTAAGAAAAGGCAAGAGATCCTTGACTTGTGGGTCTATCACACACAAGGCTACTTC---CCTGATTGGCAAAACTACACGCCGGGACCAGGG---GTCAGATTCCCACTG---ACTTTTGGGTGGTGCTCCAAGCTAGTACCAGTTGACCCAAGGGAAGTAGAAGAG------GCCAACGAAGGAGAAGAC---AACTGCTTGCTACACCCTGTCTGCCAGCATGGAATGGATGAT------GAACACGGA------GAAGTATTAAAGTGGAAGTTTGACAGTCAACTAGCAAGCAGACACATGGCCCGCGAGCTACATCCGGAGTTTTAC---------------------------------------AAAGACTGC---------TGAC-------------AC-----AG--------------AAG-------------------------------GG---ACTGTCTGCT-GACACAG-----AA---------------------------------------GGGACTTTCC-----------GC----------------------------GGGACTTTCCACTGG----------GGCGTTCCGGGAGGT------------GTGGTC-TGG--GCGGG-ACT------------GGGAGTGGT-CAACCCTCAG-ATGCTGCATATAAGCAGC-TGCTTTT-CGC-C-TGTACTGG-GTCTCTC--TAGTTAG----ACCAGA-TCTGAGCCTGGG-AGCTCTCTGGC-------TAGCTA-GGGAACCCACTGCTT--AAGCCTCAATAAA-GCTTGCCTTGAGTGCTCTGAGCAGTGTGTGCCCGTCTATTGTGTGACTCTGGTAACTAGAGATCCCTCAGACC------------------------------------------------------------------------------------------------------------------------------------------------------------------------------------------------------------------------------------------------------------------
>09_cpx_CI_00_00IC_10092_AJ866553
-TGGAAGGGCTAATTTACTCCAAGAGAAGACAAGAAATCCTTGATCTGTGGGTCTATCACACACAAGGCTTCTTCCCAGATTGGCAAAACTAC---ACACCAGGACCAGGGGTCAGACTTCCATTGACCTTTGGATGGTGCTTCAAGTTAGTGCCAATAGATCCAAAGGAAGTAGAAGAG---GCCACTGAAGGAGAGAACAACTGCTTGCTGCACCCTATATGCCAACATGGAATAGAGGACTCAGATGGAGAAGTACTGGTGTGGAGATTTGACAGCAGCCTGGCACGGAGGCACTTAGCCAAAGAGAAACATCCGGAG---TTCTACAAAGACTGC--------------------------------------------------------------------------------------------------------------CCGCTGGGGACTTTCCA--GA-------------AGGCGTAACGGTG-G-GCGGGACTGGGAGTGGC-TAACCCTCAGATGCTGCATATAAGCAGCCGCTTTTCGCT-TGTACTG-GGTCTCTCTTGGTAGACCAGATC-GAGCCTGGGAGCTCTCTGGCTAG----CGAGGGAACCCACTGCT-T-GAAGCCTCAAT-AAAGCTTG-CCTTGAGTGC-TGA-AAGTAGTGTGTGCCCGTCTG-T--TGT-GTGACTCTGGTAACTAGAGATCCCTCAG-AC---CACTCTAGACGAAGT-A---AAAATCTCTAGCAGTGGCG-CCCGAACA-GGG-A-C-------TTT-AAAG-TG-AAAGTAATAGGGACTCGAAAGCGGAAGT---TCCAG------AGAAG-T--TCTCTCGACGC-A--GGACTCGGCTTGCT------G-A-GGT--GC-AC-GCAGCAAGAGGC--GAG-A--G-CG----GC-GACT------GGTGAGTA----CGCC--A-T----AT--------T-----TTTTGACTAGC--GGA-GGCTAGA-----------------------------AGGAGAG-AGATGGGTGCGAGAGCGTCAGTATTACGCGGGGGAAAATTAGATGCATGGGAGAAAATTAGCTTAAGGCCAGGGGGAAAGAAAAAATATAGAATGAAACATTTAGTATGGGCAAGCAGGGAGCTGGAAAGATTCGCAGTTAACCCTGGTCTTTTAGAAACAGCAGAAGGGTGTCAGCAAATATTGGGACAGTTACAACCAGCTCTCAAGACAGGATCAGAAGAACTTAAGTCATTATATAATCTAGTAGCAACCCTCTATTGTGTACAACAAAGGATAGATGTAAAAGACACCAAGGAAGCT---TTAGATAAA---ATAGAGGAAATA------CAA------------AAT------------------------------------------------------------AAAAAG------------------------------------ACACAGCAGGCAGCAGCA------------GCTGACACAGGA------------------------------------------AGCAACAGCAAT------------------------------------------------------------------GTCAGCCAAAATTACCCAATA------------GTGCAGAATGCACAAGGGCAAATGGTACATCAGTCCATGTCACCTAGGACT---TTGAATGCATGGGTAAAAGTAATAGAA---GAAAAGGCTTTCAGCCCAGAAGTAATACCCATGTTCACAGCATTATCAGAGGGGGCCACCCCACAAGATCTAAATATGATGCTAAACATAGTTGGAGGACATCAGGCAGCTATGCAAATGCTAAAAGAT---GCCATCAATGAGGAAGCTGCAGAA------TGGGATAGGGTACATCCAGTACATGCAGGGCCTAATCCACCAGGCCAAATGAGAGAACCAAGGGGAAGTGACATAGCAGGAACTACTAGTACCCTTCAAGAACAAATAGGGTGGATGACA---------------------AGCAACCCACCCATC---CCAGTGGGAGAAATCTATAAAAGATGGATAGTCCTGGGATTAAATAAAATAGTAAGAATGTATAGCCCTGTTAGCATTTTGGACATAAAACAAGGGCCAAAAGAACCCTTCAGGGACTATGTAGATAGGTTCTTTAAAACTCTTAGAGCTGAGCAAGCTACACAGGATGTGAAAAATTGGATGACAGAAACTTTGCTGGTC---CAAAATGCAAATCCAGACTGTAAGACCATCTTAAGAGGATTAGGACCAGGGGCTACATTAGAAGAGATGATGACAGCATGTCAGGGAGTGGGAGGA---CCTGGCCATAAAGCAAGAATTTTAGCTGAAGCAATG------------AGTCAGGTACAA------------------------AATACAAACATACTAATG---CAGAGA---GGC------AAT------TTTAAGGGC---------CAGAAA---AGA---ATTAAGTGTTTCAACTGTGGCAAAGAGGGACACCTAGCCAGAAATTGCAGAGCCCCTAGAAAAAAGGGCTGTTGGAAATGTGGAAGGGAAGGACACCAAATGAAAGACTGCACT------------GAG---AGA------------CAGGCTAATTT-TTTAGGGAAAATTTG---GCC---TTTCAACAACAA------AGG---GAGGCCAGGGAACTTTCCTCAGAG------------------------------------------------------CAGAAC------AGAACCATCAGC------------------------------------------------CCCACCAGC---AGAGAGCTGCTGGTC---GAA------------------GGAGGAGAT---AACCTCCCC------------------------------------TCCGAAGCAGGAGCA------------------------GAAGGACAG------------------------------GGA---ACAACC------------------------------------CCCTCCTTT---AGTTTCCCTCAAATCACTCTTTGGCAACGACCAATGGTCACAGTAAAAATAGGGGGACAGATAAAGGAAGCTCTGTTAGACACAGGAGCAGATGATACAGTATTAGAAGAAATAAATTTGCCAGGGAAATGGAAACCAAAAATG---ATAGGGGGAATTGGAGGTTTTATCAAAGTAAGACAGTATGATCAGATACTTATAGAAATTTGTGGACAAAAGGCTATAGGTACAGTATTAGTAGGACCTACACCTGTCAACATAATTGGACGGAACATGTTGACTCAAATTGGCTGTACTTTAAATTTTCCAATTAGTCCTATTGAAACTGTACCAGTAAAATTAAAGCCAGGAATGGATGGTCCAAAAGTTAAACAATGGCCATTGACAGAAGAAAAAATAAAAGCATTAACAGAAATTTGTGCAGAAATGGAAAAGGAAGGAAAAATTTCAAGAATTGGGCCTGAAAATCCATATAATACTCCAGTGTTTGCTATAAAGAAAAAGGACAGCACTAAATGGAGGAAATTAGTAGATTTCAGAGAGCTCAATAAAAGAACTCAGGATTTCTGGGAAGTTCAATTA---GGAATACCACATCCAGCAGGTTTAAAAAAGAAAAAATCAGTAACAGTA---TTGGATGTGGGAGATGCATATTTCTCAGTCCCTTTAGATAAAGACTTCAGAAAGTATACTGCATTCACTATACCTAGTGTTAATAATGAGATGCCAGGGATTAGATATGTGTACAATGTGCTACCACAGGGA---TGGAAAGGATCACCAGCAATATTCCAGTGTAGCATGACAAAGATCTTAGATCCCTTTAGAACAAAAAATCCAGAAATAGTTATATACCAATACATGGATGATTTGTATGTAGGGTCTGACTTAGAAATAGGGCAACACAGAGCAAAAGTAGAGGAA---CTAAGAGAACATCTATTGAAATGGGGATTTACCACA---CCAGATAAAAAACATCAGAAA---GAACCCCCATTTCTTTGGATGGGGTATGAACTCCATCCTGACAAATGGACAGTGCAGCCTATACAACTGCCAGACAAGGAAAGCTGGACTGTCAATGATATCCAGAAATTAGTAGGAAAACTAAACTGGGCAAGTCAGATTTATGCAGGGATTAAAGTAAAGCAACTGTGTAAACTCATCAGAGGAGTTAAAGCACTAACAGAGGTAGTAACAATGACTGAGGAGGCAGAATTAGAATTGGCAGAGAACAGGGAGATTCTAAAAGAGCCTGTGCATGGGGTATATTATGACCCATCAAAAGACTTAGTAGCAGAGATACAGAAACAAGGGCAA---GACCAATGGACATATCAAATTTATCAAGAGCCATTT---AAAAATCTGAAAACAGGAAAATATGCAAAAAAGAGATCTGCTCACACCAATGATGTAAGACAATTAGTAGATGTAGTGCAAAAGGTGACCACAGAAAGCATAGTAATATGGGGAAAG---ACCCCCAAGTTTAGATTGCCCATACAAAAAGAAACATGGGATGCATGGTGGTCAGAGTATTGGCAGGCTACCTGGATTCCTGAATGGGAGTTTGTCAATACCCCTCCTCTAGTGAAATTATGGTACCAGTTAGAAAAAGACCCCATAATAGGAGCAGAGACTTTCTATGTAGATGGGGCAGCTAATAGGGAGACTAAACTAGGAAAAGCAGGATATGTAACTGACAGAGGAAGGCAAAAGGTTGTATCCCTAAATGAAACCACAAATCAAAAGACTGAGTTACATGCAATATATCTAGCCTTGCAGGATTCAGGACCAGAAGTAAATGTAGTAACAGACTCACAATATGCATTAGGAATCATTCAGGCACAACCAGACCAAAGTGAATCAGAGCTAGTCAATCAAATAATAGAGAAGTTAATAGAAAAAGAAAGAGTCTACCTATCATGGGTACCAGCACACAAAGGAATTGGAGGAAATGAACAAGTAGACAAATTAGTCAGTAATGGA---ATCAGGAAAGTACTATTTTTAGATGGCATAGATAAAGCCCAA---GAA---GAGCATGAAAGATATCACAGCAATTGGAGAGCAATGGCTAGTGATTTTAATCTGCCACCTATAGTA---GCAAAAGAAATAGTGGCCAGCTGTGATAAATGT---CAGCTAAAAGGGGAAGCCATG---CATGGACAAGTAGACTGTAGTCCAGGAATATGGCAATTAGATTGTACACATCTAGAAGGGAAAATTATTCTGGTAGCAGTCCATGTAGCCAGTGGCTATATAGAAGCAGAAGTGATTCCAGCAGAAACAGGACAGGAAACAGCATACTTTATATTAAAGTTAGCAGGAAGATGGCCAGTAAAAGTAATACACACAGACAATGGCCCCAATTTCACCAGTGCTGCGGTAAAGGCAGCATGTTGGTGGGCTGATATCACACAAGAATTTGGAATTCCCTACAATCCCCAAAGCCAAGGAGTAGTGGAATCTATGAATAAAGAATTAAAGAAAATCATAGGGCAGGTCAGGGATCAAGCTGAACACCTTAAGACAGCAGTACAGATGGCAGTATTCATTCACAATTTTAAAAGAAAAGGGGGGATTGGGGGGTACAGTGCAGGGGAAAGAATAATAGACATA------------------ATAGCATCAGAAATACAAACTAAAGAACTACAAAAACAAATTACAAAA---ATTCAAAATTTTCGGGTTTATTACAGGGACAGCAGAGACCCCATTTGGAAAGGACCAGCAAAGCTACTCTGGAAAGGTGAAGGGGCAGTAGTAATTCAGGATAATAGTGATATAAAAGTAGTGCCCAGAAGAAAAGCA---AAGATCATTAGGAATTATGGAAAACAGATGGCAGGTGATGAT---TGTGTGGCAGGTAGACAGGATGAGGAT------------TAA--TACATGGAAAAGTTTAGTAAAATACCATATGCATATTTCAAAGAAAGCT---AAAAATTGGTTTTATAGACATCACTATGACAGCAATCATCCAAAAGTAAGCTCAGAAGTACACATCCCA---CTAGGA------GCT---GCTGAATTA---GTAGTGACAACATATTGGGGTCTGCATACAGGGGAAAGAGAATGGCATTTGGGTCAGGGGGTCTCCATAGAGTGGAGGCTGAGAAGGTACAGAACACAAGTAGACCCTGACCTGGCAGACCAACTAATTCATATACATTACTTTGATTGTTTTTCAGAATCTGCCATAAGGAAAGCCATATTAGGACATAGAGTTAGCCCTAGGTGTGAATATCAAGCAGGA---CATAAT---AAGGTAGGATCTTTACAATATCTGGCACTGCCAGCACTAATAAGA---------------ACAAAA------------AAGACAAAGCCACCTTTGCCTAGTGTCAAGAAACTAGTAGAGGATAGATGGAGCAAGCCCCAGAGGACCAAGGGCCACAGAGAGAACCAAACAACCAATGGACACTAG-AACTTTTGGAAGAGCTTAAAAATGAAGCTGTTAGACATTTTCCTAGGCCC---TGGCTTCTTGGCCTAGGACAACATATCTATGAAACCTATGGGGATACTTGGGAA---GGAGTTGAAGCTATAATAAGAATCTTGCAACAACTACTGTTTATTCAT---TTCAGAATTGGGTGTCGTCATAGCAGAATAGGCATTATTCCA------------------GGGAGGAGAGAAGTCAGG---------GAT---GGAGCCGGT---------AGATCCTAA--CTTAGAGCCTTGGAAACATCCGGGAAGTCAGCCTGCAACTGATTGTACCAAATGTTACTGTAAAAAGTGTTGCTACCATTGTCCAGTCTGCTTTTTGAACAAAGGCTTAGGCATC---TCCTATGGCAGGAAGAAG---------CGGAGA---------CAGCGA---CGAGCA------GCTTCT---GGCGGCAGTAAAAATAATCAAGATCCTGTACCACAGCAGTGA-GTATAAATAA---------------------------------GCTTGGTAATG---CAAACT---------------------------------TTGGTAATAGCAAGCATAGTAGGATTA------------ATAGTAGCA---TTCTTAGCAGC------CATAATTGTGTGGA--GCATA----GTATTTAT---AGAA--TATAGG----------------------------AAAATAAGAAAACAA-------------AAGAGAATA-----------------------------------------------GATAAGTTAATTGATAGGATAAGAGAT---------------------AGAGCAGAAGAC----AGT--GGCA----------------ATGAAAGTGAAGGGGACACAGACG------------AACTGG---CAA---AACTTG------TGG---------------AGATGGGGCCTCCTC------------ATG---ACCTTTGGAACTTTAATG---------------ATTTGT------------------------AGTGCT------ACA------GAC------------AACTAT---------TGGGTCACAGTCTATTATGGGGTACCTGTGTGGAGAGATGCAGAGACCACCCTATTCTGTGCATCAGATGCTAAGGCATACTCTACTGAAAAACATAATGTCTGGGCTACCCATGCCTGTGTACCCACGGACCCCAACCCACAAGAAATACATTTGAGAAATGTAACAGAAAATTTTAACATGTGGAAAAATAACATGGTAGAGCAAATGCATGAAGATATA---ATCAGTCTGTGG---GATGAAAGCCTAAAACCATGTGTAAAGTTAACC---CCTCTTTGCGTCACG---TTAAATTGCACTGATATCAAAGAAAGTGAGCTCAAACACATAACCAATAAGGGC------------------------------------------------------AACGATTCCAACAGCAACAGCACCAGGAAGGAAATGCTAGAACAAATGAAA------AACTGCTCTTACAATGCGACCACAGAACTGAGAGATAAACACAAGAAA---ATGTATTCATTT------------TTTTATAGACTTGATATAGCACAAATTGATAGAAAA---------------------------------------------------------------------------ATTAATAAAAGCTATGGGTAT---TATAGCCTAATAAATTGTAATACTTCAACCCTTACACAGGCTTGTCCAAAGGTAACCTTTGAG---CCCATTCCCATACATTATTGTGCCCCAGCTGGTTTTGCGATTCTAAAGTGTAGGGATAAAAATTTCACTGGAATAGGAACA------TGTAAA---AATGTC---AGT---TCAGTA---------CAATGCACACATGGGATTAAGCCAGTAGTATCA---ACTCAATTACTGCTGAATGGCAGCTTAGCAGAAGGAGAT---------ATAATGATTAGATCTGAGAATATCACAGACAATGCCAAA---GACATA---ATAGTACAATTGAAGGAGCCT---------GTAAATATTACTTGTATCAGACCT------AGCAACAATACAAGGGAAAGTGTACGT------ATAGGACCAGGACAA---ACTTTCTTT---GCA------------ACAGGTGAT---------------------ATA---ATAGGA---GAC---ATAAGGAAAGCACATTGTCTGATTAATGAAACACAATGGAATAAAACCTTAGAAAGGGTA---GCTGAA---AAACTAAGA------AAACACTTTAAC------------------------------AAGACAACAATAGAATTT------------------AAACCATCC------TCAGGAGGGGATTTAGAAATTGCAACACATAGTTTTAATTGTGCAGGAGAA---TTTTTCTATTGCAATACATCAGACCTGTTTAATAGCATTTGGAATAGCACTAGGGAA------------------------------------AATACAAATAACACAAATGCAAATTACACAGATTACATT---------------------ATCCCATGCAGAATAAAGCAAATTGTGAGAATG---TGGCAGAGAGTAGGACAAGCAATGTATGCTCCTCCCATCCCAGGAGTAATAAGCTGTACATCCAAT---ATTACAGGACTAATA---ATAACAAGAGATGGTGGG---------------------AGTAATAACACTGGGAGTGAAACCTTCAGACCTACA------------GGAGGAAATATGAAAAATAATTGGAGAAGTGAATTATATAAGTATAAAGTAGTAGAAATTGAACCACTAGGAGTAGCACCCACCAGGGCAAGGAGAAGAGTGGTG------------------CAGAGAGAAAAAAGAGCAGTT---GGA---------------ATGGGAGCTTTGTTCCTT---GGG---TTCCTAGGAGCAGCAGGAAGCACTATGGGCGCAGCGTCAATAACGCTGACGGTACAGGCC---AGACAATTACTG---TCTGGTATA---GTGCAG---CAGCAGAGCAATCTGCTGAAGGCT---ATAGAGGCTCAACAGCATATGTTGAGACTCACAGTCTGGGGCATAAAACAGCTCCAGGCGAGAGTCCTGGCTGTGGAAAGGTACCTAAAGGATCAACAGATCCTAGGAATTTGGGGCTGCTCTGGAAAACTCATCTGCACCACTAATGTGCCCTGGAACTCTAGTTGG------------------------------------------------AGT------------AATAAGTCTCAA---AGTGAA---ATATGGGACAATATGACCTGGCTGGAATGGGATAGAGAAATTAATAATTACACACAGGTAATATATAGACTACTAGAAGAATCGCAGAACCAGCAGGAAAAGAATGAACAAGACCTATTGGCATTGGACAGTTGGGCAAGTCTGTGGAATTGGTTTAGCATATCAAGCTGGCTATGGTATATAAAAATATTCATAATGATAGTAGGAGGCTTGATAGGTTTAAGAATAATTTTTGCTGTGCTTTCTTTAGTAAATAGAGTCAGGCAGGGATACTCACCTTTGTCATTCCAGACCCTTATCCCAAAC------CCGAGGGGA---CCCGACAGGCCCGAAGAAACAGAAGAAGGAGGTGGAGAGCAAGACAAAACCAGATCCGTTCGATTAGTGAGCGGGTTATTTGCACTTGCCTGGGACGACCTGAGGAACCTGTGCCTCTTCAGCTACCACCTCTTGAGAAACTTCATCTTGATTGCAGCG------------AGGACTGTGGAG---ACTCTGGGACGC---------------------AGGGTGTGGCAGAGCCTCAAATATCTG------------------------------------------------------TGGGGTCTTGTGCAA---------TACTGG---------GGTCAG---GAACTAAGGAATAGTGCTATTAGC---TTGTTT---GATACCACAGCA---GTAGCAGTAGCTGAGGGAACAGAT---AGGATTATAGAAGCTTTGCAAAGGGTTGGTAGAGCTTTCCTTCACGTACCTAGAAGAATCAGACAGGGCTTA---GAAAGG---------GCTTTGCTA---TAA-----------------------------CATGGGT---------GGCAAGTGGTCAAAA---------------TGTAAAGTACCA---GGATGGCCTGAGATT------------AGGGAA---------AGACTA---AGA------CGAGCCTCCCCAACAGAA---------------------------------------------GCA---------GCAGAAGGGGTGGGAGCAGCTTCTCAA---GACCTAGCTAGACATGGGGCAATTACAAGCAGCAACACTGCCTCTAATAATCCTGATTGTGCCTGGCTGGAAGCA------------------------------CATGAAGAT---------GAG------GAAGTAGGGTTTCCAGTCAAACCCCAGGTACCTTTAAGACCAATGACTTATAAGGGAGCGTTCGATCTCAGCTTCTTTTTAAAAGAAAAGGGGGGACTGGAAGGGTTAATTTACTCCAAGAGAAGACAAGAAATCCTTGATCTGTGGGTCTATCACACACAAGGCTTCTTC---CCAGATTGGCAAAACTACACACCAGGACCAGGG---GTCAGACTTCCATTG---ACCTTTGGATGGTGCTTCAAGTTAGTGCCAATAGATCCAAAGGAAGTAGAAGAG------GCCACTGAAGGAGAGAAC---AACTGCTTGCTGCACCCTATATGCCAACATGGAATAGAGGAC------TCAGATGGA------GAAGTACTGGTGTGGAGATTTGACAGCAGCCTGGCACGGAGGCACTTAGCCAAAGAGAAACATCCGGAGTTCTAC---------------------------------------AAAGACTGC---------TGAC-------------AC-----AG--------------AAG-TTCTAGCAA------------------------------------------------------------------------------------------GGGACTTTCC-----------GCTG--------------------------GGGACTTTCC-----------------------AGAAGGC------------GTAACGGTGG--GCGGG-ACT------------GGGAGTGGC-TAACCCTCAG-ATGCTGCATATAAGCAGC-CGCTTTT-CGC-T-TGTACTGG-GTCTCTC--TTGGTAG----ACCAGA-TC-GAGCCTGGG-AGCTCTCTGGC-------TAGCGA-GGGAACCCACTGCTT-GAAGCCTCAATAAA-GCTTGCCTTGAGTGCTGAAAGTAGTGTGTGCCCGTCTGTTGTGTGACTCTGGTAACTAGAGATCCCTCAGACCACTCTAGACGAAGTAAAAATCTCTAGCA--------------------------------------------------------------------------------------------------------------------------------------------------------------------------------------------------------------------------------------
>12_BF_AR_99_ARMA159_AF385936
-TGGAAGGGTTAATTTATTCCAAGAAAAGACAAGAGATCCTTGATCTGTGGATCTACCACACACAAGGTTACTTCCCTGATTGGCAGAACTAC---ACACCAGGGCCAGGGGTCAGATTGCCACTGACCTTTGGGTGGTGCTTCAAGCTAGTACCAGTTGACCCAGTGGAGGTAGAAAAG---GCCAATGAAGGAGAGAACAACTGCTTGCTACACCCCATGAGCCAACATGGAATGGAAGATGAAGACAGAGAAGTACTGATATGGAAGTTTGACAGCCGCCTGGCGCTAAGACACTTAGCCAGAGAGAAACATCCAGAG---TGGTATAAAGACTGAGACTGCTGA-------------------------------------CAC------------------------AGAGA-CTGCTGACACAGAAGAATCTAAAGGGACTTTCCGCTGGGGACTTTCCA-GAG-------------GGCGGGCCAGAGG-G-CGTGACTGGGGAGTGGC-TCACCCTCAGATGCTGCATATAAGCAGCCGCTTTTCGCC-TGTACTG-GGTCTCTCTAGTTGGACCAGATTAGAGCCTGGGAGCTCTCTGGCTAG----CTAGGGAACCCACTGCT-T-A-AGCCTCAAT-AAAGCTTG-CCTTGAGTGC-TTC-AAGTAGTGTGTGCCCATTTG-T--TGT-GTGACTCTGGTAACTAGAGATCCCTCAG-AC---CATTCTAGTCAGTGTGG---AAAATCTCTAGCAGTGGCG-CCCGAACA-GGG-A-C-------TTG-AAAG-CGAAAGTAGA------------------------ACCAG------AGGAG-A--TCTCTCGACGC-A--GGACTCGGCTTGCT------G-A-AGC--GC-GC-ACGGCAAGAGGC--GAGAG--G-CG----GC-GACT------GGTGAGTA----CGCC--A-A----AA--------A-----TTTTGACTAGC--GGA-GGCTAGA-----------------------------AGGAGAG-AGATGGGTGCGAGAGCGTCAGTATTAAGCGGGGGAGAATTAGATAGATGGGAAAAAATTCGGTTGAGGCCAGGGGGAAAGAAAAAATATAGATTAAAACATATAGTATGGGCAAGCAGGGAGCTAGAACGATTCGCAGTTAATCCTGGCCTATTAGAAACATCAGAAGGCTGTCGAAAAATTATAGGACAGCTACAACCATCCCTTCAGACAGGATCAGAAGAGCTTAGATCATTATTTAATACAGTAGCAGTCCTCTATTGTGTACATCAAAAGATAGAGGTAAAGGACACCAAGGAAGCT---TTAGAGAAG---CTAGAGGAAGAA------CAA------------AAC---------------------AAA------------------------AGTCAG------CAAAAA------------------------------------ACACAGCAAGCGGCA---------------GCTGACAAAGGG------------------------------------------------------------------------------------------------------------------------GTCAGTCAGAATTACCCTATA------------GTACAGAATCTTCAGGGACAAATGGTACACCAGCCTTTATCACCTAGAACT---TTAAATGCCTGGGTAAAGGTGGTAGAA---GAGAAGGCTTTTAGCCCAGAAGTAATACCCATGTTTTCAGCATTATCAGAAGGGGCCACTCCACAAGATTTAAACACCATGTTAAATACAGTAGGAGGACATCAAGCAGCTATGCAAATGTTAAAAGAC---ACCATCAATGAGGAAGCTGCAGAC------TGGGACAGATTACATCCAGTGCATGCAGGACCTATCCCACCAGGCCAGATGAGGGAACCTAGGGGAAGTGATATAGCTGGAACTACTAGTACCCTTCAGGAACAAATACAATGGATGACA---------------------AGCAACCCACCTGTC---CCAGTGGGAGAAATCTATAAAAGATGGATCATCCTAGGATTAAATAAAATAGTAAGAATGTATAGCCCTACCAGCATTTTGGACATAAGACAAGGGCCAAAAGAACCCTTTAGAGACTATGTAGACAGGTTCTTTAAAACCCTAAGAGCTGAGCAAGCTACACAGGAAGTAAAGAATTGGATGACAGACACCTTGTTGGTC---CAAAATGCGAACCCAGATTGTAAAACCATTTTAAAAGCATTGGGATCAGGGGCTACACTAGAAGAAATGATGACAGCATGTCAGGGAGTGGGAGGA---CCTGGCCATAAGGCAAGAGTTTTGGCTGAAGCAATG------------AGCCAAGCAACA------------------------AGTACAGCTGTACTGATG---CAGAAA---AGT------AGC------TTTAATGGC---------CAAAGA---AGAATTGTTAAATGTTTCAATTGTGGCAAAACAGGACACATAGCCAAAAATTGCAAGGCTCCTAGAAAAAAGGGCTGTTGGAAATGTGGAAAAGAAGGACACCAAATGAAAGACTGCCCT------------GAA---AGA------------CAGGCTAATTT-TTTAGGGAAAATTTG---GCC---TTCCAACAA---------GGG---GAGGCCCGGAAATTTCCTTCAGAA------------------------------------------------------CAGGCC------AGAGCCAACAGC------------------------------------------------CCCGCCAGC---AGAGAGCTTTGGGTT---CGG------------------AGAGGAGAT---AACCTCCTC------------------------------------TCCGAAGCGGGAGCA------------------------GAAAGACGA------------------------------GGG---ACAGTA------------------------------------CCCTCCCTT---AGCTTCCCTCAAATCACTCTTTGGCAACGACCCCTAGTCATAATAAAAGTAGGGGGACAGCTAAAGGAAGCTCTATTAGATACAGGAGCAGATGATACAGTATTAGAAGACATAAATTTGCCAGGAAAATGGAAACCAAAAATG---ATAGGGGGAATTGGAGGTTTTATCAAAGTAAAACAGTATGATAACGTACTCATAGAAATTTGTGGACACAAGGCTATAGGTACAGTGTTAATAGGACCTACACCGGTCAACATAATTGGAAGAAATCTGTTGACTCAGCTTGGTTGCACTTTAAATTTTCCCATTAGTCCTATTGAAACTGTACCAGTAAAATTAAAGCCAGGAATGGATGGCCCAAAAGTTAAACAATGGCCATTGACAGAAGAAAAAATAAAAGCATTAACAGAAATATGTACAGAAATGGAAAAAGAAGGAAAAATTTCAAAAATTGGGCCTGAAAATCCATACAATACTCCAGTATTTGCCATAAAGAAAAAAGACAGTACTAAATGGAGGAAATTAGTAGATTTCAGAGAACTTAATAAAAGAACTCAAGATTTTTGGGAGGTGCAATTA---GGAATACCGCATCCTGCAGGGTTAAAAAAGAAAAAATCAGTAACAGTA---CTAGATGTGGGGGATGCATACTTTTCAGTCCCCTTAGATGAGGCTTTCAGGAAGTACACTGCATTCACCATACCTTGTGTCAACAATGAGACACCAGGAACTAGGTACCAGTACAATGTGCTTCCACAGGGG---TGGAAAGGATCACCAGCAATATTCCAAAGCAGCATGACAAAGATCCTAGAGCCTTTTAGAAAACAAAATCCGGACATAGTTATCTATCAATACATGGATGATTTGTATGTAGGATCTGATTTAGAAATAGGGCAGCATAGAACGAAAATAGAGGAA---CTAAGACAACATCTGTTAAGGTGGGGATTTACCACA---CCAGACAAAAAACATCAGAAA---GAACCTCCATTCCTTTGGATGGGTTATGAACTCCATCCTGATAAATGGACGGTACAGCCTATAGTGCTGCCAGAAAAAGACAGCTGGACTGTCAACGACATACAGAAGTTAGTGGGAAAATTAAATTGGGCAAGTCAGATTTACCCAGGGATTAAAGTGAAGCAATTATGTAGACTCCTTAGGGGAACCAAGGCACTAACAGAAGTAATACCACTAACAAAAGAAGCAGAGCTAGAACTGGCAGAAAACAGGGAAATTCTAAAAGAACCAGTACATGGAGTGTATTATGACCCATCAAAAGACTTAATAGCAGAAGTACAGAAGCAGGGGCAA---GGTCAATGGACATATCAAATCTTTCAAGAGCCATTT---AAAAATCTGAAAACAGGAAAATATGCAAGAATGAGGGGGGCCCACACTAATGATGTAAAACAATTAACAGAAGCAGTGCAAAAAATAGCCACAGAGAGCATAGTAATATGGGGAAAG---ACTCCTAAGTTTAAACTACCCATACTAAAAGAGACATGGGATACATGGTGGACAGAGTATTGGCAAGCCACCTGGATTCCTGAATGGGAATTTGTCAATACCCCCCCTCTAGTAAAACTATGGTATCAGTTAGAAACAGAGCCCATAGCAGAAGCAGAAACCTTCTATGTAGATGGGGCATCTAATAAAGAGACCAAAAAAGGAAAAGCAGGATATGTTACTGACAAAGGAAGACAAAAAGTTGTCTCCCTAACTGAAACCACAAATCAGAAGGCTGAGTTACATGCAATTTACTTAGCTTTACAGGATTCAGGATCAGAAGTAAACATAGTAACAGACTCACAGTATGCATTAGGAATTATTCAAGCACAACCAGATAAGAGTGAGTCAGAGTTAGTCAGTCAAATAATAGAGCAATTAATAAAAAAGGAAAAGGTCTACCTGTCATGGGTACCAGCACACAAGGGGATTGGAGGAAATGAACAAGTAGATAAATTAGTCAGTGCTGGG---GTCAGAAAAATACTGTTTTTAGATGGGATAGATAAGGCACAG---GAG---GAACATGAAAAATATCACAACAATTGGAGAGCAATGGCTAGTGATTTTAATCTGCCACCTGTAGTA---GCAAAAGAAATAGTAGCTAGCTGTGATAAGTGT---CAGCTAAAAGGGGAAGCCATG---CATGGACAAGTAGATTGTAGTCCAGGGATATGGCAATTAGACTGTACACATTTAGAAGGAAAAACTATCCTGGTAGCAGTCCATGTAGCCAGTGGGTACCTAGAAGCAGAAGTTATCCCAGCAGAAACAGGACAAGAAACAGCCTACTTCATACTAAAGTTAGCAGGAAGATGGCCAGTAAAAACAATACATACAGACAATGGCCCCAATTTCATCAGTGCCATGGTTAAGGCAGCCTGTTGGTGGGCAGGTATCCAACAGGAATTTGGAATTCCCTACAACCCCCAAAGTCAGGGAGTAGTAGAATCTATGAATAAAGAGCTAAAAAAGATCATAAGCCAGGTAAGAGATCAAGCTGAACATCTTAAGACAGCAGTGCAAATGGCAGTATTCATCCACAATTTTAAAAGAAAAGGGGGGATTGGGGGATACAGTGCAGGGGAAAGAATAATAGACATA------------------ATATCAACAGACATACAAACTAGAGAATTACAAAAACAAATTATAAAA---ATTCAAAATTTCCGGGTTTATTACAGGGACAGCAGAGACCCAGTTTGGAAAGGACCAGCAAAGCTACTCTGGAAAGGTGAAGGGGCAGTAGTCATACAAGACGATAGTGAAATAAAGGTAGTACCCAGAAGAAAAGCA---AAGATCATTAGGGACTATGGAAAACAGATGGCAGGTGATGAT---TGTGTGGCAGGTAGACAGGATGAGGAT------------TAA--CACATGGAAAAGTTTAGTAAAGTACCATATGCATGTTTCAAAGAAAGCC---AAAAGATGGTTTTATAGACATCACTTTGAAAGCAGGCATCCAAGAGTAAGTTCAGAAGTACACATCCCA---CTAGAG------AAA---GCTGAATTA---GTAATAACAACATACTGGGGGCTGCAGCCAGGAGAAAGAGATTGGCATCTGGGTCAGGGAGTCTCCATAGAATGGAGGCAGGGGAGGTATAGGACACAAATAGACCCTGGCCTGGCAGACCGACTGATCCATATATATTATTTTGATTGTTTTTCAGAATCTGCCATAAGAAAAGCCATATTAGGACATAAAATTAGCCCTAGGTGTAACTATCAAGCAGGA---CATAAC---AAGGTAGGATCTCTACAATATTTGGCACTAACAGCTTTAATAGCT---------------CCAAAG------------AAAACAAAGCCGCCTTTGCCTAGTGTCAAGAAGCTAGTGGAAGACAGATGGAACAACCCCCAGAAGACCAGGGGCCACAGAGGGAGCCATACAATGAATGGACACTAG-AGCTTTTAGAGGAGCTTAAGAATGAAGCTGTTAGACATTTCCCTAGGCCA---TGGCTCCATGGCTTAGGACAGCATATCTATAACACCTATGGGGATACTTGGGAG---GGAGTTGAGGCTATAATAAGGATATTGCAACAACTACTGTTTATCCAT---TTCAGAATTGGGTGCCAGCATAGCAGAATAGGCATTATGCGA------------------CAGAGAAGA---GTACGA---------AAT---GGAGCTAGT---------AGATCCTAA--CTTAGAGCCCTGGAACCACCCAGGAAGCAAGCCTTCAACTCCTTGTACCAAATGTTATTGTAAACGGTGTTGCTTTCATTGTTACTGGTGCTTCGTAACAAAAGGCTTAGGCATC---TCCTATGGCAGGAAGAAG---------CGGAGA---------CAGCGA---CGAAGA------GCTCCT---CAAGGCAGCCAGACTAATCAAGCTTCTCTATCAAAGCAGTAA-GTAGTGC---------------------------------------ATGTAATG---CAATCT---------------------------------TTAGTAACATTAGCAATAGTAGCATTA------------GTAGTAGCA---GCAATATTAGC------AATAGTTGCGTGGT--CCATA----GTATTAAT---AGAA--TATAGG----------------------------AAAATATTAAGACAA-------------AGGAAAATA-----------------------------------------------GACAGGTTAATTGATAGAATAAGAGAA---------------------AGAGCAGAAGAC----AGT--GGCA----------------ATGAGAGTGAGGGGGATGCAGAGG------------AATTGG---CAG---CATTTG------GGG---------------AACTGGGGCTTC---------------TTA---TTCCTGGGAATATTGATA---------------ATCTGT------------------------AATGCT------ACA------GAA------------AATTTG---------TGGGTCACAGTCTATTATGGGGTACCTGTGTGGAAAGAAGCAACCACTACTCTATTCTGTGCATCAGATGCTAAATCATATGAAAGGGAGGTACATAATGTCTGGGCTACCCATGCCTGTGTACCCACAGATCCAAATCCACAAGAAGTAGTTCTGGAAAATGTAACAGAAAATTTTGATATGTGGAAAAATAACATGGTAGAACAAATGCATACAGATATA---ATCAGTTTATGG---GATCAAAGCCTAAAGCCATGTGTGAAGTTAACC---CCACTCTGTGTTACT---TTAAATTGTAGTAATGCTAATGCCACTGCCAATAATGCCACTGCCAAT------------------------------------------------------------------GGCACTCAAAACAACACCCTGGAGGAAGAGCCAGGGGCAATACAA------AACTGTTCTTTCAATATGACCACAGAAATAAGAGATAAACAGCTGAAA---GTACATGCACTT------------TTTTATAGACTTGATATAGTGCCAATCGGTAAT---------------------------------------------------------------------------------------GGCAGTGAAACA---TACAGGCTAATAAATTGTAATACCTCAACCATTACATAGGCTTGTCCAAAGGTATCTTGGGAT---CCAATTCCCATACATTATTGTACTCCAGCTGGTTATGCGCTTCTAAAGTGTAATGATAAAAAGTTCAATGGGACGGGGCCA------TGCCAG---AATGTC---AGC---ACAGTA---------CAATGTACACATGGGATTAAACCAGTGGTATCA---ACTCAATTGTTGTTAAATGGCAGCCTAGCAGAAGAAGAT---------ATAATAATTAGATCTCAAAACATCTCAGATAATACAAAA---ACCATA---ATAGTTCATCTTAATGAATCT---------GTACAGATTAACTGTACAAGACCC------AACAATAATACAAGAAAAAGTATACAG------TTAGGACCAGGACGG---GCATTTTAT---GCA------------ACAGGAGAC---------------------ATA---ATAGGG---GAC---ATTAGAAAGGCACATTGTAATGTTAGTGGAGCACAATGGAGTAAAACGGTAGAACAGGTA---AAGGCA---AAGTTAAGA------TCTCAATTC---------------------------------AATAAAACAATAAAATTT------------------AACTCATCC------TCAGGAGGGGACCCAGAAATTACAATGCATAGTTTCAATTGTAGAGGAGAA---TTTTTCTACTGCAATACATCAGGACTGTTTAATGATACA------------------------------------------------------------------------ATATCCAATGATACTATTATT---------------------CTCCCATGTAAAATAAAACAAATTGTAAACCTG---TGGCAGGAAGTGGGACGAGCAATGTATGCCGCTCCCATTGAAGGAAACATTACCTGTAACTCAAAT---ATTACAGGTCTACTA---TTGACAAGAGATGGTGGT------------------CTTAATGAGACTAATCAGACTGAAACCTTCAGACCTGGG------------GGAGGAAATATGAAAGACAATTGGAGAAGTGAATTATATAAATATAAAGTGGTAGAAATTGAACCACTAGGAGTAGCACCCACCAGGGCAAAAAGACAAGTGGTG------------------ACGAGAGAAAAAAGAGCAGTG---GGA---------------ATAGGAGCTTTGTTCCTT---GGG---TTCTTGGGAGCAGCAGGAAGCACTATGGGCGCGGCGTCAGTGACGCTGACGGTACAGGCC---AGACAATTATTG---TCTGGAATA---GTGCAA---CAGCAAAACAACTTGCTGCAGGCT---ATTGAAGCGCAACAGCATCTGTTGCAGCTCACAGTCTGGGGCATTAAACAGCTCCAGGCAAGAGTCCTGGCTGTGGAAAGATACCTAAAGGATCAACAGCTCCTAGGGCTTTGGGGCTGCTCTGGAAAACTCATCTGCGCCACTAATGTGCCCTGGAACTCTAGTTGG------------------------------------------------AGT------------AATAAATCTCAG---GAGGAA---ATTTGGAATAACATGACCTGGATGCAGTGGGAAAAAGAGATTAGCAATTACTCACATGCAATATACAGGTTAATTGAAGATTCGCAGAACCAGCAGGAAAAGAATGAACAAGAATTATTGGCATTGGACAAATGGGCAAGTCTGTGGAATTGGTTTGACATATCAAAATGGCTGTGGTATATAAGAATATTCATAATGATAGTAGGAGGCTTGATAGGCTTAAGAATAGTTTTTGCTGTGCTTTCTATAGTAAATAGAGTTAGGAAGGGATACTCACCTTTGTCATTACAGACCCATATCCCAAGC------CCGAGGGAA---CCCGACAGGCCCGAAGGAATCGAAGAAGGAGGTGGAGAGCAAGGCAAAGTCAGATCCGTGCGATTAGTGAACGGATTATTGACACTTATCTGGGACGACCTGAGGAGCCTGTGCCTTTTCAGCTACCACCGCTTGAGAGACTTACTCTTGGTTGTAACG------------AGGATTGTGGAA---CTTCTGGGACGC---------------------AGGGGGTGGGAAGCCCTCAAATATTGG------------------------------------------------------TGGAATCTCCTACAG---------TATTGG---------AGTCGG---GAACTAAAGAATAGTGCTATTAGC---TTGCTT---AATACCACAGCA---ATAGTAGTAGCTGGGGGGACAGAT---AGAATTTTAGAAGCTTTGCAAAGAATTGGTAGAGCTGTTCTCAACGCACCTAGAAGAGTAAGACAGGGATTG---GAAAGG---------GCTTTGCTA---TAA-----------------------------AATGGGT---------GGCAAGTGGTCAAAA---------------AGCAGTATAGTT---GGATGGCCTGAGATA------------AGGGAA---------AGATTG---AGA------CGAGCC---------------------------------------------------CCTCCAGCA---------GCAGAAGGGGTGGGAGCAGTGTCTCAA---GACTTAGAAAACCGGGGGGCAATTACAAGCAGCAATACTAGAGCCAATAATCCTGCCTTGGCCTGGCTGGAAGCG------------------------------CAAGAGGAA---------GAG------GAAGTAGGCTTTCCAGTCAGGCCTCAGGTACCTTTAAGACCAATGACTTTTAAGGGAGCTTTCGATCTTAGCCACTTTTTAAAAGAAAAGGGGGGACTGGAAGGGTTAATTTATTCCAAGAAAAGACAAGAGATCCTTGATCTGTGGATCTACCACACACAAGGTTACTTC---CCTGATTGGCAGAACTACACACCAGGGCCAGGG---GTCAGATTGCCACTG---ACCTTTGGGTGGTGCTTCAAGCTAGTACCAGTTGACCCAGTGGAGGTAGAAAAG------GCCAATGAAGGAGAGAAC---AACTGCTTGCTACACCCCATGAGCCAACATGGAATGGAAGAT------GAAGACAGA------GAAGTACTGATATGGAAGTTTGACAGCCGCCTGGCGCTAAGACACTTAGCCAGAGAGAAACATCCAGAGTGGTATAAA---------------------------------GACTGAGACTGC---------TGAC-------------AC-----AG--------------AGA-CT----------------------------------------GCT-GACACAGAA--GAA------------------------------TC---TAAAGGGACTTTCC-----------GCTG--------------------------GGGACTTTCC---------------------AGAG--GGC------------GGGCCAGAGG--GCGTG-ACT-----------GGGGAGTGGC-TCACCCTCAG-ATGCTGCATATAAGCAGC-CGCTTTT-CGC-C-TGTACTGG-GTCTCTC--TAGTTGG----ACCAGA-TTAGAGCCTGGG-AGCTCTCTGGC-------TAGCTA-GGGAACCCACTGCTT--AAGCCTCAATAAA-GCTTGCCTTGAGTGCTTCAAGTAGTGTGTGCCCATTTGTTGTGTGACTCTGGTAACTAGAGATCCCTCAGACCATTCTAGTCAGTGTGGAAAATCTCTAGCA-------------------------------------------------------------------------------------------------------------------------------------------------------------------------------------------------------------------------------------
>27_cpx_FR_04_04CD_FR_KZS_AM851091
-TGGATGGGCTAATTTGGTCCAAGAAAAGACAAGAAATCCTTGATTTGTGGGTCTATAACACACAAGGTTACTTCCCTGACTGGCAAAACTAC---ACACCAGGACCAGGGGAGAGATTTCCCCTGACCTTAGGATGGTGCTTCAAGCTAGTACCAGTAGACCCCAAGGAGGTAGAAGAG---GCCAATGAAGGAGAAAACAACAGCCTGCTACATCCTATGAGCCTGCATGGAATGGAGGACGAAGAAAGAGAAGTGTTAATGTGGAAGTTTGACAGTCGCCTAGCACTAAGACATGTAGCCCGAGAGAAACATCCGGAG---TTCTACAAAGACTGCTGA-------------------------------------------CAC------------------------AGAAG-TTGCTGACA------------AAAGGACTTTCCGCCCGGGACTTTCCAAGGG-------------AGGCGCGGCCTGG-G-CGGGGTTGGGGAGTGGC-GAACCCTCAGATGCTGCATAAAAGCAGCCGCTTCTCGCC-TGTACTG-GGTCTCTCTGGTTAGACCAGATCTGAGCCTGGGAGCTCTCTGGCTAG----CTAGGGAACCCACTGCT-T-A-AGCCTCAAT-AAAGCTTG-CCTTGAGTGC-TTC-AAGTAGTGTGTGCCCGTCTG-T--TGT-GTGACTCTGGTAACTAGAGATCCCTCAG-AC---CATTTTAGTCAGTGTGG---AAAATCTCTAGCAGTGGCG-CCCGAACA-GGG-A-C-------TTG-AAAG-CGAAAGT--A------------------------ACCAG------AGAAG-T--TCTCTCGACGC-A--GGACTCGGCTTGCT------G-A-AGT--GC-AC-ACGGCAAGAGGC--GAGGA--G-CG----GC-GGCT------GGTGAGTA----CGCC--A-A----AA--------TTC---TTTTGACTAGC--GGA-GGCTAGA-----------------------------AGGAGAG-AGATGGGTGCGAGAGCGTCAGTATTAAGCGGGGGAAAATTAGATGCATGGGAAAAAATTCGGTTAAGGCCAGGGGGAAGGAAAAAATATAGGATGAAACATCTAGTATGGGCAAGCAGGGAGCTGGAAAGATTCGCAATTAACCCTGGCCTCTTAGAAGCAGCAGATGGCTGTTTAGACATACTGAGACAGCTACAGCCAGCTCTCCAGACAGGATCAGAAGAACTTAAATCATTGTTTAATCTAGTAGCAACCCTCTATTGCGTACATCAAAGAATAGATGTAAAAGACACCAAAGAAGCT---CTAGAGGAA---GTGGAAAAAGTA------CAA------------AAG---------------------AAC------------------------AGGCAG------CAAAAA------------------------------------ACACAGCAGGAA---------------------GAG---GGA------------------------------------------AGCAGCAGCCAA------------------------------------------------------------------GCCAGCCAAAATTATCCTATA------------GTGCATAATGCACAAGGACAAATGGTACACCAGGCCTTATCACCTAGAACT---TTGAATGCCTGGGTAAAAGTAATAGAA---GAAAAAGCCTTTAGTCCAGAAGTAATACCCATGTTTTCAGCACTATCAGAGGGAGCCACCCCACAAGATTTAAACACCATGCTAAACACAGTGGGGGGGCATCAAGCAGCTATGCAAATGCTAAAGGAT---ACTATTAATGAGGAAGCTGCAGAG------TGGGACAGGCTGCATCCACAACAGGCAGGGCCTATTGCACCAGGCCAGATGAGAGAACCAAGGGGAAGTGATATAGCAGGAACTACCAGTACCCTACAGGAACAAATAGCGTGGATGACC---------------------AATAACCCACCCATC---CCAGTGGGGGAAATTTATAAAAGATGGATAATCCTAGGATTAAATAAAATAGTAAGAATGTATAGCCCTGTCAGTATTTTGGACATAAGACAAGGGCCAAAAGAACCCTTTAGAGATTATGTGGATAGGTTCTTTAAAACTTTAAGGGCTGAACAAGCTACACAAGAGGTAAAAAATTGGATGACAAGCACCTTGTTGGTC---CAAAATGCAAATCCAGATTGTAAGACCATCTTAAGAGCATTAGGACCAGGAGCTACACTAGAAGAAATGATGACAGCATGTCAGGGAGTGGGGGGA---CCTAGTCATAAAGCAAGAGTGTTAGCTGAGGCAATG------------AGCCAGGCATCAGGT------------------GCAGTAACAGCCATAATGATG---CAGAAA---GGC------AAT------TTCAAGGGC---------CAGAAA---AGAATTATTAAGTGTTTCAACTGTGGCAAGGAAGGACATCTAGCCAGAAATTGCAGGGCCCCTAGGAAAAAGGGCTGTTGGAAATGTGGAAGAGAGGGACATCAAATGAAAGACTGTACA------------GAG---AGA------------CAGGCTAATTT-TTTAGGGAAAATTTG---GTC---TCCCAACAA---------AGG---GAGGCCAGGGAATTTTCTCCAGAA------------------------------------------------------CAGGCC------AGAGCCAACAGC------------------------------------------------CCCACCAGC---AGAGAGCCTCGGGAT---CAT------------------GGAGGAGAT---GACCTCCTA------------------------------------TCCGAAACAGGAGCT------------------------GAAGGACAA------------------------------GGA---ACC------------------------------------------TCCTTT---AGTTTCCCTCAAATCACTCTTTGGCAACGACCCCTTGTCACAGTAAAGATAGAGGGACAGCTAAGGGAAGCTCTATTAGATACAGGAGCAGATGATACAGTATTAGAAGAAATAAATTTGCAAGGAAAATGGAAGCCAAAAATG---ATAGGGGGAATTGGAGGTTTTATCAAAGTAAGGCAATATGAGGAAGTAACTGTAGACATTTGTGGAAAAAAGGCCATAGGTACAGTGTTAGTAGGACCTACACCTGTCAATATAATTGGAAGGAATTTATTGACTCAGATTGGTTGCACTTTAAATTTTCCAATTAGTCCTATTGAAACTGTACCAGTAAAATTAAAGCCAGGAATGGATGGCCCAAAGGTTAAGCAATGGCCATTGACAGAAGAAAAAATAAAAGCATTAGTAGAAATTTGTACAGAAATGGAAAAGGAAGGAAAAATTTCAAGAATTGGGCCTGAAAATCCATATAACACACCAGTGTTTGCCATAAGGAAAAAAGACAGTACTAAATGGAGAAAATTAGTTGATTTTAGGGAACTCAATAAAAGAACTCAAGACTTCTGGGAAGTTCAATTA---GGAATACCACATCCAGCAGGGTTAAAAAAGAAAAAATCAATAACAGTA---CTAGATGTGGGGGATGCATATTTTTCAGTCCCTCTAGATAAAGACTTCAGGAAGTATACTGCATTTACTATACCTAGTATAAACAATGAGACACCAGGGATTAGATATCAGTACAATGTGCTACCACAGGGA---TGGAAAGGATCACCAGCAATATTCCAGTGTAGCATGACAAAAATCTTAGAACCATTTAGAACACAAAACCCAGAAATAGTTATCTATCAGTACATGGATGACTTGTATGTAGGATCTGACTTAGAGATAGGGCAGCATAGAGCAAAAATAGAGGAG---TTAAGAGCCCATTTGTTGAAGTGGGGATTTACTACG---CCAGACAAAAAACATCAGAAA---GAACCCCCATTTCTTTGGATGGGATATGAGCTCCATCCTGACAAATGGACAGTACAACCTATACAGCTGCCAGAAAAGGAAAGCTGGACTGTCAATGATATACAAAAGTTAGTAGGAAAACTAAATTGGGCAAGTCAGATTTATCCAGGGATCAAAGTAAAGCAACTATGTAGACTCCTTAGGGGGGCCAAGGCACTAACAGACATAGTATCATTGACTGAAGAAGCAGAATTGGAATTGGCAGAAAACAGGGAAATTCTAAGAGAACCAGTACATGGGGTATATTATGATCCATCAAAAGACTTAATAGCAGAAGTACAGAAACAAGGGCAA---GACCAGTGGACATATCAAATATATCAAGAGCCATTC---AAAAACCTGAAAACAGGAAAATATGCAAAGAGGAGGTGTGCCCACACTAATGATATAAAGCAATTAGCAGAAGTGATGCAGAAAATAGCCACAGAAAGCATAGTGATATGGGGAAAG---ACTCCTAGATTTAGACTACCCATACAAAAGGAAACATGGGAAACATGGTGGACAGATTATTGGCAGGCCACCTGGATTCCTGAATGGGAGTTTGTCAATACCCCTCCTCTAGTAAAGTTATGGTATCAGTTAGAACAGGAGCCCATAGTAGGAGCAGAAACCTTCTATGTAGACGGGGCAGCTAATAGGGAAACTAAAATAGGAAAAGCAGGGTATGTCACTGACAAAGGAAGACAGAAGGTGGTTACCCTAACTGAAACAACAAATCAAAAGACTGAATTACAAGCAATTCAGCTAGCTTTACAGGATTCAGGATCAGAAGTAAACATAGTAACAGACTCACAGTATGCATTAGGAATCATTCAAGCACGGCCAGATAAAAGTGAATCAGAGTTAGTCAATCAAATAATAGAGCAATTAATAAAGAAGGAAAAGGTCTACCTGTCATGGGTACCAGCACACAAAGGAATTGGAGGAAATGAACAAGTAGATAAGTTAGTTAGTAGTGGA---ATCAGGAAAGTATTATTTTTAGATGGCATAGATAAAGCCCAA---GAA---GAGCATGAAAGATATCACAGCAATTGGAGAGCAATGGCCAGTGATTTTAATCTGCCACCTATAGTA---GCAAAAGAAATAGTGGCCAGCTGTGATAAATGT---CAGTTAAAAGGGGAAGCCATG---CATGGACAAGTGGATTGTAGTCCAGGGATATGGCAATTAGATTGTACACATTTAGAAGGAAAAATTATCCTGGTGGCGGTCCATGTAGCCAGTGGCTATATAGAAGCAGAAGTTATCCCAGCAGAAACAGGGCAGGAAACAGCATACTTCCTATTAAAATTAGCAGGAAGATGGCCAGTAAAAGTAATACACACAGACAATGGCAGCAATTTCACCAGTGCTGCAATGAAGGCAGCATGTTGGTGGGCAGGTGTTAAACAAGAATTTGGAATTCCCTACAATCCCCAAAGTCAAGGGGTAGTAGAATCTATGAATAAAGAATTAAAGAAAATCATAGGGCAGGTTAGAGATCAAGCTGAACACCTTAAGACAGCAGTACAGATGGCAGTATTCATTCACAATTTTAAAAGAAAAGGGGGGATTGGGGGGTACAGTGCGGGGGAAAGAATAATAGACATA------------------ATAGCATCAGATATACAAACTAGAGAATTACAAAAACAAATTACAAAA---ATCCAAAATTTTCGGGTTTATTACAGAGACAGCAGAGACCCAGTTTGGAAAGGACCAGCTAAACTGCTCTGGAAAGGTGAAGGGGCAGTAGTAATACAAGACAATAGTGAAATAAAGGTAGTACCAAGAAGAAAGGCA---AAGATCCTTAAACATTATGGAAAACAGATGGCAGGGGATGAT---TGTGTGGCAGGTAGACAGGATGAGGAT------------TAA--TGCATGGAAAAGTTTAGTAAAATACCATATGCATAAGTCAAAGAAAGCT---AAAGGATGGCATTATAGACATCACTATGACAGCCATCATCCAAAAATAAGCTCAGAAGTACACATCCCA---CTAGGG------GAT---GCTGAATTA---GTAGTAACAACATATTGGGGTCTGCAAACAGGAGAAAGAGACTGGCACTTGGGTCAGGGGGTCTCCATAGAATGGAGGTTGAAAAGGTACAGAACACAAGTAGACCCTGGCCTGGCAGACCAACTAATTCATATACATTACTTTGATTGTTTTTCAGAATCTGCCATAAGGAAAGCCATATTAGGATATAGAGTTAGTCCTAGGTGTGACTATCCAGCAGGA---CATAAT---CAGGTAGGATCTCTACAATATCTGGCACTAACAGCGCTAATAACC---------------CCAAAA------------AAGATAAAGCCATCTTTGCCTAGTGTTAGGAAGCTAACAGAGGATAGATGGAACAAGCCCCAGAAGACCAGGGGCCACAGAGAGAACCAAACAATGAATGGACAATAG-AGCTTTTGGAGGAGCTTAAAAATGAAGCTGTTAGACATTTTCCTAGGCCC---TGGCTCCATGGCCTAGGACAGTATGTCTATAACACTTATGGGGACACTTGGGAG---GGAGTTGTAGCTATAATAAGAATATTACAACAATTGCTGTTTATTCAT---TTCAGAATTGGGTGCCAGCATAGCAGAATAGGTATTATACCA------------------CAGAGAAGA---GGGAGA---------AAT---GGACCCAGT---------AGACCCTAA--CCTAGAACCCTGGAATCAGCCAGGAAGTCAACCTAAAACTGCTTGTAACCAGTGTTATTGTAAAAGGTGTTGCTATCATTGCCAACATTGCTTTTTAAAGAAAGGCTTAGGCATT---TTCTATGGCAGGAAGAAA---------CGAAGA---------CAGCGA---CGAACA------GCTCCT---TACGGCAATAAGAATCATCAAGATCCTATACAAGAGCAGTAA-GTATAATTAAA------------------------------TAGTACTGTAATG---ATATCT---------------------------------TTAAAAACAATAAGCATAGCAGCATTA------------ATAGTAGCA---TTTCTTATAGT------AGTAGTTGTGTGGA--CCATA----GTATATAT---AGAA--TATAGA----------------------------AAGTTGTTAAGACAA-------------AAAAGAATA-----------------------------------------------GATAGGTTACTTGAGAGAATAAGAGAA---------------------AGAGCAGAAGAC----AGT--GGCA----------------ATGAAAGTGATGGGGATACAGAGG------------AATTGG---CAA---GGCTTG------TGG---------------AGATGGGGCCTC---------------ATG---ATCTTGGGAATGATAATG---------------ATTTGT------------------------AGTGTT------CAA------GGA------------AACTTG---------TGGGTCACAGTATATTATGGGGTATCTGTGTGGAGAGAAGCAGATACCACCCTATTTTGTGCATCAGATGCTAAAGCACATGAGACAGAAGCGCATAATGTCTGGGCTACACATGCCTGTGTACCCACAGACCCCAACCCACAAGAGATACTTTTGGACAATGTAACAGAAAATTTTAACATGTGGAGAAATAACATGGCAGAACAGATGCATGAGGATATA---ATCAGTTTATGG---GATGAAAGTCTAAAGCCATGTGTAAGGTTAACC---CCATTTTGTGTTACT---CTAAACTGTACTGATGTAAATACAACAAGGATTCATGACAGT---------------------------------------------------------------------------------ACCAATACCAGTATCCACACGACAGAGGAACTAAAA------AATTGTTCTTTCAATGTAACTACAGCAATAAAAGATAAGAAGCAGAAA---TTACAAGCACTT------------TTTGAGAGCCTTGATGTAGTACCAATGAATAAA---------------------------------------------------------------------------------------AGTAGTAATACT---TATAGGCTAATAAATTGTAACACCTCAGTCATTAAACAGGCTTGTCCAAAGACATCTTTTGAG---CCAATTCCCATACATTTTTGTGCTCCGGCTGGTTTTGCGATTCTAAAGTGTAATAATAAGAAGTTCAATGGAACAGGGCCA------TGCACA---AATGTC---AGC---TCGGTA---------CAATGCACACATGGAATTAGGCCAGTGGTATCA---ACTCACTTGCTGTTAAATGGCAGTCTAGCAGAAGAAGAG---------ATAATAATTAAATCTGAAAATCTCACAGACAATACCAAA---ACCATA---ATAGTACACCTTAATGAATCT---------GTAAAAATTAATTGTACCAGACCC------TTCAACAATACAAGGAAAAGTGTAAGT------CTAGGACCAGGATCC---GTATGGTAT---AGA------------CCAGGAGAA---------------------GTA---ATAGGA---GAT---ATAAGACAAGCATATTGTAATATTAATAGAAAAGAGTGGAATGGAACTTTATACAAGGTA---GTTGCA---CAATTAGGA------AGACACCTGAAC---------------------------AACATGAGCACAATAAATTTT------------------CAGCCACCC---CCCTCAGGAGGGGACATAGAAATTACAACACATACTTTTAATTGTGGAGGAGAA---TTTTTCTATTGCGATACAAAAGAACTGTTTAATAGTACCTGGAATAAGAGCACCAATGGCACCTGGACTAAG------------------AACAGCACCACTGGCGAGACAGGGAACACAGCAAATATTACA---------------------CTGCAATGCAGAATAAAACAAATTGTAAACATG---TGGCAGAGAACAGGACAAGCAATATATGCCCCTCCTATTAGAGGAATAATTCAGTGTGAATCAAAT---ATTACAGGGATACTA---TTGACAAGAGATAGG---------------------------CATAATCATACTAATGAGACCTTCAGACCTGGA------------GGAGGAAATATGAAGGACAATTGGAGAAATGAATTATATAAATATAAAGTAGTAGAAATTGAACCACTAGGAATAGCACCCACCAGGGCAAAAAGGAGAGTGGTG------------------GAGAGAGAAAAAAGAGCAGTG---GGA---------------ATAGGAGCTTTGATCTTT---GGG---TTCTTAGGAGCAGCAGGAAGCACTATGGGCGCGGCGTCAATAACGCTGACGGTACATGCC---AGACAATTATTG---TCTGGTATA---GTGCAA---CAGCAAAGCAATTTGCTGAGGGCT---ATAGAGGCGCAACAGCATATGTTGCAACTCACAGTCTGGGGCATTAAACAGCTCCAGGCAAGAGTCCTGGCTGTGGAAAGATACCTAAAAGATCAACAGTTCCTAGGAATTTGGGGCTGCTCTGGAAAAATCATCTGCACCACTGCTGTGCCCTGGAACTCTAGTTGG------------------------------------------------AGT------------AATAAATCTTAT---GAGGCA---ATTTGGAACAAAATGACATGGATAGAATGGGATAGAGAAATTAGTAATTACACAAAACAAATATATGAGCTACTTACAGAATCGCAGGACCAGCAGGAAAAGAATGAAAAGGATTTGTTGGCATTGGACAAGTGGGCAAGCCTGTGGAATTGGTTTGACATATCAAATTGGCTATGGTATATAAAAATATTTATAATGATAGTAGGAGGTTTGATAGGTTTAAGAATAGTTTTTACTGTGTTTTCTATAATAAATAGAGTTAGGCAGGGATACTCACCTCTGTCGTTTCAGATCCATACCCCAAAC------CCAGAGGGA---CTCGACAGGCTCGGAAGAATCGAAGAAGAAGGTGGAGAGCAAGGCAAGAGCAGATCGATTCGATTAGTAAGCGGGTTCTTAGCACTTGCCTGGGACGACCTGCGGAACCTGTGCCTCTTCCTCTACCACCGCTTGAAAGACTGTGCCTTGATTGCAGCG------------AGGACTGTGGAA---CTTCTGGGACACAGCAGCCTCAAGGGGCTGAGACTGGGGTGGGAAGGCCTCAAATATCTG------------------------------------------------------TGGAATCTTCTGCAG---------TATTGG---------GGACAG---GAGCTAAAGAATAGTGCTATTAAT---TTGCTT---GATACAGTAGCA---ATAGCAACAGCTAACTGGACAGAT---AGGGTTATAGAAGTAGCACAAAGAGCTGGTAGAGCTATTATTAACATACCTAGAAGGATAAGACAAGGCGCT---GAAAGA---------GCTTTGCAA---TAA-----------------------------AATGGGA---------GGCAAGTGGTCGCAA---------------AGTAGCCCAGTT---GGATGGCCTGCAGTA------------AGGGAA---------AAAATG---AGG------CGAGCC---------------------------------------------------CCTCCAGCA---------GCAGATGGAGTAGGAGCAGTATCTCAA---GATTTAGCTAAGCATGGAGCAATCACAAACAACAATACAGCAGCTAATAATCCTGATTGTGCCTGGGTGGAAGCA------------------------------CAAGAGGAG---------GAC---AGTGAAGTGGGCTTTCCAGTCAGACCTCAAGTACCTTTAAGACCAATGACCTATAAGGCAGCTGTGGATCTCAGCCACTTTTTAAAAGAAAAGGGGGGACTGGATGGGCTAATTTGGTCCAAGAAAAGACAAGAAATCCTTGATTTGTGGGTCTATAACACACAAGGTTACTTC---CCTGACTGGCAAAACTACACACCAGGACCAGGG---GAGAGATTTCCCCTG---ACCTTAGGATGGTGCTTCAAGCTAGTACCAGTAGACCCCAAGGAGGTAGAAGAG------GCCAATGAAGGAGAAAAC---AACAGCCTGCTACATCCTATGAGCCTGCATGGAATGGAGGAC------GAAGAAAGA------GAAGTGTTAATGTGGAAGTTTGACAGTCGCCTAGCACTAAGACATGTAGCCCGAGAGAAACATCCGGAGTTCTAC---------------------------------------AAAGACTGC---------TGAC-------------AC-----AG--------------AAG-TT----------------------------------------GCT-GACA-----------------------------------------------AAAGGACTTTCC-----------GCCC--------------------------GGGACTTTCC---------------------AAGGGAGGC------------GCGGCC-TGG--GCGGG-GTT-----------GGGGAGTGGC-GAACCCTCAG-ATGCTGCATAAAAGCAGC-CGCTTCT-CGC-C-TGTACTGG-GTCTCTC--TGGTTAG----ACCAGA-TCTGAGCCTGGG-AGCTCTCTGGC-------TAGCTA-GGGAACCCACTGCTT--AAGCCTCAATAAA-GCTTGCCTTGAGTGCTTCAAGTAGTGTGTGCCCGTCTGTTGTGTGACTCTGGTAACTAGAGATCCCTCAGACCATTTTAGTCAGTGTGGAAAATCTCTAGCA-------------------------------------------------------------------------------------------------------------------------------------------------------------------------------------------------------------------------------------
>60_BC_IT_11_BAV499_KC899079
-TGGAAGGGCTAATTTACTCCAAACAAAGACGAGATATACTGTATCTGTGGGTTTACAACACACAAGGTTATTTCCCTGATTGGCAAAACTTC---ACACCGGGGCCAGGGATCAGATATCCACTGTGCTTTGGATGGTGCTTCAAGCTAGTGCCAGTGGAGACAAAG---------------GACATTGAAGAAGAGAGCAGCTGCTTGTTACACCCTATGCAACAACATAGAGTAGAAGACCCGGAGAGAGAAGTGTTAATGTGGAAGTTTGACAGCAGCCTAGCGTTCCATCACATGGCCCGAGAGAAGCATCCGGAG---TACTTCAAAGACTGCTGA-------------------------------------------CA-------------------------GCGAG-TTTCT-------------ACA-AAGGACTTTCCGCCAAGGACTTTCCA-GAG-------------AGGTGTAGTCTAG-G-CAGGACTAAGGAGTGGC-TAGCCCTCAGATGCTGCATATAAGCAGCTGCTTTTTGCC-TGTACTA-GGTCTCTCTAGGTAGACCAGATCTGAGCCTGGGAGCTCTCTGGCTAT----CTAGGGAACCCACTGCT-T-A-AGCCTCAAT-AAAGCTAA-TCTTGAGTGC-TTT-AAGTAGTGTGTGCCCGTCTG-T--TGT-GTGACTCTGGTAACTAGAGATCCCTCAG-AC---ACCTTTTGTCATTGTGG---AAAATCTCTAGCAGTGGCG-CCCGAACA-GGG-A-C-------TTG-AAAG-CGAAAGTAAG------------------------ACCAG------AGGAG-A--TCTCTCGACGC-A--GGACTCGGCTTGCT------G-A-AGT--GC-AC-TCGGCAAGAGGC--GAG-A--G-CG----GC-GACT------GGTGAGTA----CGCC--A-T----TT-------TT-----ATTTGACTAGC--GGA-GGCTAGA-----------------------------AGGAGAG-AGATGGGTGCGAGAGCGTCAATATTACGAGGCGAAAAATTAGATACTTGGGAAAGAATTAAGTTAAAGCCAGGGGGAAAGAAACATTATATGCTGAAACACCTAGTCTGGGCAAGCAGGGAGTTGGAAAGATTTGCACTTGACCCTGGCCTTTTAGAGACATCAGGAGGCTGTAAACAAATAATGAACCAGTTACAACCAGCTCTTCAGACAGGATCAAAGGAACTTGTATCATTACATAATGCAGTTGCAACTCTCTATTGTGTACATGAAAAGATAGAGGTACGAGATACCAAGGAAGCC---TTAGACAAA---ATAAAGGAGGAA------CAA---------------------------------------------------------------AGGCAG------CAAACA------------------------------------ACACGGCAGGCAGAAGCG------------GCTGACAAAGGA---------------------------------------------------AAG------------------------------------------------------------------GTCAGTCAAAATTATCCCATA------------GTACAGAACATCCAAGGGCAAATGGTACATCAGCCCATATCACCTAGAACT---TTAAATGCATGGGTAAAAGTAATAGAG---GAGAAGGCCTTTAGCCCAGAGGTAATACCCATGTTTACAGCATTATCAGAAGGAGCCACTCCACAAGATTTAAACACCATGTTAAATACAGTGGGGGGGCACCAAGCAGCCATGCAAATGTTAAAAGAT---ACCATCAATGAGGAGGCTGCAGAA------TGGGATAGATTACATCCAGTGCAAGCAGGGCCTGTACAACCAGGCCAGCTGAGAGAACCAAGGGGAAGTGACATAGCAGGAACTACCAGTACCCTTCAGGAACAAATAGCATGGATGACA---------------------GCTAACCCACCTGTC---CCAGTAGGAGACCTTTATAAAAGGTGGATAATTCTGGGGTTGAATAAAATAGTAAGAATGTATAGCCCTGTCAGCATTTTGGACATAAAACAAGGGCCAAAGGAACCCTTTAGAGACTATGTAGACCGGTTCTTTAAAACTTTAAGAGCAGAACAAGCTACCCAAGAGGTAAAAAATTGGATGACGGAGTCCTTGTTGGTC---CAAAATTCGAACCCAGATTGTAAGACCATTTTAAGAGCATTAGGGCCAGGGGSTACATTAGAAGAAATGATGACAGCATGTCAGGGAGTGGGAGGA---CCTGGCCACAAAGCAAGAGTGTTGGCTGAAGCAATG------------AGCCAACTAAAC------------------------AATGCAAACATAATGATG---CAGAGG---AGC------AAT------TTTAAAGGC---------CCTAAA---AGAACTATTAAATGCTTCAACTGTGGCAAGGAAGGGCACCTAGCTAGAAATTGCAGGGCCCCTAGGAAAAAGGGCTGTTGGAAATGTGGAAAGGAAGGACACCAAATGAAAGACTGTACT------------GAA---AGG------------CAGGCTAATTT-TTTAGGGAGGATTTG---GCC---TTCCCACAA---------GGG---GAGGCCAGGAAATTTCCTCCAGAG------------------------------------------------------CAGACC------GGAACCAACAGC------------------------------------------------ACCACCAGC---AGAGAGCTTCAGGTT---CGA------------------GGA---GAC---AAC---CCC------------------------------------GCCGAAGCAGGAGCA------------------------GAAAGACAG------------------------------GGA------------------------------------------------ACCTTT---AACTTCCCTCAAATCACTCTTTGGCAGCGACCCGTTGTCACAATAAAAGTAGGGGGACAGCTAAAGGAGGCTCCCTTAGACACAGGAGCAGATGATACAGTATTAGAAGAAACAAAATTGCCAGGAAATTGGAAACCAAAAATG---ATAGGAGGAATTGGGGGTTCTATCAAAGTAAGACAGTATGATCAAATAGCTATAGAAATTTGTGGAAAAAAGGCTATAGGTACAGTGTTAGTAGGACCTACACCTGTCAACATAATTGGGAGAAACATATTGACTCAGCTTGGATGCACACTAAATTTTCCAATTAGTCCTATTGAAACTGTACCAGTAAAATTAAAGCCAGGAATGGATGGCCCAAAGGTCAAACAATGGCCATTGACAGAAGAGAAAATAAAGGCATTAACAGCAATTTGTGATGAAATGGAGAAGGAAGGAAAAATTACAAAAATTGGGCCTGAAAATCCATATAACACTCCAGTATTTGCCATAAAGAAAAAAGACAGTACTAAATGGAGAAAATTAGTAGATTTTAGAGAACTTAATAAGAGAACTCAAGACTTCTGGGAGGTTCAATTA---GGAATACCACATCCCGCAGGGTTAAAAAAGAAAAAGTCAGTAACAGTR---CTGGATGTGGGTGATGCATATTTTTCAGTTCCCTTATATGAAGATTTCAGAAAGTATASTGCATTTACCATACCTAGTATAAACAATGAGACACCAGGGATTAGATATCAGTACAATGTGCTTCCACAAGGA---TGGAAAGGATCACCAGCAGTATTCCAAGGTAGCATGACAAAAATCTTAGAGCCTTTTAGAAAACAAAATCCAGACATAATTATCTATCAATATATGGATGACTTGTATGTAGGATCTGACTTAGAAATAGGGCAACATAGAGCAAAAATAGAGGAG---TTAAGAAAACATCTATTGCAGTGGGGACTCGCTACA---CCAGACAAAAAACATCAGAAA---GAACCCCCATTTCTTTGGACGGGGTATGAACTCCATCCTGACAAATGGACAGTACAGCCTATACAGCTGCCAGACAAGGATAGCTGGACTGTCAATGATATACAGAAGTTAGTGGGAAAATTAAACTGGGCAAGTCAGATTTACCCAGGGATAAAAGTAAGACAACTGTGTAAACTCCTTAGGGGAGCCAAGGCACTAACAGACATAGTACCACTGACTGAAGAAGCAGAATTAGAATTGGCAGAGAACAGGGAAATTCTAAAAGARCCAGTACATGGAGTATATTATGACCCGTCGAAAGACTTAATAGCTGAAATACAAAAACAAGGGCAG---GACCAATGGACATATCAAATTTACCAAGAGCCATTC---AAAAATCTGAAGACAGGAAAATATGCAAAAATGAGGACTGCCCACACCAATGATGTAAAACAGTTAACAGAGGCAGTGCAAAAAATAGCCCAGGAAAGTATAGTAATATGGGGAAAG---ACTCCTAAATTTAGGTTACCCATCCAGAAGGAAACATGGGGAGCATGGTGGACAGACTATTGGCAAGCCACCTGGATTCCTGAGTGGGAATTTGTTAATACTCCTCCCCTAGTAAAATTATGGTACCAGCTGGAGAAAGAACCCATAGGAGGAGTAGAAACCTTCTATGTAGATGGAGCAGCTAATAGGGAAACTAAAATGGGAAAAGCAGGGTATGTTACTGACAGAGGAAGGCAGAAAGTCATTTCTCTAACTGAAACMACAAATCAGAAGACTGAGTTACAAGCAATTCAGCTAGCTTTACAGGATTCAGGATCAGAAGTAAACATAGTAACAGACTCTCAGTATGCATTAGGAATTATTCAAGCAAAACCAGATAAAAGTGAATCAGAGTTGGTTAATCAAATAGTAGAGCAGCTAATAAAAAAGGAACGGGTTTACCTGTCATGGGTACCGGCACACAAAGGAATTGGGGGAAATGAACAAGTAGATAAATTAGTAAGTAAGGGA---ATCAGGAGAGTGCTGTTTCTAGATGGAATAGACAAGGCTCAA---GAA---GATCATGAAAAATATCACAGCAATTGGAGAGCAATGGCCAATGAGTTTAATCTGCTACCCATAGTA---GCAAAAGAAATAGTAGCTAGCTGTGATAAATGT---CAGTTAAAAGGGGAAGCCACA---CATGGACAAGTAGACTGTAGTCCAGGAATTTGGCAATTAGATTGTACACATTTAGAAGGAAAAATCATCCTGGTAGCAGTACATGTAGCCAGTGGATACATAGAAGCAGAGGTTATCCCAGCAGAAACAGGACAAGAAACAGCATACTTTATACTAAAATTAGCAGGACGATGGCCAGTCAAAGTAATACATACAGACAATGGCAGTAATTTCACCAGTAATACAGTTAAAGCAGCCTGTTGGTGGGCAGGTATCCAACAGGAATTTGGGATTCCCTACAATCCCCAAAGTCAAGGAGTAGTAGAATCAATGAATAAAGAATTAAAGAAAATCATAGGACAGGTAAGAGACCAAGCTGAGCACCTTAAGACAGCAGTACAAATGGCAGTATTCATTCACAATTTTAAAAGAAAAGGGGGGATTGGGGGGTACAGTGCAGGGGAAAGAATAATAGACATA------------------ATAGCAACAGACATACAAACTAAGGAACTACAAAAACAAATTATAAAA---ATTCAAAATTTTCGGGTTTATTACAGAGACAGCAGAGATGCTATTTGGAAAGGACCAGCCAAACTACTCTGGAAAGGTGAAGGGGCAGTAGTACTCCAAGATAACAGTGATATCAAGGTAGTACCAAGGAGGAAAGTA---AAAATCATTAAGGACTATGGAAAACAGATGGCAGGTGCTGAT---TGTATGGCAAGTAGACAGGATGAAGAT------------TAG--AACATGGAATAGCTTAGTAAAGCACCACATGTATGTTTCAAAGAGAGCT---AGTGGTTGGTATTATAGACATCATTATGAAAGCAGACATCCAAGAATAAGTTCAGAAGTACACATACCA---TTAGAG------GAG---ACTAGATTA---GTAATAACAACATATTGGAGTTTACAAACAGGAGAAAGAGATTGGCATTTAGGTCATGGAGTCTCAATAGAGTGGAGACTGAGAAGATATAGAACACAAGTAGACCCTGACCTGGCAGACCAACTAATTCATGTGCATTATTTTGATTGTTTTGCAGACTCTGCCATAAGGAAAGCCATATTAGGACATAGAGTTAGCCCTAGGTGTGATTATCAAGCAGGA---CATAAT---AAGGTAGGATCGCTACAATACCTGGCACTGACAGCATTGATAAAA---------------CCAAAA------------AAGAGAAAGCCACCTCTGCCTAGCGTTAGGAAATTAGTAGAGGACAGATGGAACAAGCCCCAGAAGACCAGGGACCGCAGAGGGAACCATACAATGCATGGACACTAG-AACTTTTAGAGGAACTCAAGCAGGAAGCAGTCAGACACTTTCCTAGACCA---TGGCTTCATGGCTTAGGGCAATATATCTATGAAACCTATGGCGATACTTGGACA---GGAGTGGAAGCTATAATAAGAATTTTACAACAATTACTGTTTGTCCAT---TTCAGAGTGGGGGGTCAGCATAGCCGAATAGGCATTATAAGA------------------CAGAATAGG---GCGAGA---------AAT---GGAGCCTCT---------AGAAACTAA--CCTAGAGCCCTGGAACCAACCAGAAAGTCAGCCTAAAACTCCTTGCAATAATTGTTATTGTAAACGATGCAGCTATCATTGTCAAGTTTGCTTTCTGACAAAAGGCTTAGGCATT---TACTATGGCAGGAAGAAG---------CGGAGA---------CAGCGA---CGAAGC------GCTCCT---TCAAGCAATAAGGATCATCAAAATCCTGTATCAAAGCAGTAA-GTATTCAC-------------------------------------TATTAGATG---TAATGTTAGGCAGCA----TA------------------GATTATAGATTAGGAGTAGGAGCATTG------------ATAGTAAGA---CTAATAATAGC------AATAATTGTGTGGA--TCATA----GTTTATAT---AGAA--TATAGG----------------------------AAGTTGGTAAGACAA-------------AGAAGAATA-----------------------------------------------GACTGGTTAGTTAAAAGAATTAAGGAA---------------------AGAGCGGAAAAC----AGT--GGCA----------------ATGAGAGTGAAGAGGATGCAGAGG------------AATTGG---ATA---ACATGG---------------------------TGGGGTATC---------------TTA---GGCTTTTGGATGTTAATG---------------ATGTAT------------------------AATGCT------ACA------GAA------------AAATTG---------TGGGTCACAGTCTATTATGGGGTACCTGTGTGGAGAGAAGCAAAAACTACTCTATTTTGTGCATCATATGCTAAAGCATATGATACAGAAGTACATAATGTCTGGGCTACACACGCATGTGTACCCACAGACCCCAATCCACAAGAACTGCTTTTGGAAAATGTAACTGAAAATTTTAATATGTGGGAAAATGACATGGTGGATCAGATGCATCAGGATGTA---ATCAGTTTATGG---GATCAAAGCCTAAAACCATGTGTAAAGTTGACC---CCACTCTGTGTTACA---TTAAACTGCAGTAATGTTAACAGAACTGAAAATAATGCT------------------------------------------------------------------------------------ACTGCCTATGCTCCTAGTATGCAGGGAGAAATAAAA------AATTGCTCTTTCAATATGACCACAGAACTAAGAGATAAGAAAAAGAAG---GTACATGCACTT------------TTTTATAGACTTGATGTAATACCACTTGAGAATGAGAGTAGTGAC------------------------------------------------------------AATGGGAATAATAATACTTTTGGGGAG---TATAGATTAATAAATTGTAATACCTCAGCCATGACACAAGCCTGTCCAAAGGTCAGTTTTGAC---CCAATTCCTATACATTATTGTGCTCCAGCGGGTTATGCGATTCTAAAGTGTAATAATGAGACATTCAATGGAACAGGACCA------TGCAAT---AATGTC---AGC---ACAGTA---------CAGTGTACACATGGCATTAAGCCAGTAGTATCA---ACTCAGCTACTGTTAAATGGTAGTCTAGCAGAAGGAGAG---------ATAATAATTAGATCTAAAAATTTAACAGACAATGCCAAA---ACAATA---ATAGTACATCTTAATGAAGCT---------GTARACATTACTTGTGAAAGACCC------AATAATAATACAAGAGAAAGTATAAGG------ATAGGACCAGGACAA---ACATTCTAT---GCA------------ACAGGAGAT---------------------ATA---ATAGGA---GAT---ATAAGACAAGCACATTGCAACATTAGTAGAGCAGCATGGAACAAAACTTTACAAGCAGTA---GGTAAA---AAATTAGCA------GAGCACTTCCCT------------------------------AATAGAACAATAATATTT------------------AGAAACCAC------TCAGGAGGGGACTTAGAAGTTACAACACAC-GCTTTAATTGTAGAGGAGAA---TTTTTCTATTGCAATACATCAGGCCTGTTTGATAGTACATACTACTGGGATAAAGAA--------------------------------------GGTAATATTACAATTCAAATCTTCAGGAAACATCACG---------------------CTCCCATGCAGAATAAAGCAAATTATAAACATG---TGGCAGGAGGTAGGACGAGCAATGTATGCCCCTCCCATTAAAGGAAAAATAACATGCAGCTCAAAT---ATCACAGGATTACTA---CTGACACGAGATGGAGGC------------------------ACGAATAGCACGAACGAGACATTCAGGCCTGGA------------GGAGGGGATATGAGGGACAATTGGAGAAGTGAATTATATAAATATAAAGTGGTAGAACTTAAACCATTAGGAATAGCACCCACTAAGGCAAAAAGGAGAGTGGTG------------------GAGAGAGAAAAAAGAGCAGCA---------------------CTAGGAGCTATGTTCCTT---GGG---TTCTTGGGAGCAGCAGGAAGCACTATGGGCGCAGCATCAATAACGCTGACGGTACAGGCC---AGACAATTATTG---TCTGGAATA---GTGCAA---CAGCAAAGCAATTTGCTGAGGGCT---ATAGAGGCGCAACAGCATATGTTGCAACTCACAGTCTGGGGCATTAAGCAGCTTCAGACAAGAGTTCTGGCTCTAGAAAGATACCTAAGGGATCAACAGCTTCTAGGRATTTGGGGCTGCTCTGGAAAACTCATCTGCACCACTGCTGTGCCTTGGAACTCTAGTTGG------------------------------------------------AGT------------AATAAATCTCTA---GAGGCT---ATTTGGGAGAACATGACCTGGATGCAGTGGGATAGAGAAATTARTAATTACACAAACACAATATACAATTTGCTTGAAAAATCGCAAAACCAGCAGGAAAAAAATGAACAGGATTTATTAGCATTGGACAAGTGGCAAAATCTGTGGAMTTGGTTTGACATAACAAGTTGGCTCTGGTATATAAAAATATTCATAATGATAGTAGGAGGCTTGATAGGCTTAAGAATAATTTTTGCTGTGCTCTCTATAGTGAATATTTTTAGGCAAGGATACTCACCCTTATCGTTGCAGACCCTTATCCCAGGC------CCGAGGGGA---CCAGACAGACTTAGAGAAATCGAAAAAGAAGGTAAAGAGCAAGACAAAGACAGATCCATTCGATTAGTGAGCGGATTCTTAGCACTTGCCTGGGACGACCTGCGGAGCCTGTGCCTCTTCAGCTACCACCGATTGAGAGACTTAATATTAATCACAGCG------------AGAGCAGTGGAA---CTTCTAGGACGCAGCAGCCTCAAAGGACTGCAGAGAAGGTGGGAAATCCTTAAGTATTTA------------------------------------------------------GGAAGCCTTGTGCAG---------TATTGG---------AGTCAG---GAACTAAAGAATAGTGCTATTAGC---TTGCTC---AATACTACAGCT---ATAGCAGTGGCTGAGAGGACAGAT---AAGATTATAGAAATATTACAAAGATTTTGTAAGGCTATTCTCCACATACCTGCAAAAATAAGACAAGACTTG---GAAAGA---------ATTTTGCTA---TAA-----------------------------GATGGGT---------GGCAAGTGGTCAAAA---------------AGTAGCATAGTT---AGATGGCCTGCTATA------------AAAGAG---------AGACTA---AGA------CGAACT---------------------------------------------------GAGCCAGCA---------GCAGAGGGGGTGGGAGCAGTATCTCGA---GACCTAGAAAAACATAAGGCAATCACAAGTAGTAAT------CTTAATAATCCTGATCGTACCTGGCTAAAAGCA------------------------------CAAAAAGAA---------GAT---AAAGAAGTAAGTTTTCCAGTCAGACCTCAGGTTCCTTTAAGACCAATGACTTACAAAGGAGCTCTAGATCTTAGCCACTTTTTAAAAGAAAAGGGGGGACTGGAAGGGCTAATTTACTCCCAACAAAGACGAGATATACTTGATCTGTGGGTCTACAACACACAAGGTTATTTC---CCTGATTGGCAAAACTACACACCGGGGCCAAGG---ATCAGATATCCATTG---TGCTTTGGATGGTGCTTCAAGCTAGTGCCAGTGGAGACAAA------------G------GACATTGAAGAAGAGAGC---AGCTGCTTGTTACACCCTATGCAACAACATAGAGTGGAGGAC------CCGGAGAGA------GAAGTGTTAATGTGGAAGTTTGACAGCAGCCTAGCGTTCCATCACATGGCCCGAGAGAAGCATCCGGAGTACTTC---------------------------------------AAAGACTGC---------TGAC-------------AG-----CG--------------AG--TT----------------------------------------TCT-MCAA-------------------------------------------------GGGACTTTCC-----------GCCG--------------------------GGGACTTTCC----------------------AGGGGGGT------------GTGGTC-TGG--GCGGG-ACT-----------GGGGAGTGGC-TAACCCTCAG-ATGCTGCATATAAGCAGC-TGCTTTT-TGC-C-TGTACTAG-GTCTCTC--TAGGTAG----ACCAGA-TCTGAGCCTGGG-AGCTCTCTGGC-------TATCTA-GGGAACCCACTGCTT--AAGCCTCAATAAA-GCTAATCTTGAGTGCTTTAAGTAGTGTGTGCCCGTCTGTTGTGTGACTCTGGTAACTAGAGATCCCTCAGACACCTTTTGTCATTGTGGAAAATCTCTAGCA-------------------------------------------------------------------------------------------------------------------------------------------------------------------------------------------------------------------------------------
>60_BC_IT_11_BAV636_KC899081
-TGGAAGGGCTAATTCACTCCCAACAAAGACGAGATATACTTGATCTGTGGGTCTACAACACACAAGGTTATTTCCCTGATTGGCAAAACTAC---ACACCGGGGCCAGGGGACAGATTTCCACTGTGCTTTGGATGGTGCTTCAAGCTAGTGCCAGTGGAGACAAAG---------------GACATTGAAGGAGAGAGCAACTGCTTGTTACACCCTATGCACCAACATGGAGTGGATGACCCGGAGAGAGAAGTGTTAATGTGGAAGTTTGACAGCAGCCTAGCGTTCCATCACAGGGCCCGAGAGAAACATCCGGAG---TACTTCAAAGACTGCTGA-------------------------------------------CA-------------------------GCGAG-TTTCT-------------GCA-AGGGACTTTCCGCCGGGGACTTTCCA-GGG-------------GGGTGTGGTCTGG-G-CGGGACTGGGGAGTGGC-AAGCCCTCAGATGCTGCATATAAGCAGCTGCTTTTCGCC-TGTACTG-GGTCTCTCTAGGTAGACCAGATCTGAGCCTGGGAGCTCTCTGGCTAT----CTAGGGAACCCACTGCT-T-A-AGCCTCAAT-AAAGCTTG-CCTTGAGTGC-TTT-AAGTAGTGTGTGCCCGTCTG-T--TGT-GTGACTCTGGTAACTAGAGATCCCTCAG-AC---ACCTTTTGTCATTGTGG---AAAATCTCTAGCAGTGGCG-CCCGAACA-GGG-A-C-------TTG-AAAG-CGAAAGTAAG------------------------ACCAG------AGGAG-A--TCTCTCGACGC-A--GGACTCGGCTTGCT------G-A-AGT--GC-AC-TCGGCAAGAGGC--GAG-A--G-GG----GC-GGCT------GGTGAGTA----CGCC--A-T----TT-------TT-----TTTTGGCTAGC--GGA-GGCTAGA-----------------------------AGGAGAG-AGATGGGTGCGAGAGCGTCAATATTACGAGGCGAAAAATTGGATACTTGGGAAAGAATTAAGTTAAAGCCAGGGGGAAAGAAACATTATATGCTAAAACACCTAGTCTGGGCAAGCAGGGAGCTGGAAAGATTTGCACTTGACCCTAGCCTTTTAGAGACATCAGGAGGCTGTAAACAAATAATGAACCAGTTACAACCAGCTCTTCAGACAGGATCAAAGGAACTTATATCATTACATAATGCAGTTGCAACTCTCTATTGTGTACATGAAAAGATAGAGGTACGAGATACCAAGGAAGCC---TTARACAAA---ATAAAGGAGGAA------CAA---------------------------------------------------------------AGGCAG------CAAACA------------------------------------ACMCGGCAGGCAGAAGCG------------GCTGACAAAGGA---------------------------------------------------AAG------------------------------------------------------------------GTCAGTCAAAATTATCCCATA------------GTACAGAGCCTCCAAGGGCAAATGGTACACCAGCCCATATCACCTAGAACT---TTAAATGCATGGGTAAAAGTAATAGAG---GAGAAGGCCTTTAGCCCAGAGGTAATACCCATGTTTACAGCATTATCAGAAGGAGCCACTCCACAAGATCTAAACACCATGTTAAATACAGTGGGGGGGCACCAAGCAGCCATGCAAATGTTAAAAGAT---ACCATCAATGAGGAGGCTGCAGAA------TGGGATAGATTACATCCAGCGCAAGCAGGGCCCGTACAACCAGKCCAGYTGAGKGATCCAAGGGGAAGTGACATAGCAGGAASTACCAGTACCCTTCAGGAACAAATAGCATGGATGACA---------------------GCTAACCCACCTATC---CCAGTAGGAGACATTTATAAAAGGTGGATAATTCTGGGGTTGAATAAAATAGTAAGAATGTATAGCCCTGTCAGCATTTTGGACATAAAACAAGGGCCAAAGGAACCCTTTAGAGACTATGTAGACCGGTTCTTTAAAACTTTAAGAGCAGAACAAGCTACCCAAGAGGTAAAAAATTGGATGACAGAGTCCTTGTTGGTC---CAAAATGCGAACCCAGACTGTAAGACCATTTTAAGAGCATTAGGGCCAGGGGCTACATTAGAAGAAATGATGACAGCATGTCAGGGAGTGGGAGGA---CCTGGCCACAAAGCAAGAGTGTTGGCTGAAGCAATG------------AGCCAACTAAAC------------------------AATGCAAACATAATGATG---CAGAGA---AGC------AAT------TTAAAGGGC---------CTAAAT---AAAACTATTAAATGCTTCAACTGTGGCAAGGAAGGGCACCTAGCTAGAAATTGCAGGGCTCCTAGGAAAAAGGGCTGTTGGRAATGTGGAAAGGAAGGACACCAAATGAAAGACTGTCCT------------GAA---AGG------------CAGGCTAATTT-TTTAGGGAGAATTTG---GCC---TTCCCACAA---------GGG---GAGGCCAGGAAATTTCCTCCAGAG------------------------------------------------------CAGACC------AGAACCAACAGC------------------------------------------------ACCACCAGC---AGAGAGCTTCAGGTT---CGA------------------GGA---GAC---AAC---CCC------------------------------------GCCGAAGCAGGAGCA------------------------GAAAGACAG------------------------------GGA------------------------------------------------ACCTTT---AACTTCCCTCAGATCACTCTTTGGCAGCGACCCGTCGTCACAATAAAAGTAGGGGGACAGCTAAAGGAGGCTCTCTTAGACACAGGAGCAGATGATACAGTATTAGAAGAAACAAAATTGCCAGGAAATTGGAAACCAAAAATG---ATAGGAGGAATTGGGGGTTTTATCAAAGTAAGACAGTATGATCAAATAACTATAGAAATTTGTGGAAAAAAGGCTATAGGTACAGTGTTAGTAGGACCTACACCTGTCAACATAATTGGGAGAAACATATTGACTCAGCTTGGATGCACACTAAATTTTCCAATTAGTCCTATTGAAACTGTACCAGTAAAATTAAAGCCAGGAATGGATGGCCCAAAGGTCAAACAATGGCCATTGACAGAAGAGAAAATAAAAGCATTAACAGCAATTTGTGATGAAATGGAGAGGGAAGGAAAAATTACAAAAATTGGGCCTGAAAATCCATATAACACTCCAGTATTTGCCATAAAGAAAAAAGACAGTACTAAATGGAGAAAATTAGTAGATTTTAGAGAACTTAATAAGAGAACTCAAGACTTCTGGGAGGTTCAATTA---GGAATACCACATCCCGCAGGGTTAAAAAAGAAAAAGTCAGTAACAGTA---CTGGATGTGGGTGATGCATATTTTTCAGTTCCCTTATATGAAGATTTCAGAAAGTATACTGCATTTACCATACCTAGTATAAACAATGAGACACCAGGGATTAGATATCAGTACAATGTGCTCCCACAAGGA---TGGAAAGGATCACCAGCAGTATTCCAAAGTAGCATGACAAAAATCTTAGAGCCTTTTAGAAAACAAAATCCAGACATAATTATCTATCAATATATGGATGACTTGTATGTAGGATCTGACTTAGAAATAGGGCAACATAGAGCAAAAATAGAAGAG---TTAAGAAAACATCTATTGCAGTGGGGATTCACTACA---CCAGACAAGAAACATCAGAAA---GAACCCCCATTTCTTTGGATGGGGTATGAACTCCATCCCGACAAATGGACAGTACAGCCTATACAGCTGCCAGACAAGGATAGCTGGACTGTCAATGATATACAGAAGTTAGTGGGAAAATTAAACTGGGCAAGTCAGATTTACCCAGGGATAAAAGTAAGACAACTGTGTAAACTCCTTAGGGGAGCCAAGGCACTAACAGACATAGTACCACTGACTGAAGAAGCAGAATTAGAATTGGCAGAGAACAGGGAAATTCTAAAAGAACCAGTACATGGAGTATATTATGACCCGTCGAAAGACTTAATAGCTGAACTACAAAAACAAGGGCAG---GACCAATGGACATATCAAATTTACCAAGAGCCATTC---AAAAATCTGAAGACAGGAAAATATGCAAAAATGAGGACTGCCCACACTAATGATGTAAAACAGTTAACAGAGGCAGTGCAAAAAATAGCCCAGGAAAGTATAGTAATATGGGGAAAG---ACTCCTAAATTTAGGTTACCCATCCAGAAGGAAACATGGGAAGCATGGTGGACAGACTATTGGCAAGCCACCTGGATTCCTGAGTGGGAATTTGTTAATACTCCTCCCCTAGTAAAATTATGGTACCAGCTGGAGAAAGAACCCATAGGAGGAGCAGAAACCTTCTATGTAGATGGAGCAGCTAATAGGGAAACTAAAATAGGAAAAGCAGGGTATGTTACTGACAAAGGAAGGCAGAAAATTGTTTCTCTAACTGAAACAACAAATCAGAAGACTGAGTTACAAGCAATTCAGCTAGCTTTACAGGATTCAGGATCAGAAGTAAACATAGTAACAGACTCTCAGTATGCATTAGGAATTATTCAAGCACAACCAGATAAAAGTGAATCAGAGTTAGTTAATCAAATAATAGAGCAGCTAATAAAAAAGGAACGGGTTTACCTGTCATGGGTACCGGCACACAAAGGAATTGGAGGAAATGAACAAATAGATAAATTAGTAAGTAAGGGA---ATCAGGAGAGTGCTGTTTCTAGATGGAATAGACAAGGCTCAA---GAA---GATCATGAAAAATATCACAGCAATTGGAGAGCAATGGCTAATGAGTTTAATCTGCCACCCATAGTA---GCAAAAGAAATAGTGGCTAGCTGTGATAAATGT---CAGTTAAAAGGGGAAGCCACA---CATGGACAAGTAGACTGTAGTCCAGGAATTTGGCAATTAGATTGTACACATTTAGAAGGAAAAATCATCCTGGTAGCAGTACATGTAGCCAGTGGATACATAGAAGCAGAGGTTATCCCAGCAGAAACAGGACAAGAAACAGCATACTTTATACTAAAATTAGCAGGACGATGGCCAGTCAAAGTAATACATACAGACAATGGCAGTAATTTCACCTGTAATACAGTTAAAGCAGCCTGTTGGTGGGCAGGTATCCAACAGGAATTTGGGATTCCCTACAATCCCCAAAGTCAAGGAGTAGTAGAATCAAGGAATAAAGAATTAAAGAAAATCATAGGACAGGTAAGGAACCAAGCTGAGCACCTTAAGACAGCAGTACAACTGGCAGTATTCATTCACAATTTTAAAAGAAAAGGGGGGATTGGTGGGTACAGTGCAGGCGAACGTATTATTGATATA------------------ATAGCAACAGACATACAAACAAAAGAACTACAAAAACAAATAATAAAA---ATTCAGAATTTTCGTGTGTATTACAGAGACAGCAGAGACGCTATTTGGAAAGGACCAGCCAAACTACTCTGGAAAGGGGAAGGGGCAGTAGTACTCCAAGATAATAGCGACATCAAGGTAGTGCCGAAAAGGAAAGTC---AAAATCATCAAGGACTATGGAAAACAAATGGCAGGTGCTGAT---TGTATGGCAAGTAGACAGGATGAAGAT------------TAG--AATATGGAATAGTTTAGTAAAGCACCACATGTATGTTTCAAGGAGAGCT---AGGGGTTGGTATTATAGACATCATTATAAAAACAGACATCCAAAAATAAGTTCAGAAGTACACATACCA---TTAGGG------GAG---GCTAGATTA---GTAATAAAAACATTTTGGGGTTTACAAACAGGAGAAAGAGATTGGCATTTGGGTCATGGAGTCTCAATAGAGTGGAGACTGAGAAGATATAGTACACAAGTAGACCCTGACTTGGCAGACCAACTAATTCATGTGCATTATTTTGATTGTTTTACAGACTCTGCCATAAGGAAAGCCATATTAGGACATAGAGTTAGCCCTAGGTGTGACTATCAAGCAGGA---CATAAT---AAGGTAGGATCGCTACAATACCTGGCACTGACAGCATTGATAAAA---------------CCAAAA------------AAGAGAAAGCCACCTCTGCCTAGCGTTAGGAAGTTAGTAGAGGATAGATGGAACAAGCCCCAGAAGGCCAGGGACCGCAGAGGGAACCATACAATGAATGGACACTAG-AACTTTTAGAGGAACTCAAGCAGGAAGCAGTCAGACACTTTCCTAGACCA---TGGCTTCATGGCTTAGGGCAACATATCTATGAAACCTATGGAGATACTTGGACA---GGAGTGGAAGCTATGATAAGAATTTTACAACAATTACTGTTTGTCCAT---TTCAGAGTGGGGTGTCAGCATAGCCGAATAGGCATTGTAAGA------------------CAGAGAAGA---GCAAGA---------AAT---GGAGCCCGT---------AGATCCTAA--CCTAGAGCCCTGGAACCACCCAGGAAGTCAGCCTACAACCCCTTGCAATAATTGTTATTGTAAACGATGCAGCTATCATTGTCAAGTTTGCTTTCTGACAAAAGGCTTAGGCATT---TACTATGGCAGGAAGAAG---------CGGAGA---------CAGCGA---CGCAGC------GCTCCT---GCACGCAATAAGGATCATCAAAATCCTGTATCAAAGCAGTAA-GTATTCACTA--------------------------------TTAGATGTAATG---ATAGAC---------------------------AGAATAGATTATAGATTAGRARTAGGAGCATTG------------ATAGTAGGA---CTAATAATAGC------AATAATTGTGTGGG--TCATA----GTTTATAT---AGAA--TATAGG----------------------------AAGTTGGTAAGAGCA-------------AGAAGAATA-----------------------------------------------GACTGGTTAGCTAAAAGAATTAGGGAA---------------------AGAGCAGAAGAC----AGT--GGCA----------------ATGAGAGTGAAGGGGATGCAGAAG------------AATTGG---ATA---CCATGG---------------------------TGGGGCATC---------------TTA---GGCTTTTGGATGTTAATG---------------ATGTAT------------------------AATGTA------ATG------GGG------------AACTTG---------TGGGTCACAGTATATTACGGGGTACCTGTATGGAGAGAAGCAAAAACTACTCTATTTTGTGCATCAGATGCTAAAGCATATGATACAGAAGTACATAATGTCTGGGCTACACACGCATGTGTACCCACAGACCCCAATCCACAAGAACTGCTTTTGGAAAATGTAACTGAAAATTTTAATATGTGGGAAAATGACATGGTGGATCAGATGCATCAGGATGTA---ATCAGTTTATGG---GATCAAGGCCTAAAACCATGTGTAAAGTTGACC---CCACTCTGTGTTACA---TTAAACTGCAGTAATGTTAACAGCACTAAAAATAATACT------------------------------------------------------------------------------------GCTGCTGATGCTCCTAGTATGCAGGGAGAAATAAAA------AATTGSTCTTTCAATATGACCACAGAACTAAGAGATAASAAAAAGAAG---GTACATGCACTT------------TTTTATAGACTTGATGTAATACCACTTGAGGATGAGAGTGGTAAC------------------------------------------------------------AATGGGAATAATAATACTTTTGGGGAG---TATAGATTAATAAATTGTAATACCTCAGCCATGACACAAGCCTGTCCAAAGGTCAGTTTTGAC---CCAATTCCTATACATTATTGTGCTCCAGCGGGTTATGCGATTCTAAAGTGTAATAATGAGACATTCAATGGAACAGGACCA------TGCAAT---AATGTC---AGC---ACAGTA---------CAATGTACACATGGCATTAAGCCAGTAGTATCA---ACTCAGCTACTGTTAAATGGCAGTCTAGCAGAAGGAGAG---------ATAATAATTAGATCTAAAAATTTAACAGACAATGCCAAA---ACAATA---ATAGTACATCTTAATGAAACT---------GTAAACATTACTTGTGAAAGACCC------AATAATAATACAAGAGAAAGTATAAGG------ATAGGACCAGGACAA---ACATTCTAT---GCA------------ACAGGAGAT---------------------ATA---ATAGGA---GAT---ATAAGACAAGCACATTGCAATATTAGTAGAGCAGCATGGAACAAAACTTTACAAGCAGTA---AGTAAA---AAATTAGCG------GAGCACTTCCCT------------------------------AATAAAACAATAATATTT------------------AGAAACCAC------TCAGGAGGGGACTTAGAAGTTACAACACA-AGCTTTAATTGTAGAGGAGAA---TTTTTCTATTGCAATACATCAGGCCTGTTTAATTGGGCATAATAATAGGATAATA-----------------------------------------TTAGTAATACAATTCAAATCAACAGGAAACATCACG---------------------CTCCCATGCAGAATAAAGCAAATTATAAACATG---TGGCAGGAGGTAGGACGAGCAATGTATGCCCCTCCCATTAAAGGAAAAATAACATGCAGCTCAAAT---ATCACAGGATTACTA---CTGACACGAGATGGAGGC------------------------ACGAATGACACGAACGAGATATTCAGGCCTGGA------------GGAGGGGATATGAGGGACAACTGGAGAAGTGAATTATATAAATATAAAGTGGTAGAACTTAATCCAGTAGGAATAGCACCCACTGAGGCAAAAAGGAGAGTGGTG------------------GAGAGAGAAAAAAGAGCAGCA---------------------CTAGGAGCTATGTTCCTT---GGG---TTCTTGGGAGCAGCAGGAAGCACTATGGGCGCAGCATCAATAACGCTGACGGTACAGGCC---AGACAATTATTG---TCTGGAATA---GTGCAA---CAGCAAARCAATTTKCTGAGGGCT---ATAGAGGCGCAACAGCATATGTTGCAACTCACAGTCTGGGGCATTAAGCAGCTTCAGACAAGAGTTCTGGCTCTAGAAAGATACCTAAGGGATCAACAGCTTCTAGGGATTTGGGGCTGCTCTGGAAAACTCATCTGCACCACTGCTGTGCCTTGGAACTCTAGTTGG------------------------------------------------AGT------------AATAAATCTCTA---GATGCT---ATTTGGAAGAACATGACCTGGATGCAGTGGGATAGAGAAATTAGTAATTACACAAACACAATATACAATTTGCTTGAAAAATCGCAAAACCAGCAGGAAAAAAATGAACAGGAGTTATTAGCATTGGACAAGTGGCAAGATCTGTGGACTTGGTTTGACATAACAAGTTGGCTCTGGTATATAAAAATATTCATAATGATAGTAGGAGGCTTGATAGGCTTAAGAATAATTTTTGCTGTGCTCTCTATAGTGAATAGAGTTAGGCAGGGATACTCACCCTTGTCGTTTCAGACCCTTATCCCAAAC------CCGAGGGGA---CCAGACAGGCTCGGAGGAATCGAAGAAGAAGGTGGAGAGCAAGACAAAGACAGATCCATTCGATTAGTGGACGGATTCTTAGCACTTGCCTGGGACGATCTGCGGAGCCTGTGCCTCTTCAGCTACCACCGATTGAGAGACTTAATATTAATTGCAGCG------------AGAGCGGTGGAA---CGTCTGGGACGCAGCAGCCTCAGGGGACTGCAGAGGGGGTGGGAAATCCTTAAGTATTTG------------------------------------------------------GGAAGCATTGTGCAG---------TATTGG---------AGTCAG---GAACCAAAGAATAGTGCTATTAGC---TTGCTC---AATACTACAGCT---ATAGCAGTGGCTGAGGGGACAGAT---AGGCTTATAGAAATAGTTCAAATAATTTGGAGGGCTATTCTCCACATACCTGTAAGAATAAGACAGGGCTTG---GAAGGG---------ATTTTGCTA---TAA-----------------------------GATGGGT---------GGCAAGTGGTCAAAA---------------AATAGCATAGCT---GGATGGCCTGCTATA------------AGGGAA---------AGAATG---AGA------CGAACT---------------------------------------------------GAGCCAGCA---------GCAGAGGGGGTGGGAGCAGTATCTCGA---GACCTGGAAAAACATGGGGCAATCACAAGTAATAAT------CTTAATAATCCTGATTGTACCTGGCTAAAAGCA------------------------------CAAGAAGAG---------GAA---GAAGAGGTGGGTTTTCCAGTCAGACCTCAGGTTCCTTTAAGACCAATGACTTACAAGGGAGCTCTAGATCTTAGCCACTTTTTAAAAGAAAAGGGGGGACTGGAAGGGCTAATTTACTCCCAAAAAAGACGAGATATACTTGATCTGTGGGTCTACAACACACAAGGTTATTTC---CCTGATTGGCAAAACTACACACCGGGGCCAGGG---GACAGATTTCCACTG---TGCTTTGGATGGTGCTTCAAGCTAGTGCCAGTGGAGACAAA------------G------GACATTGAAGGAGAGAGC---AACTGCTTGTTACACCCTATGCACCAACATGGAGTGGATGAC------CCGGAGAGA------GAAGTGTTAATGTGGAAGTTTGACAGCAGCCTAGCGTTCCATCACAGGGCCCGAGAGAAACATCCGGAGTACTTC---------------------------------------AAAGACTGC---------TGAC-------------AG-----CG--------------AG--TT----------------------------------------TCT-GCAA-------------------------------------------------GGGACTTTCC-----------GCCG--------------------------GGGACTTTCC----------------------AGGGGGGT------------GTGGTC-TGG--GCGGG-ACT-----------GGGGAGTGGC-AAGCCCTCAG-ATGCTGCATATAAGCAGC-TGCTTTT-CGC-C-TGTACTGG-GTCTCTC--TAGGTAG----ACCAGA-TCTGAGCCTGGG-AGCTCTCTGGC-------TATCTA-GGGAACCCACTGCTT--AAGCCTCAATAAA-GCTTGCCTTGAGTGCTTTAAGTAGTGTGTGCCCGTCTGTTGTGTGACTCTGGTAACTAGAGATCCCTCAGACACCTTTTGTCATTGTGGAAAATCTCTAGCA-------------------------------------------------------------------------------------------------------------------------------------------------------------------------------------------------------------------------------------
>A1_RW_92_92RW008_AB253421
-TGGAAGGGCTAATTTACTCCAAGAAAAGACAAGACATCCTTGATCTGTGGGTCTACCACACACAAGGCTTCTTCCCTGATTGGCAGAATTAT---ACACCAGGGCCAGGGACCAGATTCCCACTAACATTTGGGTGGTGCTTCAAGCTAGTACCAGTTGATCCAGAGGAAGTAGAGAAG---GCTACAGAGGGAGAGGACAACTGCCTATTACACCCTATATGCCAGCATGGAATGGAGGATGAGGAGAAAGAAGTATTAAAGTGGCAGTTTGACAGCCGCCTGGCACTAAAACACAGAGCCCGAGAGCTGCATCCGGAG---TTCTACAAAGACTGCTGA-------------------------------------------CAC------------------------AGAAG-TTGCT-------------GAC-AGGGACTTTCCGCTGGGGACTTTCCAGGGG-------------AGGTGTGGTTTGG-G-CGGAGTTGGGGAGTGGC-CAACCCTCAGATGCTGCATATAAGCAGCTGCTTTTCGCC-TGTACTG-GGTCTCTCTGGTTAGACCAGATC-GAGCCTGGGAGCTCTCTGGCTAG----CAAGGGAACCCACTGCT-T-A-AGCCTCAAT-AAAGCTTG-CCTTGAGTGC-TTC-AAGTAGTGTGTGCCCGTCTG-T--TGT-GTGACTCTGGTAACTAGAGATCCCTCAG-AC---CACTCTAGATTGAGT-A---AAAATCTCTAGCAGTGGCG-CCCGAACA-GGG-A-C-------TTG-AAAA-GCGAAAGTAACAGGGACTCGAAAGCGAAAGT---TCCAG------AGAAG-T--TCTCTCGACGC-A--GGACTCGGCTTGCT------G-A-GGT--GC-AC-ACAGCAAGAGGC--GAG-A--G-CG----GC-GACT------GGTGAGTA----CGCC--A-T--------------T-----TTTTGACTAGC--GGA-GGCTAGA-----------------------------AGGAGAG-AGATGGGTGCGAGAGCGTCAGTATTAAGTGGGGGAAAATTAGATGCATGGGAAAAAATTCGGTTAAGGCCAGGGGGAAAGAAAAAATATAGAATGAAACATCTAGTATGGGCAAGCAGGGAGCTGGAAAGATTTGCACTTAACCCTGGCCTTTTAGAAACAACAGAAGGATGTCAAAAAATAATAGAACAGTTACAACCATCTGTCAAGACAGGAACAGAAGAACTTAAATCATTATTTAATACAGTAGCAACCCTCTATTGCGTACATCAACGGATAGATGTAAAAGACACCAAGGAAGCC---CTAGATAAA---ATAGAGGAAATG------CAA------------AAT---------------------AAG------------------------AGCAAG------CAAAAG------------------------------------ACACAACAGGCAGCA---------------GCTGACATAGGA------------------------------------------AATAGCAGCAAG------------------------------------------------------------------GTCAGCCAAAATTACCCTATA------------GTGCAAAATGCACAAGGGCAAATGATATATCAGTCCATGTCACCTAGGACT---TTGAATGCATGGGTGAAAGTAATAGAA---GAAAAGGGTTTCAACCCAGAAGTAATACCCATGTTCTCAGCATTATCAGAAGGAGCCACCCCACAAGATTTAAATATGATGCTAAACATAGTGGGGGGACATCAGGCAGCTATGCAAATGTTAAAAGAT---ACCATCAATGAGGAAGCTGCAGAC------TGGGACAGGTTACATCCAGTACAGGCAGGGCCTATTCCACCAGGCCAGATGAGAGAACCAAGGGGAAGTGACATAGCAGGAACTACTAGTACCCCTCAAGAACAAATAGGATGGATGACA---------------------AGCAACCCACCTATC---CCAGTGGGAGACATCTATAAAAGATGGATAATCCTGGGATTAAATAAAATAGTAAGAATGTATAGCCCTGTTAGCATTTTGGATGTAAAACAAGGGCCAAAAGAACCCTTTAGAGATTATGTAGATAGGTTCTTTAAAATTCTCAGAGCTGAACAAGCTACACAGGATGTAAAACATTGGATGACAGAAACATTGCTGATC---CAAAATGCAAATCCAGATTGTAAGTCCATTTTAAGAGCATTAGGAACAGGGGCTACATTAGAAGAAATGATGACAGCATGTCAGGGAGTGGGAGGA---CCCAGCCATAAAGCAAGGGTTTTAGCTGAGGCAATG------------AGTCAAGTACAA------------------------CATCCAAACATAATGATG---CAGAGA---GGC------AAT------TTTAGGGGC---------CAGAAA---AGG---ATTAAGTGCTTCAACTGTGGCAAAGAAGGACACCTAGCCAGAAATTGCAGGGCCCCTAGGAAAAAGGGCTGTTGGAAATGTGGAAAGGAGGGACACCAAATGAAAGACTGCACT------------GAA---AGA------------CAGGCTAATTT-TTTAGGGAAAATTTG---GCC---TTCCAGCAA---------GGG---GAGGCCAGGAAATTTTCCTCAGAG------------------------------------------------------CAGACC------GGAGCCATCAGC------------------------------------------------CCCACCAGC---AGAGATCTTTGGGAT---AGG------------------GGAAGAGAT---AGCCTCCCC------------------------------------TCCGAAGCAGGAGCA------------------------GAAAGACAG------------------------------GGA---ACCGGC------------------------------------CCAACCTTT---AGTTTCCCTCAAATCACTCTTTGGCAACGACCCCTTGTCACAGTAAGAATAGGGGGACAGCTAAAAGAAGCTCTATTAGATACAGGAGCAGATGATACAGTATTAGAGGACATAAATTTGCCAGGAAAATGGAAACCAAGAATG---ATAGGGGGAATTGGAGGTTTCATCAAGGTAAAACAGTATGATCAGATACTTATAGAAATTTGTGGAAAAAAGGCTATAGGTACAGTATTAGTAGGACCTACACCTGTCAACATAATTGGAAGGAATATGTTGACCCAGATTGGTTGTACTTTAAATTTCCCAATTAGTCCTATTGAGACTGTACCAGTAAAATTAAAGCCAGGAATGGATGGGCCAAAGGTTAAACAATGGCCATTGACAGAAGAAAAAATAAAAGCATTAACAGAAATTTGTTCAGAGATGGAAAAGGAAGGGAAAATTTCAAGAATTGGGCCTGAAAATCCATACAATACTCCAATATTTGCTATAAAGAAAAAAGACAGCACTAAATGGAGAAAATTAGTAGATTTCAGAGAGCTCAATAAAAGAACACAAGACTTTTGGGAAGTTCAATTA---GGAATACCGCATCCAGCGGGCCTAAAAAAGAAAAAATCAGTAACAGTA---CTGGACGTGGGGGATGCTTATTTCTCAGTTCCTTTAGATGAAAGCTTTAGAAAGTATACTGCATTCACCATACCTAGTACAAACAATGAGACACCAGGAACCAGGTATCAGTACAATGTGCTTCCACAGGGA---TGGAAAGGATCACCGGCAATATTCCAGAGTAGCATGACAAGAATCTTAGAGCCCGTTAGATCAAAAAATCCGGACATAATTATCTATCAATATATGGATGACTTGTATGTAGGATCTGATTTAGAAATAGGGCAGCATAGAGCAAAAATAGAAGAG---TTAAGAGCTCATCTCTTGAGCTGGGGATTTACTACA---CCAGACAAAAAGCATCAGAAA---GAACCTCCATTCCTTTGGATGGGATATGAGCTTCATCCTGACAAATGGACAGTCCAGCCTATAGTGCTGCCAGACAAAGACCACTGGACTGTCAATGATATACAGAAATTAGTGGGAAAACTAAATTGGGCAAGTCAAATTTATCCAGGGATTAAAGTAAAGCAACTGTGTAAACTCCTCAGGGGAGCCAAAGCACTAACAGATATAGTAACATTGACTGAAGAAGCAGAATTAGAATTGGCAGAGAACAGGGAGATTCTAAAAGAACCTGTGCATGGGGTATATTATGACCCATCAAAAGACTTAATAGCAGAAATACAAAAACAAGGGCAA---GACCAATGGACATACCAAATTTATCAAGAGCCATTT---AAAAATCTGAAAACAGGAAAATATGCAAGAAAAAGGTCTGCTCACACTAATGATGTAAAACAATTAGCAGAAGTGGTGCAAAAGGTGACCATGGAAAGCATAGTAATATGGGGAAAA---ACTCCTAAATTTAAACTACCCATACAAAAAGAGACATGGGAAACATGGTGGATGGACTATTGGCAGGCTACCTGGATTCCTGAATGGGAGTTTGTTAATACCCCTCCTCTAGTAAAATTATGGTACCAGTTAGAAAAAGACCCCATAGTAGGAGCAGAGACTTTCTATGTAGATGGGGCGGCCAATAGGGAGACTAAGCTAGGAAAAGCAGGGTATGTTACTGACAGAGGAAGACAAAAGGTTGTTTCCCTAACTGAGACAACAAATCAAAAGACTGAACTACATGCAGTCTATCTAGCCTTGCAGGATTCAGAATCAGAAGTAAACATAGTAACAGACTCACAGTATGTATTAGGGATCATTCAGGCACAACCAGACAAGAGTGAATCAGAGTTAGTCAGTCAAATAATAGAGAAGCTAATAGGAAAGGACAAAGTCTACCTGTCATGGGTACCAGCACACAAAGGAATCGGAGGAAATGAACAGGTAGATAAATTAGTCAGTTCCGGA---ATCAGGAAGGTGCTGTTTTTAGATGGGATAGATAAAGCCCAA---GAA---GAACATGAAAGATATCACAGCAATTGGAGAGCAATGGCTAGTGATTTTAATCTGCCACCGATAGTA---GCAAAAGAAATAGTAGCCAGCTGTGATAAATGT---CAGCTAAAAGGGGAAGCCATG---CATGGACAAGTAGACTGCAGTCCAGGGATATGGCAATTAGATTGCACACATCTAGAAGGAAAAGTAATTCTAGTAGCAGTCCATGTAGCCAGTGGCTATATAGAAGCAGAAGTTATCCCAGCAGAAACAGGACAAGAGACAGCATACTTTCTACTAAAATTAGCAGGAAGATGGCCAGTAAAAGTAGTACACACAGACAATGGCAGCAATTTCACCAGCGCTGCAGTTAAAGCAGCCTGTTGGTGGGCAAATATCCAACAGGAATTTGGAATTCCCTACAATCCCCAAAGTCAAGGAGTAGTGGAGTCTATGAATAAAGAATTAAAAAAAATCATAGGACAGGTAAGGGATCAAGCTGAACACCTTAGAACAGCAGTACAAATGGCAGTATTCATTCACAATTTTAAAAGAAAAGGGGGGATTGGGGGGTACACTGCAGGGGAAAGAATAATAGACATA------------------ATAGCAACAGACATACAAACTAGAGAATTACAAAAACAAATTATAAAA---ATTCAAAATTTTCGGGTTTATTACAGGGACAGCAGAGATCCAATTTGGAAAGGACCAGCAAAACTACTCTGGAAAGGTGAAGGGGCAGTAGTAATACAGGACAATAGTGATATAAAAGTAGTACCAAGAAGAAAAGCA---AAGATCATAAGGGATTATGGAAAACAGATGGCAGGTGATGAT---TGTGTGGCAGGTAGACAGGATGAGGAT------------TAG--AACATGGAACAGTTTAGTAAAACATCATATGTATGTCTCAAAGAAAGCT---AAAAAATGGTGTTATATACATCACTATGAAAGCAGCAATCCAAAAGTAAGTTCAGAAGTACACATTCCA---TTAGGG------GAT---GCTAAATTA---GTAGTAAAAACATATTGGGGTCTGCATACAGGAGAAAAAGATTGGCACTTGGGTCATGGAGTCTCCATAGAATGGAGGCTAAAAAGATATAGCACACAAATAGATCCTGACCAGGCAGACCAACTAATTCATCTGCATTATTTTGACTGTTTTTCAGACTCTGCCATAAGGAGAGCCATATTAAGACAAGTAGTTAGCCCTAGGTGTGAATATCACACAGGA---CATAAC---AAGGTAGGATCTCTACAATACTTAGCACTGAAAGCATTAGTAACA---------------CCAAAA------------AAGACAAGGCCACCTTTGCCTAGTGTTAGGATATTAGCAGAGGATAGATGGAACAAGCCCCAGAAGACCAGGGGCCACAGAGGGAGCCATACAATGAATGGATGTTAG-AGCTGTTAGAAGATCTTAAGTATGAAGCCGTTAGACACTTTCCTAGGCCA---TGGCTTCATGGATTAGGACAACAGATCTATAACACCTATGGGGATACTTGGGAA---GGAGTTGAAGCTATAATAAGAATTCTGCAACAACTACTGTTTGTTCAT---TTCAGAATTGGGTGCCAACATAGCAGAATAGGCATTGTTCGA------------------GGGAGAAGA---GTCAGG---------GAT---GGATCCGGT---------AGATCCTAA--CCTAGAGCCCTGGAATCATCCGGGAAGTCAACCTACAACTCCTTGTAGCAAGTGTTACTGTAAAGTGTGTTGCTATCACTGCTTAGTTTGCTTTTTGAACAAAGGCTTAGGCATC---TCCTATGGCAGGAAGAAG---------CGGAGA---------CAGCGA---CGAGGA------CCTCCT---CAGAGCAATAAGAATCATCAAAATCCTATACCAAAGCAGTAA-GTATAAGTAATT-----------------------------AGTATATGTAATG---CTTCCT---------------------------------TTGCAAATCTGTGCAATAGTAGGACTG------------ATAGTAGCA---CTAATCCTAGC------GCTAGTTGTATGGA--CTATA----GTAGGTAT---AGAA--TATAAA----------------------------AAATTGCTAAAACAA-------------AGAAAAATA-----------------------------------------------GACAGGCTGATTGAAAGAATAAGAGAG---------------------AGAGCAGAAGAC----AGT--GGCA----------------ATGAGAGTGAAGGGGATACAGAGG------------AATTGT---CAA---TGCTTA------TTG---------------ACATGGGGAACT---------------ATG---ATCTTGGGGATATTAATA---------------ATCTGT------------------------AGGGCT------ACA------GAA------------AACTTG---------TGGGTTACTGTTTACTATGGGGTACCTGTGTGGAAAGATGCAAAGACCACCCTATTTTGTGCATCAGATGCTAAAGCATATGAGACAGAAAAGCATAATGTCTGGGCTACACATGCCTGTGTACCCACAGACCCCAACCCACAAGAGATACATTTGGAAAATGTGACAGAAGATTTTAACATGTGGAAAAATAACATGGTAGAACAGATGCATACAGATATA---ATCAGTCTATGG---GACCAAAGCCTAAAGCCATGTGTAAAGCTAACC---CCTCTCTGTGTCACT---TTACATTGTAGCAATGTCACGGGTGCCAACAGC---------------------------------------------------------------------------------------------------ACTGGCACGGGTGGGGAAGAAATAAAA------AACTGCTCTTACAATATTACCACAGAACTAAGGGATAAAAGAAAGAAA---GTATATTCACTT------------TTTTATAGACTAGACATAGTACAACTTAGTAGCAAT------------------------------------------------------------------------------AATAGTAATAGTAATGAG---TATAGATTAATAAATTGTAATACCTCAGCCATTACACAAGCTTGTCCAAAGGTATCCTTTGAG---CCAATTCCTATACATTATTGTGCCCCAGCTGGTTTTGCGATCCTAAAGTGTAAGGATGAGGAGTTCAATGGAACAGGGCCA------TGTAAG---AATGTC---AGC---ACAGTA---------CAATGCACACATGGAATCAAGCCAGTAGTGTCA---ACTCAACTGTTGTTAAATGGCAGTCTAGCAAAAGAAAAG---------GTAATAATTAGATCTGAAAATATCACAAACAATGTCAAA---ACCATA---ATAGTACAACTTGTCAAGCCT---------GTGAAAATTAATTGTACCAGACCT------AACAACAACACAAGAACAAGTATACGT------ATAGGACCAGGACAA---TCATTCCAT---GCA------------ACAGGTGAC---------------------ATA---ATAGGG---GAT---ATCAGACAAGCACATTGCAATGTCAGTAGATCAGAATGGAATGAAGCCTTACGACAGGTA---GTTGAA---CAACTAAGA------GGACACTTTGGG------------------------------AACAAAACAATAATCTTT------------------ACTAACTCC------TCAGGAGGGGATATAGAAATCACAACACATAGTTTTAATTGTGGAGGAGAA---TTTTTTTATTGTGATTCATCAGGCCTGTTTAATAGCACTTGGGATAACACTAACATC------------------------------------ACGCAGCCAAATAGCACAGGGTCAAATGACACCATAACT---------------------CTCCAATGCAGAATAAAGCAAATTATAAATATG---TGGCAGAGAGCAGGACAGGCAATGTATGCCCCTCCCATCCCAGGAGTAATAAGTTGTGTATCAAAC---ATTACAGGATTACTA---TTAACAAGAGATGGTGGG------------------------ATTACCAGTGCAAATGAAACCTTCAGACCTGGA------------GGAGGAGATATGAGGGACAATTGGAGAAGTGAATTATATAAGTATAAGGTAGTAAAACTTGAACCACTAGGAGTAGCACCCACCAGGGCAAGGAGAAGAGTGGTG------------------GAGAGAGAAAAAAGAGCAGTT---GGA---------------ATAGGAGCTGTATTCATT---GGT---TTCTTAGGAGCAGCAGGAAGCACTATGGGCGCGGCGTCAATGACGCTGACGGTACAGGCC---AGACAATTATTG---TCTGGCATA---GTGCAA---CAGCAAAGCAATTTGCTGAGGGCT---ATAGAGGCTCAACAACATCTGTTGAAACTCACGGTCTGGGGCATTAAACAGCTCCAGGCAAGAGTCCTGGCTGTGGAAAGCTACCTAAGGGATCAACAGCTCCTAGGAATTTGGGGCTGCTCTGGAAAACTCATCTGCACCACTACTGTGCCCTGGAATGCTAGTTGG------------------------------------------------AGT------------AATAAATCTTAC---AGTGAG---ATATGGGAGAATATGACCTGGTTGCAATGGGATAAAGAAATTAGCAATTACACAAACCTAATATATGGCCTAATTGAAGAATCGCAGAACCAGCAGGAAAAGAATGAACAAGACTTATTGGCATTGGACAAGTGGGCAAATCTGTGGAGTTGGTTTGAAATATCAAATTGGCTGTGGTATATAAAAATATTTATAATGATAGTAGGAGGCTTAATAGGATTAAGAATAGTTTTTGCTGTGCTTTCTATAATAAATAGAGTTAGGCAGGGGTACTCACCTTTGTCGTTTCAGACCCATACCCCAAAC------CCAGGGGGT---CCCGACAGGCCCGGAAGAATCGAAGAAGAAGATGGAGAGCTAGGCAGAGGCAGATCGATTCGATTAGTGAACGGGTTCTTAGCGCTAGCCTGGGACGACCTACGGAGCCTGTGCCTCTTCAGCTACCACCGCTTGAGAGACTTCATCTTGATTGCCGCG------------AGGACTGTGGAA---CTTCTGGGACACAGCAGTCTCAAGGGGTTGAGACTGGGGTGGGAAGGCCTCAAGTATCTG------------------------------------------------------TGGAACCTCCTGGTA---------TACTGG---------AGTCGG---GAGCTAAGAATTAGTGCTACCAGT---TTGGTT---GATACCATAGCA---ATAGTAGTAGCTGGCTGGACAGAT---AGAGTTATAGAAATAGTACAAGGAATTGGTAGAGCTATTCTCCACATACCTAGAAGAATCAGACAGGGTCTT---GAAAGG---------GCTTTGCTA---TAA-----------------------------CATGGGG---------GGCAAGTGGTCAAAA---------------AGTAGCATAGTG---GGATGGCCTGAGGTT------------AGGGAA---------AGAATG---AGA------CGTGCT---------------------------------------------CGTGCTTCTCCAGCA---------GCAACAGGAGTAGGAGCAGTATCTCAA---GATTTAGATAAACATGGAGCAATCACAAGCAAGAAT------ATCAACCACCCTAGTTGCGTTTGGCTGGAAGCG------------------------------CAAGAGGAT---------GAC------GAGGTAGGCTTTCCGGTCAGGCCACAAGTACCTCTAAGGCCAATGACTTACAAGGCAGCTGTTGATCTCAGCCACTTTTTAAAAGAAAAGGGGGGACTGGATGGGTTAGTTTACTCCAAGAAAAGACAAGACATCCTTGATCTGTGGGTCTACCACACACAAGGCTTCTTC---CCTGATTGGCAGAATTATACACCAGGGCCAGGG---ACCAGATTCCCACTA---ACATTTGGGTGGTGCTTCAAGCTAGTACCAGTTGATCCAGAGGAAGTAGAGAAG------GCTACAGAGGGAGAGGAC---AACTGCCTATTACACCCTATATGCCAGCATGGAATGGAGGAT------GAGGAGAAA------GAAGTATTAAAGTGGCAGTTTGACAGCCGCCTGGCACTAAAACACAGAGCCCGAGAGCTGCATCCGGAGTTCTAC---------------------------------------AAAGACTGC---------TGAC-------------AC-----AG--------------AAG-TT----------------------------------------GCT-GACA-------------------------------------------------GGGACTTTCC-----------GCTG--------------------------GGGACTTTCC---------------------AGGGGAGGT------------GTGGTT-TGG--GCGGA-GTT-----------GGGGAGTGGC-CAACCCTCAG-ATGCTGCATATAAGCAGC-TGCTTTT-CGC-C-TGTACTGG-GTCTCTC--TGGTTAG----ACCAGA-TC-GAGCCTGGG-AGCTCTCTGGC-------TAGCAA-GGGAACCCACTGCTT-AA-GCCTCAATAAA-GCTTGCCTTGAGTGC----------------------------------------------------------------------------------------------------------------------------------------------------------------------------------------------------------------------------------------------------------------------------------------------------------------------------
>A1_UG_92_92UG037_A40_AB253429
-TGGATGGGTTAATTTACTCCAAGAAAAGGCAAGAAATCCTTGATCTGTGGGTCTACCACACACAAGGCTACTTCCCTGATTGGCAGAATTAC---ACACCAGGGCCAAGGATCAGATACCCACTAACATTTGGATGGTGCTTCAAGCTAGTACCAGTGGATGAAGATGAAGTAGAGGAA---GCTACTGGAGGAGAGAACAATAGCCTATTACACCCTATATGCCAACATGGAATGGATGATGAGGAGAAAGAAACATTAAGGTGGAAGTTTGACAGCAGCCTGGCACGAGTACACAAAGCAAGAGAGCTACATCCGGAG---TTTTACAAAGACTGCTGA-------------------------------------------CAC------------------------AGGAG-TTGCT-------------GAC-TGGGACTTTCCGCTGGGGACTTTCCAGGGG-------------AGGTGTGGTTTGG-G-CGGAGTTGGGGAGTGGC-TAACCCTCAGATGCTGCATATAAGCAGCTGCTTCTCGCT-TGTACTG-GGTCTCTCTTGGTAGACCAGATC-GAGCCTGGGAGCTCTCTGGCTAG----CGAGGGAACCCACTGCT-T-A-AGCCTCAAT-AAAGCTTG-CCGTGAGTGC-TTC-AAGTAGTGTGTGCCCGTCTG-T--TTT-GTGACTCTGGTAACTAGAGATCCCTCAG-AC---CACTCTAGACTGAGT-A---AAAATCTCTAGCAGTGGCG-CCCGAACA-GGG-A-C-------TTG--AAA-GCGAAAGTAATAGGGACTCGAAAACGAAAGT---TCCAGA---GAAGAAG-C--TCTCTTGACGC-A--GGACTCGGCTTGCT------G-A-GGT--GC-AC-ACAGCAAGAGGC--GAG-A--G-CG----GC-GACT------GGTGAGTA----CGCC--A-T--------------T-----TTTTGACTAGC--GGA-GGCTAGA-----------------------------AGGAGAG-AGATGGGTGCGAGAGCGTCAGTATTAAGTGGGGGAAAATTAGATGCATGGGAGAAAATTCGGTTAAGGCCAGGGGGAAAGAAAAAATATAGATTAAAACATCTAGTATGGGCAAGCAGGGAGCTGGAAAGATTTGCACTTAACCCTAGCCTTTTAGAAACAACAGAAGGATGTCAACAAATAATGGAACAATTACAATCAGCTCTCAGAACAGGAACAGAAGAACTTAGATCATTATATAATACAGTAGCAACCCTCTATTGCGTACATCAACGGATAGAGGTAAAAGACACCAAGGAAGCT---CTAGATAAA---ATAGAGGAGATA------CAA------------AAG---------------------AAA------------------------AGCAAG------CAAAAG------------------------------------ACACAGCAGGCAGCA---------------GCTGACACAGGA------------------------------------------AGTAGCAGCAAG------------------------------------------------------------------GTCAGCCAAAATTACCCTATA------------GTGCAAAATGCACAAGGGCAAATGATCCACCAGTCCTTGTCACCTAGGACT---TTGAATGCATGGGTGAAAGTAATAGAA---GAAAAGGCTTTCAGCCCAGAAGTAATACCCATGTTCTCAGCATTATCAGAAGGAGCCACCCCACAAGATTTGAATATGATGCTGAACATAGTGGGGGGACACCAGGCAGCTATGCAAATGTTAAAAGAT---ACCATCAATGAGGAAGCTGCAGAA------TGGGACAGGCTACATCCAGTACATGCAGGGCCTGTTGCACCAGGCCAGATGAGAGAACCAAGGGGAAGTGATATAGCAGGAACTACTAGTACCCCTCAAGAACAAATAGCATGGATGACA---------------------GGCAACCCACCTATC---CCAGTGGGAGACATCTATAAAAGATGGATAATCCTGGGATTAAATAAAATAGTAAGAATGTATAGCCCTGTTAGCATTTTAGATATAAAACAAGGGCCAAAAGAACCCTTCAGAGACTATGTAGATAGGTTTTTTAAAACTCTCAGAGCTGAGCAAGCTACACAGGAGGTAAAAGGTTGGATGACAGAAACATTACTGATC---CAAAATGCAAATCCAGATTGTAAATCCATCCTAAGAGCATTAGGAGCAGGGGCTACATTAGAAGAAATGATGACAGCATGCCAGGGAGTGGGAGGA---CCCGGCCATAAAGCAAGAGTTTTGGCTGAGGCAATG------------AGTCAAGTACAA------------------------CATACAAACATAATGATG---CAGAGA---GGC------AAT------TTTAAGGGC---------CAGAAA---AGG---ATTAAGTGTTTCAACTGTGGCAAAGAAGGACATCTAGCCAAAAATTGCAGGGCTCCTAGAAAAAAGGGCTGTTGGAAATGTGGAAGGGAAGGGCACCAAATGAAGGACTGCACT------------GAG---AGA------------CAGGCTAATTT-TTTAGGGAAAATCTG---GCC---TTCCAGCAA---------AGG---GAGGCCAGGAAATTTTCCTCAGAG------------------------------------------------------CAGACC------AGAACCAACAGC------------------------------------------------CCCACCAGCAGCAGAGATCTTTGGGAT---GAG------------------GGAAGAGAT---AGTCTCCCC------------------------------------TCCGAAGCAGGAGCA------------------------GAACGACAG------------------------------GGA---CCAGAA------------------------------------CCCACCTTC---AGTTTCCCTCAAATCACTCTTTGGCAACGACCTCTTGTCACAGTAAAGATAGGGGGACAGCTAAAAGAAGCTCTATTAGATACAGGAGCAGATGATACAGTATTAGAAGACATAAATTTGCCAGGAAAATGGAAACCAAAAATG---ATAGGGGGAATTGGAGGTTTCATCAAGGTAAAACAGTATGATCAGATACTTATAGAAATTTGTGGAAAAAAGGCTATAGGTACAGTATTGGTAGGACCTACACCTGTCAACATAATTGGAAGAAATATGTTGACCCAGATTGGTTGTACTTTAAATTTCCCAATTAGTCCTATTAGTACTGTACCAGTAAAATTAAAACCAGGAATGGATGGCCCAAGGATTAAACAATGGCCATTGACAGAAGAAAAAATAAAAGCATTAACAGAAATTTGTGCAGATATGGAAAGAGAAGGAAAAATTTCAAAAATTGGGCCTGAAAATCCATACAATACTCCAATATTTGCTATAAAGAAAAAGGACAGCACTAAATGGAGAAAATTAGTAGATTTTAGAGAGCTCAATAAAAGAACTCAAGACTTTTGGGAAGTTCAATTA---GGAATACCGCATCCAGCGGGCTTAAAAAAGAAAAAATCAGTAACAGTA---CTAGATGTGGGGGACGCATATTTTTCAGTTCCCTTAGATGAAAGCTTTAGAAAGTATACTGCATTCACCATACCTAGTACAAACAATGAGACACCAGGAATCAGGTATCAGTACAATGTGCTTCCACAGGGA---TGGAAAGGATCACCGGCAATATTCCAGGCCAGCATGACAAAAATCTTAGAGCCCTTTAGATCAAAAAATCCAGACATAGTTATCTATCAATACATGGATGACTTGTATGTAGGATCTGATTTAGAAATAGGGCAGCATAGAACAAAAATAGAAGAA---TTAAGAGAACATCTATTGAAATGGGGATTTACTACA---CCAGACAAGAAGCATCAGAAA---GAACCTCCATTTCTTTGGATGGGATATGAACTCCATCCTGATAAGTGGACAGTCCAACCGATAGAGCTGCCAGAAAAAGAAAGCTGGACTGTCAATGATATACAGAAATTAGTAGGGAAACTAAATTGGGCAAGTCAAATTTATGCAGGAATTAAAGTAAAACAATTGTGTAAACTCCTCAGGGGAGCCAAAGCATTAACAGATATAGTAACATTGACTGAGGAAGCAGAATTAGAATTGGCAGAGAACAGGGAGATTTTAAAAGACCCTGTGCATGGAGCATATTATGACCCATCAAAAGACTTAATAGCAGAGATACAGAAACAAGGGCAA---GACCAATGGACATATCAAATTTATCAAGAGCCATTT---AAAAATCTAAAAACAGGAAAATATGCAAGAAAAAGGTCTGCTCACACTAATGATGTAAAACAATTGGCAGAAGTGGTGCAAAAGGTGGTCATGGAAAGCATAGTAATATGGGGAAAG---ACTCCTAAATTTAAACTACCCATACAAAAAGAAACATGGGAAACATGGTGGATGGACTATTGGCAGGCTACCTGGATTCCTGAATGGGAGTTTGTCAATACCCCTCCTCTAGTAAAATTATGGTACCAGTTAGAGAAAGACCCCATAGCAGGAGCAGAGACTTTCTATGTAGATGGGGCAGCCAATAGGGAGACTAAGCTAGGAAAAGCAGGGTATGTCACTGACAGAGGAAGGCAAAAGGTTGTTTCCCTAACTGAGACAACAAATCAAAAGACTGAATTATATGCAATCCATCTAGCCTTGCAGGATTCAGGATCAGAAGTAAACATAGTAACAGACTCACAGTATGCATTAGGAATCATTCAGGCCCAGCCAGACAGGAGTGAATCAGAGTTAGTCAATCAAATAATAGAGAAGCTAATAGAAAAGGACAAAGTCTACCTGTCATGGGTACCAGCACACAAAGGAATTGGAGGAAATGAACAAGTAGATAAATTAGTCAGTTCTGGA---ATCAGGAAGGTACTATTTTTAGATGGGATAGATAAAGCTCAA---GAA---GAACATGAAAGATATCACAGCAATTGGAGAGCAATGGCTAGTGATTTTAATCTGCCACCTATAGTA---GCAAAGGAAATAGTAGCCAGCTGTGATAAATGT---CAGCTAAAAGGGGAAGCCATG---CATGGACAAGTAGACTGTAGCCCAGGGATATGGCAATTAGATTGTACACATCTAGAAGGAAAAGTAATTCTGGTAGCAGTCCATGTGGCTAGTGGCTACATAGAAGCAGAAGTTATTCCAGCAGAAACAGGACAGGAGACAGCATACTTTCTACTAAAGCTAGCAGGAAGATGGCCAGTAAAAGTAGTACACACAGACAATGGCAGCAATTTCACCAGCGCTGCAGTTAAAGCAGCCTGTTGGTGGGCAAATGTTAAACAGGAATTTGGTATTCCCTACAATCCCCAAAGTCAAGGAGTAGTAGAATCTATGAATAAGGAATTAAAGAAAATCATAGGGCAGGTAAGGGAGCAAGCTGAACATCTTAAGACAGCAGTACAAATGGCAGTGTTCATTCACAATTTTAAAAGAAAAGGGGGGATTGGGGGGTACAGTGCAGGGGAAAGAATAATAGACATA------------------ATAGCATCAGACTTACAAACTAAAGAATTACAAAAACAAATTACAAAA---ATTCAAAAATTTCGGGTTTATTACAGGGACAGCAGAGATCCAATTTGGAAAGGACCAGCAAAACTACTCTGGAAAGGTGAAGGGGCAGTGGTAATACAGGACAATAGTGATATAAAAGTAGTACCAAGAAGAAAAGTA---AAGATCATTAAGGATTATGGAAAACAGATGGCAGGTGATGAT---TGTGTGGCAGGTAGACAGGATGAGGAT------------TAG--AACATGGAACAGTCTAGTAAAACATCATATGTATATCTCACGGAGAGCT---AAAGGTTGGTTTTATAGACATCACTATGAAAGCAGGCATCCAAAAGTAAGCTCAGAAGTACACATCCCA---ATAGGG------GAT---GCTAGAATA---GTAGTAAGAACATATTGGGGTCTGCAGACAGGAGAAAAAGACTGGCACTTGGGTCATGGGGTCTCCATAGAATGGAGGCTAAAAAGATATAGCACACAAATAGACCCTGACCTGGCAGACCAACTAATTCATCTGCATTATTTTAACTGTTTTTCAGACTCTGCCATAAGGAAAGCCATATTAGGGCAAGTAGTTAGCCCTAGGTGTGATTATCAAACAGGA---CACAAC---AAGGTAGGATCTTTACAATATTTAGCACTAAAAGCATTAGTAACA---------------CCATCA------------AGGATAAAGCCACCTTTGCCTAGTGTTAAGAAATTAGCAGAGGATAGATGGAACAAGCCCCAGAAGACCAGGGGCCACAGAGAGAGCCATACAATGAATGGATGTTAG-ATCTGTTAGAAGATCTTAAGCATGAAGCTGTTAGACATTTTCCTAGGCCA---TGGCTCCATGGATTAGGGCAACATATCTATCACACCTATGGGGATACTTGGGAA---GGAGTTGAAGCTATAATAAGAATTTTGCAGCAACTACTGTTTGTCCAT---TTCAGAATCGGGTGCCAACACAGCAGAATAGGCATTAATATTCGA---------------GGGAGAAGA---GTCAGG---------GAT---GGATCCGGT---------AGATCCTAG--CCTAGAGCCCTGGAACCATCCGGGAAGTCAGCCTAAAACTCCTTGTAACAAGTGTTACTGTAAAGTGTGTTGCTATCATTGCCAATGCTGCTTTCTGAACAAGGGCTTAGGCATC---TCCTATGGCAGGAAGAAG---------CGGAAA---------CCCCGA---CGAGGA------ACTCCT---CAGAGCAATAAGGATCATCAAAATCCTATACCAAAGCAGTAA-GTATCAGTAATT-----------------------------AGTATATGTAATG---CAGCTT---------------------------------TTGGAAATCTGTGCAGTAGTAGGACTG------------GTAGTAGCG---CTAATCATAGC------AATAGTTGTGTGGA--CTATA----GTAGGTAT---AGAA--TATAAG----------------------------AAATTGCTAAAGCAA-------------AGAAAAATA-----------------------------------------------GACAGGTTAGTTGATAGAATAAGAGAA---------------------AGAGCAGAAGAC----AGT--GGCA----------------ATGAGAGTGATGGGGATAGAGAGG------------AATTAT---CCT---TGCTGG------TGG---------------ACATGGGGGATT---------------ATG---ATCTTGGGGATGATAATA---------------ATTTGT------------------------AATACT------GCA------GAA------------AACTTG---------TGGGTTACTGTCTACTATGGGGTACCTATATGGAAGGATGCAAATACCACCTTATTTTGTGCATCAGATGCGAAAGCATATGATACAGAAGTGCATAATGTCTGGGCTACGCATGCCTGTGTACCTACAGACCCCAGCCCACAAGAACTAAAAATGGAAAATGTGACAGAAGAGTTTAACATGTGGAAAAATAACATGGTAGAGCAGATGCATACAGATATA---ATCAGTCTATGG---GACCAAAGCCTAAAACCATGTGTACAGTTAACC---CCTCTCTGCGTTACT---TTAGATTGTAGCTATAACATCACCAATAATATCACCAATAGC------------------------------------------------------------------------------ATCACCAATAGCTCAGTTAACATGAGAGAAGAAATAAAA------AACTGCTCTTTCAATATGACCACAGAATTAAGGGATAAGAATCGGAAG---GTATATTCACTT------------TTTTATAAACTTGATGTAGTACAAATTAATAATGGT------------------------------------------------------------------------------AATAACAGTAGTAATCTG---TATAGATTAATAAATTGTAATACCTCAGCCCTTACACAGGCTTGTCCAAAGGTAACCTTTGAG---CCAATTCCCATACATTATTGTGCCCCAGCTGGTTATGCGATTCTAAAATGTAATGATAAGGAGTTCAATGGAACAGGGCTA------TGCAAG---AATGTC---AGC---ACAGTA---------CAATGCACACATGGAATCAGGCCAGTAGTATCA---ACTCAACTGCTGTTAAATGGCAGTTTAGCAGAAGGAAAG---------GTAATGATTAGATCTGAAAATATCACAAACAATGTCAAA---AACATA---ATAGTACAACTTAACGAGTCT---------GTAACAATTAATTGTACCAGACCT------AACAATAATACAAGAAGAAGTGTACGT------ATAGGACCAGGACAA---ACATTCTAT---GCA------------ACAGGTGAT---------------------ATA---ATAGGG---GAT---ATAAGACAAGCACATTGTAATGTCAGTGGGTCACAATGGAATAAAACTTTACACCAGGTA---GTTGAA---CAATTAAGA------AAATATTGGAAC------------------------------AACAATACAATAATCTTT------------------AATAGCTCC------TCAGGAGGGGATTTAGAAATTACAACACATAGTTTTAATTGTGCAGGAGAA---TTTTTCTATTGTAATACATCAGGCCTGTTTAATAGTACTTGGGTAAATGGC------------------------------------------------ACTACCAGCAGCATGTCAAATGGCACTATAACT---------------------CTCCCATGCAGAATAAAGCAAATTATAAATATG---TGGCAGAGAGTAGGACAAGCAATGTATGCCCCTCCCATCCAAGGAGTAATAAAGTGTGAATCAAAC---ATTACAGGACTAATA---TTAACAAGAGATGGTGGG---------------------GTTAATAGCAGTGACAGTGAAACCTTCAGACCTGGA------------GGAGGAGATATGAGGGATAATTGGAGAAGTGAATTATATAAGTATAAGGTAGTAAAAATTGAACCACTAGGAGTAGCACCCACCAAGGCAAGGAGAAGAGTGGTG------------------GAGAGAGAAAAAAGAGCAGTT---ACA---------------CTGGGAGCTGTATTCATT---GGG---TTCTTAGGAACAGCTGGAAGCACAATGGGCGCGGCGTCAATAACGCTGACGGTACAGGCC---AGAAAATTATTG---TCTGGCATA---GTGCAA---CAGCAAAGCAATTTGCTGAGGGCT---ATAGAGGCTCAACAGCATCTGTTGAAACTCACTGTCTGGGGCATTAAACAGCTCCAGGCAAGAGTCCTGGCTGTGGAAAGATACCTAAGGGATCAACAGCTCCTAGGAATTTGGGGCTGCTCTGGAAAACTCATCTGCCCCACTAATGTGCCCTGGAACTCTAGTTGG------------------------------------------------AGT------------AATAAATCTCTA---GATGAA---ATATGGGAAAACATGACCTGGCTGCAATGGGATAAAGAAATTAGCAATTACACAATCAAAATATATGAGCTAATTGAAGAATCGCAGATCCAGCAGGAAAGGAATGAAAAAGACTTACTGGAGTTGGACAAGTGGGCAAGTCTGTGGAATTGGTTTGACATATCAAAATGGCTGTGGTATATAAAAATATTTATAATGATAGTAGGAGGCCTAATAGGATTAAGAATAGTTTTTGCTGTGCTTTCTGTAATAAATAGAGTTAGGCAGGGATACTCACCCCTATCGTTTCAGACCCATACCCCGAAC------CCAAGGGGA---CTCGACAGGCCCGGAAGAATCGAAGAAGAAGGTGGAGAGCAAGACAGAGGCAGATCGATACGCTTAGTGAGCGGGTTCTTAGCACTTGCCTGGGACGACCTGCGGAACCTGTGCCTCTTCAGCTACCACCGATTGAGAGACTTCATCTTGATTGCAGCG------------AGGACTGTGGAA---CTTCTGGGACACAGCAGTCTCAAGGGGTTGAGACTGGGGTGGGAAGGACTCAAGTATCTG------------------------------------------------------GGGAATCTCCTGTTG---------TATTGG---------GGTCGG---GAACTAAAAATTAGTGCTATTAAT---TTGCTT---GATACCATAGCA---ATAGCAGTAGCTGGCTGGACAGAT---AGGGTTATAGAAACAGTACAAAGGCTTGGTAGAGCTATTCTCAACATACCTAGAAGAATCAGGCAGGGCTTC---GAAAGG---------GCTTTACTA---TAA-----------------------------CATGGGT---------AACAAGTGGTCAAAA---------------AGTTGCATAGTG---GGATGGCCTGAGGTT------------AGGGAA---------AGAATA---AGA------CAAACTCCTACAGCAGCAAGGGAA------------------AGAACAAGACAAGCTCCTACAGCA---------GCAAAAGGAGTAGGAGCAGTATCTCAA---GATTTAGATAAACATGGAGCAGTCACAAGCAGCAAT------GTAAATCACCCTAGTTGCGTCTGGCTGGAAGCG------------------------------CAGGAGGAA---------GAA------GAGGTAGGCTTTCCAGTCAGACCACAGGTACCTCTAAGGCCAATGACTTACAAGGCAGCTTTCGATCTCGGCTTCTTTTTAAAAGAAAAGGGGGGACTGGATGGGTTAATTTACTCCAAGAAAAGACAAGAAATCCTTGATCTGTGGGTCTACCACACACAAGGCTACTTC---CCTGATTGGCAGAATTACACACCAGGGCCAGGG---ATCAGATACCCACTA---ACATTTGGATGGTGCTTCAAGCTAGTACCAGTGGATGAAGATGAAGTAGAGGAA------GCTACTGGAGGAGAGAAC---AATAGCCTATTACACCCTATATGCCAACATGGAATGGATGAT------GAGGAGAAA------GAAACATTAAGGTGGAAGTTTGACAGCAGCCTGGCACGAGTACACAAAGCAAGAGAGCTGCATCCGGAGTTTTAC---------------------------------------AAAGACTGC---------TGAC-------------AC-----AG--------------GAG-TT----------------------------------------GCT-GACT-------------------------------------------------GGGACTTTCC-----------GCTG--------------------------GGGACTTTCC---------------------AGGGGAGGT------------GTGGTT-TGG--GCGGA-GTT-----------GGGGAGTGGC-TAACCCTCAG-ATGCTGCATATAAGCAGC-TGCTTCT-CGC-T-TGTACTGG-GTCTCTC--TTGGTAG----ACCAGA-TC-GAGCCTGGG-AGCTCTCTGGC-------TAGCGA-GGGAACCCACTGCTT-AA-GCCTCAATAAA-GCTTGCCTTGAGTGC----------------------------------------------------------------------------------------------------------------------------------------------------------------------------------------------------------------------------------------------------------------------------------------------------------------------------
>A4_CD_97_97CD_KCC2_AM000053
-TGGATGGGTTAATTTGGTCCCAGAAAAGACAAGACATCCTTGATCTGTGGGTCTATCACACGCAAGGCTACTTCCCTGATTGGCAGAATTAC---ACACCAGGGCCAGGGATTAGATTCCCTCTAACATTTGGATGGTGCTTCAAGTTAGTACCAGTTGAGCCAGAAGCAGTAGAAGAG---GCTACTGGGGGAGAGAACAATAGCCTGTTACACCCTATATGCCAACATGGAATGGATGATCCTGAGAGAGAAGTGTTAATGTGGAAGTTTGACAGTCGCCTGGCATTAAAACACAGAGCCAAAGAGCTGCATCCGGAG---TTCTACAAAGACTGCTGA-------------------------------------------CAC------------------------AGAAG-TTGCT-------------GAC-AGGGACTTTCCGCT-GGGACTTTCCGGGGG-------------AGGTGTGGTTTGG-GCCGGAGTTGGGGAGTGGC-TAACCCTCAGATGCTGCATATAAGCAGCTGCTTTCTGCT-TGTACTG-GGTCTCTCTTGATAGACCAGATA-GAGCCTGGGAGCTCTCTGGCTAG----CAAGGGAACCCACTGCT-T-A-AGCCTCAATAAAAGCTTG-CCTTGAGTGC-TTC-AAGTGGTGTGTGCCCGTCTG-T--TGT-GTGACTCTGGTAACTAGAGATCCCTCAG-AC---CACCTTAG-CAGAGTGA---AAAATCTCTAGCAGTGGCG-CCCGAACA-GGG-A-C-------TCG-AAAG-CGAAAGT------------------AAAAGT---TCCAG------AGAAG-T--TCTCTCGACGC-A--GGACTCGGCTTGCT------G-A-GGT--GC-AC-ACAGCAAGAGGC--GAG-A--G-CG----GC-GACT------GGTGAGTA----CGCCTAA-A--------------A-----TTCTGACTAGC--GGA-GGCTAGA-----------------------------AGGAGAG-AGATGGGTGCGAGAGCGTCAGTATTAAGCGGGGGAAAATTAGATTCATGGGAGAAAATTCGGTTAAGGCCAGGGGGAAAGAAAAAATATAGAATGAAACATTTAGTATGGGCAAGCAGGGAGCTGGAAAAATTCGCACTTAACCCTGGCCTTTTAGAAACAGCAGAAGGCTGTCAACAAATAATGAGACAGTTACAGTCAGCTCTCCAGACAGGAACAGAAGAACTCAAATCATTATACAACACAGTAGCAACCCTCTATTGCGTACATCAGAAGATAGAGATAAAAGACACCAAGGAAGCC---TTAGATAAA---ATAGAAGAACTG------CAA------------AAC---------------------AAA------------------------AGCCAG------CAAAAG------------------------------------ACACAACAGGCAGCA---------------GCTAGTGCAGGA------------------------------------------GACAGCAGCAGA------------------------------------------------------------------GTCAGTCAAAATTACCCTATA------------GTGCAAAATGCACAAGGGCAAATGGTACACCAGGCCTTATCACCTAGGACT---TTGAATGCATGGGTGAAGGTAGTAGAG---GAAAAGGCTTTCAGCCCAGAAGTAATACCCATGTTTTCAGCATTATCAGAAGGATGCACCCCACAAGATTTAAATATGATGCTGAACACAGTGGGGGGACATCAAGCAGCTATGCAAATGTTAAAGGAT---ACCATCAATGAGGAAGCTGCAGAA------TGGGACAGGATGCATCCAGTACATGCAGGGCCTATACCACCAGGCCAGATGAGGGAACCAAGGGGAAGTGATATAGCAGGAACTACTAGTACCCTTCAGGAACAAATAGGATGGATGACA---------------------AGCAATCCACCTATC---CCAGTGGGAGAAATTTATAAAAGATGGATAATCCTGGGATTAAATAAGATAGTAAGAATGTATAGCCCTGTCAGCATTTTGGACATAAAACAAGGGCCAAAAGAACCTTTTAGAGATTATGTAGATAGATTCTTTAAAACTCTCAGAGCTGAACAAGCTACACAGGATGTAAAAAACTGGATGACAGACACCCTGCTGGTC---CAGAATGCGAATCCAGATTGTAAGACCATTTTAAGAGCATTAGGAGCAGGGGCTACATTAGAAGAAATGATGACAGCATGCCAGGGAGTGGGAGGA---CCCGCCATAAGC---AGAGTTTTGGTTGAGGAAATG------------AGGAGAATGATG------------------------AATACTACCATAATGATGCTGAAAGGA---GGC------AAC------TTTAGAGGC---------CAGAAA---AGA---ATTAAGTGTTTCAACTGTGGCAAAGAGGGACACCTAGCCAGAAATTGCAGGGCCCCTAGAAAGAAGGGCTGTTGGAAATGTGGGAAGGAAGGACATCAAATGAAAGACTGCACT------------GAA---AGA------------CAGGCTAATTT-TTTAGGGAAAATTTG---GCC---TTCCAACAA---------AGG---GAGGCCAGGGAACTTTCCCCAGAA------------------------------------------------------AGGACT------AGAGCCAACAGC------------------------------------------------CCCACCAGC---AGAGAGCCTGGGGAT---GGG------------------GGGAGAGAT---AACCTCCTC------------------------------------CCTGAAGCAGGAGAT------------------------AAAGGACAG------------------------------GGA---CCAGCA------------------------------------ATCTCCCTT---GATCTCCCTCAAATCACTCTTTGGCAACGACCCGTAGTCACAGTAAGAGTAGAAGGACAGCTAAAAGAAGCTCTATTAGATACAGGAGCAGATGATACAGTGTTAGAAGACATAAATTTGCCAGGAAAATGGAAACCAAAAATG---ATAGGGGGAATTGGAGGTTTTATCAAAGTAAAACAGTATGATCAGATACTTATAGAAATTTGTGGAAAAAAGGCTATAGGTACAGTATTAGTGGGACCCACACCTGTCAATATAATTGGAAGAAATATGTTGACTCAGATTGGTTGTACTCTAAATTTTCCAATTAGTTCTATTGAAACTGTACCAGTAAAATTAAAGCCAGGAATGGATGGCCCAAAGGTTAAACAGTGGCCATTGACAGAAGAAAAAATAAAAGCATTAACAGAAATTTGTAATGAGATGGAAAAGGAAGGAAAAATCTCAAAAATTGGGCCTGAAAATCCATATAATACTCCAATATTTGCTATAAGGAAAAAAGACAGCACTAAATGGAGGAAATTAGTAGATTTTAGAGAACTCAATAAAAGAACTCAAGATTTTTGGGAAGTTCAATTG---GGAATACCACATCCAGCAGGGTTAAAGAAGAAAAAATCAGTAACAGTA---CTAGATGTGGGGGACGCATATTTTTCAGTTCCCTTAGATGCAAACTTTAGGAAGTATACTGCATTCACTATACCTAGTACAAACAATGAGACACCAGGTATTAGGTATCAGTACAATGTGCTTCCACAAGGA---TGGAAAGGCTCACCAGCTATATTCCAGAGTACCATGACAAAAATCTTAGAGCCCTTTAGATCAAAAAACCCAGAGATAGTTATCTATCAATACATGGATGACTTGTATGTAGGATCTGATTTAGAAATAGGGCAGCATAGAGCAAAAATAGAGGAG---TTGAGAGCTCATCTATTAAAATGGGGATTTACAACA---CCAGATAAGAAACATCAGAAA---GAGCCTCCATTTCTTTGGATGGGGTATGAACTCCACCCTGACAAATGGACAGTCCAGCCTATACAGCTGCCAGAAAAGGACAGCTGGACTGTCAATGATATACAGAAATTAGTGGGAAAGCTAAATTGGGCGAGTCAGATTTATCCAGGGATTAAAGTAAAGCAACTGTGTAGACTCATCAGGGGAGCCAAAGCCTTAACAGACATAGTAACACTGACTGAGGAGGCAGAATTAGAATTGGCAGAGAACAGGGAGATTCTGAAGGAACCTGTGCATGGAGTATATTATGACCCATCAAAAGACTTAATAGCAGAAATACAGAAACAAGGGCAG---GGCCAATGGACATATCAAATTTATCAAGAGCCATTT---AAAAATTTAAAAACAGGGAAATATGCAAAAAAGAGGTCAGCTCACACTAATGATGTAAGGCAACTATCAGAAGTAGTGCAAAAAGTGGCCACAGAAAGCATAGTAATATGGGGAAAG---ACTCCTAAATTTAGACTACCCATACAGAAAGAAACATGGGAGGCATGGTGGATGGATTATTGGCAAGCTACCTGGATTCCTGAATGGGAGTTTGTCAATACCCCTCCTCTAGTAAAATTATGGTACCAGTTAGAAAAAGACCCCATAGTAGGAGCAGAAACTTTCTATGTAGATGGGGCAGCTAATAGGGAGACTAAGCTAGGAAAAGCAGGGTATGTCACTGACAGAGGAAGACAGAAGGTTGTTTCCCTAACTGAGACAACCAATCAAAAAACTGAATTACATGCAATCTATCTAGCCTTGCAGGATTCAGGATCAGAAGTAAACATAGTAACAGATTCACAATATGCTTTAGGAATCATCCAGGCACAACCAGACATAAGTGAATCAGAGATAGTCAATCAGATAATAGAGAAGCTGATAGAAAAAGAGAAAGTCTACCTGTCATGGGTGCCAGCACACAAAGGGATTGGAGGAAATGAACAAGTAGATAAATTAGTCAGTTCTGGA---ATCAGAAAGGTGCTATTTTTAGATGGGATAGACAAAGCTCAA---GAA---GAACATGAAAGATATCACAGCAATTGGAGAACAATGGCTAGTGATTTTAATCTGCCACCTGTAGTA---GCAAAAGAAATAGTAGCTAGCTGTGATAAATGT---CAGCTAAAAGGGGAAGCCATG---CATGGACAAGTAGACTGTAGTCCAGGAATATGGCAATTAGACTGCACACATCTAGAAGGAAAAGTTATCTTGGTAGCAGTCCATGTAGCCAGTGGCTATATAGAAGCAGAAGTTATCCCAGCAGAAACAGGACAGGAGACAGCATACTTTATACTAAAATTAGCAGGAAGATGGCCAGTAAAAGTAATACATACAGACAATGGCAGTAATTTCACCAGCACTGCAGTTAAAGCAGCCTGTTGGTGGGCAAGTATCCAACAGGAATTTGGGATTCCCTACAATCCCCAAAGTCAAGGAGTAGTGGAATCTATGAATAAAGAATTAAAGAAAATCATAGGGCAGGTAAGGGAGCAAGCGGAACATCTTAAAACAGCAGTACAAATGGCAGTATTCATTCACAATTTTAAAAGAAAAGGGGGGATTGGGGGGTACAGTGCAGGGGAAAGAATAGTAGACATA------------------ATAGCAACAGACTTACAAACTAAAGAATTACAAAAACAAATTACAAAA---ATTCAAAATTTTCGGGTTTATTACAGGGACAGCAGAGACCCAATTTGGAAAGGACCAGCAAAACTACTCTGGAAAGGTGAAGGGGCAGTAGTAATACAAGATAATAGTGACATAAAAGTAGTTCCAAGAAGAAAAGCA---AAAATAATTAGGGATTATGGAAAACAGATGGCAGGTGATGAT---TGTGTGGCAGGTAGACAGGATGAGGAT------------TAG--AGCATGGAACAGTTTAGTAAAACATCATATGCATGTTTCAAAGAAAGCT---ATAGGATGGTTTTATAGACATCATTATGAAAGCAGGCATCCAAAAATAAGTTCAGAAGTACACATCCCG---CTAGGA------GAT---GCTAGATTA---GTAGTAAAAACATATTGGGGCCTGCATACAGGAGAAAGAGGCTGGCACTTGGGTCATGGGGTCTCCATAGAATGGAAGCTGAGAAGGTATAGTACACAGATAGACCCTGACCTGGCAGACCAACTAATTCATCTACATTATTTTACCTGTTTTTCAGAATCTGCCATAAGGAAAGCTATATTAGGACACAGAGTTAGCCCTAAGTGTGAATATCAAGCAGGA---CATAAC---AAGGTAGGGTCTCTACAATATTTGGCACTGAAAGCATTAGTAACA---------------CCAACA------------AGAGCAAAGCCACCTTTGCCTAGTGTTAGGAAATTAACAGAGGATAGATGGAACAAGCCCCAGAAGACCAGGGGCCACAGAGGGAGCCATACAATGAATGGACATTAG-AACTATTAGAGGAGCTTAAAAATGAAGCTGTTAGACATTTTCCTAGGGTG---TGGCTCCATGGCTTAGGACAACATATATATAACACCTATGGGGATACTTGGGAA---GGAGTTGAAGCTATAATAAGAATTTTGCAACAACTACTGTTTATTCAT---TACAGAATTGGGTGCCAACATAGCAGAATAGGCATTACTCCA------------------AGCAGAGGA---GTAAGG---------AAT---GGAGCCAGT---------AGATCCTAA--CCTAGAGCCCTGGGAGCATCCGGGAAGTCAGCCTAAAACTCCTTGTAACCGGTGTTATTGTAAAAAATGTTGCTATCACTGCCCAGTTTGCTTTGTAAACAAAGGCTTAGGCATC---TCATATGGCAGGAAGAAG---------CGGAAG---------CTCCGA---CGCAGA------ACTCCT---CGCAGCAATAAGGATCATCAAAATCCTATACCAAAGCAGTAA-GTATAATTAGTT-----------------------------AGCCTATGTAATG---AATCCT------------------------------------TTAATCTGGTCAATAATAGCACTG------------ATAGTAGCT---TTTATCTTAGC------CATAGTTGGGTGGA--TTATA----GCATTTAT---AGAA--TATAAG----------------------------AAATTGAGAAAGCAA-------------AGGAAAATA-----------------------------------------------GATTGGTTAATTGAAAGAATAAGAGAA---------------------AGAGCAGAAGAC----AGT--GGCA----------------ATGAAAGTGAGGGGGATACAGAGG------------AACTCT---CAA---CACTTA------TGG---------------AGATGGGGAACC---------------TTG---ATTTTTTGGACAATAATA---------------ATTTGT------------------------AGTGCT------GCA------GAA------------AAATTG---------TGGGTCACGGTCTACTATGGGGTACCCGTGTGGAAAGATGCAGAAACCACCCTGTTTTGTGCATCACATGCTAATGCATATGAGAAAGAACAACATATTGTCTGGGCTACCCATGCCTGTGTTCCCACAGACCCCAACCCACTCGAAATGGATTTAGATAATGTGACAGAAGAGTTTAACATGTGGAAAAATAATATGGTAGAGCAGATTCATGATGATATA---ATCCGTCTATGG---GATCGCAGCTTACAGCCACGTGTAAAATTAACC---CCTCTCTGCGTTACT---TTAGACTGCCAGCCAGTTAACAGCACCAACAAT------------------------------------------------------------------------------------------------ACTAAGGTAGAAGTGCCGGGAGAAATGACA------AACTGCTCTTTCAATATGACCACAGAACTAAGTGATAAGAAACAGAAA---GTACGGTCTCTT------------TTTTATAGGATTGATTTAGTACAGATTGGTAATAATACAAAT------------------------------------------------------------------GACAGTAGTAATAGGAGTCTACAG---TATAGACTAATAAATTGTAACACCTCAACCATTACCCAGGCTTGTCCCAAGGTATCCTTTGAG---CCAGTTCCCATACACTATTGTGCCCCAGCTGGTTTTGCGATTCTGAAGTGTAAAGATCAGGAGTTCAATGGAACAGGGCCA------TGCAAA---AATGTC---AGC---ACAGTA---------CAATGTACACATGGAATTAAACCTGTAGTATCA---ACTCAACTGCTGTTAAATGGCAGTTTAGCAGAAGGAGGA---------ATAAAGATTAGATCTGCAAATATCTCATACAATGCCAAA---AACATA---ATAGTACAGCTTGACATACCT---------GTAAAAATTAATTGTAGTAGGCCC------AACAACAATACAAGAACAAGTGTGCGT------ATAGGACCAGGGCAA---ACATTTTAT---GCA------------ACAGGTGAT---------------------ATA---ATAGGG---AAT---ATAAGACAAGCACACTGCAACCTTAGTAGAACAGCATGGAACGATACTTTATACAATGTA---TCTAAA---GCCTTAAGA------GAACACTTCCCA------------------------------AATAAAACAATAATCTTT------------------AATAAATCA------TCAGGAGGGGACCTAGAAGTGACACAACATATGTTTATTTGTGGAGGAGAA---TTTTTCTATTGCAATACATCAGGCCTATTTAATAGCAGTTGGGCGCCCAACGGCAGTTGG---------------------------------ATCAACAACATTGGCAGTAGGGAAAATGACACTATGACT---------------------CTGCCATGCAGAATAAAACAAATTATAAATATG---TGGCAGAGAGTAGAACAAGCAATGTATGCCCCTCCTATCAAAGGAAACATAACTTGTGTATCAAAC---ATTACAGGACTACTG---TTAACAAGAGATGGTGGA------------------ACTAATGAAACTAGGGAGAATGAGACCTTCAGACCTATA------------GGAGGAGAGATGAGAGACAATTGGAGAAGTGAATTATATAAGTATAAAGTAGTAAAAATTGAACCACTAGGAGTAGCACCCACCAAGGCAAAGAGAAGAGTGGTG---------------GAGGGGAGAGAAAAAAGAGCAGTT---GGA---------------ATGGGAGCTTTCTTCCTT---GGG---TTCTTAGGAGCAGCAGGAAGCACTATGGGCGCGGCGTCAATAACGCTGACGGTACAGGCC---AGACAATTATTG---GCTGGTATA---GTGCAA---CAGCAAAGCAATTTGCTGAAGGCT---ATAGAGGCTCAACAACATCTGTTGAGACTCACAGTCTGGGGCATTAAACAGCTCCAGGCAAGAGTCCTGGCTGTGGAAAGATACCTAAAGGATCAACAGCTCCTAGGAATTTGGGGCTGCTCTGGAAAACTCATCTGCACCACTACTGTGCCTTGGAACTCTAGTTGG------------------------------------------------AGT------------AATAAATCTCAG---GATGAG---ATTTGGAACAACATGACCTGGATGCAATGGGATAAAGAAATTAATAATTACACAGAAATAATATACGGGCTCATTGAAGAATCGCAGAAACAGCAGGAGAAAAATGAATTTGAGTTATTGGAATTGGACAAGTGGGCAAATCTGTGGAATTGGTTTGAAATATCAAATTGGCTATGGTATATAAAAATATTTATAATGATAGTAGGAGGCTTAATAGGATTAAGAATAGTTTTTGCAGTGCTTTCTATAGTAAATAGAGTTAGGCAGGGATACTCACCTTTATCGTTTCAGACCCCTATCCCAAGC------CCAGAGGGA---CCCGACAGGCCCGGAAGAATCGAAGAAGGAGGTGGAGAGCAAGGCAGAACCAGATCGATTCGATTAGTGAGCGGATTCTTAGAACTTGCCTGGGACGATCTGAGGAGCCTGTGCCTTTTTGTCTACCACCGCTCGAGAGACTTCATCTTGATTGCAGCG------------AGGACTGTGGAA---CTTCTGGGACACAGCAGTCTCAAGGGACTGAGACTGGGGTGGGAGGGCCTCAAATATCTG------------------------------------------------------TGGAATCTTCTGGTG---------TATTGG---------AGTCAG---GAACTGAAAACTAGTGCTGTCAGT---GCATTT---AATGCTTTAGCA---ATAACAGTTGCTGAGTGGACAGAT---AGGGCTATAGAAGTAGGACAAAGAATTGGTAGAGCTTTTCTCAACATACCTAGAAGAATCAGACAGGGCTTC---GAAAGA---------GCTTTGCTA---TAA-----------------------------AATGGGT---------GGCAAGTGGTCAAAA---------------AGTAGCCTAGTG---GGATGGCCTGCTGTT------------AGGGAC---------AGAATG---AGA------CGAACT---------------------------------------------------CCTGCAGCA---------GCAGAAGGAGTAGGAGCTGTCTCTCAA---GATTTAGATAAATATGGAGCAGTCACAAGCAATAATACAGCAGCTACTAATCCTGATTGCGCCTGGCTGGAAGCA------------------------------CAAGAGGAA---------GAG------GAGGTAGGCTTCCCAGTCAGGCCACAGGTACCAACAAGACCAATGACTTATAAGGCAGCTGTGGACCTTAGCCACTTTTTAAAAGAAAAGGGGGGACTGGATGGGTTAATTTGGTCCCAGAAAAGACAAGACATCCTTGATCTGTGGGTCTATCACACGCAAGGCTACTTC---CCTGATTGGCAGAATTACACACCAGGGCCAGGG---ATTAGATTCCCTCTA---ACATTTGGATGGTGCTTCAAGTTAGTACCAGTTGAGCCAGAAGCAGTAGAAGAG------GCTACTGGGGGAGAGAAC---AATAGCCTGTTACACCCTATATGCCAACATGGAATGGATGAT------CCTGAGAGA------GAAGTGTTAATGTGGAAGTTTGACAGTCGCCTGGCATTAAAACACAGAGCCAAAGAGCTGCATCCGGAGTTCTAC---------------------------------------AAAGACTGC---------TGAC-------------AC-----AG--------------AAG-TT----------------------------------------GCT-GACA-------------------------------------------------GGGACTTTCC-----------GCT---------------------------GGGACTTTCC---------------------GGGGGAGGT------------GTGGTT-TGGG-CCGGA-GTT-----------GGGGAGTGGC-TAACCCTCAG-ATGCTGCATATAAGCAGC-TGCTTTC-TGC-T-TGTACTGG-GTCTCTC--TTGATAG----ACCAGA-TA-GAGCCTGGG-AGCTCTCTGGC-------TAGCAA-GGGAACCCACTGCTT-AA-GCCTCAATAAAAGCTTGCCTTGAGTGCTTCAAGTGGTGTGTGCCCGTCTGTTGTGTGACTCTGGTAACTAGAGATCCCTCAGACCACCTTAGCAGAGTGAAAAATCTCTAGCA--------------------------------------------------------------------------------------------------------------------------------------------------------------------------------------------------------------------------------------
>A6_IT_02_60000_EU861977
-TGGATGGGTTAATTTACTCCAGGAAAAGACAAGAGATCCTTGATCTGTGGGTCTATCACACACAAGGATACTTCCCTGATTGGCAGAAATAT-ACACACCAGGGCCAGGAATCAGATACCCACTAACATTTGGGTGGTGCTACAAACTAGTACCAGTTGACCCAGATAAAGTAGAAGAG---GCCACGGGGGGAGAGAACAACAGCCTATTACACCCTATATGCCAACAYGGAATGGATGATGATGAAAAAGAAGTGTTAATGTGGAAGTTTGACAGTCGCCTGGCTCTAAAGCACAGAGCCCAAGAGATGCATCCGGAG---TTCTACAAAAACTGCTGA--------------------CAC----------AGACTGCTGACAC------------------------AGAAA-TTGCT-------------GAC-AGGGACTTTCCGC-GGGGACTTTCCAGGGG-------------AGGTGTGGTTTGG-G-CGGAGTTGGGGAGTGGC-TAACCCTCAGATGCTGCATATAAGCAGCTGCTTTTCGCC-TGTACTG-GGTCTCTCTGGTTAGACCAGATA-GAGCCTGGGAGCTCTCTGGCTAG----CTAGGGAACCCACTGCT-T-A-AGCCTCAAT-AAAGCTTG-CCTTGAGTGC-TTC-AAGTAGTGTGTGCCCGTCTG-T--TGT-GTRACTCTGGTAACTAGAGATCCCTCAG-AC---CACTCTAGACTGTGTAA---AAAATCTCTAGCAGTGGCG-CCCG------------------------------------AACAGGGACTCGAAAGCGAAAGT---TCCAG------AGAAG-W--TCTCTCGACGC-A--GGACTCGGCTTGCT------G-A-GGT--GC-AC-ACAGCAAGAGGC--GAG-A-GG-CG----GC-GACT------GGTGAGTA----CGCC--T-A----AAG------A-------TTTGACTAGC--GGA-GGCTAGA-----------------------------AGGAGAG-AGATGGGTGCGAGAGCGTCAATATTAAGTGGGGGAAAATTAGATGCATGGGAGAAAATYCGGTTAAGGCCAGGGGGAAAGAAAAAATATAGACTAAAACACCTAGTATGGGCAAGCAGGGAGCTGGAAAGATTCGCGCTTAATCCCGGCCTTTTAGAAACATCAGAAGGATGTAGACAAATACTGGGACAGTTACAATCAGCTCTCAGGACAGGATCAGAAGAATTTAAATCATTATATAATACAGTAGCAACCCTCTATTGTGTACATCAACGGATAGATGTAAAAGACACCAAGGAAGCT---TTAGATAAA---ATAGAGGAAATA------CAA------------AAT---------------------AAG------------------------AGCAAG------CAAAAG------------------------------------ACCCAACAGGCAGCG---------------ACTGGCACAGGA------------------------------------------AGCAGAAGCCAG------------------------------------------------------------------GTCAGTCAAAATTACCCTATA------------GTGCAAAATGCACAAGGGCAAATGGTACACCAGTCCTTATCACCTAGGACT---TTGAATGCATGGGTGAAAGTAATAGAA---GAAAAGGCTTTCAGCCCAGAAGTAATACCCATGTTCACAGCATTATCAGAGGGAGCCACCCCACAAGATTTAAACATGATGCTGAACATAGTGGGGGGACACCAGGCAGCTATGCAAATGTTGAAAGAT---ACCATCAATGAGGAAGCTGCTGAA------TGGGATAGGTTACATCCAGTACAGGCAGGGCCTTTACCACCAGGGCAACTGAGAGAACCAAGGGGAAGTGATATAGCAGGAACTACTAGTACCCTTCAAGAACAAATAGCATGGATGACA---------------------AGCAACCCACCTATT---CCAGTGGGAGATATCTATAAAAGATGGATAATCCTAGGATTAAATAAAATAGTAAGAATGTACAGCCCTGTTAGCATTCTAGACATAAGACAAGGGCCAAAAGAACCCTTCAGAGATTATGTAGATAGGTTCTTTAAAACTCTCAGAGCTGAGCAAGCTACCCAGGATGTAAAGAATTGGATGACAGAAACCCTGCTGGTC---CAAAATGCGAATCCAGATTGTAAGACCATTCTAAGAGCATTAGGACCAGGAGCTACATTAGAGGAAATGATGACAGCATGCCAGGGAGTGGGAGGA---CCCGGCCATAAAGCAAGGGTTTTGGCTGAGGCAATG------------AGTCAAGCACAA------------------------AAGACAAACATAATGATG---CAGAAA---GGC------AAT------TTTAGAGGC---------CCGAAA---AGA---ATTAAGTGTTTCAACTGTGGCAAAGAAGGACACCTAGCCAGAAATTGCAGGGCCCCTAGGAAAAAGGGCTGTTGGAAATGTGGAAAGGAAGGCCATCAAATGAAAGACTGTACT------------GAG---AGA------------CAGGCTAATTT-TTTAGGGAAAATTTG---GCC---TTCCAGCAA---------GGG---GAGGCCAGGGAATTTTCCTCAGAG------------------------------------------------------CAGACC------AGAGCCAACAGC------------------------------------------------CCCACCAGC---AGAGGACCTTTGGAT---GGG------------------GGAAGAGAT---AAACCCCTC------------------------------------TCTGAAACAGGAGCA------------------------GAAAGACAG------------------------------GGA---ACAGCA------------------------------------TCCTCCTGC---AATTTCCCTCAAATCACTCTTTGGCAACGACCCCTTGTCACAATAAAAGTAGGAGGACAGCTAAAAGAAGCTCTATTAGATACAGGAGCAGATGATACAGTATTAGAGGACATAAATTTGCCAGGAAAATGGAAACCAAAAATG---ATAGGRGGAATTGGAGGCTTTATCAAAGTAAGACAGTATGATCAGATACTTATAGAAATTTGTGGAAAAAAGGCTATAGGTACGGTATTAGTAGGACCTACCCCTGTCAACATAATTGGAAGAAATATGTTGACTCAGATTGGTTGTACTTTAAATTTTCCMATAAGTCCTATTGAAACTGTACCAGTAAAATTAAAGCCAGGAATGGATGGCCCAAAGGTTAARCAATGGCCATTAACAGAGGAAAAAATAAAAGCATTAAAAGAAATTTGTGMTGAAATGGAAAAGGAAGGAAAAATTTCAAAAATTGGGCCTGAAAATCCATATAATACTCCAGTATTTGCTATAAAGAAAAAGGACAGCACTAAATGGAGGAAATTAGTAGATTTCAGGGAACTCAATAAAAGAACTCAGGACTTTTGGGAAGTTCAATTA---GGAATACCACATCCMGCGGGTTTAAAAAAGAAAAAATCAGTAACAGTA---CTRGATGTRGGAGATGCATATTTTTCAGTTCCTTTAGATGAARGCTTYAGRAAGTATACTGCATTCACTATACCTAGTAYAAACAATGAGACACCAGGGATYAGATATCAGTACAATGTGCTTCCACAGGGA---TGGAAAGGATCCCCAGCAATATTCCAGAGTAGCATGACAAAAATCTTAGAGCCYTTTAGATMACAAAATCCAGACATAGTTATCTATCAATACATGGATGAYTTGTATGTAGGYTCTGATTTAGAAATAGGGCAGCATAGAAMGAAAATAGAGGAG---YTAAGASCCCATCTATTGAGSTGGGGATTTACYACA---CCAGACAAAAAGCATCAGAAA---GAACCTCCATTYCTTTGGATGGGATATGAACTCCATCCTGACAAATGGACAGTCCAGCCTATAATGCTGCCAGATAAAGACAGCTGGACTGTCAATGATATACAGAAGTTAGTGGGAAAACTAAATTGGGCAAGCCAGATTTATCCAGGATTAAAAATAAAGCAACTGTGTAAACTCCTTAGAGGAGCCAAAGCACTAACCGATATAATAACACTGACTAAGGAAGCAGAATTAGAATTGGCAGAAAACAGGGAGATTCTAAAAGACCCTGTGCATGGAGTATATTATGACCCATCAAAAGATTTAGTAGCAGAAATACAGAAACAAGGGCAA---GACCAATGGACATATCAAATTTATCAGGAGCCATTT---AAAAATCTAAAAACAGGAAAATATGCAAAAAGGGGGTCTGCTCACACTAATGATGTAAAACAATTAACAGCAGTGGTGCAAAAAGTGACCACAGAAAGCATAGTAATATGGGGAAAG---ATTCCTAAATTTAGACTACCCATACARAGGGAAACATGGGAAGCATGGTGGATGGAGTACTGGCAGGCTACCTGGATTCCTGAATGGGAGTTTGTCAATACCCCTCCTCTAGTAAAACTATGGTACCAGTTGGAGAAAGAACCCATAGTAGGAGCAGAGACTTTCTATGTAGATGGGGCAGCTAACAGGGAGACTAAGCTAGGAAAAGCAGGGTATGTTACTGACAGAGGAAGACAAAAGGTTGTTCCTCTAACTGAGACAACAAATCAAAAGACTGAATTACATGCAATCTATCTAGCTTTGCAGGATTCGGGATYAGAAGTAAACATAGTAACAGACTCACAGTATGCATTAGGAATTATTCAGGCACAACCAGACAGAAGTGAGGCAGAGGTAGTCAATCAAATAATAGAGAAATTAATAGAGAAAGAAAAGGTCTACCTGTCATGGGTACCAGCGCACAAAGGGATTGGAGGAAATGAACAAGTAGATAAATTAGTCAGTTCTGGA---ATCAGGAAGGTGTTATTTCTAGATGGGATAGATAAGGCTCAA---GAG---GACCATGAAAAATATCACAGCAATTGGAAAGCAATGGCTAGTGATTTTAATCTGCCACCTGTAGTA---GCAAAAGAAATAGTAGCCAGCTGTGATAAGTGT---CAATTAAAAGGGGAAGCCATG---CATGGACAAGTAGACTGTAGTCCAGGGATATGGCAATTAGATTGCACACATMTAGAAGGRAAAGTAATCCTGGTAGCAGTAMATGTAGCCAGTGGCTATATAGAAGCAGAAGTTATTCCAGCAGAAACAGGACAGGAGACAGCATACTTTCTGCTAAAATTAGCAGGAAGATGGCCAGTAAAAGTAGTACACACAGATAATGGCAGCAATTTCACCAGCAGTGCAGTTAAAGCTGCCTGTTGGTGGGCAAATATCCAACAGGRATTTGGGRTTCCCTACAATCCCCAAAGTCAAGGAGTGGTGGRATCTATGAATAAGGRATTAAAGAAAATCATAGTGCAAGTKAGAGAGCAAGCTGAACACCTTAAGACAGCAGTCCAAATGGCAGTATTCATTCACAATTTTAAAAGAAAAGGGGGGATTGGGGGGTACAGTGCAGGGGAAAGAATAATAGACATA------------------ATAGCAACAGACATACAAACTAGAGAACTACAAAAACAAATTACAAAA---ATTCAAAATTTTCGGGTTTATTACAGAGACAGCAGAGACCCAATTTGGAAAGGACCAGCAAAACTCCTCTGGAAAGGTGAAGGGGCAGTGGTAATACAGGACAATAGTGATATAAAGGTAGTACCAAGAAGAAAAGCA---MAGATCATTAGGGATTATGGAAAACAGATGGCAGGTGATGAT---TGTGTGGCAAGTAGACAGGATGAGGAT------------TAA--AACATGGAACAGTTTAGTAAAACATCATATATATATCTCAAAGAAAGCT---AGAGGGTGGTTGTATAGACATCACTATGACAGCAGGCATCCAAAAGTAAGTTCAGAAGTACACATCCCA---CTAGGG------GAT---GCTAGACTA---GTAGTAAGAACATATTGGGGTCTACATACAGGAGAAAAAGACTGGCAATTGGGTCATGGGGTCTCCATAGAATGGAGACAGAAAAGGTATAGCACACAAATAGACCCTGACCTGGCAGACCAACTAATTCATTTGCATTATTTTGACTGTTTTTCAGAATCTGCCATAAGGAAAGCCATATTAGGACAATTAGTTAGCCCTAAGTGTGAATATCATACAGGA---CATAAC---AAGGTAGGATCTCTACAATACTTGGCACTAAAAGCATTAGTAACA---------------CCAACA------------AGGAGAAAGCCACCTTTGCCTAGTGTTAGGAAACTGACAGAGGATAGATGGAACAAGCCCCAGAAGACCAGGGGCCGCAGAGGGAGCCATACAATGAATGGATGTTAG-AACTGTTAGAAGATATTAAGCATGAAGCTGTCAGACATTTTCCTAGGCCA---TGGCTTCATGGATTAGGACAACATATCTATAACACCTATGGGGATACTTGGGAA---GGGGTTGAAGCTATAATAAGAATTTTGCAACAACTGCTGTTTGTTCAT---TTCAGAATTGGGTGCCAACATAGCAGAATAGGCATTTTGCAA------------------AGGAGAAGA---GTCAGG---------AAT---GGATCCAGT---------AGATCCTAA--CCTAGAGCCCTGGAATCATCCGGGAAGTCAGCCTAAAACTGCTTGTAGCAAATGTTACTGTAAAAAGTGTTGCTGGCATTGCCAAGTTTGCTTTCTGAACAAAGGCTTAGGCATC---TCCTATGGCAGGAAGAAG---------CGGAGA---------CGCAGA---CGAGGA------ACTCCT---CAGAACAATAAGGATCATCAAAATCCTATACCAAACCAGTAA-GTACTCAAT-----------------------------------AGATGTAATG---AGCCCT---------------------------------CTGCAAATCTGTGCAATAATAGCACTG------------GTAGTAGTA---GGTATCATAGC------AATAGTTGTGTGGA--CTATA----GTAGGTAT---AGAA--TATAGG----------------------------AGATTGCTAAGACAA-------------AGGAAAATA-----------------------------------------------AACAGGTTAATTGAGAGAATAAGAGAA---------------------AGAGCAGAAGAC----AGT--GGCA----------------ATGAAAGCGAGGGGGATGCAGAGG------------AATTAT---CAA---AACTTG------TGG---------------AGGTGGGGGACT---------------ATG---ATCTTTTGGATGATAATA---------------ATGTGT------------------------AAGGCT------ACA------GAA------------AATTTA---------TGGGTCACGGTATACTATGGGGTACCTGTGTGGAGAGATGCAGAGACCACCCTATTTTGTGCATCAGATGCTAAAGCATATGATACAGAAGTACATAATGTCTGGGCTACACATGCCTGTGTACCCACAGACCCTGACCCACAAGAAATAATGTTGGACAATGTGACAGAAGAATTTAACATGTGGAAAAATAACATGGTAGAACAAATGCAAACAGATATA---ATCAGTCTATGG---GACCAAAGCCTAAAGCCATGTGTAAAGTTAACC---CCTCTCTGCGTTACT---TTAAACTGTCAAGAACCCAATGTCACTAACAGCAATGACACTAGTTATAACAAC---------------------------------------------------------AGCAATGTCACTCAGTATAACAACAGCAATGGCAAGGAAGAAATGAAA------AACTGCTCTTTCAATATAACCACAGAACTAAGAGATAAGACAAAAAAG---GTATATTCACTT------------TTTTATAAACTTGATATAGTACCAACAGGTAGTAAT---------------------------------------------------------------------------AGTAGTAATAGTAGTGAAGAG---TATAGATTAATAAATTGTAATACATCAGCCATGACACAGGCTTGTCCTAAGGTAACCTTTGAA---CCAATTCCTATACATTATTGTGCCCCAGCTGGTTTTGCGATTCTAAAGTGCAAGGATAAAAATTTTAATGGAACAGGGCCA------TGTACA---AATGTC---AGC---ACAGTA---------CAATGCACACATGGAATCAAGCCAGTGGTATCA---ACTCAACTGCTGTTAAATGGCAGTCTAGCAGAGGAAGAG---------GTAGTGATTAGATCTGAAAATATCACAGACAATGCCAAA---ACCATA---ATAGTACAGCTTGCTAAGCCT---------GTAAACATTACTTGTATTAGGCCT------AATAACAATACGAGAAAAAGCATCCGT------ATAGGACCAGGACAA---ACATTCTAT---GCA------------ACAGAT------------------------ATA---ATAGGG---GAC---ATAAGANAAGCATATTGTTTTGTCAATAGAACAGAATGGAATAACACTTTACAAAAGATA---AGTAAA---AAATTAGGA------GCATACTTTAAA------------------------------AACAAAACAATAATCTTT------------------AGGAACTCC------TCAGGRGGAGATTTAGAAATTACAACACATAGTTTCAATTGTGGAGGAGAA---TTTTTCTATTGCAATACAACAGCCCTATTCAATAGTACATGGAATGAAAATAAC------------------------------------------ACTATCAGCACAAATAGCGCAGAGGAAAATATAACT---------------------CTCCCGTGCAGAATAAAGCAAATTATAAATATG---TGGCAGAGAGTAGGACAAGCAATATATGCTCCTCCTATTGCAGGARAAATAGAGTGTRAATCAAAC---ATTACAGGACTGCTA---TTAACAAGAGATGGTGGA------------------GGTGGAAATAGTAGCATCAATGAGACCTTCAGACCTGGC------------GGAGGAGATATGAGGGACAATTGGAGAAGTGAATTATATAAGTATAAAGTAGTAAAAATAGAACCAATAGGGGTAGCACCTACCAGGGCAAAGAGAAGAGTGGTG------------------GAGAGAGAAAAAAGAGCAATT---GGA---------------CTAGGAGCTGCCTTCCTT---GGG---TTCTTAGGAGCAGCAGGAAGTACTATGGGCGCGGCGTCACTGACGCTGACGGTACAGGCC---AGACAATTATTG---TCTGGCATA---GTGCAA---CAGCAAAGCAATTTGCTGAGGGCT---ATAGAGGCTCAGCAGCAGCTGCTGAMACTCACGGTCTGGGGCATTAAACAGCTCCAGGCAAGAGTCCTGGCTGTGGAAAGATACCTAAAGGATCAACAGCTCCTAGGAATTTGGGGTTGCTCTGGAAAACTCATCTGCACCACTAGTGTGCCCTGGMACTCTAGTTGG------------------------------------------------AGC------------AATAAATCTCAT---GATGAT---ATATGGAATAACCTGACCTGGATGCAATGGRACAAAGAAATTAACAATTACACAAACATAATATATAATCTAATTGAACAATCGNAAAGCCAGCAGGAAAAGAATGAACAAGATTTATTGGCATTGGACAAGTGGGCAAGTCTGTGGAATTGGTTTGACATAACAAATTGGTTATGGTATATAAAAATATTTATAATGGTAGTAGGAGGCTTAATAGGATTAAGAATAGTTTTTGCTGTGCTTTCTATAATAAATAGAGTCAGGCAGGGATACTCACCCTTGTCATTTCAGACCCTTACCCCGAAC------CCAGAGGGT---CCAGACAGGCCCGGAAGAATCGAAGAAGAAGGTGGAGAGCAAGGCAGAGACAGATCGATTCGATTAGTGAGCGGATTCTTAGCACTTGCCTGGGACGATCTGCGGAGCCTGTGCCTCTTCAGTTACCACCGCTTGAAAGACTTCGTCTCGATTGCAGCG------------AGGACTGTGGAA---CTTCTGGGACGCAGCAGCCTCAAGGGACTGAGACTGGGGTGGGAGGGCCTCAAATATCTA------------------------------------------------------TGGAATCTTCTAGTA---------TATTGG---------GGCCGG---GAGCTAAAGAATAGTGCTGTAAGT---CTGATA---GATACCATAGCA---ATAGCAGTAGCTGGGTGGACAGAT---AGGGTTATAGAGATAGGACAAAGGGTTTGTAGAGCTATTCTTCACATACCTAGAAGAATCAGACAGGGCTTC---GAAAGG---------GCTTTGCTA---TAA-----------------------------GATGGGG---------GGCAAATGGTCAAAA---------------AGTAGCATAGTG---GGATGGCCTGAGGTT------------AGGGAA---------AGAATT---AGA------CGAGCTCCT------------------------------------------GCTCCTGCTCCAGCA---------GCAAGAGGAGTAGGACCAGTATCTCAA---GATTTAGATAAATATGGAGCAGTCACAAGCAGGAACACCTCAACTACTAATGCTACTTGTGCCTGGCTGGAGGCG------------------------------CAAGAGGAT---------GAG------GAGGTCGGCTTTCCAGTCAGGCCGCAGGTACCTTTAAGACCAATGACATATAAGGGAGCTGTAGATCTCAGCCACTTTTTAAAAGAAAAGGGGGGACTGGATGGGTTAATTTACTCCAGGAAAAGACAAGAGATCCTTGATCTGTGGGTCTATCACACACAAGGATACTTC---CCTGATTGGCAGAAATATACCCCAGGGCCAGGA---ATCAGATACCCACTA---ACATTTGGGTGGTGCTACAAACTAGTACCAGTTGACCCAGATAAAGTAGAAGAG------GCCACGGGGGGAGAGAAC---AACAGCCTATTACACCCTATATGCCAACAYGGAATGGATGAT------GATGAAAAA------GAAGTGTTAATGTGGAAGTTTGACAGTCGCCTGGCTCTAAAGCACAGAGCCCAAGAGATGCATCCGGAGTTCTAC---------------------------------------AAAAACTGC---------TGACACAGACTGCTGACAC-----AG--------------AAA-TT----------------------------------------GCT-GACA-------------------------------------------------GGGACTTTCC-----------GCG---------------------------GGGACTTTCC---------------------AGGGGAGGT------------GTGGTT-TGG--GCGGA-GTT-----------GGGGAGTGGC-TAACCCTCAG-ATGCTGCATATAAGCAGC-TGCTTTT-CGC-C-TGTACTGG-GTCTCTC--TGGTTAG----ACCAGA-TA-GAGCCTGGG-AGCTCTCTGGC-------TAGCTA-GGGAACCCACTGCTT-AA-GCCTCAATAAA-GCTTGCCTTGAGTGCTTCAAGTAGTGTGTGCCCGTCTGTTGTGTRACTCTGGTAACTAGAGATCCCTCAGACCACTCTAGACTGTGTAAAAAATCTCTAGCA-------------------------------------------------------------------------------------------------------------------------------------------------------------------------------------------------------------------------------------
>A6_UA_00_98UA0116_AF413987
-TGGATGGGTTAATCTACTCCAAGAAAAGACAAGAAATCCTTGATCTGTGGGTCTATCACACACAAGGTTACTTCCCTGATTGGCAGAATTAT---ACCCCAGGGCCAGGGATTAGATTCCCACTAACATTTGGGTGGTGCTACAAGCTAGTACCAGTTGACCCAGCTGACGTAGAAGAG---GCCACAGAGGGAGAGAACAACAGCCTATTACACCCTATATGCCAACACGGAATGGATGATGAGGAAAAAGAAGTGTTAATGTGGAAGTTTGACAGTCGCCTGGCTCTAACACACAGAGCCCGAGAGCTGCATCCGGAG---TTTTACAAAGACTGCTGA--------------------CAC----------AGACTGCTGACAT-------------------------GAAG-TTGCT-------------GAC-AGGGACTTTCCGC-GGGGACTTTCCAGGGG-------------AGGTGTGGTTTGG-G-CGGAGTCGGGGAGTGGC-TAACCCTCAGATGCTGCATATAAGCAGCTGCTTTTCGCC-TGTACTG-GGTCTCTCCGGTTAGACCAGATC-GAGCCTGGGAGCTCTCTGGCTAG----CTAGGGAACCCACTGCT-T-A-AGCCTCAAT-AAAGCTTG-CCTTGAGTGC-TTT-AAGTAGTGTGTGCCCGTCTG-T--TGT-ATGACTCTGGTAACTAGAGATCCCTCAG-AC---TACTCTAGGCAGTGT-A---AAAATCTCTAGCAGTGGCG-CCCG------------------------------------AACAGGGACTCGAAAGCGAAAGT---TCCAG------AGAAG-T--TCTCTCGACGC-A--GGACTCGGCTTGCT------G-A-GGT--GC-AC-ACAGCAAGAGGC--GAG-A--G-CG----GC-GACT------GGTGAGTA----CGCC--T-A----AGG------AT-----TTTTGACTAGC--GGA-GGCTAGA-----------------------------AGGAGAG-AGATGGGTGCGAGAGCGTCAGTATTAAGCGGGGGAAAATTAGATGCATGGGAAAAAATTCGGTTAAGGCCAGGGGGAAAGAAAAAATATAGAATAAAACACCTAGTATGGGCAAGCAGGGAGCTGGAAAGATTCGCGCTTAACCCTAGCCTTCTAGAAACATCAGAAGGATGTCAACAAATACTGGAACAGTTACAACCAACTCTCAAGACAGGATCAGAAGAAGTTAAATCATTATATAATACAGTAGCAACTCTCTATTGTGTACATCAACGGATAGAGATAAAAGACACCAAGGAAGCT---TTGGATAAA---ATAGAGGAGATA------CAA------------AAT---------------------GAG------------------------AACAAG------CAAAAG------------------------------------ACCCAACAGGCA------------------ACTGGCACAGGA------------------------------------------AGCAGCAGCAAA------------------------------------------------------------------GTCAGTCAAAATTACCCCATA------------GTGCAAAATGCACAAGGGCAAATGACACACCAGTCCATGTCACCTAGGACT---TTAAATGCATGGGTGAAAGTAATAGAA---GAAAAGGCTTTCAGCCCAGAAGTAATACCCATGTTTTCAGCATTGTCAGAGGGAGCCACCCCACAAGATTCAAACATGATGCTGAACATAGTGGGGGGACACCAGGCAGCTATGCAAATGTTGAAAGAT---ACCATCAATGAGGAAGCTGCTGAA------TGGGATAGGTTACATCCAGCACAGGCAGGGCCTTTTCCACCAGGGCAGATGAGAGAACCAAGGGGAAGTGACATAGCAGGAACTACTAGTACCCTTCAAGAACAAATAGGATGGATGACA---------------------AGCAACCCACCTATC---CCAGTGGGAGACATCTATAAAAGATGGATAATCCTAGGATTAAATAAGATAGTAAGAATGTATAGCCCTGTTAGCATTTTAGACATAAGACAAGGGCCAAAAGAACCCTTCAGAGACTATGTAGATAGGTTCTTTAAAACTCTTAGAGCTGAGCAAGCTACACAGGAGGTAAAGAACTGGATGACAGAAACCCTGCTGGTC---CAAAATGCAGATCCAGATTGTAAAGCCATTTTAAGAGCATTAGGACCAGGGGCTACATTAGAAGAAATGATGACAGCATGCCAGGGAGTGGGAGGA---CCCGGCCATAAAGCCAGGGTTTTGGCTGAGGCCATG------------AGTCAAGTACAA------------------------AATGCAAACATAATGATG---CAGAAA---AGT------AAT------TTTAGGGGC---------CCAAAA---AGA---ATTAAGTGTTTCAACTGTGGCAAAGAAGGACACCTAGCCAGAAATTGCAGGGCCCCTAGGAAAAAGGGCTGTTGGAAATGTGGAAAGGAAGGCCATCAAATGAAAAACTGCACT------------GAG---AGA------------CAGGCTAATTT-TTTAGGAAGAATTTG---GCC---TTCCAGCAA---------AGG---GAGGCCAGGAAATTTTCCTCAGAG------------------------------------------------------CAGACC------AGAGCCATCAGC------------------------------------------------CCCACCAGC---AGAAGACTTTGGGAG---GGG------------------GGAAGAGAT---AACCCCCCC------------------------------------CCTGAAACAGGAACA------------------------GAAAGACAG------------------------------GGA---ACAGCA------------------------------------TCCTCCTTC---AATTTCCCTCAAATCACTCTTTGGCAACGACCCCTTGTCACAGTAAGAATAGGAGGACAGCTAAAAGAAGCTCTATTAGATACAGGAGCAGATGATACAGTATTAGAAGACATAGATTTGCCAGGAAAATGGAAACCAAAAATG---ATAGGGGGAATTGGAGGTTTTATCAAGGTAAGACAGTATGATCAAATACTTATAGAAATTTGTGGAAAAAAGGCTATAGGTACGGTATTAGTAGGACCTACCCCTGTCAACATAATTGGAAGAAATATATTGACTCAGCTTGGTTGTACTTTAAATTTTCCAATAAGTCCTATTGAAACTGTACCAGTAACATTAAAGCCAGGAATGGATGGCCCAAAGGTTAAACAATGGCCATTAACAGAGGAGAAAATAAAAGCATTAACAGAGATTTGTATGGAGATGGAAAAGGAAGGAAAAATTTCAAAAATTGGGCCTGAAAATCCATACAATACTCCAGTATTTGCTATAAAGAAAAAGGACAGCACTAAGTGGAGGAAATTAGTAGATTTCAGGGAGCTCAATAAAAGAACTCAGGACTTTTGGGAAGTTCAATTA---GGAATACCCCATCCAGCGGGTTTAAAAAAGAAAAAATCAGTAACAGTA---CTAGATGTGGGGGATGCATATTTTTCAGTTCCTTTAGATGAAAGCTTCGGAAAGTATACTGCATTCACTATACCAAGTATAAACAATGAGACACCAGGGGTCAGATATCAGTACAATGTACTTCCACAGGGA---TGGAAAGGATCACCATCAATATTCCAGAGTAGCATGACAAAAATCTTAGAGCCCTTTAGATCAAAAAATCCAGAAATAGTTATCTATCAATACATGGATGACTTGTATGTAGGCTCTGATTTAGAAATAGGGCAGCATAGAACAAAAATAGGGGAG---TTAAGAGCTCATCTATTGAGCTGGGGATTTACTACA---CCAGACAAAAAGCATCAGAAA---GAACCTCCATTTCTTTGGATGGGACATGGACTCCATCCTGACAAATGGACAGTCCAGCCTATAATGCTGCCAGATAAAGACAGCTGGACTGTCAATGATATACAGAAATTAGTGGGAAAACTAAATTGGGCAAGTCAGATTTATCCAGGGATTAAAGTAAGGCAATTGTGTAAACTCCTCAGGGGAGCCAAAGCACTGACAGATATAGTGACACTGACTGAGGAAGCAGAATTAGAATTGGCAGAGAACAGAGAGATTCTAAAAGAACCTGTGCATGGAGTATATTATGACCCATCAAAAGATTTAGTAGCAGAGATACAGAAACAAGGACAA---GACCAATGGACATATCAAATTTATCAGGAGCCATTT---AAGAATCTAAAAACAGGAAAATATGCAAAAAAGGGGTCTGCTCACACTAATGATGTAAAACAATTAACAGCAGTGGTGCAAAAAGTGGCCACAGAAGGCATAATAATATGGGGAAAG---ACTCCTAAATTTAGGCTACCCATACAAAAAGAAACATGGGAAGCATGGTGGATGGAGTACTGGCAGGCTACCTGGATTCCTGAATGGGAGTTTATCAATACCCCTCCTCTAGTAAAACTATGGTACCAGCTGGAGAAAGAACCCATAGTAGGAGCAGAGACTTTCTATGTAGACGGGGCAGCTAACAGGGAGACTAAGACAGGAAAAGCAGGGTATGTTACTGACAGAGGAAGACAAAAGGTTGTTCCTCTAACTGAGACAACAAATCAAAAGACTGAATTACATGCAATCCATCTAGCTTTGCAGGATTCAGGGTCAGAAGTAAATATAGTAACAGACTCACAATATGCATTAGGGATTATTCAGGCACAACCAGACAGGAGTGAATCAGAGATAGTCAATAAAATAATAGAGAAACTAATAGAAAAAGAAAGAGTCTACCTGTCATGGGTACCAGCGCACAAGGGAATTGGAGGAAATGAACAAGTAGATAAATTAGTCAGTTATGGA---ATCAGGAGGGTGTTATTTTTAGAAGGGATAGATAAGGCTCAA---GAA---GAACATGAAAAATATCACAGCAATTGGAAAGCAATGGCTAGTGATTTTAATCTGCCACCTATAGTA---GCAAAGGAAATAGTAGCCAGCTGTGATAAATGT---CAACTAAAAGGGGAAGCTATG---CATGGACAGGTAGACTGTAGTCCAGGGATATGGCAATTAGATTGCACACATCTAGAAGGAAAAGTAATCATAGTAGCAGTCCATGTAGCCAGTGGCTATATAGAAGCAGAAGTTATCCCAGCAGAAACAGGACAGGAGACAGCATACTTTCTGCTAAAATTAGCAGGAAGATGGCCAGTAAAAGTAGTACACACAGATAATGGCCCCAATTTCACCAGCAGCGCAGTTAAGGCTGCCTGTTGGTGGGCAAATATCCAACAGGAATTTGGGATTCCCTACAATCCCCAAAGTCAAGGAGTAGTGGAGTCTATGAATAAGGAATTAAAGAAAATCATAGGGCAGGTAAGAGAGCAAGCTGAACACCTTAAGACAGCAGTACAAATGGCAGTATTCATTCACAATTTTAAAAGAAAAGGGGGGATTGGGGGGTACAGTGCAGGGGAAAGAATAATAGACATA------------------ATAGCAACAGACATACAAACTAAAGAATTACAAAAACAAATTATAAAA---ATTCAGAATTTTCGGGTTTATTACAGGGACAGCAGAGATCCAATTTGGAAAGGACCAGCAAAACTACTCTGGAAAGGTGAAGGGGCAGTGGTAATACAGGACAATAACGATATAAAAGTAGTACCAAGAAGAAAAGCA---AAGATCATTAGGGATTATGGAAAACAGATGGCAGGTGATGAT---TGTGTGGCAAGTAGACAGGATGAGGAT------------TAG--AACATGGAACAGTTTAGTAAAACATCATATGTATGTCTCAAAGAAAGCT---AGAGGGTGGTTTTATAGACATCACTATGAAAGCAGGCATCCAAAAGTAAGTTCAGAAGTACACATCCCA---CTAGGG------GAT---GCTAGGCTA---GTAGTAAAAACATACTGGGGTCTGCATACAGGAGAAAAAGACTGGCACTTGGGCCATGGGGTCTCCATAGAATGGAGACAGGAAAGGTGTAGCACACAAATAGACCCTGACCTGGCGGACCAACTAATTCATCTGTATTATTTTGACTGTTTTTCAGACTCTGCCATAAGGAAAGCCATAGTAGGACACATAGTTAGCCCTAGGTGTAACTATCCAGCAGGA---CACAAC---AAGGTAGGATCTCTACAATACTTGGCACTGAAAGCATTAGTAACA---------------CCAACA------------AGGGAAAGGCCACCTTTGCCTAGTGTTAGGAAACTAACAGAGGAGAGATGGAACAAGCCCCAGAAGACCAGGGGCCGCAGAGGGAACCACACAATGAATGGATGTTAG-AACTGTTAGAAGATCTTAAGCATGAAGCTGTCAGACATTTTCCAAGGCCG---TGGCTCCATGGATTAGGACAACATATCTATAACACCTATGGGGATACTTGGGAA---GGGGTTGAAGCTATAATAAGAACTTTGCAACAACTACTGTTTGTTCAT---TCCAGAATTGGGTGCCAACATAGCAGAATAGGCATTGTGCAA------------------AGGAGAAGA---GCCAGG---------AAT---GGATCCAGT---------AGATCCTAA--CCTAGAGCCCTGGAATCATCCGGGAAGTCAGCCTAAAACTGCTTGTAGCAATTGTTACTGTAAAAAGTGTTGCTTGTATTGCCAAATTTGCTTTCTAAAAAAAGGCTTAGGCATC---TCCTATGGCAGGAAGAAG---------CGGAGA---------CACAGA---CGCGGA------ACTCCT---CACAGCAGTAAGGATCATCAAATTCCTATATCAAAGCAGTAA-GTACTAAAT-----------------------------------AAATGTAATG---ACACCT---------------------------------TTAGAAATCTATGCAATAGTAGCATTA------------GTAGTAGTG---TTTGTCATAGC------AATAGTTGTGTGGA--CTATA----GTAGGTAT---AGAA--TATAGG----------------------------AAATTGCTAAAACAA-------------AGAAAAATA-----------------------------------------------GACAGGTTAATTGAGAGAATAAGAGAA---------------------AGAGCAGAAGAC----AGT--GGCA----------------ATGAAAGCGAGGGGGATGCAGAGG------------AATTAT---CAA---CACTTA------TGG---------------AGGTGGGGAACT---------------ATG---CTCTTTTGGATGATAATA---------------ATGTGT------------------------AAGGCT------GCA------GAA------------AACTTA---------TGGGTCACGGTATACTATGGGGTACCTGTGTGGAGAGATGCAGAGACCACCCTATTTTGTGCATCAGATGCTAAAGCATATGATAAAGAAGTACACAATGTCTGGGCTACACATGCCTGCGTACCCACAGACCCTGACCCACAAGAAATAATTTTGGAAAATGTGACAGAGAAATTTAACATGTGGAAAAATAACATGGTAGAACAAATGCAAACAGATATA---ATCAGTCTCTGG---GACCAAAGCCTAAAGCCATGTGTAAAGTTAACC---CCTCTCTGCGTTACT---TTAAATTGTGCTGGACCCAGCTCTAACAACAGTAACGTTAAC---------------------------------------------------------------------------------AGCAACAGCAACGATAACTGGTCTGAAGAAATGAAA------AACTGCTCCTTCAACATGACCACAGAACTAAGAGATAAAAGGAAAACT---GTACATTCACTT------------TTTTATAAACTTGATATAGTATCAACTGGTAGT------------------------------------------------------------------------------------AATGATAGTAGGCAG---TATAGACTAATAAATTGTAATACATCAGCCATGACACAGGCCTGTCCTAAGGTAACCTTTGAG---CCAATTCCTATACATTATTGTGCCCCAGCTGGTTTTGCGATTCTAAAGTGCAAGGATACAAATTTTACTGGAACAGGGCCA------TGCAAG---GATGTC---AGC---ACAGTA---------CAATGCACACATGGAACCAAGCCAGTAGTATCA---ACTCAACTGCTGTTAAATGGCAGTCTAGCAGAGAAAGAG---------GTAATGATTAGATCTGAAAATATCACAGACAATGGCAAA---ATCATA---ATAGTACAGCTTACTGAGCCT---------GTAAACATCACTCGTATCAGACCT------GGCGAGAATAAAAGAACAAGTATACGT------ATAGGACCAGGACAA---ACCTTCTAT---GCA------------ACAGGTGAT---------------------GTA---ATAGGG---GAC---ATAAGAAAAGCATATTGTAATGTCAGCAGAGCAGCATGGAATAGCACTTTACAAAAGATA---AGTACA---CAATTAAGA------CAATACTTTAAT------------------------------AACAAAACAATAATCTTT------------------AAGAACTCC------TCAGGAGGGGATTTAGAAGTTACAACACATAGTTTCAATTGTGGAGGAGAA---TTTTTCTATTGCAATACAACAGACCTGTTCAATAGCACTTGGAACGAACATGGCCCT---------------------------------------GTCACAAATAGCACAATGGCCAATGGAACTATAACT---------------------CTACCATGCAGAATAAAGCAAATTATAAATATG---TGGCAGAGAGTAGGACAAGCAATGTATGCCCCTCCTATTGAAGGAAATATAAGGTGTGAATCAAAC---ATTACAGGACTACTA---TTAACAAGAGATGGTGGA------------------AGTGGAGCTAATAGCAGCAAGGAGACCTACAGACCTATA------------GGAGGAAATATGAGGGACAATTGGAGAAGTGAACTATATAAGTATAAAGTAGTAAAAATTGAACCCATAGGAGTAGCACCCACCAAGGCAAAGAGAAGAGTGGTG------------------GAGAGAGAAAAAAGAGCAATT---GGA---------------CTGGGAGCTGCCTTCCTT---GGG---TTCTTAGGAGCAGCAGGAAGTACTATGGGCGCGGCGTCAATGACGCTGACGGTACAGGCC---AGACAATTATTG---TCTGGCATA---GTGCAA---CAGCAAAGCAATTTGCTGAGGGCT---ATAGAGGCTCAGCAGCATCTGCTGAAACTCACGGTCTGGGGCATTAAACAGCTCCAGGCAAGAGTCCTGGCTGTGGAAAGATACCTAAAGGATCAGCAGCTCCTAGGAATTTGGGGTTGCTCTGGAAAACTCATCTGCACCACTAATGTGCCCTGGAACTCTAGTTGG------------------------------------------------AGT------------AATAAATCTCAG---AGTGAG---ATATGGGGTAACATGACCTGGATGCAATGGGACAGGGAAGTTATCAATTACACAAACATAATATATGATCTAATTGAAGAATCGCAAAACCAGCAGGAAAAGAATGAGCAAGATTTATTGGCATTAGACAAGTGGGCAAGTCTGTGGAGTTGGTTTGACATATCAAATTGGTTATGGTATATAAAAATATTTATAATAATAGTAGGAGGCTTAATAGGATTAAGAATAGTTTTTGCAGTGCTTTCTATAATAAATAGAGCCGGGCAGGGATACTCACCCTTGTCATTGCAGACCCTTACCCCGCAC------CCAGAGGGA---CCAGACAGGCCCGGAAGAATCAAAGAAGAAGGTGGAGAGCAAGACAGAGACAGATCGATTCGATTAGTGAGCGGATTCTTAGCACTTGCCTGGGACGATCTGCGGAGCCTGTGCCTCTTCAGCTACCGCCGATTGAGAGACTTCATCTCGATTGCAGCG------------AGGACTGTGGAA---CTTCTGGGACGCAGCAGTCTCAAGGGACTGAGACTGGGGTGGGAGGGCCTCAAATATCTG------------------------------------------------------GGGAATCTTCTGGGA---------TATCGG---------GGTCAG---GAACTAAAGAGTAGTGCTATTAAT---CTGATA---GATACCATAGCA---ATAGCAGTAGCTGGGTGGACAGAT---AGGGTTATAGAAATAGGACAAAGATTTTGTAGAGCTATTCGTAACATACCTAGGAGAATCAGACAGGGCGCA---GAAAGG---------GCTTTGCAA---TAA-----------------------------CATGGGG---------GGCAAATGGTCAAAA---------------AGTAGCATAGTG---GGATGGCCTCAGATT------------AGGGAA---------AGATTA---AGA------CGAGCTCCT------------------------------------------------GCTCCAGCA---------GCAAGAGGAGTAGGACCAGTATCTCAA---GATTTGGATAAGCATGGAGCAGTCACAAGCAGTAATACAGCAGCTACTAATGCTGATTGCGCCTGGCCAGAGGCG------------------------------CAAGAGGAA---------GAG------GAGGTAGGCTTTCCAGTCAAGCCGCAGGTGCCTTTGAGACCGATGACATATAAGGGAGCTTTCGATCTCAGCCACTTTTTAAAAGAAAAGGGGGGACTGGATGGGTTAATCTACTCCAAGAAAAGACAAGAAATCCTTGATCTGTGGGTCTATCACACACAAGGTTACTTC---CCTGATTGGCAGAATTATACCCCAGGGCCAGGG---ATTAGATTCCCACTA---ACATTTGGGTGGTGCTACAAGCTAGTACCAGTTGACCCAACTGAAGTAGAAGAG------GCCACAGAGGGAGAGAAC---AACAGCCTATTACACCCTATATGCCAACACGGAATGGATGAT------GAGGAAAAA------GAAGTGTTAATGTGGAAGTTTGACAGTCGCCTGGCTCTAACACACAGAGCCCGAGAGCTGCATCCGGAGTTCTAC---------------------------------------AAAGACTGC---------TGAC-------------AC-----AGACTGCT--GACATGAAG-TT----------------------------------------GCT-GACA-------------------------------------------------GGGACTTTCC-----------GCG---------------------------GGGACTTTCC---------------------AGGGGAGGT------------GTGGTT-TGG--GCGGA-GTC-----------GGGGAGCGGC-TAACCCTCAG-ATGCTGCATATAAGCAGC-TGCTTTT-CGC-C-TGTACTGG-GTCTCTC--CGGTTAG----ACCAGA-TC-GAGCCTGGG-AGCTCTCTGGC-------TAGCTA-GGGAACCCACTGCTT-AA-GCCTCAATAAA-GCTTGCCTTGAGTGCTTTAAGTAGTGTGTGCCCGTCTGTTGTATGACTCTGGTAACTAGAGATCCCTCAGACTACTCTAGGCAGTGTAAAAATCTCTAGCA--------------------------------------------------------------------------------------------------------------------------------------------------------------------------------------------------------------------------------------
>A6_UA_12_DEMA112UA024_KU749403
-TGGATGGGCTAATTTACTCCAGGAAAAGACAAGAAATCCTTGATCTGTGGGTCTATCACACACAAGGCTACTTCCCTGATTGGCAGAATTAT---ACCCCAGGGCCAGGGACTAGATTCCCAATAACATTTGGGTGGTGCTTCAAGCTAGTACCAGTTGAACCAAGTGAAGTAGAAGAA---GCCACAGAGGGAGAGAACAACAGCCTGTTACACCCTATATGCCAGCATGGAATGGATGATGAGGAAAAAGAAGTGTTAATGTGGAAGTTTGACAGCCGCCTGGCTCTAAAACACAGAGCCCGAGAGATGCATCCGGAG---TTCTACAAAGACTGCTGA--------------------CAC----------AGACTGTTGACAT-------------------------GAAG-TTGCT-------------GAC-AGGGACTTTCCGC-GGGGACTTTCCAGGGG-------------AGGTGCGG--TGG-G-TGGAGTTGGGGAGTGGC-TAACCCTCAGATGCTGCATATAAGCAGCTGCTTCTCGCC-TGTACTG-GGTCTCTCTGGTTAGGCCAGGTC-GAGCCTGGGAGCTCTCTGGCTAG----CTAGGGAACCCACTGCT-T-A-AGCCTCAAT-AAAGCTTG-CCTTGAGTGC-TTTAAARWARTGTGTGCCCATCTG-T--TGT-GTGACTCTGGTAACTAGAGATCCCTCAG-AC---CACTCTAGGCGGTGT-A---AAAATCTCTAGCAGTGGCG-CCCGAACA-GGG-A-C-------CCT-AAAG-CGAAAG-TAACAGGGACTCGAAAGCGAAAGT---TCCAG------AGAAG-T--TCTCTCGACGC-A--GGACTCGGCTTGCT------G-A-GGT--GC-AC-ACAGCAAGAGGC--GAG-A--G-CG----GC-GACT------GGTGAGTA----CGCC--T--------G------AT-----TTTTGACTAGC--GGA-GGCTAGA-----------------------------AGGAGAG-AGATGGGTGCGAGAGCGTCAGTATTAAGTGGGGGAAAATTAGATGCATGGGAAAAAATTCGGTTGAGGCCAGGGGGAAAGAAAAAATATAGACTAAAACACCTAGTATGGGCAAGCAGGGAGTTGGAAAGATTCGCGCTTAACCCTGGCCTTTTAGAAACATCAGAAGGATGTCAACAAATACTAGAACAGTTACAACCAACTCTCAAGACAGGATCAGAAGAAGTTAAATCATTATATAATACAGTAGCAACCCTCTATTGTGTACATCAAAGGATAGAGATAAGAGACACCAAGGAAGCA---TTAGATAAA---ATAGAGGAAATA------CAA------------AAT---------------------AAG------------------------AGCAAG------CAAAAG------------------------------------ACCCAACAGGTAGCG---------------GCTGGCACAGGA------------------------------------------AGCAGCAGCAAG------------------------------------------------------------------GTCAGTCAAAATTACCCCATA------------GTGCAAAATGCACAAGGGCAAATGGTACACCAGTCCATGTCACCTAGGACT---TTGAATGCATGGGTGAAAGTAATAGAA---GAAAAGGCTTTCAGTCCAGAAGTAATACCCATGTTTACAGCATTATCAGAAGGAGCCACCCCACAAGATTTAAACATGATGCTGAACATAATAGGGGGACACCAGGCAGCTATGCAAATGTTGAAAGAT---ACCATCAATGAGGAAGCTGCTGAA------TGGGATAGGACACATCCAGCACAGGCAGGGCCTTTTCCAGCAGGGCAAATGAGAGAACCTAGGGGAAGTGACATAGCAGGAACTACTAGTACCCTTCAAGAACAAATTGGATGGATGACA---------------------AGCAACCCACCTATC---CCAGTAGGAGAGATCTATAAAAGATGGATAATCCTAGGATTAAATAAAATAGTAAGAATGTATAGCCCTGTTAGCATTTTAGACATAAGACAAGGGCCAAAAGAACCCTTCAGAGACTATGTAGATAGGTTCTTTAAAACTCTTAGAGCTGAGCAAGCTACACAGGAGGTAAAGAACTGGATGACAGATACCCTGCTAGTC---CAAAATGCAAATCCAGATTGTAAATCCATTTTAAAAGCATTAGGACCAGGGGCTACATTAGAAGAAATGATGACAGCATGCCAGGGAGTGGGAGGA---CCCGGCCATAAGGCAAGGGTTTTGGCCGAAGCAATG------------AGTCAAATGCAAAAT---------------------ACAAACATAATGATGATG---CAGAAA---AGT------AAT------TTTAGAGGC---------CCAAAA---AGA---ATTAAGTGTTTCAACTGTGGCAAAGAAGGGCACCTAGCTAGAAATTGCAGGGCCCCTAGGAAAAAGGGCTGTTGGAAATGTGGAAAGGAAGGCCATCAAATGAAAGACTGCACT------------GAG---AGA------------CAGGCTAATTT-TTTAGGGAGAATCTG---GCC---TTCCAGCAA---------AGG---GAGGCCAGGGAATTTTCCTCAGAG------------------------------------------------------CAGGCC------AGAGCCATCAGC------------------------------------------------CCCACCAGC---AGAGAACTTTGGGAT---GGG------------------GGAAGAGAT---AATCCCCTC------------------------------------CCTGAAACAGGAACA------------------------GAAGGACAG------------------------------GGA---ACAGCG------------------------------------TCCTCCTTC---AGTTTCCCTCAAATCACTCTTTGGCAACGACCCATTGTCACAGTAAGAATAGAAGGACAGCTAAAAGAAGCTCTATTAGATACAGGAGCAGATGATACAGTATTAGAAGACATAAATTTGCCAGGAAAATGGAAACCAAAAATG---ATAGGGGGAATTGGAGGTTTTATCAAAGTAAGACAGTATGATCAGATAGTTATAGAAATTTGTGGAAAAAAGGCTATAGGTACAGTATTAGTAGGACCTACCCCTGTCAACATAATTGGAAGAAACATGTTGACTCAGATTGGTTGTACTTTAAATTTTCCAATAAGTCCTATTGAAACTGTACCAGTAACATTAAAGCCAGGAATGGATGGGCCAAAGGTTAAACAATGGCCATTAACAGAAGAGAAAATAAAAGCATTAAAAGAAATTTGTGATGAAATGGAAAAGGAAGGAAAAATTTCAAAAATTGGACCTGAAAATCCATACAATACTCCAATATTTGCTATAAGAAAAAAGGACAGCACTAAGTGGAGGAAATTAGTAGATTTCAGGGAACTCAATAAAAGAACTCAAGACTTTTGGGAAGTTCAATTA---GGAATACCCCATCCAGCGGGTTTGAAAAAGAAAAAATCAGTAACAGTA---CTGGATGTGGGGGATGCATATTTTTCAGTTCCTCTACATGAGAGCTTCAGAAAGTATACTGCATTCACTATACCAAGTATAAACAATGAGACACCAGGGATCAGATATCAGTACAATGTGCTTCCACAGGGA---TGGAAAGGATCACCAGCCATATTCCAGAGTAGCATGACAAAAATTTTAGAGCCCTTTAGATCAAAAAATCCAGAAATAGTTATCTATCAGTACATGGATGACTTGTATGTAGGCTCTGATTTAGAAATAGGGCAACATAGAGCAAAAATAGAGGAG---CTAAGAGCTCATCTATTGAGCTGGGGATTTACTACA---CCAGACAAAAAGCATCAGAAA---GAACCTCCATTTCTGTGGATGGGATATGAACTCCATCCTGACAAATGGACAGTCCAGCCTATAGTGCTGCCAGATAAAGACAGCTGGACTGTCAATGATATACAGAAATTAGTGGGAAAACTAAATTGGGCAAGTCAGATTTATCCAGGAATTAAAGTAAAGCAATTGTGTAAACTCATCAGGGGAGCCAAAGCACTGACAGATATAGTAACACTGACTGAGGAAGCAGAATTAGAATTGGCAGAGAACAGAGAGATTCTAAAAGAACCTGTACATGGAGTATATTATGACCCATCAAAAGATTTAGTAGCAGAAATACAGAAACAAGGACAA---GACCAATGGACATATCAAATTTATCAGGAGCCATTT---AAAAATCTAAAAACAGGAAAATATGCAAAAAAGGGGTCTGCTCACACTAATGATGTAAAACAATTAACAGCAGTGGTACAAAAAATTGCCACAGAGAGCATAGTAATATGGGGAAAG---ACTCCTAAATTCAGACTACCCATACAAAAAGAAACATGGGAAGCATGGTGGATGGATTACTGGCAGGCTACCTGGATCCCTGAATGGGAGTTTGTCAATACCCCTCCTCTGGTAAAACTATGGTACCAGTTGGAGAAAGACCCCATTATGGGAGCAGAAACTTTCTATGTAGATGGGGCAGCTAACAGGGAGAATAAAACAGGAAAAGCAGGGTATGTTACTGATAGAGGAAGACAAAAGGTTGTTCCTCTAACTGAGACAACAAATCAAAAGACTGAGTTACATGCAATCCATCTAGCTTTGCAGGATTCAGGATCAGAAGTAAACATAGTAACAGACTCACAATATGCATTAGGCATTATTCAAGCACAACCAGATAGTAGTGACTCAGAGATAGTCAATAAAATAATAGAAAAACTAATAGAAAAAGAAAAAGTCTACCTGTCATGGGTACCAGCACACAAGGGGATTGGAGGAAATGAACAAGTAGATAAATTAGTCAGTCAGGGA---ATCAGGAAAGTGTTATTTTTAGATGGGATAGATAAAGCTCAA---GAA---GACCATGAAAAATATCACAGCAATTGGAAAGCAATGGCTAGTGATTTTAATCTGCCACCTATAGTA---GCAAAGGAAATAGTAGCCAGCTGTGATAAATGT---CAGTTAAAAGGAGAAGCTATG---CATGGACAGGTAGACTGTAGTCCAGGGATATGGCAATTAGATTGTACACATCTAGAAGGAAAAATAATCATAGTAGCAGTCCATGTAGCCAGTGGCTATATAGAAGCAGAAGTTATCCCAGCAGAAACAGGACAGGAGACAGCATACTTTCTGCTAAAACTAGCAGGAAGATGGCCAGTAAAAGTAGTACACACAGATAATGGCCCCAATTTCACTAGCAGTGCAGTTAAGGCTGCCTGTTGGTGGGCAGATATCCAACAGGAATTTGGGATTCCCTACAATCCCCAAAGTCAAGGAGTAGTAGAGTCCATGAATAAGGAATTAAAGAAAATCATAGGGCAGGTAAGAGAGCAAGCTGAACACCTTAAGACAGCAGTACAAATGGCAGTATTCATTCACAATTTTAAAAGAAAAGGGGGGATTGGGGGGTACACTGCAGGGGAAAGAATAATAGACATA------------------ATAGCAACAGACATACAAACTAAAGAATTACAAAAACAAATTACAAAA---ATTCAAAATTTTCGGGTTTATTACAGAGACAGCAGAGATCCAATTTGGAAAGGACCAGCAAAACTACTCTGGAAAGGTGAAGGGGCAGTGGTAATACAGGACAATAACGATATAAAAGTAGTACCAAGAAGAAAAGCA---AAGATCATTAGAGATTATGGAAAACAGATGGCAGGTGATGAT---TGTGTGGCAAGTAGACAGGATGAGGAT------------TAG--AACATGGAACAGTTTAGTAAAACATCATATGTATGTCTCAAAGAAAGCT---AGAGGGTGGTGTTATAAACATCACTATGAAAGCAGGAATCCAAAAGTAAGTTCAGAAGTACACATCCCA---CTAGGG------GAT---GCTAAGCTA---GTAGTAAAAACATATTGGGGTCTGCATACAGGAGAAAAAGACTGGCACCTGGGTCATGGGGTCTCCCTAGAATGGAGACAGGAAATGTATAGCACACAAATAGACCCTGACCTGGCGGACCAACTAATTCATCTGTATTATTTTGACTGTTTTTCAGAATCTGCCATAAGGAAAGCCATATTAGGACACATAGTTAGCCCTAGGTGTAACTATTCAGCAGGA---CACAAC---AAGGTAGGATCTCTACAATATTTGGCACTGAAAGCATTAGTATCA---------------CCAACA------------AGGGAAAAGCCACCTTTGCCTAGTGTTAGAAAACTAACAGAGGATAGATGGAACAAGCCCCAGAAGACCAGGGACCGCAGAGGGAACCATACAATGAATGGATGTTAG-AATTGTTAGAAGATCTTAAGCATGAAGCTGTCAGACATTTTCCAAACACG---TGGCTTCAGGGATTAGGACAACATATCTATAACACATATGGGGATACTTGGGAA---GGGGTTGAAGCTATAATAAGAACTTTGCAACAACTACTGTTTGTTCAT---TTCAGAATTGGGTGCCAACATAGCAGAATAGGCATTTTACAA------------------AGGAGAAGA---GTCAGG---------AAT---GGATCCAGT---------AGATCCTAA--CCTAGAGCCCTGGAAGCATCCGGGAAGTCAGCCTAAAACTGCTTGTAATAATTGCTACTGTAAAAAGTGTTGCTGGCATTGCCAAGTTTGCTTTCTAAAAAAAGGCTTAGGCATT---TCCTATGGCAGGAAGAAG---------CGGAGA---------CACAGA---CGCGGA------ACTCCT---CACAACAGTAAGGATCATCAAAATCCTATATCAAAGCAGTAA-GTACTAAAT-----------------------------------AAATGTAATG---TCACCT---------------------------------TTAGAAATATATGCAATAATAGCATTA------------GTAGTAGTG---TTTATCATAGC------AATAGTTGTGTGGA--CTATA----GTAGGAAT---AGAA--TATAGA----------------------------AGATTGAGAAAACAA-------------AGAAAAATA-----------------------------------------------GATAGGTTAATTGAGAGAATAAGAGAA---------------------AGAGCAGAAGAC----AGT--GGAA----------------ATGAAAGCGAGGGGGATACAGAGG------------AACTAT---CAA---CACTTA------TGG---------------GGGTGGGGAATG---------------ATG---CTTTTGTGGATGATGATA---------------ATGTGT------------------------AAGGCT------GCA---------------------GACATG---------TGGGTTACGGTATACTATGGGGTACCTGTGTGGAGAGATGCAAAGACCACCCTATTTTGTGCATCAGATGCTAAAGCACATGATACAGAAGTACACAATGTCTGGGCTACACATGCCTGTGTACCCACAGATCCTAACCCACAAGAAATATCTTTGGAAAATGTGACAGAAGATTTTAACATGTGGAAAAATGATATGGTAGAACAAATGCAAACAGATATA---ATCAGTCTCTGG---GATGAAAGCCTAAAGCCATGTGTACAGTTAACC---CCTCTCTGTGTTACT---TTAAATTGTACTGATCCCAAACCCAACAGCACTATATCTAACAGCAGT---------------------------------------------------------------------AGTAACAGCTACAGCAATGATAGCTGGGTTAAAGACATGAAA------AACTGCTCTTACTACATAACCACAGAACTAAGAGATAAAAAGAAAAAT---GTACACTCACTT------------TTTTATAAACTTGATGTAGTATCACTTGGTACTAGTAAT------------------------------------------------------------------------AATAGTAGTCAGTATAGACAG---TATAGACTAATACATTGTAATACATCAACCATAAAGCAGGCCTGTCCTAAGGTAACCTTTGAG---CCAATTCCTATACATTATTGTGCCCCAGCTGGTTTTGCGATTCTAAAGTGCAAAGATCCAATGTTTAATGGAACAGGGCCA------TGCAAG---AATGTC---AGC---ACAGTA---------CAATGCACACATGGAATCAAGCCAGTAGCATCA---ACTCAACTACTGTTAAATGGCAGTCTAGCAGAGAAAGAG---------GTAATGATTAGATCTCAAAATATCACAGATAATAGCAAA---ACCATA---ATAGTACAGCTTCAGGAGCCT---------GTAAACATCACTTGTATCAAACCA------GGCACCAATACAAGAACAAGGATACAT---CATATAGGACCAGGACGA---GCCTTTTAT---ACA------------CATGGTGAT---------------------ATA---ATAGGA---AAC---CCAAGAATAGCACATTGTAATGTCAGCAGTGCAAAATGGAATAAAACTTTACAAGGGATA---AGGAGA---CAATTAAGA------AACTACTTTACT------------------------------AACAAAACAATAATCTTT------------------AGGAACTCC------TCAGGAGGGGATGTAGAAATTACAACACATAGTTTCAATTGTGGAGGAGAA---TTTTTCTATTGTAATACAACAGACCTGTTCAATAGCACTTGGGACAGAAATGACACTGATGCAAAT------------------------AGTACACAGGTTGATAGTACACAGGTTGATGTAACTATAACT---------------------CTACCATGCAGAATAAAGCAAATTGTAAGGATG---TGGCAGAGAGTAGGACAAGCAATGTATGCCCCTCCTATCGGAGGAGTTATAAGGTGTGAATCAAAC---ATTACAGGACTACTA---CTAACAAGGGATGGTGGA---------------------GCTAATAATAGCACTAATGAGACCTTTAGACCTCTA------------GGAGGAGATATGAGGGACAATTGGAGAAGTGAACTATATAAGTATAAAGTAATACAAGTTGAACCAATAGGAGTAGCACCTACCCCAGCAAAGAGAAGAGTGGTG------------------GAGAGACAAAAAAGAGCAATT---GGA---------------CTGGGAGCTGCCTTCCTT---GGG---TTCTTAGGAGCAGCAGGAAGTACTATGGGCGCGGCGTCAATAACGCTGACGGTACAGGCC---AGACAATTATTG---TCTGGCATA---GTACAA---CAGCAAAGTAATTTGCTGAGAGCT---ATAGAGGCTCAGCAGCATCTGCTGAAACTCACAGTCTGGGGCATTAAACAGCTCCAGGCAAGAGTCCTGGCTGTGGAAAGATACCTAAAGGATCAGCAGCTCCTAGGAATTTGGGGTTGCTCTGGAAGACTCATCTGCACCACTGCTGTGCCCTGGAATTCTAGTTGG------------------------------------------------AGT------------AATAAATCTTAC---AATGAC---ATATGGAATAACATGACCTGGATGCAATGGGACAAGGAAGTTAACAATTACACACACATAATATATGATCTAATAGAACAATCGCAAAACCAGCAGGAAAAAAATGAACAAGAGTTATTGGCATTGGATAAGTGGGCAAGTCTGTGGAATTGGCTTGACATATCAAATTGGTTATGGTACATAAGAATATTTATAATGATAGTAGGAGGCTTAGTAGGATTAAGAATAGTTTTTGCTGTGCTTTCTATAATAAATAGAGTCAGGCAGGGATACTCACCTGTGTCATTGCAGACCCTTACCCCACAC------CCAGAGGAA---CCAGACAGGCCCGGAAGAACCAAAGAAGAAGGTGGAGAGCAAGGCAGAGACAGATCCACTCGATTAGTGAGCGGATTCTTAGCACTTGTCTGGGACGATCTGCGGAGCCTGTGCCTCTTCAGCTACCACCGATTGAGAGACTTCATCTTGATTGCAGCG------------AGGACTGTGGAA---CTTCTGGGACGCAGCAGTCTCAAGGGACTGAGACTGGGGTGGGAGGGCCTCAAATATCTG------------------------------------------------------GGGAATCTTCTGGTG---------TATTGG---------GGGCAG---GAACTAAAGAGTAGTGCTATTAAT---CTCATA---GATACCATAGCA---ATAGTAGTAGCTGGGTGGACAGAT---AGAGTTATAGAAATAGGACAAAGAGTTTGTAGAGCTATTTGCAACATACCTAGGAGAATCAGACAGGGCGCA---GAAAGG---------GCTTTGCAG---TAA-----------------------------CATGGGG---------GGCAAATGGTCAAAA---------------AGTAACTCA---------TGGGCTCAGATT------------AGGGAA---------AGAATG---AGA------CGAGCTCCT------------------------------------------GCTCCTGAGCCAGCA---------GCACCAGGAGTAGGACCAGTATCTCAA---GATCTAGATAAGCATGGAGCAGTCACAAGCAGGAATACAGCAGCCACTAATGCTGACTGCGCCTGGCTGGAGGCA------------------------------CAAGAGGAC---------GAG------GAGGTAGGCTTTCCAGTTAAGCCGCAGGTACCTTTAAGACCAATGACATTTAAGGCAGCTGTAGATCTCAGCCACTTTTTAAAAGAAAAGGGGGGACTGGATGGGCTAATTTACTCCAGGAAAAGACAAGAAATCCTTGATCTGTGGGTCTATCACACACAAGGCTACTTC---CCTGATTGGCAGAATTATACCCCAGGGCCAGGG---ACTAGATTCCCAATA---ACATTTGGGTGGTGCTTCAAGCTAGTACCAGTTGAACCAAAGGAAGTAGAAGAA------GCCACAGAAGGAGAGAAC---AACAGCCTGTTACACCCTATATGCCAACACGGAATGGATGAT------GAGGAGAAA------GAAGTGTTAATGTGGAAGTTTGACAGCCGCCTGGCTCTAAAACACAGAGCCTACGAGATGCATCCGGAGTTCTAC---------------------------------------AAAGACTGC---------TGAC-------------AC-----AGACTGTT--GACATGAAG-TT----------------------------------------GCT-GACA-------------------------------------------------GGGACTTTCC-----------GCG---------------------------GGGACTTTCC---------------------AGGGGAGGT------------GCGGTG---G--GTGGA-GTT-----------GGGGAGTGGC-TAACCCTCAG-ATGCTGCATATAAGCAGC-TGCTTCT-CGC-C-TGTAC-----------------------------------------------------------------------------------------------------------------------------------------------------------------------------------------------------------------------------------------------------------------------------------------------------------------------------------------------------------------------------------------------------------------------------------------------
>B_FR_83_HXB2_LAI_IIIB_BRU_K03455
-TGGAAGGGCTAATTCACTCCCAACGAAGACAAGATATCCTTGATCTGTGGATCTACCACACACAAGGCTACTTCCCTGATTAGCAGAACTAC---ACACCAGGGCCAGGGATCAGATATCCACTGACCTTTGGATGGTGCTACAAGCTAGTACCAGTTGAGCCAGAGAAGTTAGAAGAA---GCCAACAAAGGAGAGAACACCAGCTTGTTACACCCTGTGAGCCTGCATGGAATGGATGACCCGGAGAGAGAAGTGTTAGAGTGGAGGTTTGACAGCCGCCTAGCATTTCATCACATGGCCCGAGAGCTGCATCCGGAG---TACTTCAAGAACTGCTGA-------------------------------------------CAT------------------------CGAGC-TTGCTA--------------CAAGGGACTTTCCGCTGGGGACTTTCCA-GGG-------------AGGCGTGGCCTGG-G-CGGGACTGGGGAGTGGC-GAGCCCTCAGATCCTGCATATAAGCAGCTGCTTTTTGCC-TGTACTG-GGTCTCTCTGGTTAGACCAGATCTGAGCCTGGGAGCTCTCTGGCTAA----CTAGGGAACCCACTGCT-T-A-AGCCTCAAT-AAAGCTTG-CCTTGAGTGC-TTC-AAGTAGTGTGTGCCCGTCTG-T--TGT-GTGACTCTGGTAACTAGAGATCCCTCAG-AC---CCTTTTAGTCAGTGTGG---AAAATCTCTAGCAGTGGCG-CCCGAACA-GGG-A-C-------CTG-AAAG-CGAAAGGGAA------------------------ACCAG------AGGAG-C--TCTCTCGACGC-A--GGACTCGGCTTGCT------G-A-AGC--GC-GC-ACGGCAAGAGGC--GAGGG--G-CG----GC-GACT------GGTGAGTA----CGCC--A-A----AA--------A-----TTTTGACTAGC--GGA-GGCTAGA-----------------------------AGGAGAG-AGATGGGTGCGAGAGCGTCAGTATTAAGCGGGGGAGAATTAGATCGATGGGAAAAAATTCGGTTAAGGCCAGGGGGAAAGAAAAAATATAAATTAAAACATATAGTATGGGCAAGCAGGGAGCTAGAACGATTCGCAGTTAATCCTGGCCTGTTAGAAACATCAGAAGGCTGTAGACAAATACTGGGACAGCTACAACCATCCCTTCAGACAGGATCAGAAGAACTTAGATCATTATATAATACAGTAGCAACCCTCTATTGTGTGCATCAAAGGATAGAGATAAAAGACACCAAGGAAGCT---TTAGACAAG---ATAGAGGAAGAG------CAA------------AAC---------------------AAA------------------------AGTAAG------AAAAAA------------------------------------GCACAGCAAGCAGCA---------------GCTGACACAGGA------------------------------------------CACAGCAATCAG------------------------------------------------------------------GTCAGCCAAAATTACCCTATA------------GTGCAGAACATCCAGGGGCAAATGGTACATCAGGCCATATCACCTAGAACT---TTAAATGCATGGGTAAAAGTAGTAGAA---GAGAAGGCTTTCAGCCCAGAAGTGATACCCATGTTTTCAGCATTATCAGAAGGAGCCACCCCACAAGATTTAAACACCATGCTAAACACAGTGGGGGGACATCAAGCAGCCATGCAAATGTTAAAAGAG---ACCATCAATGAGGAAGCTGCAGAA------TGGGATAGAGTGCATCCAGTGCATGCAGGGCCTATTGCACCAGGCCAGATGAGAGAACCAAGGGGAAGTGACATAGCAGGAACTACTAGTACCCTTCAGGAACAAATAGGATGGATGACA---------------------AATAATCCACCTATC---CCAGTAGGAGAAATTTATAAAAGATGGATAATCCTGGGATTAAATAAAATAGTAAGAATGTATAGCCCTACCAGCATTCTGGACATAAGACAAGGACCAAAGGAACCCTTTAGAGACTATGTAGACCGGTTCTATAAAACTCTAAGAGCCGAGCAAGCTTCACAGGAGGTAAAAAATTGGATGACAGAAACCTTGTTGGTC---CAAAATGCGAACCCAGATTGTAAGACTATTTTAAAAGCATTGGGACCAGCGGCTACACTAGAAGAAATGATGACAGCATGTCAGGGAGTAGGAGGA---CCCGGCCATAAGGCAAGAGTTTTGGCTGAAGCAATG------------AGCCAAGTAACAAAT---------------------TCAGCTACCATAATGATG---CAGAGA---GGC------AAT------TTTAGGAAC---------CAAAGA---AAGATTGTTAAGTGTTTCAATTGTGGCAAAGAAGGGCACACAGCCAGAAATTGCAGGGCCCCTAGGAAAAAGGGCTGTTGGAAATGTGGAAAGGAAGGACACCAAATGAAAGATTGTACT------------GAG---AGA------------CAGGCTAATTT-TTTAGGGAAGATCTG---GCC---TTCCTACAA---------GGG---AAGGCCAGGGAATTTTCTTCAGAG------------------------------------------------------CAGACC------AGAGCCAACAGC------------------------------------------------CCCACCAGA---AGAGAGCTTCAGGTC---TGG------------------GGTAGAGACAACAACTCCCCC------------------------------------TCAGAAGCAGGAGCC------------------------GATAGACAA------------------------------GGA---ACTGTA---------------------------------------TCCTTT---AACTTCCCTCAGGTCACTCTTTGGCAACGACCCCTCGTCACAATAAAGATAGGGGGGCAACTAAAGGAAGCTCTATTAGATACAGGAGCAGATGATACAGTATTAGAAGAAATGAGTTTGCCAGGAAGATGGAAACCAAAAATG---ATAGGGGGAATTGGAGGTTTTATCAAAGTAAGACAGTATGATCAGATACTCATAGAAATCTGTGGACATAAAGCTATAGGTACAGTATTAGTAGGACCTACACCTGTCAACATAATTGGAAGAAATCTGTTGACTCAGATTGGTTGCACTTTAAATTTTCCCATTAGCCCTATTGAGACTGTACCAGTAAAATTAAAGCCAGGAATGGATGGCCCAAAAGTTAAACAATGGCCATTGACAGAAGAAAAAATAAAAGCATTAGTAGAAATTTGTACAGAGATGGAAAAGGAAGGGAAAATTTCAAAAATTGGGCCTGAAAATCCATACAATACTCCAGTATTTGCCATAAAGAAAAAAGACAGTACTAAATGGAGAAAATTAGTAGATTTCAGAGAACTTAATAAGAGAACTCAAGACTTCTGGGAAGTTCAATTA---GGAATACCACATCCCGCAGGGTTAAAAAAGAAAAAATCAGTAACAGTA---CTGGATGTGGGTGATGCATATTTTTCAGTTCCCTTAGATGAAGACTTCAGGAAGTATACTGCATTTACCATACCTAGTATAAACAATGAGACACCAGGGATTAGATATCAGTACAATGTGCTTCCACAGGGA---TGGAAAGGATCACCAGCAATATTCCAAAGTAGCATGACAAAAATCTTAGAGCCTTTTAGAAAACAAAATCCAGACATAGTTATCTATCAATACATGGATGATTTGTATGTAGGATCTGACTTAGAAATAGGGCAGCATAGAACAAAAATAGAGGAG---CTGAGACAACATCTGTTGAGGTGGGGACTTACCACA---CCAGACAAAAAACATCAGAAA---GAACCTCCATTCCTTTGGATGGGTTATGAACTCCATCCTGATAAATGGACAGTACAGCCTATAGTGCTGCCAGAAAAAGACAGCTGGACTGTCAATGACATACAGAAGTTAGTGGGGAAATTGAATTGGGCAAGTCAGATTTACCCAGGGATTAAAGTAAGGCAATTATGTAAACTCCTTAGAGGAACCAAAGCACTAACAGAAGTAATACCACTAACAGAAGAAGCAGAGCTAGAACTGGCAGAAAACAGAGAGATTCTAAAAGAACCAGTACATGGAGTGTATTATGACCCATCAAAAGACTTAATAGCAGAAATACAGAAGCAGGGGCAA---GGCCAATGGACATATCAAATTTATCAAGAGCCATTT---AAAAATCTGAAAACAGGAAAATATGCAAGAATGAGGGGTGCCCACACTAATGATGTAAAACAATTAACAGAGGCAGTGCAAAAAATAACCACAGAAAGCATAGTAATATGGGGAAAG---ACTCCTAAATTTAAACTGCCCATACAAAAGGAAACATGGGAAACATGGTGGACAGAGTATTGGCAAGCCACCTGGATTCCTGAGTGGGAGTTTGTTAATACCCCTCCCTTAGTGAAATTATGGTACCAGTTAGAGAAAGAACCCATAGTAGGAGCAGAAACCTTCTATGTAGATGGGGCAGCTAACAGGGAGACTAAATTAGGAAAAGCAGGATATGTTACTAATAGAGGAAGACAAAAAGTTGTCACCCTAACTGACACAACAAATCAGAAGACTGAGTTACAAGCAATTTATCTAGCTTTGCAGGATTCGGGATTAGAAGTAAACATAGTAACAGACTCACAATATGCATTAGGAATCATTCAAGCACAACCAGATCAAAGTGAATCAGAGTTAGTCAATCAAATAATAGAGCAGTTAATAAAAAAGGAAAAGGTCTATCTGGCATGGGTACCAGCACACAAAGGAATTGGAGGAAATGAACAAGTAGATAAATTAGTCAGTGCTGGA---ATCAGGAAAGTACTATTTTTAGATGGAATAGATAAGGCCCAA---GAT---GAACATGAGAAATATCACAGTAATTGGAGAGCAATGGCTAGTGATTTTAACCTGCCACCTGTAGTA---GCAAAAGAAATAGTAGCCAGCTGTGATAAATGT---CAGCTAAAAGGAGAAGCCATG---CATGGACAAGTAGACTGTAGTCCAGGAATATGGCAACTAGATTGTACACATTTAGAAGGAAAAGTTATCCTGGTAGCAGTTCATGTAGCCAGTGGATATATAGAAGCAGAAGTTATTCCAGCAGAAACAGGGCAGGAAACAGCATATTTTCTTTTAAAATTAGCAGGAAGATGGCCAGTAAAAACAATACATACTGACAATGGCAGCAATTTCACCGGTGCTACGGTTAGGGCCGCCTGTTGGTGGGCGGGAATCAAGCAGGAATTTGGAATTCCCTACAATCCCCAAAGTCAAGGAGTAGTAGAATCTATGAATAAAGAATTAAAGAAAATTATAGGACAGGTAAGAGATCAGGCTGAACATCTTAAGACAGCAGTACAAATGGCAGTATTCATCCACAATTTTAAAAGAAAAGGGGGGATTGGGGGGTACAGTGCAGGGGAAAGAATAGTAGACATA------------------ATAGCAACAGACATACAAACTAAAGAATTACAAAAACAAATTACAAAA---ATTCAAAATTTTCGGGTTTATTACAGGGACAGCAGAAATCCACTTTGGAAAGGACCAGCAAAGCTCCTCTGGAAAGGTGAAGGGGCAGTAGTAATACAAGATAATAGTGACATAAAAGTAGTGCCAAGAAGAAAAGCA---AAGATCATTAGGGATTATGGAAAACAGATGGCAGGTGATGAT---TGTGTGGCAAGTAGACAGGATGAGGAT------------TAG--AACATGGAAAAGTTTAGTAAAACACCATATGTATGTTTCAGGGAAAGCT---AGGGGATGGTTTTATAGACATCACTATGAAAGCCCTCATCCAAGAATAAGTTCAGAAGTACACATCCCA---CTAGGG------GAT---GCTAGATTG---GTAATAACAACATATTGGGGTCTGCATACAGGAGAAAGAGACTGGCATTTGGGTCAGGGAGTCTCCATAGAATGGAGGAAAAAGAGATATAGCACACAAGTAGACCCTGAACTAGCAGACCAACTAATTCATCTGTATTACTTTGACTGTTTTTCAGACTCTGCTATAAGAAAGGCCTTATTAGGACACATAGTTAGCCCTAGGTGTGAATATCAAGCAGGA---CATAAC---AAGGTAGGATCTCTACAATACTTGGCACTAGCAGCATTAATAACA---------------CCAAAA------------AAGATAAAGCCACCTTTGCCTAGTGTTACGAAACTGACAGAGGATAGATGGAACAAGCCCCAGAAGACCAAGGGCCACAGAGGGAGCCACACAATGAATGGACACTAG-AGCTTTTAGAGGAGCTTAAGAATGAAGCTGTTAGACATTTTCCTAGGATT---TGGCTCCATGGCTTAGGGCAACATATCTATGAAACTTATGGGGATACTTGGGCA---GGAGTGGAAGCCATAATAAGAATTCTGCAACAACTGCTGTTTATCCAT--TTTCAGAATTGGGTGTCGACATAGCAGAATAGGCGTTACTCGA------------------CAGAGGAGA---GCAAGA---------AAT---GGAGCCAGT---------AGATCCTAG--ACTAGAGCCCTGGAAGCATCCAGGAAGTCAGCCTAAAACTGCTTGTACCAATTGCTATTGTAAAAAGTGTTGCTTTCATTGCCAAGTTTGTTTCATAACAAAAGCCTTAGGCATC---TCCTATGGCAGGAAGAAG---------CGGAGA---------CAGCGA---CGAAGA------GCTCAT---CAGAACAGTCAGACTCATCAAGCTTCTCTATCAAAGCAGTAA-GTAGTAC---------------------------------------ATGTAACG---CAACCT---------------------------------ATACCAATAGTAGCAATAGTAGCATTA------------GTAGTAGCA---ATAATAATAGC------AATAGTTGTGTGGT--CCATA----GTAATCAT---AGAA--TATAGG----------------------------AAAATATTAAGACAA-------------AGAAAAATA-----------------------------------------------GACAGGTTAATTGATAGACTAATAGAA---------------------AGAGCAGAAGAC----AGT--GGCA----------------ATGAGAGTGAAGGAG---------------------AAATAT---CAG---CACTTG------TGGAGATGG---GGGTGGAGATGGGGCACC---------------ATG---CTCCTTGGGATGTTGATG---------------ATCTGT------------------------AGTGCT------ACA------GAA------------AAATTG---------TGGGTCACAGTCTATTATGGGGTACCTGTGTGGAAGGAAGCAACCACCACTCTATTTTGTGCATCAGATGCTAAAGCATATGATACAGAGGTACATAATGTTTGGGCCACACATGCCTGTGTACCCACAGACCCCAACCCACAAGAAGTAGTATTGGTAAATGTGACAGAAAATTTTAACATGTGGAAAAATGACATGGTAGAACAGATGCATGAGGATATA---ATCAGTTTATGG---GATCAAAGCCTAAAGCCATGTGTAAAATTAACC---CCACTCTGTGTTAGT---TTAAAGTGCACTGATTTGAAGAATGATACTAATACCAATAGT------------------------------------------------------------------------------AGTAGCGGGAGAATGATAATGGAGAAAGGAGAGATAAAA------AACTGCTCTTTCAATATCAGCACAAGCATAAGAGGTAAGGTGCAGAAA---GAATATGCATTT------------TTTTATAAACTTGATATAATACCAATAGATAAT---------------------------------------------------------------------------------------GATACTACCAGC---TATAAGTTGACAAGTTGTAACACCTCAGTCATTACACAGGCCTGTCCAAAGGTATCCTTTGAG---CCAATTCCCATACATTATTGTGCCCCGGCTGGTTTTGCGATTCTAAAATGTAATAATAAGACGTTCAATGGAACAGGACCA------TGTACA---AATGTC---AGC---ACAGTA---------CAATGTACACATGGAATTAGGCCAGTAGTATCA---ACTCAACTGCTGTTAAATGGCAGTCTAGCAGAAGAAGAG---------GTAGTAATTAGATCTGTCAATTTCACGGACAATGCTAAA---ACCATA---ATAGTACAGCTGAACACATCT---------GTAGAAATTAATTGTACAAGACCC------AACAACAATACAAGAAAAAGAATCCGTATCCAGAGAGGACCAGGGAGA---GCATTTGTT---ACA------------ATAGGA------------------------AAA---ATAGGA---AAT---ATGAGACAAGCACATTGTAACATTAGTAGAGCAAAATGGAATAACACTTTAAAACAGATA---GCTAGC---AAATTAAGA------GAACAATTTGGA---------------------------AATAATAAAACAATAATCTTT------------------AAGCAATCC------TCAGGAGGGGACCCAGAAATTGTAACGCACAGTTTTAATTGTGGAGGGGAA---TTTTTCTACTGTAATTCAACACAACTGTTTAATAGTACTTGGTTTAATAGTACTTGGAGT------------------------------ACTGAAGGGTCAAATAACACTGAAGGAAGTGACACAATCACC---------------------CTCCCATGCAGAATAAAACAAATTATAAACATG---TGGCAGAAAGTAGGAAAAGCAATGTATGCCCCTCCCATCAGTGGACAAATTAGATGTTCATCAAAT---ATTACAGGGCTGCTA---TTAACAAGAGATGGTGGT---------------------AATAGCAACAATGAGTCCGAGATCTTCAGACCTGGA------------GGAGGAGATATGAGGGACAATTGGAGAAGTGAATTATATAAATATAAAGTAGTAAAAATTGAACCATTAGGAGTAGCACCCACCAAGGCAAAGAGAAGAGTGGTG------------------CAGAGAGAAAAAAGAGCAGTG---GGA---------------ATAGGAGCTTTGTTCCTT---GGG---TTCTTGGGAGCAGCAGGAAGCACTATGGGCGCAGCCTCAATGACGCTGACGGTACAGGCC---AGACAATTATTG---TCTGGTATA---GTGCAG---CAGCAGAACAATTTGCTGAGGGCT---ATTGAGGCGCAACAGCATCTGTTGCAACTCACAGTCTGGGGCATCAAGCAGCTCCAGGCAAGAATCCTGGCTGTGGAAAGATACCTAAAGGATCAACAGCTCCTGGGGATTTGGGGTTGCTCTGGAAAACTCATTTGCACCACTGCTGTGCCTTGGAATGCTAGTTGG------------------------------------------------AGT------------AATAAATCTCTG---GAACAG---ATTTGGAATCACACGACCTGGATGGAGTGGGACAGAGAAATTAACAATTACACAAGCTTAATACACTCCTTAATTGAAGAATCGCAAAACCAGCAAGAAAAGAATGAACAAGAATTATTGGAATTAGATAAATGGGCAAGTTTGTGGAATTGGTTTAACATAACAAATTGGCTGTGGTATATAAAATTATTCATAATGATAGTAGGAGGCTTGGTAGGTTTAAGAATAGTTTTTGCTGTACTTTCTATAGTGAATAGAGTTAGGCAGGGATATTCACCATTATCGTTTCAGACCCACCTCCCAACC------CCGAGGGGA---CCCGACAGGCCCGAAGGAATAGAAGAAGAAGGTGGAGAGAGAGACAGAGACAGATCCATTCGATTAGTGAACGGATCCTTGGCACTTATCTGGGACGATCTGCGGAGCCTGTGCCTCTTCAGCTACCACCGCTTGAGAGACTTACTCTTGATTGTAACG------------AGGATTGTGGAA---CTTCTGGGACGC---------------------AGGGGGTGGGAAGCCCTCAAATATTGG------------------------------------------------------TGGAATCTCCTACAG---------TATTGG---------AGTCAG---GAACTAAAGAATAGTGCTGTTAGC---TTGCTC---AATGCCACAGCC---ATAGCAGTAGCTGAGGGGACAGAT---AGGGTTATAGAAGTAGTACAAGGAGCTTGTAGAGCTATTCGCCACATACCTAGAAGAATAAGACAGGGCTTG---GAAAGG---------ATTTTGCTA---TAA-----------------------------GATGGGT---------GGCAAGTGGTCAAAA---------------AGTAGTGTGATT---GGATGGCCTACTGTA------------AGGGAA---------AGAATG---AGA------CGAGCT---------------------------------------------------GAGCCAGCA---------GCAGATAGGGTGGGAGCAGCATCTCGA---GACCTGGAAAAACATGGAGCAATCACAAGTAGCAATACAGCAGCTACCAATGCTGCTTGTGCCTGGCTAGAAGCA------------------------------CAAGAGGAG---------GAG------GAGGTGGGTTTTCCAGTCACACCTCAGGTACCTTTAAGACCAATGACTTACAAGGCAGCTGTAGATCTTAGCCACTTTTTAAAAGAAAAGGGGGGACTGGAAGGGCTAATTCACTCCCAAAGAAGACAAGATATCCTTGATCTGTGGATCTACCACACACAAGGCTACTTC---CCTGATTAGCAGAACTACACACCAGGGCCAGGG---GTCAGATATCCACTG---ACCTTTGGATGGTGCTACAAGCTAGTACCAGTTGAGCCAGATAAGATAGAAGAG------GCCAATAAAGGAGAGAAC---ACCAGCTTGTTACACCCTGTGAGCCTGCATGGGATGGATGAC------CCGGAGAGA------GAAGTGTTAGAGTGGAGGTTTGACAGCCGCCTAGCATTTCATCACGTGGCCCGAGAGCTGCATCCGGAGTACTTC---------------------------------------AAGAACTGC---------TGAC-------------AT-----CG--------------AGC-TT----------------------------------------GCT-ACAA-------------------------------------------------GGGACTTTCC-----------GCTG--------------------------GGGACTTTCC----------------------AGGGAGGC------------GTGGCC-TGG--GCGGG-ACT-----------GGGGAGTGGC-GAGCCCTCAG-ATCCTGCATATAAGCAGC-TGCTTTT-TGC-C-TGTACTGG-GTCTCTC--TGGTTAG----ACCAGA-TCTGAGCCTGGG-AGCTCTCTGGC-------TAACTA-GGGAACCCACTGCTT-AA-GCCTCAATAAA-GCTTGCCTTGAGTGCTTCAAGTAGTGTGTGCCCGTCTGTTGTGTGACTCTGGTAACTAGAGATCCCTCAGACCCTTTTAGTCAGTGTGGAAAATCTCTAGCA-------------------------------------------------------------------------------------------------------------------------------------------------------------------------------------------------------------------------------------
>L_CD_2001_L-CG-0018a-01_MN271384
-TGGATGGGCTAATTCACTCCAAGAAAAGACAAGAGATCCTTGATCTGTGGGTCTATAACACACAAGGTTACTTCCCTGACTGGCAGAACTAC---ACACCAGGGCCAGGGATCAGATATCCCTTGACCTTTGGCTGGTGCTTCAAATTAGTACCAGTTGATCCAGAGGAAGTAGAAAAG---GCCAATGAAGGAGAGAACAACAGCCTGTTACATCCTATATGCCAGCATGGAATGGAGGACGAGGAAAGAGAAGTGTTAAAGTGGCAGTTTGACAGTCGCCTAGGCCGAGAGCACGTAGCCCGCCAGCTACATCCGGAG---TATTACAAGAACTGCTGA-------------------------------------------CAC------------------------AGACTGCTGACA--------------CAGAAGATTCTAAAGAGGGACTTTCCAG-GGG-------------AGGTGTGGACTGG-G-CGGGACCGGGGAGTGGC-TAACCCTCAGAAGCTGCATATAAGCAGCCGCTTTTCGCC-TGTACTG-GGTCTCTCTGGTTAGACCAGATTTGAGCCTGGGAGCTCTCTGGCTAG----CTAGGGAACCCACTGCT-T-A-AGCCTCAAT-AAAGCTTG-CCTTGAGTGC-TTA-AAGTAGTGTGTGCCCGTCTG-T--TGT-GTGACTCTGGTAACTAGAGATCCCTCAG-AC---CACCTTTGCTACTGTGA---AAAATCTCTAGCAGTGGCG-CCCGAACA-GGG-A-C-------TCG-AAAG-CGAAAGTAGA------------------------TCCAG------AGAAG-T--TCTCTCGACGC-A--GGACTCGGCTTGCT------G-A-AGT--GC-AC-ACAGCAAGAGGC--GAGGG--G-CG----GC-GACT------GGTGAGTA----CGCC--A-T----AA--------T-----TTTTGACTAGC--GGA-GGCTAGA-----------------------------AGGAGAG-AGATGGGTGCGAGAGCGTCAGTATTAAGCGGGGGAAAATTAGATGCATGGGAAAAAATTCGGTTAAGGCCAGGGGGAAGTAAAAGATATAGACTAAAACATCTAGTATGGGCAAGCAGGGAGCTGGAAAGATTTGCAGTTAACCCTGGCCTTTTAGAGACAGCAGAAGGCTGTAAACAAATACTTGAACAGCTACAACCAGCTCTTAAAACAGGGTCAGAGGAACTTAAATCATTATACAATACAGTAGCAACTCTCTATTGTGTACATCAAAGGATAGAGGTAAAAGACACCAAAGAAGCT---TTAGACAAA---ATAGAGGAAGCA------CAG------------AAA---------------------AAA------------------------GGCCAG------CAAAGG------------------------------------GCACAACAGGCAGAA---------------GCTAACCAAGGA------------------------------------------AACAGCAGCCAA------------------------------------------------------------------GTCAGTCAGAATTACCCTATA------------GTGCAAAATGCGCAAGGGCAAATGGTACATCAGTCCATATCACCAAGGACA---TTAAATGCATGGGTAAAAGTAGTAGAA---GAGAAGGCTTTTAGCCCAGAAGTAATACCCATGTTTTCAGCATTATCAGAAGGAGCCACCCCACAAGATTTAAACACCATGTTAAACACAGTGGGGGGACATCAAGCAGCCATGCAAATGTTAAAAGAT---ACTATCAATGAGGAGGCTGCAGAT------TGGGACAGGTTACATCCAGTGCATGCAGGGCCTATCCCACCAGGCCAGATGAGGGAACCAAGGGGAAGTGATATAGCAGGAACTACTAGTACCCTTCAGGAACAAATAGGATGGATGACA---------------------AGTAATCCACCCATC---CCAGTGGGAGAAATATATAAAAGATGGATAATCCTGGGATTAAATAAAATAGTAAGAATGTATAGCCCTGTCAGCATTTTGGATATAAAACAAGGACCAAAAGAACCCTTTAGAGATTATGTGGACAGATTCTTTAAAGTTTTAAGAGCTGAGCAAGCTTCACAGGAAGTAAAAGGTTGGATGACAGACACCTTGTTAGTT---CAAAATGCAAACCCAGATTGTAAGACCATTTTAAAGTCATTAGGACAGGGGGCTACACTAGAGGAAATGATGACAGCATGTCAAGGAGTGGGAGGG---CCCGGCCATAAAGCAAGGATTTTGGCTGAGGCAATG------------AGTCAGGCAAAT---------------------------ACAAACATAATGATG---CAGAGA---GGC------AAT------TTTAAGGGC---------CAGAAA---AGAACTGTTAAATGTTTCAACTGTGGTAAAGAAGGGCATATAGCCAGAAATTGCAAGGCCCCTAGGAAAAAAGGCTGTTGGAAATGTGGAAGGGAAGGACACCAAATGAAAGACTGCACT------------GAG---AGA------------CAGGCTAATTT-TTTAGGGAAAATCTG---GCC---TTCCAACAA---------GGG---AAGGCCAGGGAATTTTCTTCAGAA------------------------------------------------------CAGGCC------AGCGCCAACAGC------------------------------------------------CCCACCAGC---AGAGAGCTTCGGGTT---CGG------------------AGAGGAGAC---AACCCTCCC------------------------------------TCCGAAACAGGAGCA------------------------GAGGGACAA------------------------------GGA------GTA------------------------------------TCCTCCTTT---AGTTTCCCTCAAATCACTCTTTGGCAACGACCCCTTGTCACAGTAAAAATAGGGGGACAGCTAAAAGAAGCCCTGTTAGATACAGGAGCAGATGATACAGTAGTAGAAGAAATGGCTTTGCCAGGAAAATGGAAACCAAAAATG---ATAGGGGGAATTGGAGGTTTTATCAAAGTAAGACAGTATGATCAAATACTCATAGAAATCTGTGGAAAGAGAGCTATAGGTACAGTATTAGTGGGACCTACACCTGTCAACATAATTGGAAGAAACATGTTGACTCAGATTGGTTGCACTTTAAATTTTCCAATTAGTCCCATTGAAACTGTACCAGTAAAATTAAAGCCAGGAATGGATGGCCCAAAAGTGAAACAGTGGCCATTGACAGAAGAAAAAATAAAAGCACTAACAGAAATTTGTACAGAAATGGAAAAAGAAGGGAAAATTTCAAAAATTGGGCCTGAAAACCCATACAACACTCCAGTATTTGCCATAAAAAAGAAGGACAGTACTAAGTGGAGAAAATTAGTAGATTTCAGAGAACTCAATAAAAGGACTCAAGATTTCTGGGAAGTTCAATTA---GGCATACCACATCCAGCAGGGTTGAAAAAGAAAAAATCAGTAACAGTA---CTGGATGTGGGGGATGCATATTTTTCAGTCCCGTTACATGAAGACTTCAGGAAGTATACTGCCTTCACCATACCTAGTATAAACAATGAGACACCAGGGGTTAGATATCAGTACAATGTGCTTCCACAGGGA---TGGAAAGGATCACCAGCAATATTCCAGTGTAGCATGACAAAAATCTTAGAGCCCTTTAGGACAAACAACCCAGAAATAGTTATCTACCAATACATGGATGATTTGTATGTGGGCTCTGACTTAGAAATAGGGCAACATAGAGCAAAGATAGAAGAG---CTGAGAGCTCATCTATTGAAGTGGGGATTTACCACA---CCAGACAAAAAACATCAGAAA---GAACCCCCATTTCTTTGGATGGGATATGAGCTCCATCCTGACAAATGGACAGTACAGCCTATACAGCTGCCAGACAAAGATGACTGGACTGTCAATGACATACAGAAGTTAGTAGGAAAACTAAATTGGGCAAGTCAGATTTATCCAGGGATCAAGGTAAAACAACTGTGTAGACTACTTAGGGGAACCAAAGCACTAACAGACATAGTACCACTGACTGAAGAAGCAGAATTAGAATTGGCAGAGAACAGGGAAATTCTAAAAGAACCGGTACATGGAGCATATTATGACCCATCAAAAGATTTAATAGCAGAAATACAGAAACAAGGGCAA---GACCAATGGTCATATCAAATTTACCAGGAACCATTT---AAAAATCTGAAAACAGGAAAATATGCAAAAAGAAGATCTGCCCACACTAATGATGTAAAACAGCTAACAGAAGCAGTGCAAAAAATATCTATGGAAAGCATAGTAATATGGGGAAAG---ACTCCTAAATTTAAACTACCTATACAAAAGGAAACATGGGAAGCATGGTGGATGGACTATTGGCAAGCCACCTGGATCCCTGAGTGGGAGTTTGTCAATACCCCCCCTCTAGTAAAGCTATGGTACCAGTTAGAAAAGGAACCCATACTAGGAGCAGAAACCTTCTATGTAGATGGGGCAGCTATTAGGGAGACAAAACAGGGAAAAGCAGGATATGTTACTGACCGAGGAAGACAAAGAGTTATTACCCTAAATGAAACAACAAATCAGAAAGCAGAGCTACAAGCAATTTATCTCGCATTGCAGGATTCAGGATTGGAGGCAAACATAGTAACAGATTCACAGTATGCATTAGGAATAATTCAGGCACAACCAGATAGAAGTGAATCAGAGATAGTTAATCAAATAATAGAACAGTTAATAAAAAAGGAAAAGGTCTACCTGTCATGGGTGCCAGCACACAAAGGGATAGGAGGAAATGAACAAGTAGATAAATTAGTCAGTGCTGGG---ATCAGAAAAGTGCTATTTTTAGATGGAATAGATAAGGCTCAA---GAG---GAGCATGAAAAATATCACAACAATTGGAGAGCAATGGCTAGTGATTTTAATTTGCCACCTATAGTA---GCAAAAGAGATAGTAGCTAGCTGTGATAAATGT---CAGCTAAAAGGGGAAGCCATG---CATGGACAAGTAGACTGCAGTCCAGGGATATGGCAATTAGACTGTACACACTTAGAGGGAAAAGTTATCCTGGTAGCAGTCCATGTAGCCAGTGGCTATTTAGAAGCAGAAGTTATCCCAGCAGAAACAGGACAGGAAACAGCATACTTTATCCTAAAACTAGCAGGAAGATGGCCAGTAAAAGTAATACATACAGACAATGGCCCCAATTTCACCAGTGCTGCAGTCAAGGCAGCCTGTTGGTGGGCAGGAATCCAACAGGAATTTGGAATTCCCTACAATCCCCAAAGTCAAGGAGTAGTAGAATCTATGAATAAAGAATTAAAGAAAATCATAGGACAGGTAAGAGATCAAGCTGAACACCTTAAGACAGCAGTACAAATGGCAGTATTCATTCACAATTTTAAAAGAAAAGGGGGGATTGGGGGGTACAGTGCAGGGGAAAGAATAATAGACATA------------------ATAGCAACAAATATACAAACTACAGAATTACAAAAACAAATTACAAAA---ATTAACAATTTTCGGGTTTATTACAGAGACAGCAGAGACCCGATTTGGAAAGGACCAGCAAAACTACTTTGGAAAGGTGAGGGAGCAGTAGTCATACAAGATAACAGTGAAATAAAAGTAGTGCCAAGAAGGAAAGCA---AAGATCATTAGGGATTATGGAAAACAGATGGCAGGTGATGAT---TGTGTGGCAGGTAGACAGGATGAGGAT------------TAA--TACATGGAAAAGTTTAGTAAAATATCATATGCATGTTTCAAAGAAAGCT---AAAAAATGGTTTTATAGACACCACTATGAAATCACTCATCCAAGAAAAAGTGCAGAAGTACACGTTCCC---TTAGGG------GAC---GCTGAAATA---GTAATAACAACATATTGGGGTCTGCATACAGGAGAAAGAGACTGGCATTTAGGTCAGGGAGTCTCCATAGAATGGAGGCTGAGAAGGTATAGCACACAAATAGACCCTGGCCTGGCAGACCAACTAATTCACCAGTATTATTTTGATTGTTTTTCAGAATCTGCCATAAGGAGAGCCATATTAGGAAGGATAGTCAGCCCTAGGTGTGAATACCAAGCAGGA---CATTAC---AAGGTAGGGTCTCTACAATATTTGGCACTAACAGCATTAGTAGCA---------------CCAAAA------------AGGAGGAAGCCGCCTTTGCCTAGTGTTAGGAAACTAGCAGAAGATAGATGGAACAAACCCCAGAAGATCAAGGGCCACAGAGGGAGCCATACAATCAATGGACACTAG-AGCTTTTAGAGGAACTCAAGCAGGAAGCTGTTAGACATTTTCCTAGGGTA---TGGCTTCATGGCTTAGGGCAGCACATCTATGATACCTATGGGGATACCTGGCAA---GGAGTTGAAGCCATAATAAGAATTCTGCAACAACTGCTGTTTATCCAT---TTCAGAATTGGGTGCCAACATAGCAGAATAGGCATTATTCAG------------------CAGAGAAGA---GCAAGA---------AAT---GGATCCAGT---------AGATCCTAA--GCTAGAGCCATGGAATCACCCGGGAAGCCAGCCCAAAACTGCTTGCAACAATTGCTTTTGTAAAAAGTGCTGTTTACATTGTCAAGTTTGTTTTATGACAAAAGGCTTAGGCATT---TCCTATGGCAGGAAGAAG---------CGAGGA---------AGGAGA---CGAAGA------ACTCCT---CAGAGCGGTTCGAATCATCAAAATATTGTACCAAAGCAGTAA-GTATTATCAACTA---------------------------GTGTATATGTAATG---TTGGGTTGG------------------------------GAGCAAATAGTAGGAATAGTAGCACTA------------ATAGTAGGA---TTAGGCTTAGC------AATAGTTGTGTGGA--CCATA----GTATATAT---AGAA--TATAAG----------------------------AAAATTAGAAGACAA-------------AGAAAGATA-----------------------------------------------GACTGGTTAATTGATAGAATAAGGGAA---------------------AGAGCAGAAGAC----AGT--GGCA----------------ATGAGAGCGAAGGAGACACAGAGG------------AATTAT---CAA---AACTTG------TGG---------------AGATGGAGCCTG---------------ATA---ATTTTTGGAATGATAATA---------------ATGTGT------------------------AACGCA------GCT---CCACAA------------AACTTG---------TGGGTCACAGTCTATTATGGGGTACCTGTGTGGAGAGATGCAGAAACCACCCTATTTTGTGCATCAGATGCTAAGGCATATGAGAAAGAAAAGCATAATGTCTGGGCTACACATGCCTGTGTACCCACAGACCCCAGCCCACAAGAATTAGTTCTGACAAATGTAACAGAAAATTTTAACATGTGGAAAAATAAAATGGTGGAGCAGATGCATGAGGATATA---ATCAGTCTATGG---GATGAAAGTCTCAAGCCATGTGTACAGTTAACC---TTTCTTTGTGTTACT---TTAAACTGTACTAATGGAACAACT------------------------------------------------------------------------------------------------------------------AGGAATAACACAGGAATGACA------AATTGTTCTTTTAAAGCAACCACAGAACTACGAGATAGGAAAGAGAAC---AGACATGCACTT------------TTTTATAAACAGGGTGTAGTACCACTTGATGAG---------------------------------------------------------------------------------------AAGAATAATACT---TACAGGCTAATAAATTGTAATACCTCAACCCTCACACAGGCTTGTCCAAAGGTATCCTTTGAG---CCAATTCCTATACATTATTGTGCCCCGGCTGGTTTTGCGATTCTAAAGTGTAATGAGAAGCAGTTCAATGGAACAGGAACA------TGCAAA---AATGTC---AGC---ACAGTA---------CAATGCACACATGGAATTAAGCCAGTAGTGTCA---ACTCAGTTACTATTAAATGGTAGTATATCAGAAGAAGAG---------ATAATAATTAGATCTGAAAATCTCACAAATAATGCTAAA---ACCATA---ATAGTACAGTTTAATGAGACT---------GTAGAAATGATTTGTGCCAGACCC------AACAATAATACAAGAAAAGGTATACAT------GTGGGACCAGGACGA---ACATTCTAT---GCA------------ACAGGGGAC---------------------ATA---ATAGGA---GAC---ATAAGACAAGCACATTGTAACCTTAGTGAGACAAAATGGAATGAAACTTTAAACAGGGTA---GCTTCA---GCATTAAGA------AAACACTTTAAT------------------------------AATAACACAATAGAATTT------------------AGACCATCC------TCAGGAGGGGACCTAGAGATTACATCACTCAGTCTCAATTGTGCAGGAGAG---TTTTTCTATTGCAATACATCAGGGCTGTTTAATAGTACTTGGTACAGCAATGGTAAT------------------------------------AGTACTTGGTACCACAATGCTACAAATGATACTATTACA---------------------CTCCCATGTAAGATAAAACAAATTATAAGAACA---TGGCAGAGGGTGGGACAAGCAATGTATGCCCCTCCAATCAAAGGACCAATTAAGTGCACATCAAAT---ATTACAGGACTACTA---TTAACAAGAGATGGTGGA---------------AAGAGGAATGATAGTAATGGGAATGAGACCTTTAGACCTGGA------------GGAGGAGACATGAGGGATAATTGGAGAAGTGAATTATATAAATATAAAGTGGTAAAAATTGAACCACTAGGAGTAGCACCCACCGAGGCAAAAAGAAGAGTGGTG------------------GAGAGAGAGAAAAGAGCAGTA---GGA---------------CTGGGAGCTTTGTTTCTC---GGG---TTCTTGGGAACAGCAGGAAGCACTATGGGCGCGGCGTCAATAACGCTGACGGTACAGGCC---AGACAATTATTG---GCTGGTATA---GTGCAA---CAGCAAGACAATTTGCTGAGGGCT---ATAGAAGCGCAACAGCGTTTGTTGCAGCTCACAGTCTGGGGCATTAAACAGCTCCGGGCAAGAATCCTGGCTGTGGAAAGATACCTAGAGGGTCAACAGCTCCTAGGACTTTGGGGCTGCTCTGGAAAACTCATCTGCACCACTACTGTGCCTTGGAATTCTAGCTGG------------------------------------------------AGT------------AATAAAACTCAG---GAAGAA---ATTTGGGAAAACATGACTTGGATGCAGTGGGATAAAGAAATTAGCAATTACACAAACATAATATATGGGTTAATTGAAGACTCGCAAAGACAGCAGGAACAGAATGAAAAAGAATTATTAGAATTGGATAAGTGGACAAATCTGTGGAACTGGTTTGACATATCAAGGTGGCTGTGGTATATAAAAATATTCATAATGATAGTAGGAGGCTTAATAGGCTTAAGAATAATTTTTGCTGTGCTTAATATAGTAAGGAGAGTTAGGCAGGGATACTCACCTTTGTCTTTCCAGACCCTTTACCCAGCA------CCGAGGGGA---CCCGACAGGCCAGGAGGAATCGAAGAAGAAGGTGGAGAAGAAGGCAACAACAGATCAGTGCGATTAGTGAACGGATTCTTACCGCTTGTCTGGGACGATCTACGGAGCCTGTGCCTCTTCAGCTACCACCTCTTGAGAGACTTACTCTTGATTGCAGCG------------------------------------------------AAGGGACTGAGCCGGGGGTGGGAGGCACTCAAATACGGG------------------------------------------------------GGGAATCTTGTGCTG---------TATTGG---------GGTCAG---GAACTAAAGAATAGTGCTGTTAGT---TTGCTT---AATACCATAGCA---ATAGTAGTAGCTGAGGGAACAGAT---AGGATTATAGAAATAGGACAAAGAATTTGCAGAGCTATCCGCCATATACCTAGAAGAATAAGACAGGGTTTT---GAAAGG---------GCTTTGCTG---TAA-----------------------------AATGGGT---------GCCAAGTGGTCAAAA------------------------------GGGTGGCCTGCTGTA------------AGGGAA---------AGAATG---AGA------CGAGCGGATCCAGCAGCAGAGAGA---------------------------------GCAGGAGCA---------GCAGAGGGAGTGGGAGCAGCATCTCAA---GACTTGGATAAATATGGGGCAATCACAAGCAGCAATACAGCAGCCACTAATGCTGACTGTGCCTGGCTAGAAGCG------------------------------CAAGAGGAA---------GAT---AGTGAGGTGGGTTTTCCAGTCAAACCTCAGGTACCTCTAAGGCCAATGACCTTTAAGGGAGCTTTTGATCTTAGCTTCTTTTTAAAAGAAAAGGGGGGACTGGATGGGCTAATTCACTCCAAGAAAAGACAAGAGATCCTTGATCTGTGGGTCTATAACACACAAGGTTACTTC---CCTGACTGGCAGAACTACACACCAGGGCCAGGG---ATCAGATATCCCTTG---ACCTTTGGCTGGTGCTTCAAATTAGTACCAGTTGATCCAGAGGAAGTAGAAAAG------GCCAATGAAGGAGAGAAC---AACAGCCTGTTACATCCTATATGCCAGCATGGAATGGAGGAC------GAGGAAAGA------GAAGTGTTAAAGTGGCAGTTTGACAGTCGCCTAGGCCGAGAGCACGTAGCCCGCCAGCTACATCCGGAGTATTAC---------------------------------------AAGAACTGC---------TGAC-------------AC-----AG--------------A---CT----------------------------------------GCT-GACACAGA---AGA---------------------------------------------TTCTA--------AAGA----------------------------GGGACTTTCC---------------------AGGGGAGGT------------GTGGAC-TGG--GCGGG-ACC-----------GGGGAGTGGC-TAACCCTCAG-AAGCTGCATATAAGCAGC-CGCTTTT-CGC-C-TGTACTGG-GTCTCTC--TGGTTAG----ACCAGA-TTTGAGCCTGGG-AGCTCTCTG------------------------------------------------------------------------------------------------------------------------------------------------------------------------------------------------------------------------------------------------------------------------------------------------------------------------------------------------------------------------------------------
>O_BE_87_ANT70_L20587
-TGGAAGGGTTAATTTACTCCCATAAAAGAGCAGAAATCCTGGATCTTTGGGTGTATAACACTCAGGGATTCTTCCCTGATTGGCAGAACTAC---ACACCAGGACCAGGAACCAGGTTCCCACTGACATTTGGATGGTTGTTTAAACTAGTACCAGTGTCAGAAGAAGAGGCAGAAAGACTAGGAGATACATGTGAGAGGGCTAATCTCCTGCATCCAGCATGTGCCCATGGATTTGAAGATACACATAAAGAAATACTGATGTGGAAGTTTGATAGATCTCTAGGCAACACCCATGTTGCTATGATAACTCACCCAGAG---CTCTTCCAGAAGGACTAAAAACTGCTGA------------------CCTGAAGATTGCTGACACTGTGGAA--------CTTTCCAGCAAAGA-CTGCTGACACTG-----------------------CGGGGACTTTCCAGTG---------------GGAGGGACAGGG-GGCGGTTC-GGGGAGTGGC-TAACCCTCAGAAGCTGCATATAAGCAGCCGCTTTCTGCT-TGTACCG-GGTCTCGGTTAGAGGACCAGGTCTGAGCCCGGGAGCTCCCTGGCCTC----TAGCTGAACCCGCTGCT-T-A-ACGCTCAAT-AAAGCTTG-CCTTGAGTGA-G---AAGCAGTGTGTGCTCATCTG----TTC-A--ACCCTGGTGTCTAGAGATCCCTCAG-AT---CACTTAGACTGAAGCAG---AAAATCTCTAGCAGTGGCG-CCCGAACA-GGG-A-C-------TTG--AAG-TGAAAGTGAA------------------------ACCAG----GGAAGAA-A--ACCTCCGACGCAAC-GGGCTCGGCTTAGC------G-G-AGT--GC-AC-CCGCTAAGAGGC--GAGAG--GA------ACTCACA--GA-GGGTGAGT-----------A----------------------ATTTTGCTGGC--GGT-GGCCAGACCTAGGGGAAG-GGCGAAGTCTCTA---GGGGAGGA-AGATGGGTGCGAGTGCGTCTGTGTTGACAGGAAGCAAATTGGATGCATGGGAACAAATTAGGTTAAAGCCAGGATCTAAAAAGAAATATAGACTAAAACACTTAGTATGGGCAAGCAGAGAGCTGGAAAGATTCGCATGTAATCCTGAGCTACTAGAAACTGCAGAGGGTAATGAGAAGCTGCTACAGCAGTTAGAGCCAGCTCTCAAGACAGGGTCAGACAGCCTGCAGTCACTCTGGAACGCAATAGTAGTGCTCTGGTGTGTTCACAACAGATATAAAATTGGAGATACGCAGCAGGCA---ATACAAAAG---TTAAAGGAAGTA------ATG------------GGG---------------------AGC------------------------AGGAAG------TCTGCGGACGCC------------------------------GCTAAGGAAGACACA------------------AGCGCAAGG---------------------------------------------------CAG------------------------------------------------------------------GCGGGTCAAAATTACCCTATA------------GTATCAAATGCGCAGGGACAAATGGTACATCAGGCCATCTCCCCCAGGACT---TTAAATGCATGGGTAAAGGCAGTAGAA---GAAAAAGCCTTTAACCCTGAAATCATTCCTATGTTCATGGCATTGTCAGAGGGAGCAATTTCCTATGATATTAATACTATGCTAAATGCCATAGGAGGACATCAAGGAGCTTTACAAGTGCTAAAGGAA---GTAATCAATGAGGAAGCAGTAGAG------TGGGATAGAACTCACCCACCACCGGTAGGGCCGTTGCCACCAGGGCAGATAAGGGAACCAACAGGAAGTGACATTGCTGGGACAACTAGCACCCAGCAAGAGCAAATTCACTGGACTACC------------------AGGCCCAACCAACCTATC---CCAGTAGGAGACATCTATAGAAAATGGATAGTGTTAGGACTAAACAAAATGGTAAAAATGTACAGCCCAGTGAGCATCTTAGATATTAAGCAGGGACCAAAGGAACCATTTAGAGACTATGTAGATCGGTTCTACAAAACATTAAGAGCTGAGCAAGCTACTCAAGAAGTAAAAAATTGGATGACAGAAACTCTGCTTGTT---CAAAATGCCAATCCAGATTGCAAACAGATTTTGAAATCATTAGGGCCAGGAGCTACCTTAGAAGAGATGATGGTAGCCTGTCAGGGAGTAGGAGGA---CCAACTCATAAGGCCAGAGTGCTAGCAGAAGCAATG------------GCTACAGCCCAGCAAGATTTG------AAAGGAGGATACACAGCAGTATTCATG---CAAAGA---GGG------CAA------AATCCAATT---------AGGAAA---GGAACTATAAAATGTTTCAACTGTGGAAAAGAGGGACATATAGCAAGAAATTGTCGAGCACCTAGGAAAAAGGGTTGCTGGAAATGTGGACAGGAAGGTCACCAAATGAAAGATTGCAGAAAT---------GGA---AAA------------CAGGCAAATTT-TTTAGGCAAATACTG---GCC---TCCGGGGGG---------CAC---GAGGCCAGGCAATTATGTGCAGAG------------------------------------------------------ACCAGC------ACACCCATCAGC------------------------------------------------CCCACCGAT---------------------GGA------------------GGAGGAAGT------------GAAGGG---------------------------ACAGGAGAATCAGGAACA------------------------GAAAGGGGGCCC---GAA---------------------CGA---GCTCTA---------------------------------------TCCGTT---TGCCTCCCTCAAATCCCTCTTTGGGACAGACCAATAGTTACAGCAAGAGTTGGGGGCCACCTATGTGAAGTTTTGCTGGATACAGGAGCAGATGACACAGTACTAAACAACATACAATTGGAAGGAAAATGGAAACCAAAAATG---ATAGGGGGTATAGGAGGTTTTATAAAAGTAAAAGAATATGATAATGTGACAGTAGAAATAGAAGGAAGGGAGGTACAGGGAACAGTATTGGTGGGACCTACTCCTGTTAATATTATTGGAAGAAATATATTGACAGGATTAGGTTGTACACTAAACTTCCCTATAAGCCCCATAGCCCCAGTGCCAGTAAAACTAAAACCAGGAATGGATGGACCAAAAGTAAAACAATGGCCCCTATCTAAAGAAAAAATAGAAGCCTTGACAGCAATATGTCAGGAAATGGAACAAGAAGGAAAAATTTCAAGAATAGGACCTGAAAATCCTTATAATACACCTATCTTTGCTATAAAAAAGAAAGATGGTACTAAATGGAGAAAATTGGTAGATTTTAGGGAATTAAATAAGAGAACACAAGAGTTCTGGGAGGTACAGCTA---GGTATCCCACATCCGGGGGGTTTGAAGCAAAAGCAATCTGTTACAGTC---TTAGATGTAGGAGATGCTTATTTCTCATGTCCCTTAGACCCAGATTTTAGAAAATATACTGCTTTCACTATTCCTAGTGTGAATAATGAGACCCCAGGAATAAGATACCAGTACAATGTCCTCCCGCAAGGA---TGGAAAGGTTCACCAGCTATATTCCAAAGTTCAATGACAAAAATTCTAGATCCATTCAGGAGAGACAACCCAGAATTAGAAATTTGTCAGTACATGGATGACCTATATGTAGGATCAGATTTACCCCTGACAGAACATAGAAAAAGGATTGAATTG---CTTAGAGAACACCTATATCAGTGGGGATTCACTACC---CCTGACAAAAAGCATCAAAAG---GAACCTCCCTTTCTATGGATGGGGTATGAGCTCCATCCAGACAAATGGACAGTACAGTCCATCCAATTGCCTAACAAGGATGTGTGGACAGTAAATGATATACAAAAACTAATAGGAAAGCTAAATTGGGCAAGTCAAATCTATCAAGGAATTAGAGTGAGAGAATTGTGTAAGTTAATTAGAGGCACCAAGTCATTAACAGAAGTAGTACCTTTAAGTAGAGAGGCAGAGCTGGAATTAGAGGAAAACAGAGAAAGGTTAAAACAACCAGTGCATGGGGTATACTATCAACCTGATAAGGATCTATGGGTTAATATTCAGAAGCAAGGAGGG---GAGCAATGGACTTACCAGATATATCAGGAAGAACAT---AAGAACCTCAAAACAGGGAAATATACTAGGCAAAAGGCCTCCCACACAAATGATATAAGACAATTAGCAGAAGTAATCCAGAAGGTGTCTCAAGAATCTATAATTATCTGGGGAAAA---TTGCCTAAATTTAAGCTGCCAGTCACTAGAGAAACTTGGGAAACATGGTGGGCGGACTATTGGCAAGCCACCTGGATTCCAGAATGGGAATTTGTCAGCACACCCCCATTGATCAAATTATGGTACAGGCTAGAAAGTGAACCTATTATGGGGGCAGAAACCTATTATGTAGATGGAGCAGCTAATAGAGAGACAAAACTAGGAAAGGCAGGATATGTTACAGAACAAGGGAAACAGAAGATAATAAAATTAGATGAGACCACCAATCAAAAAGCTGAATTAATGGCGATATTACTAGCCTTACAGGATTCCAAAGAAACAGTAAATATAGTAACAGATTCACAATATGCATTGGGCGTCATCTCCTCCCAACCTACACAGAGTGAATCCCCTATAGTTCAGCAAATAATAGAGGAACTAACAAAAAAGGAACAGGTGTATCTTACATGGGTTCCTGCCCATAAAGGCATAGGAGGAAATGAAAAAATAGATAAATTAGTAAGCAAGGAT---ATTAGAAGAGTCCTGTTCCTAGAAGGAATAGACCAGGCACAA---GAA---GATCATGAAAAATATCATAGTAATTGGAAAGCACTAGCTAGTGAATTTGGACTACCACCAGTGGTG---GCCAAGGAAATCATTGCTAGCTGTCCTAAATGT---CATATAAAAGGGGAAGCAATT---CATGGTCAGGTAGACTGCAGTCCAGAAGTATGGCAAATAGATTGCACACATATGGAAGGCAAAATCATAATAGTTGCTGTCCATGTGGCAAGTGGGTTCATAGAAGCAGAAGTGATACCAGCAGAAACAGGACAAGAAACTGCCTACTTCCTGTTAAAACTGGCTGCAAGATGGCCTGTTAAAGTAATACATACAGACAACGGGCCTAATTTTACAAGTACAACTATGAAGGCTGCATGTTGGTGGGCCAACATACAACATGAGTTTGGAATACCATATAATCCACAAAGTCAAGGAGTAGTAGAAGCCATGAATAAGGAATTAAAATCAATTATACAGCAGGTGAGGGACCAAGCAGAACACTTAAGAACAGCAGTACAAATGGCAGTATTTGTTCACAATTTTAAAAGAAAAGGGGGGATTGGGGGGTACACTGCAGGAGAAAGGATAATAGACATA------------------TTAGCATCACAAATACAAACAACAGAATTACAAAAACAAATTTTAAAA---NTTCACAAATTTCGGGTCTATTACAGAGACAGCAGAGACCCTATCTGGAAAGGACCGGCACAGCTCCTGTGGAAAGGTGAGGGAGCAGTAGTCATACAAGATAAGGGAGACATTAAGGTAGTACCAAGAAGGAAGGCA---AAAATAATCAGAGAGTATGGAAAACAGATGGCAGGTACTGAT---AGTATGGCAAGTGGACAGACAGAAAGTGAAAGCGTGGAACAG--------------CCTAGTGAAATACCATAAGTACAGGTCTAGAAAGACC---GAGAACTGGTGGTACAGACATCATTATGAATCCAGAAATCCAAGAGTTAGTTCAAGTGTATATATTCCA---GTAGGG------GTG---GCCCATGTA---GTAGTAACCACATATTGGGGATTGATGCCAGGGGAAAGAGATGAACATTTGGGACATGGGGTTAGTATAGAATGGCGTTATAAGAAGTATAAAACACAGATTGACCCTGAAACAGCAGACAGGATGATACATCTGCATTATTTTACCTGTTTTACAGCATCAGCAGTCAGGAAAGCCATCCTAGGACAGAGAGTACTGACCAAGTGTGAATACCCTACAGGA---CATAGT---CAGGTAGGGACACTACAACTGCTAGCTCTAAGAGCAGTAGTAAAA---------------GCAAGA------------AGCAGGAAGCCTCCCCTACCCAGTGTCCAGAAATTAACAGAAGATAGATGGAACAAGCACCTGAGAATCAGGGACCAGCTAAAGAGCCCTTCAATGAATGGGCACTAG-AGCTCTTAGAAGAGCTAAAAGCAGAAGCAGTAAGACATTTCCCTAGGCCT---TGGCTACACGCCTTGGGACAATACATTTATGAGACTTATGGGGACACTTGGGTA---GGAGTTATGGCAATTATAAGAATCTTACAACAATTGCTGTTTACCCAT---TATAGAATTGGATGCCAACATAGTAGAATAGGAATTAACCCA---------------AGAGGAAGAGGA---AGAAGA---------AAT---GGATCCAGT---------AGATCCTGA--GGTGCCCCCTTGGCACCACCCTGGAAGTCAGCCCCAGATCCCTTGTAATAATTGCTATTGCAAAAGATGCTGCTATCATTGCTATGTTTGTTTCGTAAGAAAGGGTTTGGGAATC---TCCTATGGCAGGAAGAAG---------CGAGGA------------CGA---CCA---------GCTGCT---GCAAGCCATCCAGATCATAAAGATCCTGTACCAAAGCAGTAA-GTAAC------------------------------------------GCTAATG---CATCAT---------------------------------AGGGACCTGCTAGCAATAATAATTATT------------AGTGCTTTG---CTGTTTATAAA------TGTAATTTTATGGG--GGTTT----ATTCTTAG---AAAA--TATTTA----------------------------GAACAAAAGGAACAAGACAGA-AAGGAGAGAGAAATA----------------------------------------CT----TGAGAGGTTA---AGAAGAATAAGAGAA---------------------ATTAGGGATGAT----AGT--GACT----------------ATGAAAGCAATGGAG---AAGAGG------------AAC------AAG---AAGTTA------TGG---------------ACCTTG---TAC---------------TTA---GCCATGGCTTTGATAACC---------------CCATGT------------------------TTGAGC------CTT------AGA------------CAGCTA---------TATGCAACAGTCTATGCTGGGGTGCCTGTATGGGAAGATGCAACACCAGTACTATTCTGTGCTTCAGATGCTAACCTAACAAGCACTGAAAAGCATAATATTTGGGCATCACAAGCCTGTGTTCCTACAGACCCCACTCCATATGAATATCCATTGCACAATGTGACAGATGACTTTAATATATGGAAAAATTACATGGTAGAACAAATGCAGGAAGACATT---ATTAGTTTATGG---GACCAGAGTCTTAAACCTTGTGTTCAAATGACT---TTCCTGTGTGTACAA---ATGGAGTGTACAAACATAGCTGGAACA---------------------------------------------------------------------------------------------------------------ACAAATGAAAACCTTATGAAG------AAGTGTGAGTTTAATGTAACCACTGTTATCAAAGACAAAAAGGAGAAA---AAACAGGCTCTA------------TTCTATGTATCAGATTTGATGGAACTGAATGAGACAAGCAGC------------------------------------------------------------------ACAAATAAGACAAACAGCAAAATG---TATACATTAACTAATTGTAACTCCACAACCATCACGCAAGCCTGTCCAAAGGTATCTTTTGAA---CCAATTCCAATACACTATTGTGCTCCAGCAGGATATGCTATCTTTAAGTGTAACAGCACAGAATTTAATGGAACAGGCACA------TGCAGA---AACATA---ACG---GTAGTT---------ACTTGTACACATGGCATTAGGCCAACAGTAAGT---ACTCAGCTAATATTAAATGGGACACTCTCTAAAGGAAAA---------ATAAGAATGATGGCAAAAGATATTTTGGAAGGTGGAAAA---AATATC---ATAGTGACCCTAAACTCTACC---------CTAAACATGACCTGTGAAAGACCA------CAAATAGACATA---CAAGAGATGAGA------ATAGGTCCA---ATG---GCCTGGTAC---AGCATG------GGAATAGGGGGA---------------------ACA---GCAGGA---AACAGCTCAAGGGCAGCTTATTGCAAGTATAATGCCACTGATTGGGGAAAAATATTAAAACAAACA---GCTGAA---AGGTATTTA------GAACTAGTAAACAAT---------------------ACAGGTAGTATTAACATGACATTC------------------AATCACAGC------AGCGGTGGAGATCTAGAGGTAACCCATTTACACTTTAACTGTCATGGAGAA---TTCTTTTATTGTAACACAGCTAAGATGTTTAATTATACCTTTTCATGTAACGGAACCACC---------------------------------TGTAGTGTTAGTAATGTTAGTCAAGGTAACAATGGCACT---------------------CTACCTTGCAAACTGAGACAGGTGGTAAGGTCA---TGGATAAGGGGACAGTCGGGACTCTATGCACCTCCCATCAAAGGTAATCTAACATGTATGTCAAAC---ATAACTGGAATGATC---CTACAA---ATGGATAACACA---------------TGGAACAGCAGCAACAACAATGTAACATTTAGACCAATA------------GGGGGAGACATGAAAGATATATGGAGAACTGAATTGTTCAACTACAAAGTAGTAAGGGTAAAACCTTTTAGTGTGGCACCCACACGTATTGCAAGGCCAGTCATAAGCACT------AGAACTCATAGAGAAAAAAGAGCAGTA---GGA---------------TTGGGAATGCTATTCTTG---GGG---GTTCTAAGTGCAGCAGGTAGCACTATGGGCGCAGCGGCAACAACGCTGGCGGTACAGACC---CACACTTTGCTG---AAGGGTATA---GTGCAA---CAGCAGGACAACCTGCTAAGAGCA---ATACAGGCCCAGCAGCAATTGCTGAGGCTATCTRTATGGGGTATCAGACAACTCCGAGCTCGCCTGCTAGCCTTAGAAACCTTACTACAGAATCAGCAACTCCTAAGCCTATGGGGCTGTAAAGGAAAGCTAGTCTGCTACACATCAGTAAAATGGAATAGAACATGG------------------------------------------------------------ATAGGAAAC---------GAAAGC---ATTTGGGACACCTTAACATGGCAGGAATGGGATCGGCAGATAAGCAACATAAGCTCCACCATATATGAGGAAATACAAAAGGCACAAGTACAGCAGGAACAAAATGAGAAAAAGTTGCTGGAGTTAGATGAATGGGCCTCTATTTGGAATTGGCTTGACATAACTAAATGGTTGTGGTATATAAAAATAGCAATAATCATAGTAGGAGCACTAGTAGGGGTGAGAGTTATCATGATAGTACTTAATATAGTGAAAAACATTAGGCAGGGATATCAACCCCTCTCGTTACAGATCCCCAACCATCAC------CAAGAGGAA---GCAGGAACGCCAGGAAGAACAGGAGGAGGAGGTGGAGAAGAAGGCAGGCCCAGGTGGATACCCTCGCCGCAAGGGTTCTTGCCACTGTTGTACACGGACCTCAGAACAATAATATTGTGGACTTACCACCTCTTGAGCAACTTAGCATCAGGGATCCAG------------AAGGTGATCAGC---TATCTGAGGCTTGGACTGTGGATCCTAGGGCAGAAGATAATTAATGTTTGCAGAATTTGT------------------------------------------------------GCAGCTGTAACACAA---------TACTGG---------CTACAA---GAATTGCAGAATAGTGCTACAAGC---TTGCTA---GACACACTTGCA---GTGGCAGTAGCCAATTGGACTGAC---GGCATAATCGCAGGGATACAAAGAATAGGAACAGGAATTCGTAACATCCCAAGGAGAATTAGACAGGGCTTA---GAAAGA---------AGTTTATTG---TAA-----------------------------CATGGGA---------AACGCATTGAGAAAA---------------GGTAAATTTGAG---GGATGGGCAGCAGTA------------AGAGAA---------AGAATG---AGA------AGAACT---------------------------------AGAACTTTCCCTGAGTCTGAACCATGC---------GCACCTGGAGTAGGACAGATCTCCAGG---GAATTAGCAGCTAGAGGAGGGATACCAAGTTCCCATACTCCTCAAAACAATGCAGCCCTTGCATTCCTAGAAAGT------------------------------CACCAAGAG---------GAA------GAAGTAGGTTTTCCAGTAGCACCTCAAGTGCCTCTAAGGCCAATGACCTATAAAGGAGCATTTGACCTCAGCTTCTTTTTAAAAGAAAAGGGAGGACTGGAAGGGTTAATTTACTCCCATAAAAGAGCAGAAATCCTGGATCTTTGGGTGTATAACACTCAGGGATTCTTC---CCTGATTGGCAGAACTACACACCAGGACCAGGA---ACCAGGTTCCCACTG---ACATTTGGATGGTTGTTTAAACTAGTACCAGTGTCAGAAGAAGAGGCAGAAAGAC---TAGGAAATACATGTGAGAGG---GCTAATCTCCTGCATCCAGCATGTGCCCATGGATTTGAAGAT------ACACATAAA------GAAATACTGATGTGGAAGTTTGATAGATCTCTAGGCAACACCCATGTTGCTATGATAACTCACCCAGAGCTCTTCCAG---------------------------------AAGGACTAAAAACTGC-----TGAC--------------C-----TG--------------AAGATT----------------------------------------GCT-GACACTG------T---------------------------------------GGAACTTTCCAGCAA-AGACTGCTGACAC------------------TGCGGGGACTTTCC-----------------------AGTGGGA------------GGGACA-GGGG-GC-GG-TTC-----------GGGGAGTGGC-TAACCCTCAG-AAGCTGCATATAAGCAGC-CGCTTTC-TGC-T-TGTACCGG-GTCTCGG--TTAGAGG----ACCAGG-TCTGAGCCCGGG-AGCTCCCTGGC-------CTCTAG-CTGAACCCGCTCGTT--AACGCTCAATAAA-GCTTGCCTTGAGTGAG---------------------------------------------------------------------------------------------------------------------------------------------------------------------------------------------------------------------------------------------------------------------------------------------------------------------------
>O_CM_91_MVP5180_L20571
-TGGATGGGTTAATTTACTCCCATAAGAGAGCAGAAATCCTGGATCTCTGGATATATCACACTCAGGGATTCTTCCCTGATTGGCAGTGTTAC---ACACCGGGACCAGGACCTAGATTCCCACTGACATTTGGATGGTTGTTTAAACTGGTACCAGTGTCAGCAGAAGAGGCAGAGAGACTGGGTAATACAAATGAAGATGCTAGTCTTCTACATCCAGCTTGTAATCATGGAGCTGAGGATGCACACGGGGAGATACTAAAATGGCAGTTTGATAGATCATTAGGCTTAACACATATAGCCCTGCAAAAGCACCCAGAG---CTCTTCCCCAAG------------------------------------------TAACTGACACTGCGGGA--------CTTTCC-----AGA-CTGCTGACACTG-----------------------CGGGGACTTTCCAGCGT-------------GGGAGGGATAAGG-GGCGGTTC-GGGGAGTGGC-TAACCCTCAGATGCTGCATATAAGCAGCTGCTTTCCGCT-TGTACCG-GGTCTTAGTTAGAGGACCAGGTCTGAGCCCGGGAGCTCCCTGGCCTC----TAGCTGAACCCGCTGCT-T-A-ACGCTCAAT-AAAGCTTG-CCTTGAGTGA-G---AAGCAGTGTGTGCTCATCTG----TTC-A--ACCCTGGTGTCTAGAGATCCCTCAG-AT---CACTTAGACTGAAGCAG---AAAATCTCTAGCAGTGGCG-CCCGAACA-GGG-A-C-------GCG-AAAG-TGAAAGTGGA------------------------ACCAG----GGAAGAA-A--ACCTCCGACGCAAC-GGGCTCGGCTTAGC------G-G-AGT--GC-AC-CTGCTAAGAGGC--GAGAG--GA------ACTCACA--AGAGGGTGAGT-----------A----------------------AATTTGCTGGC--GGT-GGCCAGACCTAGGGGAAG-GGCGAAGTCCCTA---GGGGAGGA-AGATGGGTGCGAGAGCGTCTGTGTTGACAGGGAGTAAATTGGATGCATGGGAACGAATTAGGTTAAGGCCAGGATCTAAAAAGGCATATAGGCTAAAACATTTAGTATGGGCAAGCAGGGAGCTGGAAAGATACGCATGTAATCCTGGTCTATTAGAAACTGCAGAAGGTACTGAGCAACTGCTACAGCAGTTAGAGCCAGCTCTCAAGACAGGGTCAGAGGACCTGAAATCTCTCTGGAACGCAATAGCAGTACTCTGGTGCGTTCACAACAGATTTGACATCCGAGATACACAGCAGGCA---ATACAAAAG---TTAAAGGAAGTA------ATG------------GCA---------------------AGC------------------------AGGAAGTCTGCAGAGGCC------------------------------------GCTAAGGAAGAAACA------------------AGCCCTAGG---------------------------------------------------CAG------------------------------------------------------------------ACAAGTCAAAATTACCCTATA------------GTAACAAATGCACAGGGACAAATGGTACATCAAGCCATCTCCCCCAGGACT---TTAAATGCATGGGTAAAGGCAGTAGAA---GAGAAGGCCTTTAACCCTGAAATTATTCCTATGTTTATGGCATTATCAGAAGGGGCTGTCCCCTATGATATCAATACCATGCTGAATGCCATAGGGGGACACCAAGGGGCTTTACAAGTGTTGAAGGAA---GTAATCAATGAGGAAGCAGCAGAA------TGGGATAGAACTCATCCACCAGCAATGGGGCCGTTACCACCAGGGCAGATAAGGGAACCAACAGGAAGTGACATTGCTGGAACAACTAGCACACAGCAAGAGCAAATTATATGGACTACTAGA---------------GGGGCTAAC---TCTATC---CCAGTAGGAGACATCTATAGAAAATGGATAGTGCTAGGACTAAACAAAATGGTAAAAATGTACAGTCCAGTGAGCATCTTAGATATTAGGCAGGGACCAAAAGAACCATTCAGAGATTATGTAGATCGGTTTTACAAAACATTAAGAGCTGAGCAAGCTACTCAAGAAGTAAAGAATTGGATGACAGAAACCTTGCTTGTT---CAGAATTCAAACCCAGATTGTAAACAAATTCTGAAAGCATTAGGACCAGAAGCTACTTTAGAAGAAATGATGGTAGCCTGTCAAGGAGTAGGAGGG---CCAACTCACAAGGCAAAAATACTAGCAGAAGCAATGGCTTCTGCC---CAGCAAGATTTAAAAGGA---------------GGATACACAGCAGTATTCATG---CAAAGA---GGG------CAG------AATCCAAAT---------AGAAAA---GGGCCCATAAAATGCTTCAATTGTGGAAAAGAGGGACATATAGCAAAAAACTGTCGAGCACCTAGAAAAAGGGGTTGCTGGAAATGTGGACAGGAAGGTCACCAAATGAAAGATTGCAAAAAT---------GGA---AGA------------CAGGCAAATTT-TTTAGGGAAGTACTG---GCC---TCCGGGGGG---------CAC---GAGGCCAGGCAATTATGTGCAGAA------------------------------------------------------ACAAGT------GTCCCCATCAGC------------------------------------------------CCCACCAAT---------------------GGA------------------GGAGGCAGT------------GAAGGAACA---------------AGAGAATCAGAGTCAGAAGGGGGATCA------------------------GGAAGA---------------------------------------GCTGTA---------------------------------------CCCATT---TGCCTCCCTCAAATCCCTCTTTGGGACAGACCAATAGTCACAGCAAAGGTTGGGGGTCATCTATGTGAGGCTTTACTGGATACAGGGGCAGATGATACAGTATTAAATAACATACAATTAGAAGGAAGATGGACACCAAAAATG---ATAGGGGGTATAGGAGGCTTTATAAAAGTAAAAGAGTATAACAATGTGACAGTAGAAGTACAAGGAAAGGAAGTACAGGGAACAGTATTGGTGGGACCTACTCCTGTTAATATTCTTGGGAGAAACATATTGACAGGATTAGGATGTACACTAAATTTCCCTATAAGTCCCATAGCCCCAGTGCCAGTAAAGCTAAAACCAGGAATGGATGGACCAAAAGTAAAACAATGGCCCCTATCTAGAGAGAAAATAGAAGCACTAACTGCAATATGTCAAGAAATGGAACAGGAAGGAAAAATCTCAAGAATAGGACCTGAAAATCCTTATAATACACCTATTTTTGCTATAAAAAAGAAAGATAGCACTAAGTGGAGAAAATTGGTAGACTTCAGAGAATTAAATAAAAGAACACAAGATTTCTGGGAGGTGCAATTA---GGTATTCCACATCCAGGGGGTTTAAAGCAAAGGCAATCTGTTACAGTC---TTAGATGTAGGAGATGCTTATTTCTCATGCCCTTTAGATCCAGACTTTAGAAAATACACTGCCTTCACTATTCCTAGTGTGAACAATGAGACCCCAGGAGTAAGATACCAGTACAATGTCCTCCCGCAAGGG---TGGAAAGGTTCACCAGCCATATTTCAGAGTTCAATGACAAAGATTCTAGATCCATTTAGAAAAAGCAACCCAGAAGTAGAAATTTATCAGTACATAGATGACTTATATGTAGGATCAGATTTACCATTGGCAGAACATAGAAAGAGGGTCGAATTG---CTTAGGGAACATTTATATCAGTGGGGATTTACTACC---CCTGATAAAAAGCATCAGAAG---GAACCTCCCTTTTTATGGATGGGATATGAGCTCCACCCAGACAAGTGGACAGTACAGCCCATCCAATTGCCTGACAAAGAAGTGTGGACAGTAAATGATATACAAAAATTAGTAGGAAAATTAAATTGGGCAAGTCAAATCTATCAAGGAATTAGAGTAAAAGAATTGTGCAAGTTAATCAGAGGAACCAAATCATTGACAGAGGTAGTACCTTTAAGTAAAGAGGCAGAACTAGAATTAGAAGAAAACAGAGAAAAGCTAAAAGAGCCAGTACATGGAGTATATTACCAGCCTGACAAAGACTTGTGGGTTAGTATTCAGAAGCATGGAGAA---GGGCAATGGACTTACCAGGTATATCAGGATGAACAT---AAGAACCTTAAAACAGGAAAATATGCTAGGCAAAAGGCCTCCCACACAAATGATATAAGACAATTGGCAGAAGTAGTCCAGAAGGTGTCTCAAGAAGCTATAGTTATATGGGGGAAA---TTACCTAAATTCAGGCTGCCAGTTACTAGAGAAACTTGGGAAACTTGGTGGGCAGAATATTGGCAGGCCACCTGGATTCCTGAATGGGAATTTGTCAGCACACCCCCATTGATCAAATTATGGTACCAGTTAGAAACAGAACCTATTGTAGGGGCAGAAACCTTTTATGTAGATGGAGCAGCTAATAGGAATACAAAACTAGGAAAGGCGGGATATGTTACAGAACAAGGAAAACAGAACATAATAAAGTTAGAAGAGACAACCAATCAAAAGGCTGAATTAATGGCTGTATTAATAGCCTTGCAGGATTCCAAGGAGCAAGTAAACATAGTAACAGACTCACAATATGTATTGGGCATCATATCCTCCCAACCAACACAGAGTGACTCCCCTATAGTTCAGCAGATAATAGAGGAACTAACAAAAAAGGAACGAGTGTATCTTACATGGGTTCCTGCTCACAAAGGCATAGGAGGAAATGAAAAAATAGATAAATTAGTAAGCAAAGAC---ATTAGAAGAGTCCTGTTCCTGGAAGGAATAGATCAGGCACAA---GAA---GATCATGAAAAATATCATAGTAATTGGAGAGCATTAGCTAGTGACTTTGGATTACCACCAATAGTA---GCCAAGGAAATCATTGCTAGTTGTCCTAAATGC---CATATAAAAGGGGAAGCAACG---CATGGTCAAGTAGACTACAGCCCAGAGATATGGCAAATGGATTGTACACATTTAGAAGGCAAAATCATAATAGTTGCTGTCCATGTAGCAAGTGACTTTATAGAAGCAGAGGTGATACCAGCAGAAACAGGACAGGAAACTGCCTATTTCCTGTTAAAATTAGCAGCAAGATGGCCTGTCAAAGTAATACATACAGACAATGGACCTAATTTTACAAGTGCAGCCATGAAAGCTGCATGTTGGTGGACAGGCATACAACATGAGTTTGGGATACCATATAATCCACAAAGTCAAGGAGTAGTAGAAGCCATGAATAAAGAATTAAAATCTATTATACAGCAGGTGAGGGACCAAGCAGAGCATTTAAAAACAGCAGTACAAATGGCAGTCTTTGTTCACAATTTTAAAAGAAAAGGGGGGATTGGGGGGTACACTGCAGGGGAGAGACTAATAGACATA------------------CTAGCATCACAAATACAAACAACAGAACTACAAAAACAAATTTTAAAA---ATCAACAATTTTCGGGTCTATTACAGAGATAGCAGAGACCCTATTTGGAAAGGACCGGCACAACTCCTGTGGAAAGGTGAGGGGGCAGTAGTCATACAAGATAAAGGAGACATTAAAGTGGTACCAAGAAGAAAGGCA---AAAATAATCAGAGATTATGGAAAACAGATGGCAGGTACTGAT---AGTATGGCAAATAGACAGACAGAAAGTGAAAGCATGGAACAG--------------CCTGGTGAAATACCATAAATACATGTCTAAGAAGGCC---GCGAACTGGCGTTATAGGCATCATTATGAATCCAGGAATCCAAAAGTCAGTTCGGCGGTGTATATTCCA---GTAGCA------GAA---GCTGATATA---GTGGTCACCACATATTGGGGATTAATGCCAGGGGAAAGAGAGGAACACTTGGGACATGGGGTTAGTATAGAATGGCAATACAAGGAGTATAAAACACAGATTGATCCTGAAACAGCAGACAGGATGATACATCTGCATTATTTCACATGTTTTACAGAATCAGCAATCAGGAAGGCCATTCTAGGGCAGAGAGTGCTGACCAAGTGTGAATACCTGGCAGGA---CATAGT---CAGGTAGGGACACTACAATTCTTAGCCTTGAAAGCAGTAGTGAAA---------------GTAAAA------------AGAAATAAGCCTCCCCTACCCAGTGTCCAGAGATTAACAGAAGATAGATGGAACAAGCCCTGGAAAATCAGGGACCAGCTAGGGAGCCATTCAATGAATGGACACTAG-AGCTCCTGGAAGAGCTGAAAGAAGAAGCAGTAAGACATTTCCCTAGGCCT---TGGTTACAAGCCTGTGGGCAGTACATTTATGAGACTTATGGAGACACTTGGGAA---GGAGTTATGGCAATTATAAGAATCTTACAACAACTACTGTTTACCCAT---TATAGAATTGGATGCCAACATAGTAGAATAGGAATTCTCCCATCTAAC------ACAAGAGGAAGAGGA---AGAAGA---------AAT---GGATCCAGT---------AGATCCTGA--GATGCCCCCTTGGCATCACCCTGGGAGCAAGCCCCAAACCCCTTGTAATAATTGCTATTGCAAAAGATGCTGCTATCATTGCTATGTTTGTTTCACAAAGAAGGGTTTGGGAATC---TCCCATGGCAGGAAGAAG---------CGAAGA------------AGA---CCAGCA------GCTGCT---GCAAGCTATCCAGATAATAAAGATCCTGTACCAGAGCAGTAA-GTAAC------------------------------------------GCTGATG---CATCAA---------------------------------GAGAACCTGCTAGCCTTAATAGCTTTA------------AGTGCTTTG---TGTCTTATAAA------TGTACTTATATGG---TTGTT-----TAACCTT---AGAATTTATTTA----------------------------GTGCAAAGAAAACAA-------------GATAGAAGG--------GAGCAG--------------------GAAATACT----TGAAAGATTA---AGGAGAATAAAGGAA---------------------ATCAGGGATGAC----AGT--GACT----------------ATGAAAGTAATGAAG---AAGAAC------------AAC------AGG---AAGTCA------TGG---------------AGCTTA---TAC---------------ATA---GCCATGGCTTTGCTAATC---------------CCATGT---------------------TTGAGTTAT------AGT------AAA------------CAATTG---------TATGCCACAGTTTATTCTGGGGTACCTGTATGGGAAGAGGCAGCACCAGTACTATTCTGTGCTTCAGATGCTAACCTAACAAGCACTGAACAGCATAATATTTGGGCATCACAAGCCTGCGTTCCTACAGATCCCAATCCACATGAATTTCCACTAGGCAATGTGACAGATAACTTTGATATATGGAAAAATTACATGGTGGACCAAATGCATGAAGACATC---ATTAGTTTGTGG---GAACAGAGTTTAAAGCCTTGTGAGAAAATGACT---TTCTTATGTGTACAA---ATGAACTGTGTAGATCTGCAAACAAATAAAACAGGC---------------------------------------------------------------------------------------------CTATTAAATGAGACAATAAATGAGATGAGA------AATTGTAGTTTTAATGTAACTACAGTCCTCACAGACAAAAAGGAGCAA---AAACAGGCTCTA------------TTCTATGTATCAGATCTGAGTAAGGTTAATGACTCA---------------------------------------------------------------------------AATGCAGTAAATGGAACAACA---TATATGTTAACTAATTGTAACTCCACAATTATCAAGCAGGCCTGTCCGAAGGTAAGTTTTGAG---CCCATTCCCATACACTATTGTGCTCCAACAGGATATGCCATCTTTAAGTGTAATGACACAGACTTTAATGGAACAGGCCTA------TGCCAC---AATATT---TCA---GTGGTT---------ACTTGTACACATGGCATCAAGCCAACAGTAAGT---ACTCAACTAATACTGAATGGGACACTCTCTAGAGAAAAG---------ATAAGAATTATGGGAAAAAATATTACAGAATCAGCAAAG---AATATC---ATAGTAACCCTAAACACTCCT---------ATAAACATGACCTGCATAAGAGAA------GGAATTGCAGAGGTACAAGATATATAT------ACAGGTCCA---ATGAGATGGCGCAGTATGACACTT---------AAAAGAAGTAACAATACATCACCA---------------AGA---------TCAAGGGTAGCTTATTGTACATATAATAAGACTGTATGGGAAAATGCCCTACAACAAACA---GCTATA---AGGTATTTA------AATCTTGTAAACCAA---------------------ACAGAGAATGTTACCATAATATTC------------------AGCAGAACT------AGTGGTGGAGATGCAGAAGTAAGCCATTTACATTTTAACTGTCATGGAGAA---TTCTTTTATTGTAACACATCTGGGATGTTTAACTATACTTTTATCAACTGTACAAAGTCCGGATGC------------------------CAGGAGATCAAAGGGAGCAATGAGACCAATAAAAATGGTACT---------------------ATACCTTGCAAGTTAAGACAGCTAGTAAGATCA---TGGATGAAGGGAGAGTCGAGAATCTATGCACCTCCCATCCCCGGCAACTTAACATGTCATTCCAAC---ATAACTGGAATGATT---CTACAGTTAGATCAACCA---------------------TGGAATTCCACAGGTGAAAATACACTTAGACCAGTA------------GGGGGAGATATGAAAGATATATGGAGAACTAAATTGTACAACTACAAAGTAGTACAGATAAAACCTTTTAGTGTAGCACCTACAAAAATGTCAAGACCAATAATAAACATT---CACACCCCTCACAGGGAAAAAAGAGCAGTA---GGA---------------TTGGGAATGCTATTCTTG---GGG---GTGCTAAGTGCAGCAGGTAGCACTATGGGCGCAGCGGCAACAGCGCTGACGGTACGGACC---CACAGTGTACTG---AAGGGTATA---GTGCAA---CAGCAGGACAACCTGCTGAGAGCG---ATACAGGCCCAGCAACACTTGCTGAGGTTATCTGTATGGGGTATTAGACAACTCCGAGCTCGCCTGCAAGCCTTAGAAACCCTTATACAGAATCAGCAACGCCTAAACCTATGGGGCTGTAAAGGAAAACTAATCTGTTACACATCAGTAAAATGGAACACATCATGGTCAGGA------------------------------------------AGA------------TATAAT---GAT---GACAGT---ATTTGGGACAACCTTACATGGCAGCAATGGGACCAACACATAAACAATGTAAGCTCCATTATATATGATGAAATACAAGCAGCACAAGACCAACAGGAAAAGAATGTAAAAGCATTGTTGGAGCTAGATGAATGGGCCTCTCTTTGGAATTGGTTTGACATAACTAAATGGTTGTGGTATATAAAAATAGCTATAATCATAGTGGGAGCACTAATAGGTATAAGAGTTATTATGATAATACTTAATCTAGTGAAGAACATTAGGCAGGGATATCAACCCCTCTCGTTGCAGATCCCTGTCCCACAC------CGGCAGGAA---GCAGAAACGCCAGGAAGAACAGGAGAAGAAGGTGGAGAAGGAGACAGGCCCAAGTGGACAGCCTTGCCACCAGGATTCTTGCAACAGTTGTACACGGATCTCAGGACAATAATCTTGTGGACTTACCACCTCTTGAGCAACTTAATATCAGGGATCCGG------------AGGCTGATCGAC---TACCTGGGACTGGGACTGTGGATCCTGGGACAAAAGACAATTGAAGCTTGTAGACTTTGT------------------------------------------------------GGAGCTGTAATGCAA---------TATTGG---------CTACAA---GAATTGAAAAATAGTGCTACAAAC---CTGCTT---GATACTATTGCA---GTGTCAGTTGCCAATTGGACTGAC---GGCATCATCTTAGGTCTACAAAGAATAGGACAAGGATTCCTTCACATCCCAAGAAGAATTAGACAAGGTGCA---GAAAGA---------ATCTTAGTG---TAA-----------------------------CATGGGG---------AATGCATGGAGCAAA---------------AGCAAATTTGCA---GGATGGTCAGAAGTA------------AGAGAT---------AGAATG---AGA------CGATCCTCCTCTGATCCTCAA------------------------------------CAACCATGT---------GCACCTGGAGTAGGAGCTGTCTCCAGG---GAGTTAGCAACTAGAGGGGGAATATCAAGTTCCCACACTCCTCAAAACAATGCAGCCCTTGCATTCCTAGACAGC------------------------------CACAAAGAT---------GAG------GATGTAGGCTTCCCAGTAAGACCTCAAGTGCCTCTAAGGCCAATGACCTTTAAAGCAGCCTTTGACCTCAGCTTCTTTTTAAAAGAAAAGGGAGGACTGGATGGGTTAATTTACTCCCATAAGAGAGCAGAAATCCTGGATCTCTGGATATATCACACTCAGGGATTCTTC---CCTGATTGGCAGTGTTACACACCGGGACCAGGA---CCTAGATTCCCACTG---ACATTTGGATGGTTGTTTAAACTGGTACCAGTGTCAGCAGAAGAGGCAGAGAGAC---TGGGTAATACAAATGAAGAT---GCTAGTCTTCTACATCCAGCTTGTAATCATGGAGCTGAGGAT------GCACACGGG------GAGATACTAAAATGGCAGTTTGATAGATCATTAGGCTTAACACATATAGCCCTGCAAAAGCACCCAGAGCTCTTCCCC------------------------------------AAGTAAC-----------TGAC-------------AC-----TG--------------C------------------------------------------------------------------------------------------------------GGGACTTTCCAG------ACTGCTGACAC------------------TGCGGGGACTTTCC---------------------AGCGTGGGA------------GGGATA-AGGG-GC-GG-TTC-----------GGGGAGTGGC-TAACCCTCAG-ATGCTGCATATAAGCAGC-TGCTTTC-CGC-T-TGTACCGG-GTCTTAG--TTAGAGG----ACCAGG-TCTGAGCCCGGG-AGCTCCCTGGC-------CTCTAG-CTGAACCCGCTGCTT--AACGCTCAATAAA-GCTTGCCTTGAGTGAGAAGCAGTGTGTGCTCATCTGTTCAACCCTGGTGTCTAGAGATC--------------------------------------------------------------------------------------------------------------------------------------------------------------------------------------------------------------------------------------------------------------------------------
>O_SN_99_99SE_MP1300_AJ302647
-TGGATGGGTTAATTTACTCCCCTGAAAGAGCAGAGATCCTGGATCTTTGGGTGTATCACACTCAGGGATTCTTCCCTGATTGGCAGAATTAC---ACACCAGGACCAGGAACAAGATTCCCACTGACATTTGGGTGGCTATTTAAGCTAGTACCAGTGTCAGAAGCTGAGGCAGAAGAACTAGGAAATAAGTGTGACAGGGCTAAACTCCTGCATCCAGTTTGCAACCATGGCTTTGAAGATCCACACAAGGAGATGCTGAAATGGCAGTTTGATAGATCACTAGGCAGCACCCATGTTGCTCTGATAACCCACCCAGAG---CTCTTTCTCAAGGACTAAAACTGTTGACATGA-------------------AGATTGCTGACACTGCGGGA--------CTTTCCAGCAGAGG-CTGCTGACACGG-----------------------CGGGGACTTTCCAGTGT--------------GGGAGGGACAGG-GGCGGTTC-GGGGAGTGGC-TAACCCTCAGATGCTGCATATAAGCAGCTGCTTACCGCT-TGTACCG-GGTCTCGGTTAGAGAACCAGGTCTGAGCCCGGGAGCTCCCTGGCCTC----TAGCTGAACCCGCTGCT-T-A-ACGCTCAAT-AAAGCTTG-CCTTGAGTGA-G---AAGCAGTGTGTGCTCATCTG----TTC-A--ACCCTGGTATCTAGAGATCCCTCAG-AT---CACGTAGACTGAGGGAG---AAAATCTCTAGCAGTGGCG-CCCGAACA-GGG-A-C-------CGG-AAAG-AGAAAGTGAA------------------------ACCAG----GGAAGAA-A--ACCTCCGACGCAAC-GGGCTCGGCTTAGC------G-G-AGT--GC-AC-CCGCTAAGAGGC--GAGAG--GA------ACTCACA--GAGGGGTGAGT-----------A----------------------ATTTTGCTGGC--GGT-GGCCAGACCTAGGGGAAG-GACGAAGTCTCTA---GGGGAGGA-GGATGGGTGCGAGAGCGTCTGTGTTGTCAGGGAGCAAATTGGATACATGGGAACAAATTAGGTTAAAGCCAGGATGTAAAAAGAAATACAGACTAAAACATTTAGTATGGGCAAGCAGGGAGCTGGAAAGATTCGCATGTAATCCTGAGCTACTAGAAACTGCAGAGGGCAATGAGGAACTGTTACAGCAGTTAGAGCCAGCTCTCAAGACAGGGTCAGAAAGCCTGCAGTCACTCTGGAACACAATAGCAGTGCTCTGGTGTGTTCACAAAAGATTTAAAGTTGAAGATACACAGCAGGCA---ATACAGAAA---CTAAAGGAAGTA------ATG------------GGG---------------------AGC------------------------AGGAAG------TCTGCAGGTGCC------------------------------GCTAAGGAAGACACA------------------AGCGCAAGG---------------------------------------------------CAG------------------------------------------------------------------ACGGGTCAAAACTACCCTGTA------------GTAGCAAATGCACAGGGACAAATGGTACATCAGTCCCTCTCCCCCAGGACT---TTAAATGCATGGGTAAAGGCAGTAGAA---GAAAAGGCCTTTAACCCTGAAATCATCCCTATGTTCATGGCATTGTCAGAGGGAGCTATTCCTTATGATACTAATACCATGCTAAATGCCATAGGAGGACATCAAGGGGCTTTACAAGTGCTAAAAGAA---GTAATCAATGAGGAAGCAGCAGAA------TGGGATAGAACTCACCCACAAGCGGCAGGGCCATTGCCTCCAGGGCAGATAAGGGAACCAACAGGAAGTGACATCGCTGGGACAACTAGCACCCAGCAAGAGCAAGTTCACTGGATTACT------------------AGGCCCAACCAACCTATC---CCAGTAGGAGACATCTATAGAAAATGGATAGTGTTAGGGTTAAACAAAGTAGTAAAAATGTACAGCCCAGTGAGCATCTTAGATATTAGACAGGGACCAAAGGAACCATTTAGAGATTATGTAGATCGGTTCTACAAAACATTAAGAGCTGAACAGGCAACTCAAGAAGTAAAAAATTGGATGACAGAAACCCTGCTTGTT---CAAAATGCCAACCCAGATTGCAAACAGATTTTGAAATCATTAGGGCCAGGAGCTACCTTAGAAGAAATGATGATAGCTTGTCAGGGAGTAGGAGGA---CCAACTCATAAGGCCAGAGTACTAGCAGAAGCAATGTCTGCA------GCCCAAGATCTGAAGGGA---------------GGATACTCAGCAGTATTTATG---CAAAGA---GGG------CAA------AACCCAGGT---------AGGAAA---GGGCCTATAAAATGTTTCAATTGTGGAAAAGAAGGACATCTAGCAAGAAATTGTCGAGCACCTAGAAAGAAAGGTTGCTGGAAATGTGGACAGGAAGGTCACCAAATGAAAGATTGCAGAAAT---------GGA---AAA------------CAGGCAAATTT-TTTAGGGAAATACTG---GCC---TCCGGGGGG---------CAC---GAGGCCAGGCAATTATGCACAGAG------------------------------------------------------ACAAGT------GTCCCCATCAGC------------------------------------------------CCCACCGAT---------------------GAC------------------GGAGGAAAT------------GAAGGG---------------------------ACAAGAAAATCAGGAACA------------------------GAAGGGGGACCA---GAA---------------------CGA---ACTCTA---------------------------------------TCCGTT---TGCCTCCCTCAAATCCCTCTTTGGGACAGACCAATAGTTCCAGCAAGGGTTGGGGGCCATCTATGTGAAGTTTTACTGGATACAGGGGCAGATGATACAGTACTAAATAACATACAATTGGAAGGAAAATGGACACCAAAAATG---ATAGGGGGTATAGGAGGTTTTATAAAGGTAAAAGAATATAATCAAGTGCCAGTAGAAATAGAGGGAAGGGAAGTACTGGGAACAGTATTGGTGGGACCTACTCCTGTTAATATTATTGGAAGAAACATATTGACAGGATTGGGTTGTACACTAAATTTCCCTATAAGTCCCATAGCCCCAGTACCAGTAAAACTAAAACCAGGAATGGATGGACCAAAAATAAAACAATGGCCCCTATCTAAAGAAAAAATAGAAGCCTTGACAGCAATATGTCAGGAAATGGAACAAGAAGGAAAAATTTCAAGAATAGGACCTGAAAATCCTTATAATACACCTATCTTTGCTATAAAAAAGAAAGATAGCACTAAGTGGAGAAAGCTGGTAGACTTTAGGGAATTAAACAAGAGAACACAAGATTTCTGGGAGGTACAGTTA---GGTATCCCACATCCGGGGGGTTTAAAGCAAAAGCAATCTGTTACAGTC---CTAGATGTAGGAGATGCTTATTTCTCATGCCCCTTAGACCCAGATTTCAGAAAATATACTGCCTTCACTATTCCTAGTGTGAACAATGAGACCCCAGGAATAAGATACCAGTACAATGTCCTCCCGCAGGGA---TGGAAAGGGTCGCCAGCTATATTCCAAAGTTCAATGACAAAAATTTTAGATCCATTTAGGAAAAACAACCCAGAATTAGAAATTTGTCAATACATGGATGACTTATATGTAGGATCAGATTTACCCCTGACAGAACATAGAAAGAGAGTAGAATTG---CTTAGAGAACACTTATATCAGTGGGGATTCACTACC---CCTGATAAAAAGCATCAAAAG---GAACCTCCCTTTTTGTGGATGGGGTATGAGCTCCATCCAGACAAATGGACAGTACAACCCATCCAATTGCCTAACAAGGAGGAATGGACAGTAAATGATATACAAAAACTAGTAGGAAAATTAAATTGGGCAAGTCAAATCTATCAAGGAATTAGAGTAAAAGAATTGTGTAAGTTAATTAGAGGCACCAAGTCATTGACAGAAGTAGTACCTTTAAGTAAAGAGGCAGAGCTAGAATTAGAGGAGAATAGAGAAAAGTTAAAAGAACCAGTGCATGGTGTATACTATCAACCTGACAAAGACTTATGGGTTAATATTCAGAAGCAGGGAAAA---GGACAATGGACTTATCAGATATATCAGGATGAACAT---AAGAACCTCAAAACAGGGAAATATACTAAGCAAAAGGCCTCTCACACAAATGATATAAGACAATTAGCAGAAGTACTCCAGAAGGTGTCTCAAGAAGCTATAATTATCTGGGGAAAA---TTGCCTAAATTTAAGCTGCCAATCACTAGAGAAACTTGGGAAACATGGTGGGCAGACTATTGGCAAGCCACCTGGATTCCAGAATGGGAATTTGTCAGCACAGCCCCATTGATCAAATTATGGTACCAGTTAGAAAGTGAACCTATTATAGGGGCAGAAACCTATTATGTAGATGGAGCAGCTAACAGAGATACAAAACTAGGAAAAGCAGGATATGTTACAGAAAAAGGGAAACAGAAAATAGTAAAATTAGAGGAGACCACCAATCAAAAGGCTGAATTAATGGCAGTATTATTAGCCTTACAGGATTCCAAGGAAACAGTAAATATAGTAACAGATTCACAATATGTATTGGGCATCATCTCCTCACAGCCTACACAGAGTGAGTCCCCTCTAGTTCAGCAGATAATAGAGGAACTAACACAAAAGGAACAGGTGTTTCTTACATGGGTTCCTGCCCATAAAGGCATAGGAGGAAATGAAAAAATAGATAAATTAGTAAGCAAGGAT---ATTAGAAGAGTCCTATTCCTAGAAGGAATAGACCAGGCACAA---GAA---GATCATGAAAAGTATCATAGCAATTGGAGAGCATTAGCTAGTGATTTTGGATTGCCACCAGTGGTG---GCCAAAGAAATCATTGCTAATTGTCCTAAATGT---CATATAAAAGGGGAAGCAATT---CATGGTCAGGTAGACTACAGTCCAGAAGTATGGCAAATAGATTGCACACATCTAGAAGGCAAAATCATAATAGTTGCTGTTCATGTGGCAAGTGGATTCATAGAAGCAGAAGTAATACCAGCAGAAACAGGACAAGAAACTGCCTACTTCCTGTTAAAATTAGCTGCAAGATGGCCTGTTAAAATAATACATACAGACAATGGGCCTAATTTCACAAGTGCAACCATGAAGGCTGCATGTTGGTGGACAGGCATAAAACATGAGTTTGGAATACCATATAATCCACAAAGTCAAGGAGTAGTAGAGGCCATGAACAAGGAATTAAAATCAATTATACAGCAGGTGAGGGACCAAGCAGAACACTTAAAAACAGCAGTACAAATGGCAGTATTTGTTCACAATTATAAAAGAAAAGGGGGGATTGGGGGGTACACTGCAGGAGAAAGGATAATAGACATA------------------TTAGCATCACAAATACAAACAACAGAATTACAAAAACAAATTTTTAAA---ATTCAAAAATTTCAGGTCTATTACAGAGACAGCAGAGATCCTATTTGGAAAGGACCGGCACAGCTCCTGTGGAAAGGTGAGGGAGCAGTAGTCATACAAGATAAAGGAGACATTAAGGTAGTACCAAGAAGAAAGGCA---AAAATAATCAGACATTATGGAAAACAGATGGCAGGTACTGAT---AGTATGGCAAGTGGACAGACAGAGAGTGAAAACGTGGAACAG--------------CCTGGTGAAATACCATAAATACAGGTCAGGGAAGACC---AGAGACTGGTATTACAGACACCATTTTGAATCTAAAAATCCAAGAGTCAGCTCAGGTGTATATATTCCA---GTAGGA------GGG---CCTTGGATA---GTAGTGACCACATATTGGGGATTGATGCCAGGGGAAAGAGATGAACATTTGGGACATGGGGTTAGCATAGACTGGAGGTACAGGAAGTATACAACACAGATTGACCCTGAAACAGCAGACAGAATGATACATACATATTATTTTGCCTGTTTTACAGAGTCAGCAATCAGGAAAGCCATCTTAGGGCAGAGAGTACTGACCAGGTGTGAATACTCTGCAGGA---CATAGT---CAGGTAGGGACACTGCAACTACTAGCTCTAAGAGTGGTAGTAAAA---------------GAAAAA------------AGACATAAGCCTCCCCTACCCAGTGTCCAGAAGTTAACAGAAGATAGATGGAGCAGGCACCTGAGGATCAGGGACCAGCTAGGGAGCCATTCAATGAATGGTCACTAG-AGCTCCTAGAAGAACTAAAAGCAGAAGCAGTAAGACATTTCCCTAGACCT---TGGCTACAGGCCTTGGGACAATACATTTATGACACTTATGGGGACACTTGGGTA---GGAGTTATGGCCATTATAAGAATCTTACAACACCTGCTATTTGCCCAT---TTTAGAATTGGATGCCAACATAGTAGAATAGGAATTAACCCATCTAAC------ACAAGAGGAAGAGGA---AGAAGA---------AAT---GGATCCAGT---------AGATCCTGA--GATGCCCCCTTGGCATCACCCTGGAAGTCAGCCCCAGACCCCTTGTAATAAGTGCTATTGCAAAGCGTGCTGCTACCATTGCTATGTTTGTTTTGCAAGCAAGGGTTTGGGACTC---TCCTATGGCAGGAAGAAG---------CGACGG------------AGA---CCAGCC------GCTGCT---GCGCGCAATCCAGATAATCAAGATATTGTACCAGAGCAGTAA-GTAAA------------------------------------------GCTAATG---CATCAT---------------------------------AGGGACCTGCTAACATTAATAATTATT------------AGTGCTTTG---CTGCTTACAAA------TGTAATTCTATGGG--CATTT----ATTCTTAG---ACAA--TATTTA----------------------------AGACAAAAGAAACAA-------------GATAGAAGG--------GAAAGA--------------------GAAATACT----TGAAAGGCTA---AGAAGAATAAGACAA---------------------ATTGAGGATGAC----AGT--GACT----------------ATGAAAGTGATGGAA---AAGAGG------------AAC------AGG---AAGTTA------GGG---------------ATCTTG---TGC---------------ATG---GTTATGGCTTTGATAACC---------------CCATGT---------------------TTGAGCCATAAC------------CAA------------CAC------------TATGCAACAGTCTATGCTGGGGTACCTGTATGGGAAGAGGCAACCCCAGTACTATTCTGTGCTTCAGATGTTAACTTAACGAGCACTGAGCAGCATAATATTTGGGCATCACAAGCCTGTGTTCCAACAGACCCCTCTCCATATGAATATCCTTTAAAAAATGTAACAGATAACTTCAATATATGGGAAAATTACATGGTAGAACAAATGCAGGAAGATATT---ATTAGTTTATGG---GAACAGAGTTTAAAACCTTGTGTTCAAATGACT---TTTCTGTGTGTACAA---ATGAATTGTACAAATGTAAATGATGAGACCAACAGCTCCGTA---------------------------------------------------------------------------------AAGAATGATACCAGCAGCTCAGAGAACCTTATGAAA------AAGTGTGAGTTTAATGTAACCACAGTTCTCAAAGACAAAAAGGAGAAA---CAACAGGCTCTA------------TTCTATGTATCAGATTTGATGAAAGTGAATGAA------------------------------------------------------------------------------------AATAATGACACAATG---TATACATTAATTAATTGTAATTCCACAACCATTAAGCAAACCTGTCCAAAGGTATCGTTTGAG---GCAATTCCAATACACTATTGTGCTCCAGCGGGATATGCCATCTTTAAGTGTAACAACACAGGGTTTAATGGAACAGGCCCA------TGCACA---AATGTT---ACA---GTAGTT---------ACTTGTACACATGGCATCAGACCAACAGTAAGT---ACTCAACTAATATTAAATGGGACAATCTCTGAAGGAAAG---------ATAAGAATTATGGGAAAAAATATTTCAGACACTGGGAAA---AATATC---ATAGTGACCATAAATTCTACT---------ATAAACATGACCTGTGAGAGACCA------GGAAATCAGACAGTACAAAAGATACTA------ACAGGTCCA---GTG---GCCTGGTAC------------------AGCATGGGCCTG------------AAAAATAAC---CTA---ACTAAC---TCAAGGGCAGCCTCTTGCAAGTATAACAGCTCTGTTTGGGAAGAAGCCTTAAAACAAACA---GCTGAA---AGGTATTTA------GAACTTATGAACAAT---------------------ACAAATACAGTTAACATAACATTC------------------AATCACAGC------ACTGGTGGAGACCCAGAGGTAACCCATTTGCATTTTAACTGTCATGGAGAA---TTCTTCTATTGTAACACATCTCAGATGTTTAATTATACCTTTTCATGTACAAGAACC------------------------------------AACTGTATTAGACAAAGTAACAGTAGCATTAATGGCACA---------------------ATATCTTGCAGGATAAAACAGGTGGTAAGGTCA---TGGATACAGGGAGGGTCGGGACTTTATGCACCTCCCAGGCCAGGTTACCTAACATGCAACTCATCC---ATAACTGGAATGATT---CTACAATTGGATAAGACA---------------TGGAACCGCACCAACAACAGCGAATCCACATTTAGACCAATA------------GGGGGAGATATGAAAGATATATGGAGAACTGAATTGTTCAAATACAAAGTAGTAAAGATAAAACCTTTTAGTGTGGCACCTACAAAAATTGCAAGACCAGTCATAGGCACT------GGCACTCGAAGAGAAAAAAGAGCAGTA---GGA---------------TTGGGAATGCTGTTCTTG---GGG---GTTCTAAGTGCAGCAGGAAGCACTATGGGCGCAGCGGCAACAACGCTGGCGGTACAGACC---CACACTTTGATG---AAGGGTATA---GTGCAA---CAGCAGGACAACCTGCTAAGAGCA---ATACAGGCCCAGCAGCAATTGCTGAGGCTATCTGTATGGGGTATCAGACAACTCCGAGCTCGCCTGCTAGCCTTAGAAACCTTAATACAGAACCAGCAACTCCTAAACCTATGGGGCTGTAAAGGAAGGCTAGTCTGCTACACATCAGTAAAATGGAACAGGACATGGACA---------------------------------------------AAT---------AATAATACTGATTTA---GATACA---ATTTGGGGAAATCTAACATGGCAGGAATGGGATCAGCAGATAAGCAACATAAGCGCCACCATATATGATGAAATACAAAAGGCACAAGTACAGCAGGAACACAATGAGAAAAAGTTGCTGGAGTTAGATGAATGGGCTTCTATTTGGAACTGGCTGGACATAACTAAATGGTTGTGGTATATAAAAATAGCAATAATCATAGTAGGGGCACTAATAGGGGTGAGAATTGTTATGATAGTACTTAATCTAGTGAGAAACATTAGGCATGGATATCAACCCCTCTCATTTCAGACCCCCACCCATCACCAA---CAACCGGAA---GCACAAGCGCCAGGAGGAACAGGAGAAGGAGGTGGAGAAAGAGACAGGCTCAGATCGATACCCTCGCCGCAAGGATTCTTGCCACTGTTGTACACGGACCTCAGGACAATAATCTTGTGGAGCTACCACCTCTTGAGCAACTTAGCATCAGGGATCCAG------------ACGGTGATCAGC---CATCTGGGACTTGGACTGTGGATCCTGGGACAGAAGATAATTAGTGCTTGCAGAATTTGC------------------------------------------------------ATAGCTGTAATACAA---------TACTGG---------CTACAA---GAGTTGCAGAATAGTGCTACAAGC---CTACTA---GATACCCTTGCA---GTGGCAGTTGCCAATTGGACTGAC---GGTATAATTTTAGGGCTACAAAGGATAGGAAGAGGAATTCTTAACATCCCAAGAAGAATTAGACAGGGCTTA---GAAAGA---------GCTTTATTG---TAA-----------------------------CATGGGA---------AACGTATTGGGTAAA---------------GATAAATTTAAG---GGATGGTCAGCAGTC------------AGAGAA---------AGAATG---AGA------AAAACTTCCCCTGAG---------------------------------------CCTGAACCATGT---------GCACCTGGAGTAGGACAAGTCTCCAGG---GAATTAGCAGCTAGAGGAGGGATATCAAATTCCCATACTCCTCAAAACAATGCAGCCCTTGCATTCCTAGAAAGT------------------------------CACCAAGAT---------GAA------GACGTAGGCTTCCCAGTAAGACCTCAAGTGCCTCTAAGGCCAATGACCTATAAAGGAGCATTTGACCTCAGCTTCTTTTTAAAAGAAAAGGGAGGACTGGATGGGTTAATTTACTCCCCTGAAAGAGCAGAGATCCTGGATCTTTGGGTGTATCACACTCAGGGATTCTTC---CCTGATTGGCAGAATTACACACCAGGACCAGGA---ACAAGATTCCCACTG---ACATTTGGGTGGCTATTTAAGCTAGTACCAGTGTCAGAAGCTGAGGCAGAAGAAC---TAGGAAATAAGTGTGACAGG---GCTAAACTCCTGCATCCAGTTTGCAACCATGGCTTTGAAGAT------CCACACAAG------GAGATGCTGAAATGGCAGTTTGATAGATCACTAGGCAGCACCCATGTTGCTCTGATAACCCACCCAGAGCTCTTTCTC---------------------------------AAGGACTAAAACTGT------TGAC-------------AT------G--------------AAGATT----------------------------------------GCT-GACACT---------------------------------------------GCGGGACTTTCCAGCAG-AGGCTGCTGACAC------------------GGCGGGGACTTTCC---------------------AGTGTGGGA------------GGGACA-GGG--GC-GG-TTC-----------GGGGAGTGGC-TAACCCTCAG-ATGCTGCATATAAGCAGC-TGCTTAC-CGC-T-TGTACCGG-GTCTCGG--TTAGAGA----ACCAGG-TCTGAGCCCGGG-AGCTCCCTGGC-------CTCTAG-CTGAACCCGCTGCTT--AACGCTCAATAAA-GCTTGCCTTGAGTGAGAAGCAGTGTGTGCTCATCTGTTCAACCCTGGTATCTAGAGATC--------------------------------------------------------------------------------------------------------------------------------------------------------------------------------------------------------------------------------------------------------------------------------
>P_FR_x_DEPXXFR006_KY953207
-TGGAAGGGTTAATTTATTCACCTGGGAGAGCAGAAATACTAGATCTCTGGGTCTATCACACTCAGGGGTTCTTCCCTGACTGGCAGCATTAC---ACTCCGGGGCCAGGAGAAAGATTCCCACTGACCTTTGGGTGGCTGTTTAAACTAGTACCAGTCTCTGAGGTAGAAGTTGAGGAAATGGGAGATGAGCAGGAGAAAGCTAAGCTGCTACATCCAGCCTGCACTTATGGGGATTCAGATCATCATAGGGAGATCCTAATGTGGAAGTTTGATAGATCACTGGGAGAAAGACATGTTGCCTTACAAAAGCACCCGGAA---CTGTTTACTAAAGACTAAAGTGCTGA-----------------------------------CGCTACGCAG--------CTACT------AAG-TTGCTGACACTG-----------------------CAGGGACTCTCCGGGGACGGAAAGTCCCGAGGGCGGAACAAGG-GGAGGAGCAGGGGAGTGGT-TTCACCCTCAGAGCTGCATATAAGCAGCTGCTTCACGCT-TGTACTG-GGTCTCTGTGACAG-ACCAGATTAGAGCCTGGGAGCTCTCTGGCCTT----AAGCAGAACCCACTGCT-TGG-AAGCTCAAT-AAAGCTTG-CCTTGAGTGA-GTA-AAGCAGTGTGTGCTCATCTG----TTC-AGAACTCTGGTGTCTAGAGATCCCTCAG-AG---CACTTCTAGCCGAGTGG---AAAATCTCTAGCAGTGGCG-CCCGAACA-GGG-A-C-------T--------TGAAAGTGAA------------------------ACCAG----TTTCTGA-A--TCCTCCGACGC-AC-GGGCTCGGCTCAGC------G-G-AGT--GC-AC-CTGCTGAGAGGC--GAGAG--GA------GCTCAC---AG-CGGTGAGTA----------C----------------------ATTTTGTCAGT--GGT-GGCTGACCCTAGAGGAAGGGCCGAAGTCTCTA---GGGGAGG--AGATGGGTGCGAGAGCGTCAGTGTTGACAGGGGGCCGATTGGATGCATGGGAAAGAATTAGGCTTAAGCCAGGAAGTAAGAAAAAATATATGCTAAAACATATAGTATGGGCAAGCAGAGAGCTGGAAAGATTTGCATGTAATCCTGAGCTTATGGAAACAGCAGAAGGCTGTGAAAAATTATTAGAGCAGTTAGAACCAGCTCTCAGAACAGGTTCTGATGGCCTGCAGTCTCTTTGGAACACCCTAGTAGTTTTATGGTGTGTTCACAGAAGAGTGGATATAAGTGACACACAGCAGGCC---ATTACAAAA---TGGAAGGAGGAA------ATG------------CAG---------------------AGA------------------------AGAAAG------AAAGCA------------------------------------CTAGAGGGCAGCACT------------------GGAACTGGA------------------------------------------------------------------------------------------------------------------------ACAAGTCAAAACTATCCTATT------------GTGCAGAATGCCCAGGGGCAAATGACCCATCTGCCGCTGTCTCCCAGGACG---CTGAATGCCTGGGTGAAGGCAGTAGAA---GAGAAGGCCTTCAACCCTGAAATCATCCCTATGTTTATGGCCTTGTCAGAAGGGTCTATACCCGATGACATTAATACTATGCTTAATGCAGTAGGCGGACATCAGGGAGCGTTACAGGTGTTGAAAGAA---GTAATTAATGAAGAGGCTGCAGAA------TGGGATAGAACCCATCCTGTCCCAGTGGGACCGTTACCACCAGGGCAGCTTAGAGACCCAACAGGAGGGGATATTGCAGGAACCACTAGTAACAAGCAGGAACAGATAACCTGGACAACA------------------AGGAACAATAATCCTATA---CCAGTAGGAGATATCTATAGAAAATGGATAGTGTTGGGGCTCAATAAAGTGGTAAAAATGTACAGCCCCATTAGCATCCTGGATATAAAGCAGGGACCTAAGGAACCATTTAGAGATTATGTAGATAGATTCTACAAAACTCTCAGAGCAGAACAAGCTAGTCAGGAAGTAAAGAGTTGGATGACAGACACATTACTAATA---CAAAATGCTAATCCAGATTGTAAGCAGATTTTGAAAGCTCTGGGACCAGGGGCCACCTTAGAAGAAATGATGAATGCCTGTCAAGGAGTAGGGGGA---CCAACACATAAGGCCAGGGTCTTAGCAGAAGCTATGGCAGCAGCT---AATCAAGCTAACCAAGATTTG------AAAGGAGGGTATACAACTGTTTTCATG---CAGAGT---------------------------GGA---------CAGAGA---AAGCCAGTTAAGTGCTTTAACTGTGGAAAAATAGGACATATAGCAAAGAACTGTAAGGCACCTAGGAGAAAAGGATGCTGGAAGTGTGGACAGGAAGGTCATCAAATGAAAGACTGCAAATCA---------GGA---AGA------------CAGGCAAATTT-TTTAGGAAAGATCTG---GCC---TCCTGGGGG---------CAA---GAGGCCAGGCAACTATGTACAGAA------------------------------------------------------ACAAGT------ACAACCAACAGC------------------------------------------------CCCACCAAT---GGA---------------GGA------------------GGACGAGAT------------GACCCGGGACAA------------------------GCAGAGGGAGAG------------------GGAGGAAAGGGAGGACGA------------------------GAA---GGA------ATA---------------------------------------CCCTTT---AACCTCCCTCAGATCACTCTTTGGGACAGACCAGTAATACCAGTAAGAGTAGGGGGGCATATTTGTGAGGCTTTATTAGATACAGGAGCTGATGACACAGTAGTAGATAAATTACCTTTAGAAGGAAGATGGAAACCAAAAATG---ATAGGAGGAATAGGGGGTTTTATAAAAGTAAAAGAATTTGAAGAAGTTAAGGTAGAGATAGAAGGAAGAGAAGTTTATGGAACTGTATTAGTGGGCCCAACCCCAGTAAATATAATAGGAAGAAATATTTTGACATTAATTGGATGTACTTTAAGTTTCCCCATCAGCTCCATAGAAATAGTACCAGTAAAACTAAAGGCAGGAATGGATGGGCCTAAGGTAAAGCAATGGCCCTTGTCAAAGGAAAAAATAGAAGCTTTAAGAGCTATCTGTCAAGAAATGGAACAGGAAGGAAAAATAACAAAAATTGGGCCTGAAAATCCATATAACACCCCCATCTTTGCAATAAAAAAGAAAGATAGCAGCAAATGGAGGAAATTAGTAGACTTCAGAGAACTAAATAAGAGAACACAAGATTTTTGGGAAGTACAGCTG---GGAATCCCTCATCCAGGAGGTCTTAAGAAAAGAAAATCAGTGACAGTA---TTAGATGTGGGGGATGCTTATTTCTCCTGTCCTTTAGATCCAGATTTTAGAAAATATACAGCTTTTACTATACCTAGTGTAAATAACGAGACACCAGGAATTAGATATCAGTATAATGTTCTGCCTCAGGGA---TGGAAAGGATCACCAGCCATCTTTCAGTATTCAATGACTAAGATCTTAGAACCCTTTAGGGAGAGTAACCCAGAAGTAGAAATCTATCAATACATGGATGATCTATATGTAGGGTCAGATTTGCCTTTGTCTGAACATAGACAGCGGGTGGAGAAA---CTTAGGGAACACCTCTATGTATGGGGGTTTACAACT---CCTGACAAAAAACATCAAAAG---GAGCCTCCTTTCCTCTGGATGGGATATGAGCTCCATCCTGACAAGTGGACGGTGCAACCCATCGTATTACCAGAAAAGGAAGCTTGGACAGTAAATGACATTCAGAAGCTAGTAGGAAAATTAAATTGGGCAAGTCAGATTTATCCAGGAATAAGGGTAAAAGAATTATGCAAACTAATTAGAGGAACTAAATCCTTAACAGAAGTAGTTGCTCTTACTAGAGAAGCAGAATTAGAACTAGAGGAAAATAAAGAAATTTTAAAAGAACCAGTGCATGGAGTTTATTACCAACCAGAAAAGGAATTAATAGTAGATATACAGAAACAGGGAGAG---GGACAATGGACTTATCAGATATACCAGGAAGAACAT---AAAAACTTGAAAACAGGGAAATATGCCAGGCAAAAGGCTACTCACACTAATGATATAAGGCAACTGGCAGAAGTAATACAGAAGACATCACAAGAAAGCATAGTGATATGGGGAAAA---CTACCCAAGTTTAGACTACCAGTAAATAGAAGCGTGTGGGAGACTTGGTGGTCAGACTATTGGCAAGCCACCTGGATACCTGAATGGGAATTTGTCAGTACACCCCCTCTTATTAAGCTCTGGTATCAGCTAGAAAAAGACCCCATACCAGGAATAGAAACCTTTTATGTAGATGGGGCAGCAAACAGAGAGACTAAGTTAGGCAAAGCTGGATATGTAACAGATAGGGGTAGGCAAAAGATTATCAAACTAGAAGGAACAACCAATCAAAAAGCAGAATTAGAAGCAGTGCTGTTAGCCTTAAAAGAATCAGGAAAACAGGCTAACATAGTAACAGACTCCCAATATGTATTAGGGATCATCTCAGCAACTCCAGATCAAAGTGACTCCCCCCTAGTGCAAAAAATAATAGAAGAAATGACAAAAAAGGAAAAAGTATACCTATCATGGGTACCAGCACACAAAGGCATAGGGGGTAATGAAAACATAGATAAGTTAGTTAGTAAAGAC---ATTAGAAGAGTGTTATTCTTAGAAGGCATAGATCAAGCACAG---GAG---GATCATGAAAAATATCACAGTAATTGGAAAGCCCTAGCCAGTGATTTTGGCCTTCCACCAATAGTG---GCAAAAGAGATTATCAACAGTTGCCCCAAATGT---CAGGTAAAAGGGGAAGCCATG---CATGGACAGGTAGACTGCAGTCCAGGAATTTGGCAACTGGACTGTACCCACACAGAAGGAAAAATTATCCTTGTAGCAGTCCATGTAGCCAGTGGCTTCCTGGAAGCAGAAGTAATTCCAGCAGAAACAGGACAAGAAACTGCATATTTTGTGCTCAAATTGGCAGCCAGATGGCCTGTAAAAGTAATACACACAGACAATGGGCCTAACTTTACTAGTGCTGCAGTAAAGGCAGCCTGTTGGTGGCTTAATATAACTCATGAGTTTGGGATACCCTACAATCCCCAGAGTCAGGGAGTAGTGGAATCAATGAATAAAGAATTAAAGAAAATTATACTTCAAGTACGAGATCAAGCTGAACACTTAAAGACAGCAGTTCAAATGGCAGTATTTGTTCACAATTTTAAAAGAAAAGGGGGGATTGGGGGGTACACTGCTGGAGACAGGATCATAGATATT------------------ATGGCTACACAAATACAAACAACAGAATTACAAAAACAAATTTTAAAA---ATTCAAAATTTTCGGGTCTATTACAGAGACAGCAGAGACCCTATTTGGAAAGGACCAGCGACGCTTCTGTGGAAAGGTGAAGGGGCAGTAGTCATACAAGACAAAGGAGATATTAAAGTAGTCCCTAGGAGAAAAGCA---AAGATAATCAGAGATTATGGAAAACAGATGGCAGGTGATGAT---TGTGTGGCAGATATCCAGAGAGAAAGTGAAAGCATGGAATAG--------------TCTGGTCAAATATCACAAATATAGGTCTAAAAAGACA---AAGAATTGGTTTTATAGGCATCATTATGAGACAGTCCATCCTAGGATTAGTTCAGGAGTTTACATTCCA---GTAGGA------GCA---GCAATCATT---GTTGTGACTACTTATTGGGGGCTTATGCCTGGGGAAAAAGAAGAACAATTAGGACATGGAGCAAGTGTGGAGTGGAGACAAGGTAAATACACCACCCAGATAGATCCAGAAACAGCAGATAGGCTAATTCATCTCCACTACTTTCAATGTTTTTCAGATTCGGCTGTGAGGAGGGCAATACTAGGGGACAGGGTATTGAACAAGTGTGAATACTCAGCAGGA---CATAGT---CAGGTAGGCTCCTTGCAGTTTTTAGCCTTAAAAGTGGTAGTAGGG---------------AAAGTA------------AAAAGGAAGCCACCCCTCCCTAGTGTCCAGATATTGACACAAGATATATGGAGCAAGCCCCAGAGGACCAAGGGCCGCCAAGAGAGCCATTCAATGAGTGGATGCTAC-AAACCTTAGAGGAACTCAAGGCGGAAGCAGTAAGACACTTCCCTCTGCAA---TGGTTACAATCATTAGGACAATACATCTATAATACCTATGGGGACACCTGGGAG---GGAGTAACTGCAATTATTAGGATCCTACAACAATTAATCTTTATCCAT---TATAGAATTGGATGTCATCATAGTAGAATAGGTATATTGCCACCC------------TCTCGAAGAGGA---AGGAGA---------CAT---GGACCCAGT---------AGATCCTGA--CCTGCCTCCATGGCAGCAGCCAGGGAGTCAGCCCTCAAGCCCATGTAACAATTGCTACTGCAAAGCCTGCTGCTATCATTGCTATGTTTGTTTCACAAAGAAGGGTTTGGGGATC---TCCTATGGCAGGAAGAAG---------CGACGA------------AGACCTGCGAGA------GCTGAT---AACAACAATCAGAATCATCAAGATCCTGTATCAAAGTAGTAA-GTAGAAATAATA-----------------------------AGTTGCATTAATG---CATCCT---------------------------------AGAGATGTGGCAGTATTAATA---ATAG---------CTGGGGTATTA---CTAATTTGCAT------TATAGTAGTTTGGG-----------------------------------GGAAGG-------------TCCTGCTATTTGTGCTAAAAGAA-------------AGAGAAAGG--------GATAAGTTT--------------GTACAAAGGCT----AGTAAGGTGG------------AGAGAA---------------------AGGCAAGAAG------ATGGGGGGT----------------ATGAGAGCAATGAAGAAGAAGAAG------------AAC------------AGCTTA------GGG---------------AACTTG---GGA---------------ATT---TGCTTGGCTTTGGTAATATACTTTAATGCTATTAGCTGT------------------------ACTAGT------GGA------ATA------------CAC------------TATGTTACTGTATATTATGGGGTTCCAGTTTGGAGAAATGCTGAAGTTACCTTGTTTTGTGCAGCAGATGCATCGCTAACTAGCAAAGAGCAGCATAATATTTGGGCCACCCAGGCCTGTGTGCCCACAGACCCTGAACCAATAGAGGTCAAG---ATAAATGTAACAGAGTCTTTTAATATTTGGAAAAATTATATGGTGACACAAATGCAGGAAGACATC---ATTAGCTTATGG---GATCAGAGCCTTAAACCTTGTGTAAAATTGACA---ATCCTATGTGTCACT---ATGAATTGCAATGAATGCCACAAGCAGGTTAACTGTACTAATAAC------------------------------------------------------------------------CCCCCTGTGAATAGAACCAACGACAATCCATTAGACCTATAT------CAGTGCAGTTTTAATACAACCACAATACTAAAAGATAAAAAGGAGAAA---CAGCAAGCACTC------------TTCTATAGAACAGACCTAATAGCACTGAATGAT------------------------------------------------------------------------------------ACGACTAACCAGACA---TATAGATTAATTAATTGTAACACCACTACCATTACACAAGCATGCCCAAAAGTGACTTTTGAG---CCACTACCCATACAGTATTGTGCACCAGCAGGGTATGCACTAATGAAATGCAATCAGAAAGGATTTAATGGTACAGGACCT------TGTAAT---CAGACA---GTC---ATAACA---------CACTGTACACATGGAATTAAGCCAACAGTATCC---ACACAATTGATACTAAATGGAACTCTAGCAGAGGAAGAG------CCCTTAGTAATT---ACTCAAAATGTGTCAGACACA---AGATATGTTATC---ATAGTAAAATTAAATAAAAAT---------GTGTCACTCACCTGTGTAAGACCA------GGTAATAACACAAGAGGACAAGTGCAA------ATAGGACCC---ATG---ACCTGGTAT---AAT------------ATGAAATTC---------------------TAC---ACAGGC---GAT---ATCAGGAAAGCTTATTGTAACATTTCCATGCAAAATTGGACAGAAACTTTAAAATCTGTC---AGTAAG---GCCATCTGGAAA---GCTTATCCTCAACCCCCC------------------AACAAAAACCATACATTTGTCTTT------------------CGGAACAGT------ACAGGGGGAGACCCAGAGGTTTCTTTTCTGCACTTCAATTGTCATGGGGAA---TTCTTTTATTGTAACACCAGTAGCCTGTTTAATTATAGCTATACTTGTAATACCTCGGGTGCATGTATCATT------------------AATCCTACAGGTAATCACACAGGTGAGAACATGATAATAACA---------------------CTACCTTGTAGACTAAAGCAAGTAGTTAATTCA---TGGATGAAAGTGGGATCAGGCTTGTTTGCGCCACCTATCGAGGGACAATTGCAGTGCCACTCCAAC---ATTACAGGTTTAATA---TTAGAC------AGAGCATCA------------CCTTATAATGTCAACAGCAGTAACACCACTTTAAGTCCTACC------------GGGGGAGAAATGAGAAATATCTGGAGAAGTGAGTTATATCCCTACAAGGTAGTTCAAGTAAAAGCTCTGGCTGTGGCACCTACAAGGGTCTCCAGACCTACAATCATGGCT---CATGATGCTCATAGGAAAAAAAGGGGAGCA---GGC---------------CTAGGAATGCTATTCCTT---GGG---TTCATGAGTGCAGCAGGAAGCACTATGGGCGCAGCGGCAGTTACGCTGACGGTACAGGCC---AGGCAATTATTG---CATGGTATA---GTGCAG---CAGCAGAACAATATGCTACGAGCT---ATAGAGGCACAGCAAGAATTGCTGAGACTCTCTGTGTGGGGCATAAGACAGCTCCGAGCTCGCCTGCTTGCCATTGAAACCTACTTAAGGGATCAGCAATTCCTAGGACTGTGGGGATGCTCAGGACAAACAGTATGTTATACTAATGTGCCATGGAATAGGAGCTGGACCAACAAA---------------------------------------AGT---------GAGACTGAA---TTA---GATGGC---ATTTGGACTAATCTAACATGGCAGGAATGGGACAAACTGGTGGATAATTACACTGACACAATTTATTTAGAAATACAACGAGCACAAGATCAGCAAAAGGCTAATGAAAAAAAGTTATTAGAGTTAGACCAATGGGCACAATTGTGGAACTGGTTGGACATAACACAATGGTTGTGGTACATAAAAATTTTCATTATGATAGTAGGAGGAATAATAGGACTAAGAATCTTGTTAGCTATAATTAATGTAGTCAGGAGAATCAGGCAGGGATACTCACCTGTATCGTTACAGACCCTTGGCCTGAAC------GGGGATCCA---GCAGGAATAGCACCAGGAACAAACGAAGAAGGTGGAGAAGCAGGCAACGGCAGATCGATCAGATTGCTGGACGGATTCTTGCCTCTCGTCTGGGACGACCTGAAGAACCTGGTGGTGCAGATCTACCAGATCTTAGTCGGCTGCATATTGGGGATCAAG---------------GACCTCCTAACAATCCTGTGGATACACCTGGGCCAACTGCTGACCAGAGGGCTTAACTGCCTGCGAGACTGC------------------------------------------------------TTTGCTGCG---TGTGGC------TATTGG---------ACTCAA---GAATTAAAACAGAGTGCAACCAGC---TTATTG---GACACTGTTGCT---ATATCAGTTGCAGGGTGGACTGAT---CAAGTAATAATAGTAGGGCAACAAATAGGAAGAGGCTTTTTGAACATACCAAGAAGGATAAGACAAGGGATA---GAAAGA---------AGCTTGCTA---TAA-------------------------------TGGGG---------AATGCATGGAAGAAA---------------AGTAGCTTAGTG---GGCTGGCCAGCAGTC------------AGAGAA---------AGAATG---AAT------CAGACTGCCCCA---------------------------------------------GAAACACCT---------GCACCTGGGGTTGGGGAGATCTCCAAA---GACTTAGCACAAGGAAAAGGAATACCCAGTAAATATAATTCAAAGAACAATGCAGCATTAGCCTTCTTAGAAGCT------------------------------CATGAAGAT---------GAA------GAAGTAGGATTCCCAGTCAGGCCTCAAGTACCCGTAAGACCCATGACATACAAGGCAGCATTTGACCTCAGCTTCTTTTTAAAAGAAAAGGGGGGACTGGAAGGGTTAATTTATTCACCTGGGAGAGCAGAAATACTAGATCTCTGGGTCTATCACACTCAGGGGTTCTTC---CCTGACTGGCAGCATTACACTCCGGGGCCAGGA---GAAAGATTCCCACTG---ACCTTTGGGTGGCTGTTTAAACTAGTACCAGTCTCTGAGGTAGAAGTTGAGGAAA---TGGGAGATGAGCAGGAGAAA---GCTAAGCTGCTACATCCAGCCTGCACTTATGGGGATTCAGAT------CATCATAGG------GAGATCCTAATGTGGAAGTTTGATAGATCACTGGGAGAAAGACATGTTGCCTTACAAAAGCACCCGGAACTGTTTACT---------------------------------AAAGACTAAAGTGC-------TGAC-------------GC-----TACGCAG----CTACTAAG-TT----------------------------------------GCT-GACA---------------------------------------------------------CT-----------GCA---------------------------GGGACTCTCCGGGGAC--------GGAAAGTCCCGAGGGC------------GGAACA-AGGG-GAGGA-GCA-----------GGGGAGTGGTTTCACCCTCAG-A-GCTGCATATAAGCAGC-TGCTTCA-CGC-T-TGTACTGG-GTCTCTG--TGA-CAG----ACCAGA-TTAGAGCCTGGG-AGCTCTCTGGC-------CTTAAG-CAGAACCCACTGCTT-GGAAGCTCAATAAA-GCTTGCCTTGAGTGAGTAAAGCAGTGTG---------------------------------------------------------------------------------------------------------------------------------------------------------------------------------------------------------------------------------------------------------------------------------------------------------------
