# Supplementary material for: A unified classification system for HIV-1 5’ long terminal repeats
Source: PLoS One. 2024 May 2;19(5):e0301809. doi: 10.1371/journal.pone.0301809 (PMC11065288; doi:10.1371/journal.pone.0301809)
Supplement: S5 Dataset — (TXT) [file pone.0301809.s011.txt]

>01_AE.TH.1995.95TH83.AF196744
TGGAAG---------------------------------------G---------------------------------------------------GC---TAATT---------------------------------------------------------------------------------------------------------------------------------------------------------------------TACTCCAAGAG---AAGACAA------------------------GAGAT---CCTTGACTTATG---GGTTTATC---------------ACACACAAGGCTTCTTCCCTGATTGGGATAACTACACACCAGGG---CCAGGGATCAGATACCCACTGTGTTTTGGATGGTGCTTCAAGCTAGTACCAGTTGACCCAAGAGAAGTAGAGGAGGACAACAAAGGAGAAAACAGCTGCCTGTTACACCCCATGANCCAGCATGG---AATAGAGGACGAAGAAAGAGAAGTGCTGATGTGGAA---GTTTGACAGTGCCCTAGCAC---GA--ACACACATAGCCCGAGAACTGCACCCAGAGTTCTAT---------------------AAAGACTGC---------------------T------------------------------GACAAAG------A------------------------AGTTT---CT----------------------AACTAGGACTT-CC---GCTGGGGACTTTCCAGG------------NGAGGTGTGGCCG---GGGCGGAG---TT---GGGGAGTGGCTA---ACCCTCAGATGCTGCATAAAAGCAGC---CGCTTCT---CGCTTGTACTGGGTCTCTCTTGTTAGACCAGGTT-GAGCCCGGGAGCTCTCTGGCT---AGCAAGGGAACCCACTGCTTA--AAGCCTCAATAAAGCTTGCCTTGAGT------------------------------------------------------------------------------------------------------------------------------------------------------------------------------------------------------------------------------------------------------------------------------------------------------------------------------------------------------------------------------------------------------------------------------------------------------------------------------------------------------------------------------------------------------------------------------------------------------------------------------------------------------------------------------------------------------------------------------------------------------------------------------------------------------------------------------------------------------------------------------------------------------------------------------------------------------------------------------------------------------------------------------------------------------------------------------------------------------------------------------------------------------------------------------------------------------------------------------------------------------------------------------------------------------------------------------------------------------------------------------------------------------------------------------------------------------------------------------------------------------------------------------------GCTTAAAGTGGTGTGTGC---CCGTCTGTGTTAGGACTCTGGTAACTAGAGATCCCTCAGAC---CACTC---TAGACTGAGT--A--AAAATCTCTAGCA
>01_AE.TH.1997.97TH92.AF196745
TGGAAG---------------------------------------G---------------------------------------------------GC---TAATT---------------------------------------------------------------------------------------------------------------------------------------------------------------------TACTCCAAGAG---AAGACAA------------------------GAGAT---CCTTGACTTATG---GGTCTATA---------------ATACACAAGGCTTCTTCCCTGATTGGCACAACTACACACCAGGG---CCAGGGATCAGATACCCACTGTGTTTTGGATGGTGTTTCAAGCTTGTACCAGTTGACCAAAGAGAAGTAGAGCAGGACAACGAAGGAGAAAACAACTGCCTGTTACACCCCATGAGCCAGCATGG---AATAGAGGATGAAGACAGAGAAGTGCTGATGTGGAA---GTTTGACAGTGCCCTAGCAC---GA--AAACACATAGCCCGAGAACTGCATCCAGAGTACTAT---------------------AAAGACTGC---------------------T------------------------------GACAAAG------A------------------------AGTTT---CT----------------------AACTAGGACTT-CC---GCTGGGGACTTTCCAGG------------GGAGGTGTGGCCG---GGGCGGAG---TT---GGGGAGTGGTTA---ACCCTCAGATGCTGCATAAAAGCAGC---CGCTTTT---CGCTTGTACTGGGTCTCTCTTGTTAGACCAGGTC-GAGCCTGGGAGCTCTCTGGCT---AGCAGGGGAACCCACCGCTTA--AAGCCTCAATAAAGCTTGCCTTGAGT------------------------------------------------------------------------------------------------------------------------------------------------------------------------------------------------------------------------------------------------------------------------------------------------------------------------------------------------------------------------------------------------------------------------------------------------------------------------------------------------------------------------------------------------------------------------------------------------------------------------------------------------------------------------------------------------------------------------------------------------------------------------------------------------------------------------------------------------------------------------------------------------------------------------------------------------------------------------------------------------------------------------------------------------------------------------------------------------------------------------------------------------------------------------------------------------------------------------------------------------------------------------------------------------------------------------------------------------------------------------------------------------------------------------------------------------------------------------------------------------------------------------------------GCTTGAAGTGGTGTGTGC---CCGTCTGTGTTAGGACTCTGGTAACTAGAGATCCCTCAGAC---CACTC---TAGACTGAGT--A--AAAATCTCTAGCA
>01_AE.TH.1998.98TNIH045.AB052603
TGGATG---------------------------------------G---------------------------------------------------GC---TAGTT---------------------------------------------------------------------------------------------------------------------------------------------------------------------TACTCCAAGAA---AAGACAA------------------------GAGAT---CCTTGACTTATG---GGTTTATA---------------ATACACAAGGCTTCTTCCCTGATTGGCAAAACTACACACCAGGG---CCAGGGGTCAGATACCCACTGTGCTTTGGATGGTGCTTCAAGCTAGTACCAGTTGACCCAGGAGAAGTAGAGGAGAACAACAAAGGAGAAAACAGCTGCCTGCTACACCCCATGAGCCAGCATGG---AATAGAGGACGACGAAAGAGAAGTGCTGATGTGGAA---GTTTGACAGTGCCCTAGCAC---GA--AAACACATAGCCCGAGAACTGCGTCCAGAGTACTTT---------------------AAAGACTGC---------------------T------------------------------GACAAAG------A------------------------AGTTT---CT----------------------AACTAGGACTT-CC---GCTGGGGACTTTCCAGG------------GGAGGTGTGGCCG---GGGCGGAG---TT---GGGGAGTGGCTA---ACCCTCAGATGCTGCATAAAAGCAGC---CGCTTTT---CGCTTGTACTGGGTCTCTCTTGTTAGACCAGGTC-GAGCCCGGGAGCTCTCTGGCT---AGCAAGGGAACCCACTGCTTA--AAGCCTCAATAAAGCTTGCCTTGAGT------------------------------------------------------------------------------------------------------------------------------------------------------------------------------------------------------------------------------------------------------------------------------------------------------------------------------------------------------------------------------------------------------------------------------------------------------------------------------------------------------------------------------------------------------------------------------------------------------------------------------------------------------------------------------------------------------------------------------------------------------------------------------------------------------------------------------------------------------------------------------------------------------------------------------------------------------------------------------------------------------------------------------------------------------------------------------------------------------------------------------------------------------------------------------------------------------------------------------------------------------------------------------------------------------------------------------------------------------------------------------------------------------------------------------------------------------------------------------------------------------------------------------------GCTTAAAGTGGTGTGTGC---CCGTCTGTGTTAGGACTCTGGTAACTAGAGATCCCTCAGAC---CACTC---TAGACTGAGT--A--AAAATCTCTAGCA
>01_AE.TH.2005.TU_174.JF939054
ggatca---------------------------------------g---------------------------------------------------at---agcaT---------------------------------------------------------------------------------------------------------------------------------------------------------------------TACTCCAAGAA---AAGACAA------------------------GAGATC--CCTAGACTTATG---GGTTTATA---------------ATACACAAGGCTTCTTCCCTGATTGGCACAACTACACACCAGGG---CCAGGGGTCAGATACCCACTGTGCTTTGGATGGTGCTTCAAGTTAGTACCAGTTGATCCAAGAGAAGTAGAGGAGCTCAACAAAGGAGAAAACAGCTGCCTGTTACACCCCATAAGCCAACATGG---AGTAGATGACGACGAGAGAGAAGTGCTGATGTGGAA---GTTTGACAGTGCCCTAGCAC---GA--ACACACAGAGCCCGAGAACTGCATCCAGAGTTCTAT---------------------AAAGACTGC---------------------T------------------------------GACAAAG------A------------------------AGTTT---CT----------------------AACTAGAACTT-CC---GCTGGGGACTTTCCAGG------------GGAGGTGTGGCCG---GGGCGGAG---TT---GGGGAGTGGCTA---ACCCTCAGATGCTGCATAAAAGCAGC---CGCTTCT---CGCTTGTACTGGGTCTCTCTTGTTAGACCAGGTC-GAGCCCGGGAGCTCTCTGGCT---AGCAAGGGAACCCACTGCTTA--AAGCCTCAATAAAGCTTGCCTTGAGT------------------------------------------------------------------------------------------------------------------------------------------------------------------------------------------------------------------------------------------------------------------------------------------------------------------------------------------------------------------------------------------------------------------------------------------------------------------------------------------------------------------------------------------------------------------------------------------------------------------------------------------------------------------------------------------------------------------------------------------------------------------------------------------------------------------------------------------------------------------------------------------------------------------------------------------------------------------------------------------------------------------------------------------------------------------------------------------------------------------------------------------------------------------------------------------------------------------------------------------------------------------------------------------------------------------------------------------------------------------------------------------------------------------------------------------------------------------------------------------------------------------------------------GCTTAAAGTGGTGTGTGC---CCATCTGTGTTCGGACTCTGGTAACTAGAGATCCCTCAGAC---CACTC---TAGTTAAAGT-----AAAATCTCTAGCA
>02_AG.GH.1994.94GH17.AF196752
TGGATG---------------------------------------G---------------------------------------------------GT---TAATT---------------------------------------------------------------------------------------------------------------------------------------------------------------------TACTCCAAGAG---AAGACAA------------------------GAGAT---CCTTGATCTGTG---GGTCTATC---------------ACACACAAGGATTCTTCCCAGATTGGCAGAACTACACACCAGGG---CCAGGAACTAGATTCCCACTGACCTTTGGGTGGTGCTTCAAACTAGTACCAATGGATCCAGCAGAGGTAGAGGAAGAAAATAAAGGGGAGAACAACAGTTTATTACACCCCATCTGTCAGCATGG---AATGGAGGACGAAGACAGAGAAGTGCTGGTCTGGAG---ATTTGACAGTACCCTGGCAT---TA--AAACACAGAGCTCGAGAGCTGCATCCGGAGTTCTAC---------------------AAAGACTGC---------------------T------------------------------GACACAG------AAGTTGCTAACACAGA---------AGTTG---CT------------G---------AC-AGGGACTTTCC---GCTGGGGACTTTCCGG-------------GGAGGTGTGGTGT---GGGAGGAG---TT---GGGGAGTGGCTA---ACCCTCAGATGCTGCATATAAGCAGC---TGCTGCT---CGCCTGTACTGGGTCTCTCTCGCTAGACCAGATTTGAGCCTGGGAGCTCTCTGACT---ATCTAGGGAACCCACTGCTT---AAGCCTCAATAAAGCTTGCCTTGAGT------------------------------------------------------------------------------------------------------------------------------------------------------------------------------------------------------------------------------------------------------------------------------------------------------------------------------------------------------------------------------------------------------------------------------------------------------------------------------------------------------------------------------------------------------------------------------------------------------------------------------------------------------------------------------------------------------------------------------------------------------------------------------------------------------------------------------------------------------------------------------------------------------------------------------------------------------------------------------------------------------------------------------------------------------------------------------------------------------------------------------------------------------------------------------------------------------------------------------------------------------------------------------------------------------------------------------------------------------------------------------------------------------------------------------------------------------------------------------------------------------------------------------------GCTCTAAGTAGTGTGTGC---CCGTCTGTTGTGTGACTCTGGTAACTAGAGATCCCTCAGAC---CCATT---GTGGTAGTGTGG---AAAATCTCTAGCA
>02_AG.SN.1993.93SE42.AF196753
TGGATG---------------------------------------G---------------------------------------------------GT---TAATT---------------------------------------------------------------------------------------------------------------------------------------------------------------------TACTCCAAGA----AAGACAA------------------------GAGAT---CCTTGATCTGTG---GGTCTATC---------------ACACACAAGGATTCTTCCCAGATTGGCAGAACTACACACCAGGG---CCAGGGACTAGATTCCCACTGACCTTTGGGTGGTGCTTCAAACTAGTACCAATGGATCCAGCAGANATAGAGGAAGCCAATAAAGGAGAGAACAACAGTTTATTACACCCCATATGTCAGCATGG---AATGGAGGACGAAGACAGAGAAGTGCTGGTCTGGAA---ATTTGACAGCAGCCTGGCAA---GA--ACACACAAGGCCCGAGAGCTGCATCCGGAGTACTAC---------------------AAAGACTGC---------------------T------------------------------GACACAG------A------------------------AGTTG---CT------------G---------ACAAGGGACTTTCC---ACCGGGGACTTTCCGAG------------GGAGGTGTGGTTT---GGGAGGAG---TT---TGGGAGTGGCTA---ACCCTCAGATGCTGCATATAAGCAGC---CGCTTCT---CGCCTGTAC-GGGTCTCTCTTGCTAGACCAGATTTGAGCCTGGGAGCTCTCTGGCT---AGCGAGGGAACCCACTGCTT---AAGCCTCAATAAAGCTTGCCTTGAGT------------------------------------------------------------------------------------------------------------------------------------------------------------------------------------------------------------------------------------------------------------------------------------------------------------------------------------------------------------------------------------------------------------------------------------------------------------------------------------------------------------------------------------------------------------------------------------------------------------------------------------------------------------------------------------------------------------------------------------------------------------------------------------------------------------------------------------------------------------------------------------------------------------------------------------------------------------------------------------------------------------------------------------------------------------------------------------------------------------------------------------------------------------------------------------------------------------------------------------------------------------------------------------------------------------------------------------------------------------------------------------------------------------------------------------------------------------------------------------------------------------------------------------GCTTCAAGTAGTGTGTGC---CCGTCTGTTGTGTGACTCTGGTAACTAGAGATCCCTCAGAC---CACTC---TAGACGGTGT--A--AAAATCTCTAGCA
>A1.RW.1992.92RW60.AF196741
TGGATG---------------------------------------G---------------------------------------------------GT---TAATT---------------------------------------------------------------------------------------------------------------------------------------------------------------------TACTCCAGAAG---AAGACAA------------------------GAAAT---CCTTGATCTGTG---GGTCTACA---------------ACACACAAGGCTTCTTCCCTGATTGGCAGAATTACACACCAGGG---CCAGGAATCAGATACCCACTAACATTTGGATGGTGCTTCAAGCTAGTGCCAGTTGATTCAGCTGAAGTAGAGAAGGAGACTGAGGGAGAAAACAACAGCCTATTACACCCTATATGCCAACATGG---AATGGATGATGAGGAAAGAGAAACATTAAGATGGAA---GTTTGACAGCCGCCTGGCAT---TA--AAACACAGAGCCCACGAGCTGCATCCGGAGTACTAC---------------------AAAGACTGC---------------------T------------------------------GACACAG------A------------------------AGTTG---CT------------G---------AC-AGGGACTTTCC---GCTGGGGACTTTCCA--------------GGGGGTGTGGTTT---GGGCGGAG---TT---GGGGAGTGGCTA---ACCCTCAGATGCTGCATATAAGCAGC---TGCTTTT---CGCTTGTACTGGGTCTCTCTTGTTAGACCAGATA-GAGCCTGGGAGCTCTCTGACT---ATCTAGGGAACCCACTGCTT---AAGCCTCAATAAAGCTTGCCTTGAGT------------------------------------------------------------------------------------------------------------------------------------------------------------------------------------------------------------------------------------------------------------------------------------------------------------------------------------------------------------------------------------------------------------------------------------------------------------------------------------------------------------------------------------------------------------------------------------------------------------------------------------------------------------------------------------------------------------------------------------------------------------------------------------------------------------------------------------------------------------------------------------------------------------------------------------------------------------------------------------------------------------------------------------------------------------------------------------------------------------------------------------------------------------------------------------------------------------------------------------------------------------------------------------------------------------------------------------------------------------------------------------------------------------------------------------------------------------------------------------------------------------------------------------GTTCTAAGTAGTGTGTGT---CCATCTGTTGTGTGACTCTGGCAGCTAGAGATCCCTCAGAC---CTCAT---TTGTCAGTGTGG---AAAATCTCTAGCA
>A1.RW.1994.94RW13.AF196742
TGGATG---------------------------------------G---------------------------------------------------GT---TAATT---------------------------------------------------------------------------------------------------------------------------------------------------------------------TACTCCAGGAA---AAGACAA------------------------GAAAT---CCTTGATCTGTG---GGTCTACC---------------ACACACAAGGCTACTTCCCTGATTGGCAGAATTACACACCAGGA---CCAGGGCCCAGATTCCCACTAACATTTGGATGGTGCTTCAAGCTAGTACCAGTTGATCCAGATAAAGTGGAGGAGGCTACTGAGGGAGAGAACAACAGCCTCTTACACCCTATATGCCAACATGG---AATGGATGATGAGGAAAGAGAAACATTAATGTGGAA---GTTTGACAGCCGCCTGGCAT---TA--AAACACATAGCCCAAGAGATGCATCCGGAGTTCTAC---------------------AAAGACTGC---------------------T------------------------------GACACAG------A------------------------AGTTG---CT------------G---------AC-AGGGACTTTCC---GCTGGGGACTTTCCAGG------------GGAGGAGTGGTTT---GGGCGGAG---TG---GGG-AGTGGCTA---ACCCTCAGATGCTGCATATAAGCAGC---TGCTTCT---CGCCTGTACTGGGTCTCTCTTGTTAGACCAGATA-GAGCCCGGGAGCTCTCTGGCT---AGCTAGGGAACCCACTGCTT---AAGCCTCAATAAAGCTTGCCTTGAGT------------------------------------------------------------------------------------------------------------------------------------------------------------------------------------------------------------------------------------------------------------------------------------------------------------------------------------------------------------------------------------------------------------------------------------------------------------------------------------------------------------------------------------------------------------------------------------------------------------------------------------------------------------------------------------------------------------------------------------------------------------------------------------------------------------------------------------------------------------------------------------------------------------------------------------------------------------------------------------------------------------------------------------------------------------------------------------------------------------------------------------------------------------------------------------------------------------------------------------------------------------------------------------------------------------------------------------------------------------------------------------------------------------------------------------------------------------------------------------------------------------------------------------GCTTCAAGTAGTGTGTGC---CCGTCTGTTGTGTGACTCTGGTAACTAGAGATACCTCAGAC---CAGTG---TAGACAGAGT--A--AAAATCTCTAGCA
>A1.RW.1996.96RW34.AF196738
TGGAAG---------------------------------------G---------------------------------------------------GT---TAATT---------------------------------------------------------------------------------------------------------------------------------------------------------------------TACTCCAGGAG---AAGACAA------------------------GAAAT---CCTTGATCTGTG---GGTCTACC---------------ACACACAAGGCTTCTTCCCTGATTGGCAGGAATACACACCAGGG---CCAGGGGTTAGATACCCATTAACATTTGGATGGTGCTTCAAGCTAGTACCAGTTGATCCAGATGAGGTAGAGGGGGCTACTGAGGGAGAGAACAACAGCCTGTTACACCCGATATGTCAACATGG---AATGGATGATGAGGAGAAAGAAGTATTAAAGTGGAA---GTTTGACAGCCGCCTGGCAC---TA--AAACACAGAGCCCAAGAGATGCATCCGGAGTTCTACAAGAACTG-------------AAGAACTGC---------------------T------------------------------GACACAG------A------------------------AGTTG---CT------------G---------AC-AGGGACTTTCT---GATGGGGACTTTCCAGG------------GGAGGTGTGGTTT---GGGCGGAG---TT---GGGGAGTGGCTA---ACCCTCAGATGCTGCATATAAGCAGC---TGCTTCT---CGCTTGTACTGGGTCTCTCTTGTTAGACCAGATC-GAGCCTGGGAGCTCTCTGGCT---AGCTAGGGAACCCACTGCTT---AAGCCTCAATAAAGCTTGCCTTGAGT------------------------------------------------------------------------------------------------------------------------------------------------------------------------------------------------------------------------------------------------------------------------------------------------------------------------------------------------------------------------------------------------------------------------------------------------------------------------------------------------------------------------------------------------------------------------------------------------------------------------------------------------------------------------------------------------------------------------------------------------------------------------------------------------------------------------------------------------------------------------------------------------------------------------------------------------------------------------------------------------------------------------------------------------------------------------------------------------------------------------------------------------------------------------------------------------------------------------------------------------------------------------------------------------------------------------------------------------------------------------------------------------------------------------------------------------------------------------------------------------------------------------------------GCTTCAAGTAGTGTGTGC---CCATCTGTT--GTGACTCTGGTAACTAGAGATCCCTCAGAC---CTCTT---TAGTCAGTGTGG---AAAATCTCTAGCA
>A1.TZ.1993.93TN68.AF196743
TGGATG---------------------------------------G---------------------------------------------------GT---TAATT---------------------------------------------------------------------------------------------------------------------------------------------------------------------TACTCCAGGAA---AAGACAA------------------------GACAT---CCTTGATCTGTG---GGTCTACA---------------ACACACAAGGCTTCTTCCCTGATTGGCAGAATTACACACCAGGG---CCAGGGGTTAGATACCCACTAACATTTGGATGGTGCTTCAAACTAGTACCAGTTGATCCAGATGAAGTAGAGAAGGCTAATGAGGGAGAGAAGAACAGCCTGTTACACCCTATGTGCCAACATGG---AATGGATGATGAGGAGAGAGAAACATTGAGGTGGAA---GTTTGACAGCCGCCTGGCAC---TA--AAACACAGAGCTCTTGAGATGCATCCGGAGTTCTAC---------------------AAAGACTGC---------------------T------------------------------GACACAG------A------------------------AGTTG---CT------------G---------AC-AGGGACTTTCC---GCTGGGGACTTTCCAGG------------GGAGGTGTGGTTT---GGGCGGAG---TT---GGGGAGTGGCTA---ACCCTCAGATGCTGCATATAAGCAGC---TGCTTTT---CGCCTGTACTGGGTCTCTCTTGTTAGACCAGATC-GAGCCTGGGAGCTCTCTGGCT---AGCGAGGGAACCCACTGCTT---AAGCCTCAATAAAGCTTGCCTTGAGT------------------------------------------------------------------------------------------------------------------------------------------------------------------------------------------------------------------------------------------------------------------------------------------------------------------------------------------------------------------------------------------------------------------------------------------------------------------------------------------------------------------------------------------------------------------------------------------------------------------------------------------------------------------------------------------------------------------------------------------------------------------------------------------------------------------------------------------------------------------------------------------------------------------------------------------------------------------------------------------------------------------------------------------------------------------------------------------------------------------------------------------------------------------------------------------------------------------------------------------------------------------------------------------------------------------------------------------------------------------------------------------------------------------------------------------------------------------------------------------------------------------------------------GCTTCAAGTAGTGTGTGC---CCGTCTGTTGTGTGACTCTGGTAACTAGAGATCCCTCAGAC---CACTC---TAGACTGTGT--A--AAAATCTCTAGCA
>B.TH.1997.97TH90.AF196712
TGGAAG----------------------------------------G---------------------------------------------------GC---TAATT----------------------------------------------------------------------------------------------------------------------------------------------------------------------TACTCCCAAAA---AAGACAA------------------------GATAT---CCTTGATCTGTG---GATGTACC---------------ACACACAAGGCTACTTCCCTGATTGGCAGAACTACACACCAGGG---CCAGGGNTCAGATATCCACTGACCTTTGGATGGTGCTTCAAGCTAGTACCAGTNGAGCCAGAGAAGATAGAAGAGGCCACTGCAGGAGAGAACACCACTCTGTTACACCCTATAAGCCAGCATGG---GATGGATGACCCGGAGAAAGAAGTGTTAATGTGGAG---GTTTGACAGCCGCCTAGCAT----TT--CGTCACATGGCCCGAGAGCTGCATCCGGAGTACTAC---------------------AAGGACTGC---------------------------T------------------------------GACACCG------A-------------------------GCTTT---CT----------------------ACAAGGGACTTTCC---GCTGGGGACTTTCCAG-------------GGAGGCGTGGTCT-----GGGCGGGA---CTA--GGGGAGTGGCGA---GCCCTCAGATGCTGCATATAAGCAGC---TGCTCTT---TGCCTGTACTGGGTCTCTCTGGTTAGACCAGATCTGAGCCTGGGAGATCTCTGGTT---GACTAGGGAACCCACTGCTT---AAGCCTCAATAAAGCTTGCCTTGAGT------------------------------------------------------------------------------------------------------------------------------------------------------------------------------------------------------------------------------------------------------------------------------------------------------------------------------------------------------------------------------------------------------------------------------------------------------------------------------------------------------------------------------------------------------------------------------------------------------------------------------------------------------------------------------------------------------------------------------------------------------------------------------------------------------------------------------------------------------------------------------------------------------------------------------------------------------------------------------------------------------------------------------------------------------------------------------------------------------------------------------------------------------------------------------------------------------------------------------------------------------------------------------------------------------------------------------------------------------------------------------------------------------------------------------------------------------------------------------------------------------------------------------------GCTTCAAGTAGTGTGTGC---CCGTCTGTTGTGTGACTCTGGTAACTAGAGATCCCTCAGAC----CCTTT-----TAGTCAGTGTGG---AAAATCTCTAGCA-
>B.US.2018.UNC_434_PL5_E6.MW062958
TGGAAG---------------------------------------G---------------------------------------------------GC---TAATT---------------------------------------------------------------------------------------------------------------------------------------------------------------------TACTCCCAAAA---GAGACAA------------------------GATAT---CCTTGATCTGTG---GGTCTACC---------------ACACACAAGGCTACTTCCCTGATTGGCAGAACTACACACCAGGG---CCAGGGACCCGATATCCACTGACATTTGGATGGTGCTTCAAGCTAGTGCCAGTGGATCCAGATGAGGTAGAAGAGGTCACTGAAGGAGAGAACAACTGCTTGTTACACCCTATAAACCAGCATGG---GATGGATGACCCAGAGAGAGAAACGCTAGTGTGGAA---GTTTGACAGCAAACTAGCATT--t---CACCATGTAGCCCGAGAGCTGCACCCGGAGTTCTAC---------------------AAGGACTGCTgacaccgagctctgaactgct------------------------------GACATCG------A------------------------GCTTT---CT----------------------ACAAGGGACTTTCC---GCTGGGGACTTTCCAGG------------GGAGGCGCGGCCT---GGGCGGGG---TT---GGGGAGTGGCAA---ACCCTCAGATGCTGCATATAAGCAGC---TGCTCTC---TGCTTGTACGGGGTCTCTTTAGTCAGACCAGATCAGAGCCTGGGAGCTCTCTGGCT---GGCTAGAGAACCCACTGCTT---AAGCCTCAATAAAGCTTGCCTTGAGT------------------------------------------------------------------------------------------------------------------------------------------------------------------------------------------------------------------------------------------------------------------------------------------------------------------------------------------------------------------------------------------------------------------------------------------------------------------------------------------------------------------------------------------------------------------------------------------------------------------------------------------------------------------------------------------------------------------------------------------------------------------------------------------------------------------------------------------------------------------------------------------------------------------------------------------------------------------------------------------------------------------------------------------------------------------------------------------------------------------------------------------------------------------------------------------------------------------------------------------------------------------------------------------------------------------------------------------------------------------------------------------------------------------------------------------------------------------------------------------------------------------------------------GCTTCAAGTAGTGTGTGC---CCGTCTGTTGTGTGACTCTGGTAACTA----------------------------------G------------------
>C.ET.1994.94ET78.AF196734
TGGAAG---------------------------------------G---------------------------------------------------GT---TAATT---------------------------------------------------------------------------------------------------------------------------------------------------------------------TACTCTAAGAA---AAGGCAA------------------------GAGAT---CCTTGATTTGTG---GGTCTATC---------------ACACACAAGGCTTCTTCCCTGATTGGCAAAACTACACACCAGGA---CCAGGGGTCAGATACCCACTGACCTTTGGATGGTGTTTCAAGCTAGTGCCAGTTAACCCAGAGGAAGTGGAAGAGAACAATACAGGAGAGAACAACTGCTTGCTGCACCCAATGAGCCTGCATGG---AATGGAAGATGAGCACGGAGAAGTACTAATGTGGAA---GTTTGACAGTCACCTAGCAC---GC--AGACACGTAGCCCGCGAGCTACATCCGGAGTATTAC---------------------AAAGACTGC---------------------T------------------------------GACACAG------AAGGG--------------------ACTTT---CC----------------------GC-TGGGACTTTCC---ATTGGGG-CGTTCCC--------------GGAGGAGTGGTCT---GGGCGGGA---CT---GGG-AGTGGCCA---ACCCTCAGATGCTGCATATAAGCAGC---TGCTTTT---CGCTTGTACTGGGTCTCTCTAGGTAGACCAGATCTGAGCCTGGGAGCTCTCTGGCT---AACTAGGAAACCCACTGCTT---AACCCTCAATAAAGCTTCCCTTAAGT------------------------------------------------------------------------------------------------------------------------------------------------------------------------------------------------------------------------------------------------------------------------------------------------------------------------------------------------------------------------------------------------------------------------------------------------------------------------------------------------------------------------------------------------------------------------------------------------------------------------------------------------------------------------------------------------------------------------------------------------------------------------------------------------------------------------------------------------------------------------------------------------------------------------------------------------------------------------------------------------------------------------------------------------------------------------------------------------------------------------------------------------------------------------------------------------------------------------------------------------------------------------------------------------------------------------------------------------------------------------------------------------------------------------------------------------------------------------------------------------------------------------------------CCTTCAAGTAGTGTGCAC---CCGTCTGTTGTGTAACTCTGGTAACTAGAGATCCCTCAAAC---CC-TT---TAGTCAGGGTGG---AAAATCTCTAGAA
>C.ET.1997.97ET65.AF196730
TGGATG---------------------------------------G---------------------------------------------------GT---TAATT---------------------------------------------------------------------------------------------------------------------------------------------------------------------TACTCCAAGCA---AAGAAGA------------------------GATAT---CCTTGATTTGTG---GGTTTATA---------------ACACACAAGGCTTCTTCCCTGATTGGCAAAACTACACACCAGGA---CCAGGGGTCAGATACCCACTGACCTTTGGGTGGTGCTTCAAGTTAGTGCCAGTTGACCCACAGGAAGTGGAAGAGGCCAATGAAGGAGAGAACAACAGCTTGTTACATCCTATATGCCAGCATGG---AACGGAGGACCCAGAGAGAGAAGTGTTAATGTGGAA---GTTTGACAGTCACCTAGCAC---GC--AGACACATGGCCCGCGAGATACATCCGGAGTATTAC---------------------AAGAACTGA---------------------TGACACTGAGACAAAGACTGCT---------GACACAG------AAGGG--------------------ACTTT---CC----------------------GC-TGGGACTTTCC---ACTGGGG-CGTTCCA--------------GGAGGAGTGGTCT---GGGCGGGA---TT---GGGGAGTGGCCA---GCCCTCAGATGCTGCATATAAGCAGC---TGCTTTT---CGCCTGTACTGGGTCTCTCTAGATAGACCAGATTTGAGCCCGGGAGCTCTCTGGCT---AACTAGGGAACCCACTGCTT---AAGCCTCAATAAAGCTTGCCTTGAGT------------------------------------------------------------------------------------------------------------------------------------------------------------------------------------------------------------------------------------------------------------------------------------------------------------------------------------------------------------------------------------------------------------------------------------------------------------------------------------------------------------------------------------------------------------------------------------------------------------------------------------------------------------------------------------------------------------------------------------------------------------------------------------------------------------------------------------------------------------------------------------------------------------------------------------------------------------------------------------------------------------------------------------------------------------------------------------------------------------------------------------------------------------------------------------------------------------------------------------------------------------------------------------------------------------------------------------------------------------------------------------------------------------------------------------------------------------------------------------------------------------------------------------GTTCTGAGCAGTGTGTGC---CCGTCTGTTGTGTGACTCTGGTAACTAGAGATCCCTCAGAC---ACTTG---TAGTCAGTGTGG---AAAATCTCTAGCA
>C.US.2019.P2_cmv_hiv3p3.MW309885
TGGAAG---------------------------------------G---------------------------------------------------GT---TAATT---------------------------------------------------------------------------------------------------------------------------------------------------------------------TACTCCAAGAA---AAGGCAA------------------------GAGAT---TCTTGATTTGTG---GGTCTATA---------------ACACACAAGGCTACTTCCCTGATTGGCAAAACTACACACCAGGA---CCAGGGGTCAGATATCCACTGACCTTTGGATGGTGCTTCAAGCTAGTGCCAGTTGACCCAAGTGAAGTGGAAGAGAACAATGAAGGAGAGAACAACTGCCTGCTGCACCCTATGAGCCTGCATGG---AATGGAGGATGAACACAGAGAAGTATTAAAGTGGAA---GTTTGACAGCAGCCTAGCAC---GC--AGACACATGGCCCGCGAGCTACATCCGGAGTACTAC---------------------AAATAATGC---------------------T------------------------------GACACAG------AAGGG--------------------ACTTT---CC----------------------GCCTGGGACTTTCC---ACTGGGG-CGTTCCA--------------GGAGGAGGGGTCT---GGGCGGGA---CT---GGG-AGTGGCTA---ACCCTCAGATGCTGCATATAAGCAGC---TGCTTTT---CGCCTGTACTGGGTCTCTCTGGGTAGACCAGATCAGAGCCCGGGAGCTCTCTGGCT---ATCTAGGGAACCCACTGCTT---AAGCCTCAATAAAGCTTGCCTTGAGT------------------------------------------------------------------------------------------------------------------------------------------------------------------------------------------------------------------------------------------------------------------------------------------------------------------------------------------------------------------------------------------------------------------------------------------------------------------------------------------------------------------------------------------------------------------------------------------------------------------------------------------------------------------------------------------------------------------------------------------------------------------------------------------------------------------------------------------------------------------------------------------------------------------------------------------------------------------------------------------------------------------------------------------------------------------------------------------------------------------------------------------------------------------------------------------------------------------------------------------------------------------------------------------------------------------------------------------------------------------------------------------------------------------------------------------------------------------------------------------------------------------------------------GCTCTAAGTAGTGTGTGC---CCATCTGTTGTGTGACTCTGGTAGCTAGAGATCCCTCAGAT---ACCTT---TAGTCAGTGTGG---AAAATCTCTAGCA
>D.AO.1993.93AN67.AF196724
TGGATG---------------------------------------G---------------------------------------------------GC---TAATT---------------------------------------------------------------------------------------------------------------------------------------------------------------------TGGTCCAGGAA---AAGACAA------------------------GAGAT---CCTTGATCTTTG---GATGTACA---------------ACACACAAGGCATCTTCCCTGATTGGCAGAACTACACACCAGGG---CCAGGGACCAGATATCCACTGACCTTTGGATGGTGCTTTGAGCTAGTACCAGTTGATCCACAGGAGGTAGAAGAGGCCACTGAAGGAGAGACCAGCTGCTTGTTACACCCTATAAGCCAGCATGG---AATGGAGGACACGGAGAGACAAGTGTTAAANTGGAG---ATTTAACAGCCACCTAGCAT---TT--AAACATATGGCCCGAGAGCTGCATCCGGAGTTCTAC---------------------AANGACTGC---------------------T------------------------------GACACTG------A------------------------GTTTT---CT----------------------ACAAGGGACTTTCC---ACTGGGGACTTTCCAGG------------GAAGGCGTGGACT---GGGCGGGA---CT---GGGGAGTGGCTA---ACCCTCAGAAGCTGCATATAAGCAGC---TGCTTTT---TGCCTGTACTGGGTCTCTCTGGTTAGACCAGATCTGAGCCTGGGAGCTCTCTGGCT---AGCTAGGGAACCCACTGCTT---AAGCCTCAATAAAGCTTGCCT-GAGT------------------------------------------------------------------------------------------------------------------------------------------------------------------------------------------------------------------------------------------------------------------------------------------------------------------------------------------------------------------------------------------------------------------------------------------------------------------------------------------------------------------------------------------------------------------------------------------------------------------------------------------------------------------------------------------------------------------------------------------------------------------------------------------------------------------------------------------------------------------------------------------------------------------------------------------------------------------------------------------------------------------------------------------------------------------------------------------------------------------------------------------------------------------------------------------------------------------------------------------------------------------------------------------------------------------------------------------------------------------------------------------------------------------------------------------------------------------------------------------------------------------------------------GCTTCAAGTAGTGTGTGC---CCGTCTGTTGTTTGACTCTGGTAACTAGAGATCCCTCAGAC---TCATT---TTGTCAGAGTGG---AAAATCTCTAGCA
>D.CD.1989.89ZR56.AF196722
TGGAAG---------------------------------------G---------------------------------------------------GC---TAATT---------------------------------------------------------------------------------------------------------------------------------------------------------------------TATTCCCAAAA---AAGACAA------------------------GATAT---CCTTGATCTTTG---GGTCTACA---------------ACACACAAGGCTTCTTCCCTGATTGGCAGAACTACACACCAGGG---CCAGGGATCAGATATCCACTGACCTTCGGGTGGTGCTTTGAGCTAGTACCAGTTGATCCAAAGGTGGTAGAAGAGGCCACTGAAGGAGAGGACAACAGCTTGTTACACCCTATGTGCCAGCATGG---AATGGAAGACACGGAGAGAGAGGTGTTAGTGTGGAG---ATTTAACAGCAGATTAGCAT---TT--GAACACAAGGCTAAAGAGAAGCATCCGGAGTTCTTT---------------------AAGGACTGC---------------------T------------------------------GACACCA------A------------------------GTTTT---CT----------------------ACAAGGGACTTTCC---GCTGGGGACTTTCCGAG------------GGAGGCGTGACCT---GGGCGGGA---CT---GGGGAGTGGCCA---GCCCTCAGATGCTGCATATAAGCAGC---TGCTCTT---TGCCTGTACTGGGTCTCTCTGGTTAGACCAGATTTGAGCCTGAGAGCTCTCTGGCT---AGCTAGAGAACCCACTGCTT---AAGCCTCAATAAAGCTTGCCTTGAGT------------------------------------------------------------------------------------------------------------------------------------------------------------------------------------------------------------------------------------------------------------------------------------------------------------------------------------------------------------------------------------------------------------------------------------------------------------------------------------------------------------------------------------------------------------------------------------------------------------------------------------------------------------------------------------------------------------------------------------------------------------------------------------------------------------------------------------------------------------------------------------------------------------------------------------------------------------------------------------------------------------------------------------------------------------------------------------------------------------------------------------------------------------------------------------------------------------------------------------------------------------------------------------------------------------------------------------------------------------------------------------------------------------------------------------------------------------------------------------------------------------------------------------GCTTCAAGTAGTGTGTGC---CCGTCTGTTGTGTGACTCTGGTAACTAGAGATCCCTCAGAC---CTCTT---TAGTCAACGTGG---AAAATCTCTAGCA
>D.TZ.1995.95TN48.AF196727
TGGAAG---------------------------------------G---------------------------------------------------GCT--TAATT---------------------------------------------------------------------------------------------------------------------------------------------------------------------TGGTCCAAGAA---AAGACAA------------------------GACAC---CCTTGATCTTTG---GGTCTACC---------------ACACACAAGGTTACTTCCCTGATTGGGATAACTACACACCAGGG---CCAGGGATTAGATACCCACTGTGCTTTGGATGGTGCTTCGAGCTAGTACCAGTTGATCCAAAGGAGGTAGAAGAGGACACTGAAGGAGAGACCAACTGCTTGCTACACCCTATGAGCCAGCATGG---AATGGAGGACCCGGAGAGAGAAGTGTTAAGATGGAG---ATTTAACAGTAGATTGGCAT---TT--GAACACAAGGCCAGAGAAATGCATCCGGAGTTCTAC---------------------AAAGACTGC---------------------T------------------------------GACACCG------A------------------------GTTTT---CT----------------------ACAAGGGACTTTCC---GCTGGGGACTTTCCAG-------------GGAGGCGTAACAT---GGGCGGGA---CT---GGG-AGTGGCTA---ACCCTCAGATGCTGCATATAAGCAGC---TGCTTTTG--TGCCTGTACTGGGTCTCTCTTGTTAGACCAGATTTGAGCCTGAGAGCTCTCTGGCT---AGCTAGGGAACCCACTGCTT---AAGCCTCAATAAAGCTTGCCTTGAGT------------------------------------------------------------------------------------------------------------------------------------------------------------------------------------------------------------------------------------------------------------------------------------------------------------------------------------------------------------------------------------------------------------------------------------------------------------------------------------------------------------------------------------------------------------------------------------------------------------------------------------------------------------------------------------------------------------------------------------------------------------------------------------------------------------------------------------------------------------------------------------------------------------------------------------------------------------------------------------------------------------------------------------------------------------------------------------------------------------------------------------------------------------------------------------------------------------------------------------------------------------------------------------------------------------------------------------------------------------------------------------------------------------------------------------------------------------------------------------------------------------------------------------GCTTCAAGTAGTGTGTGC---CCGTCTGTTGTGTGACTCTGGTAACTAGAGATCCCTCAGAC---CCCTT---TAGTCAGAGTGA---AAAATCTCTAGCA
>F1.RO.1993.93RO205.AF196764
TGGAAG---------------------------------------G---------------------------------------------------GC---TAATT---------------------------------------------------------------------------------------------------------------------------------------------------------------------TACTCCCAGAA---AAGACGA------------------------GACAT---CCTTGATCTGTG---GGTTTACA---------------ACACACAAGGCTTCTTCCCTGATTGGCAGAACTACACACCAGGG---CCAGGGATTAGATACCCGCTGACCTTTGGATGGTGCTTCAAGCTAGTACCAGTTGATCCAGAGGAGGTAGAAAAGGCTAATGAAGGAGAGGATAACTGTTTACTACACCCCATGAGCCAACATGG---AATGGAAGATGAAGACAGAGAAGTACTGAAGTGGGA---GTTTGACAGCCGCCTGGCAT---TT--AGACACGTAGCCAAGGAGAAACATCCGGAGTTCTAC---------------------CAAGACTAA---------------------GACCTCTGACACTAAGATTGCT---------GACAAAG------A------------------------AGATT---CT----------------------AAAGGGGACTTTCC---GCTGGGGACTTTCCAG----------------AGNGCGGTCCAGAGGGCGGAA---CA---AGGGAGTGGCTA---ACCCTCAGATGCTGCATATAAGCAGC---TGCTTTT---CGCCTGTACTGGGTCTCTCTAGTTAGACCAGATTTGAGCCTGGGAGCTCTCTGGCT---AGCTAGGGAACCCACTGCTT---AAGCCTCAATAAAGCTTGCCTTGAGT------------------------------------------------------------------------------------------------------------------------------------------------------------------------------------------------------------------------------------------------------------------------------------------------------------------------------------------------------------------------------------------------------------------------------------------------------------------------------------------------------------------------------------------------------------------------------------------------------------------------------------------------------------------------------------------------------------------------------------------------------------------------------------------------------------------------------------------------------------------------------------------------------------------------------------------------------------------------------------------------------------------------------------------------------------------------------------------------------------------------------------------------------------------------------------------------------------------------------------------------------------------------------------------------------------------------------------------------------------------------------------------------------------------------------------------------------------------------------------------------------------------------------------GCTTCAAGTAGTGTGTGC---CCGTCTGTTGTTTGACTCTGGTAACTAGAGATCCCTCAGAC---CATTT---TAGTCAGTGTGG---AAAATCTCTAGCA
>F1.RO.1997.97RO201.AF196762
TGGATG---------------------------------------G---------------------------------------------------GC---TAATT---------------------------------------------------------------------------------------------------------------------------------------------------------------------TACTCCAAGAA---AAGACAA------------------------GAAAT---CCTTGATCTGTG---GGTTTACC---------------ACACACAAGGCTACTTCCCTGATTGGCAGAATTACACACCAGGG---CCAGGGGTCAGATACCCACTGACCCTGGGATGGTGCTACAAGCTAGTACCAGTTGATCCAGACGAGGTAGAAAGGGCCAATGAAGGAGAGAACAACTGCTTGCTACACCCCATAAGCCTACATGG---AATGGAAGATGAAGAGAAAGAAGTACTGATATGGAA---GTTTGACAGCACCTTGGCAC---TG--AGACACATAGCCAGAGAGAGACATCCGGAGTACTAC---------------------CAAGACTGA---------------------TGACACAGAGATTGCT---------------GACACAG------A------------------------AGATT---CT----------------------AA-AGGGACTTTCC---GCTGGGGACTTTCCG--------------CCA--AGGGTCCGG--GGGTGGGA---CA---GGGGAGTGGCTA---ACCCTCAGATGCTGCATATAAGCAGC---TGCTTTT---CGCCTGTACCGTGTCTCTCTAGTTATACCATATCTGATCCTGGGAGCTCTCTGGCT---AGCTAGGGAACCCACTGCTT---AAGCCTCAATAAAGCTTGCCTTGAGT------------------------------------------------------------------------------------------------------------------------------------------------------------------------------------------------------------------------------------------------------------------------------------------------------------------------------------------------------------------------------------------------------------------------------------------------------------------------------------------------------------------------------------------------------------------------------------------------------------------------------------------------------------------------------------------------------------------------------------------------------------------------------------------------------------------------------------------------------------------------------------------------------------------------------------------------------------------------------------------------------------------------------------------------------------------------------------------------------------------------------------------------------------------------------------------------------------------------------------------------------------------------------------------------------------------------------------------------------------------------------------------------------------------------------------------------------------------------------------------------------------------------------------GCTTCAAGTAGTGTGTGC---CCATCTGTTGTTTGACTCTGGTAACTAGAGATCCCTCAGAC---CATTT---TAGTCCGTGTGG---AAAATCTCTAGCA
>G.-.1993.93CB76.AF196747
TGGATG---------------------------------------G---------------------------------------------------GC---TAATT----------------------------------------------------------------------------------------------------------------------------------------------------------------------ACTCCAAGCA---CAGACAA------------------------GATAT---CCTTGATTTGTG---GGTCTATA---------------ATACACAAGGATTCTTCCCAGATTGGCAGAACTACACACCAGGA---CCAGGGACTAGACTCCCACTGACCTTCGGGTGGTGCTTCAAACTAGTACCAATGAACCCAGAAGAGGTAGAGGAAGCCAATAAAGGAGAGAACAACAGTCTATTACACCCCATCTGCCAGCATGG---AATGGAGGATGAAGACAGAGAAGTGCTGGTATGGAG---ATTTGACAGTAGCCTAGCAC---GG--AGACACCTAGCCCGAGAGCTGCATCCGGAGTACTAC---------------------AAAGACTGC---------------------T------------------------------GACACAG------A------------------------AGTTG---CT------------G---------ACAAGGGACTTTCC---GCCTGGGACTTTCCGG-------------GGA-GCGCGGCCT---GGGAGGGG---CT---GGGGAGTGGCTA---ACCCTCAGAAGCTGCATATAAGCAGC---CGCTTCT---CGCCTGTACTGGGTCTCTCTTGTTAGACCAGATCTGAGCCTGGGAGCTCTCTGGCT---AGCAGGGGAACCCACTGCTT---AAGCCTCAATAAAGCTTGCCTTGAGT------------------------------------------------------------------------------------------------------------------------------------------------------------------------------------------------------------------------------------------------------------------------------------------------------------------------------------------------------------------------------------------------------------------------------------------------------------------------------------------------------------------------------------------------------------------------------------------------------------------------------------------------------------------------------------------------------------------------------------------------------------------------------------------------------------------------------------------------------------------------------------------------------------------------------------------------------------------------------------------------------------------------------------------------------------------------------------------------------------------------------------------------------------------------------------------------------------------------------------------------------------------------------------------------------------------------------------------------------------------------------------------------------------------------------------------------------------------------------------------------------------------------------------GCTTCAAGTAGTGTGTGC---CCGTCTGTTGTGTGACTCTGGTAACTAGAGATCCCTCAGAC---CACTC---TAGACAGTGT--A--AAAATCTCTAGCA
>G.AO.1997.97AN20.AF196748
TGGATG---------------------------------------G---------------------------------------------------AC---TAATT---------------------------------------------------------------------------------------------------------------------------------------------------------------------CACTCCCAGCA---AAGACAA------------------------GACAT---CCTTGACCTGTG---GGTCTATA---------------ATACACAAGGATACTTCCCAGATTGGCAGAATTACACATCAGGA---CCAGGGACTAGATACCCACTGACCTTTGGGTGGTGTTTCAAACTAGTACCAGTGGATCCAGCAGAAATAGAGGAAGCCACTAAAGGAGAGAACAATAGTCTATTACACCCCATCTGCCAGCATGG---ACAAGAGGACACAGAAAGAGAAGTGCTGGTATGGCG---ATTTGACAGTAGCCTAGCAC---GG--AGACACGTAGCCCGAGAGCTGCATCCGGAGTACTAC---------------------AAAGACTGC---------------------T------------------------------GACACAG------A------------------------AGTTG---CT------------G---------ACAAGGGACTTTCC---GCCTGGGACTTTCCAG-------------GGA-GCGCGGCCT---GGGAGGGG---CT---GGGGAGTGGCTA---ACCCTCAGAAGCTGCATATAAGCAGC---CGCTTCT---CGCCTGTACTGGGTCTCTCTTGCTAGACCAGATTTGAGCCTGGGAGCTCTCTGACT---AGCAGGGGAACCCACTGCTT---AAGCCTCAATAAAGCTTGCCTTGAGT------------------------------------------------------------------------------------------------------------------------------------------------------------------------------------------------------------------------------------------------------------------------------------------------------------------------------------------------------------------------------------------------------------------------------------------------------------------------------------------------------------------------------------------------------------------------------------------------------------------------------------------------------------------------------------------------------------------------------------------------------------------------------------------------------------------------------------------------------------------------------------------------------------------------------------------------------------------------------------------------------------------------------------------------------------------------------------------------------------------------------------------------------------------------------------------------------------------------------------------------------------------------------------------------------------------------------------------------------------------------------------------------------------------------------------------------------------------------------------------------------------------------------------GCTTCAAGTAGTGTGTGC---CCGTCTGTTGTGTGACTCTGGTAACTAGAGATCCCTCAGAC---CACTC---TAGACTGAGTGA---AAAATCTCTAGCA
