# Supplementary material for: A unified classification system for HIV-1 5’ long terminal repeats
Source: PLoS One. 2024 May 2;19(5):e0301809. doi: 10.1371/journal.pone.0301809 (PMC11065288; doi:10.1371/journal.pone.0301809)
Supplement: S6 Dataset — (TXT) [file pone.0301809.s012.txt]

>01_AE.CN.2005.FJ053.DQ859179
T-GGATGGGCTAATTTACTCCAAG-AAAGACAAGAGATTCTT-GATTTATGGGTTTATAATACACAAGGCTTCTTCCCTGATTGGCAAAA--CTACACACCAGGACCAGGGATAAGATTTCCACTGTGTTTTGGATGGTGCTTCGAGCTAGTACCAGTTGACCCAAAAGAAGTAGAGGA---GGAAACCAAAGGAGAAAACAACTGCCTGTTACACCCCATAAACCAGCATGGGCAAGATGACGAAGAAAAAGAAGTGCTGATGTGGAAGTTTGACAGTGCCCTAGCACGCAGACACATAGCCCGAGAACGGCATCCAGATTACTAT--------AAAGAC---------------------------TGCTGACAAAG--------------------------------------AAG----TTTCTAAC--TAG-GAC-TTCCGC----TGGGGACTTTCCAGGGGAGGTGTG-------------GCC-GGGG-TGGAGTT-GGGGAGTGGCTAACCCTCAGAAGCTGCATAAAAGCAGCCGCTTTT-CGCTTGTACTGGGTCTCTCTCGCTAGACCAGG-TTGAGCCCGGGAGCTCTCTGGCTAGCAAGGGAACCCACTG-CTTAAAGCCTCAAT-AAAGCTTGCCTTGAGTGCTTA-AAGTGGTGTGTGCCCGTCTGTGTTAGGACTCTGGTAACTAGAGATCCCTCAGACCACTCTAGATTGAGT-AAAAATCTCTAGCA
>01_AE.JP.1993.93JP_NH1.AB052995
T-GGATGGGCTAATTTACTCCAAGAAAAGACAAGAGATCCTT-GACTTATGGGTCTATAATACACAAGGCTTCTTCCCTGATTGGCAAAA--CTACACACCAGGGCCAGGGACCAGATTCCCACTGTGTTTTGGATGGTGCTTCAAGCTAGTACCAGTTGACCCAAAAGAAGTAGAGGA---GGACAACAAAAGAGAAAACAACTGCCTGTTACACCCCATGAGCCAGCATGGAATGGATGACGAAGAAAGAGAAGTGCTGATGTGGAAGTTTGACAGTGCCCTAGCACGaAAACACATAGCCCGAGAAATGCATCCAGAGTTCTAT--------AAAGAC---------------------------TGCTGACAAAG--------------------------------------AAG----TTTCTAAC--TAG-GAC-TTCCGC----TGGGGACTTTCCAGGGGAGGTGTG-------------GCC-GGGG-CGGAGTT-GGGGAGTGGCTAACCCTCAGATGCTGCATAAAAGCAGCCGCTTTT-CGCTTGTACTGGGTCTCTCTTGTTAGACCAGG-TCGAGCCCGGGAGCTCTCTGGCTAGCAAGGGAACCCACTG-CTTaAAGCCTCAAT-AAAGCTTGCCTTGAGTGCTTA-AAGTGGTGTGTGCCCGTCTGTGTTAGGACTCTGGTAACTAGAGATCCCTCAGACCACTCTAGACTGAAT-aAAAATCTCTAGCA
>01_AE.TH.1993.93TH054.AB220945
T-GGATGGGCTAATTTACTCCAAGAGAAGACAAGAGATCCTT-GACTTATGGGTCTATAATACACAAGGCATCTTCCCTGATTGGCATAA--CTACACACCAGGGCCAGGGATCAGATACCCACTGTGTTTTGGATGGTGCTTCAAGTTAGTACCAGTTGACCCAAGAGAAGTAGAGGA---GGACAACAAAGGAGAAAACAACTGCCTGTTACACCCCATGAGCCAGCATGGAATAGAGGACGACGAAAGAGAAGTGCTGATGTGGAAGTTTGACAGTGCCCTAGCACGAAAACACATAGCCCGAGAACTGCATCCAGAGTTCTAT--------AAAGAC---------------------------TGCTGACAAAG--------------------------------------AAG----TTTCTAAC--TAG-GAC-TTCCGC----TGGGGACTTTCCAGGGGAGGTGTG-------------GCC-GGGG-CGGAGTT-GGGGAGTGGCTAACCCTCAGATGCTGCATAAAAGCAGCCGCTTTT-CGCTTGTACTGGGTCTCTCTTGTTAGACCAGG-TCGAGCCCGGGAGCTCTCTGGCTAGCAAGGGAACCCACTG-CTTAAAGCCTCAAT-AAAGCTTGCCTTGAGTGCTTG-AAGTGGTGTGTGCCCGTCTGTGTTAGGACTCTGGTAACTAGAGATCCCTCAGACCACTCTAGATTGAGT-GAAAATCTCTAGCA
>01_AE.TH.1995.95TH83.AF196744
T-GGAAGGGCTAATTTACTCCAAGAGAAGACAAGAGATCCTT-GACTTATGGGTTTATCACACACAAGGCTTCTTCCCTGATTGGGATAA--CTACACACCAGGGCCAGGGATCAGATACCCACTGTGTTTTGGATGGTGCTTCAAGCTAGTACCAGTTGACCCAAGAGAAGTAGAGGA---GGACAACAAAGGAGAAAACAGCTGCCTGTTACACCCCATGANCCAGCATGGAATAGAGGACGAAGAAAGAGAAGTGCTGATGTGGAAGTTTGACAGTGCCCTAGCACGAACACACATAGCCCGAGAACTGCACCCAGAGTTCTAT--------AAAGAC---------------------------TGCTGACAAAG--------------------------------------AAG----TTTCTAAC--TAG-GAC-TTCCGC----TGGGGACTTTCCAGGNGAGGTGTG-------------GCC-GGGG-CGGAGTT-GGGGAGTGGCTAACCCTCAGATGCTGCATAAAAGCAGCCGCTTCT-CGCTTGTACTGGGTCTCTCTTGTTAGACCAGG-TTGAGCCCGGGAGCTCTCTGGCTAGCAAGGGAACCCACTG-CTTAAAGCCTCAAT-AAAGCTTGCCTTGAGTGCTTA-AAGTGGTGTGTGCCCGTCTGTGTTAGGACTCTGGTAACTAGAGATCCCTCAGACCACTCTAGACTGAGT-AAAAATCTCTAGCA
>01_AE.TH.1997.97TH92.AF196745
T-GGAAGGGCTAATTTACTCCAAGAGAAGACAAGAGATCCTT-GACTTATGGGTCTATAATACACAAGGCTTCTTCCCTGATTGGCACAA--CTACACACCAGGGCCAGGGATCAGATACCCACTGTGTTTTGGATGGTGTTTCAAGCTTGTACCAGTTGACCAAAGAGAAGTAGAGCA---GGACAACGAAGGAGAAAACAACTGCCTGTTACACCCCATGAGCCAGCATGGAATAGAGGATGAAGACAGAGAAGTGCTGATGTGGAAGTTTGACAGTGCCCTAGCACGAAAACACATAGCCCGAGAACTGCATCCAGAGTACTAT--------AAAGAC---------------------------TGCTGACAAAG--------------------------------------AAG----TTTCTAAC--TAG-GAC-TTCCGC----TGGGGACTTTCCAGGGGAGGTGTG-------------GCC-GGGG-CGGAGTT-GGGGAGTGGTTAACCCTCAGATGCTGCATAAAAGCAGCCGCTTTT-CGCTTGTACTGGGTCTCTCTTGTTAGACCAGG-TCGAGCCTGGGAGCTCTCTGGCTAGCAGGGGAACCCACCG-CTTAAAGCCTCAAT-AAAGCTTGCCTTGAGTGCTTG-AAGTGGTGTGTGCCCGTCTGTGTTAGGACTCTGGTAACTAGAGATCCCTCAGACCACTCTAGACTGAGT-AAAAATCTCTAGCA
>01_AE.TH.1998.98TNIH045.AB052603
T-GGATGGGCTAGTTTACTCCAAGAAAAGACAAGAGATCCTT-GACTTATGGGTTTATAATACACAAGGCTTCTTCCCTGATTGGCAAAA--CTACACACCAGGGCCAGGGGTCAGATACCCACTGTGCTTTGGATGGTGCTTCAAGCTAGTACCAGTTGACCCAGGAGAAGTAGAGGA---GAACAACAAAGGAGAAAACAGCTGCCTGCTACACCCCATGAGCCAGCATGGAATAGAGGACGACGAAAGAGAAGTGCTGATGTGGAAGTTTGACAGTGCCCTAGCACGAAAACACATAGCCCGAGAACTGCGTCCAGAGTACTTT--------AAAGAC---------------------------TGCTGACAAAG--------------------------------------AAG----TTTCTAAC--TAG-GAC-TTCCGC----TGGGGACTTTCCAGGGGAGGTGTG-------------GCC-GGGG-CGGAGTT-GGGGAGTGGCTAACCCTCAGATGCTGCATAAAAGCAGCCGCTTTT-CGCTTGTACTGGGTCTCTCTTGTTAGACCAGG-TCGAGCCCGGGAGCTCTCTGGCTAGCAAGGGAACCCACTG-CTTAAAGCCTCAAT-AAAGCTTGCCTTGAGTGCTTA-AAGTGGTGTGTGCCCGTCTGTGTTAGGACTCTGGTAACTAGAGATCCCTCAGACCACTCTAGACTGAGT-AAAAATCTCTAGCA
>01_AE.TH.2005.TU_174.JF939054
g-gatcagatagcaTTACTCCAAGAAAAGACAAGAGATCCCTAGACTTATGGGTTTATAATACACAAGGCTTCTTCCCTGATTGGCACAA--CTACACACCAGGGCCAGGGGTCAGATACCCACTGTGCTTTGGATGGTGCTTCAAGTTAGTACCAGTTGATCCAAGAGAAGTAGAGGA---GCTCAACAAAGGAGAAAACAGCTGCCTGTTACACCCCATAAGCCAACATGGAGTAGATGACGACGAGAGAGAAGTGCTGATGTGGAAGTTTGACAGTGCCCTAGCACGAACACACAGAGCCCGAGAACTGCATCCAGAGTTCTAT--------AAAGAC---------------------------TGCTGACAAAG--------------------------------------AAG----TTTCTAAC--TAG-AAC-TTCCGC----TGGGGACTTTCCAGGGGAGGTGTG-------------GCC-GGGG-CGGAGTT-GGGGAGTGGCTAACCCTCAGATGCTGCATAAAAGCAGCCGCTTCT-CGCTTGTACTGGGTCTCTCTTGTTAGACCAGG-TCGAGCCCGGGAGCTCTCTGGCTAGCAAGGGAACCCACTG-CTTAAAGCCTCAAT-AAAGCTTGCCTTGAGTGCTTA-AAGTGGTGTGTGCCCATCTGTGTTCGGACTCTGGTAACTAGAGATCCCTCAGACCACTCTAGTTAAAGT--AAAATCTCTAGCA
>02_AG.CM.2007.CM100-17.KU168310
T-GGATGGGTTAATTTACTCCGAGAAAAGGAAAGAGATCCTT-GATCTGTGGGTCTATCACACACAAGGATTCTTCCCAGATTGGCAGAA--CTACACACCAGGACCAGGGGTTAGATACCCACTGACCTTTGGGTGGTGTTTCAAATTAGTACCAATGGATCCAGCAGAGGTAGAGAA---AGCCAATGAAGGGGAGAACAACTGCTTACTACACCCCATCAGTCAACATGGAATAGAGGACAATGACAGAGAAGTGCTGGTCTGGAGATTTGACAGTTCCCTGGCATTGAAACACAGAGCTCAAGAGCTGCATCCGGAGTTCTAC--------AAAGAC---------------------------TGCTGACACAG--------------------------------------AAG----TTGCTGAC--AGG-GACTTTCCGC----TGGGGACTTTCCAGGGGAGGTGTG-------------GTT-TGGG-AGGAGTT-GGGGAGTGGCTAACCCTCAGATGCTGCATATAAGCAGCCGCTTCT-CGCCTGTACTGGGTCTCTCTTGCTGGACCAGATTTGAGCCTGGGAGCTCTCTGGCTAGC-AGAGAACCCACTG-CTT-AAGCCTCAAT-AAAGCTTGCCTTGAGTACTTC-AAGTAGTGTGTGCCCGTCTGTTGTGTGACTCTGGTAACTAGAGATCCCTCAGACCACTCTAGACTGTGTAAAAAATCTCTAGCA
>02_AG.FR.-.DJ263.AB485634
T-GGATGGGTTAATTTACTCCAAGAAAAGACAGGAGATCCTT-GATCTGTGGGTCTATCACACACAAGGATTCTTCCCAGATTGGCAGAA--CTACACACCAGGGCCAGGAACTAGATACCCACTGACCTTTGGGTGGTGCTTCAAACTAGAACCAATAGATCCAGCAGAGATAGAGGA---AGCCAATAAGGAAGAGAACAACAGTTTATTACACCCCATCTGTCAGCATGGAATGGAGGACGAAGACGGAGAAGTACTGGTCTGGAGATTTGACAGTAGCCTGGCACGCACACACAGAGCTCGAGAGCTGCATCCGGAGTACTAC--------AAAGAC---------------------------TGCTGACACAG--------------------------------------AAG----TTGCTGACA-AGG-GACTTTCCAC----TGGGGACTTTCC-GGGGAGGTGTG-------------GTT-TGGG-AGGAGTT-GGGGAGTGGTTAACCCTCAGAAGCTGCATATAAGCAGCCGCTTCT-CGCCTGTACTGGGTCTCTTTTGCTAGACCAGATTTGAGCCTGAGAGCTCTCTGGCTAGCAGAGGAACCCACTG-CTT-AAGCCTCAAT-AAAGCTTGCCTTGAGTGCTTC-AAGTAGTGTGTGCCCGTCTGTTGTGTGACTCTGGTAACTAGAGATCCCTCAGACCACTCTAGGTTGTGTAAAAAATCTCTAGCA
>02_AG.GH.1994.94GH17.AF196752
T-GGATGGGTTAATTTACTCCAAGAGAAGACAAGAGATCCTT-GATCTGTGGGTCTATCACACACAAGGATTCTTCCCAGATTGGCAGAA--CTACACACCAGGGCCAGGAACTAGATTCCCACTGACCTTTGGGTGGTGCTTCAAACTAGTACCAATGGATCCAGCAGAGGTAGAGGA---AGAAAATAAAGGGGAGAACAACAGTTTATTACACCCCATCTGTCAGCATGGAATGGAGGACGAAGACAGAGAAGTGCTGGTCTGGAGATTTGACAGTACCCTGGCATTAAAACACAGAGCTCGAGAGCTGCATCCGGAGTTCTAC--------AAAGAC---------------------------TGCTGACACAG-----------------------AAGTTGCTAACACAGAAG----TTGCTGAC--AGG-GACTTTCCGC----TGGGGACTTTCC-GGGGAGGTGTG-------------GTG-TGGG-AGGAGTT-GGGGAGTGGCTAACCCTCAGATGCTGCATATAAGCAGCTGCTGCT-CGCCTGTACTGGGTCTCTCTCGCTAGACCAGATTTGAGCCTGGGAGCTCTCTGACTATCTAGGGAACCCACTG-CTT-AAGCCTCAAT-AAAGCTTGCCTTGAGTGCTCT-AAGTAGTGTGTGCCCGTCTGTTGTGTGACTCTGGTAACTAGAGATCCCTCAGACCCATTGTGGTAGTGTGGAAAATCTCTAGCA
>02_AG.LR.-.POC44951.AB485636
T-GGATGGGTTAATTTACTCCCAGAAAAGACAAGATATCCTT-GATCTGTGGGTCTATCACACACAAGGATTCTTCCCAGATTGGCAGAA--CTACACACCAGGGCCAGGGACTAGATTCCCACTGACCTTTGGGTGGTGCTTCAAACTAGTACCAATGGATCCAGCAGAGGTAGAGGA---AGCCAATAAAGGAGAGAACAACAGTTTATTACACCCCATCTGTCAGCATGGAATAGAGGACACCGACAGACAAGTGCTGGTCTGGAGATTTGACAGCAGCCTGGCACTCAAACACAAAGCTCAAGAGCTGCATCCGGAGTTCTAC--------AAAGAC---------------------------TGCTGACACAG--------------------------------------AAG----TTGCTGAC--AGG-GACTTTCCAC----CAGGGACTTTCC-GGGGAGGTGTG-------------GTT-TGGG-AGGAGTT-GGGGAGTGGCTAACCCTCAGATGCTGCATATAAGCAGCCGCTTCT-CGCCTGTACTGGGTCTCTCTTGCTAGACCAGATTTGAGCCTGGGAGCTCTCTGACTAGCAGAGGAACCCACTG-CTT-AAGCCTCAAT-AAAGCTTGCCTTGAGTGCTTC-AAGTAGTGTGTGCCCGTCTGTTGTGTGACTCTGGTAACTAGAGATCCCTCAGACCACTCTAGACTGTAT-AAAAATCTCTAGCA
>02_AG.SN.1993.93SE42.AF196753
T-GGATGGGTTAATTTACTCCAAG-AAAGACAAGAGATCCTT-GATCTGTGGGTCTATCACACACAAGGATTCTTCCCAGATTGGCAGAA--CTACACACCAGGGCCAGGGACTAGATTCCCACTGACCTTTGGGTGGTGCTTCAAACTAGTACCAATGGATCCAGCAGANATAGAGGA---AGCCAATAAAGGAGAGAACAACAGTTTATTACACCCCATATGTCAGCATGGAATGGAGGACGAAGACAGAGAAGTGCTGGTCTGGAAATTTGACAGCAGCCTGGCAAGAACACACAAGGCCCGAGAGCTGCATCCGGAGTACTAC--------AAAGAC---------------------------TGCTGACACAG--------------------------------------AAG----TTGCTGACA-AGG-GACTTTCCAC----CGGGGACTTTCCGAGGGAGGTGTG-------------GTT-TGGG-AGGAGTT-TGGGAGTGGCTAACCCTCAGATGCTGCATATAAGCAGCCGCTTCT-CGCCTGTAC-GGGTCTCTCTTGCTAGACCAGATTTGAGCCTGGGAGCTCTCTGGCTAGCGAGGGAACCCACTG-CTT-AAGCCTCAAT-AAAGCTTGCCTTGAGTGCTTC-AAGTAGTGTGTGCCCGTCTGTTGTGTGACTCTGGTAACTAGAGATCCCTCAGACCACTCTAGACGGTGT-AAAAATCTCTAGCA
>03_A6B.BY.2000.98BY10443.AF414006
T-GGATGGGTTAATTTACTCCAAGAAAAGACAGGAAATCCTT-GATCTGTGGGTCTATCACACACAAGGCTCCTTCCCTGATTGGCAGAA--TTATACCCCAGGGCCAGGGATTAGATTCCCACTAACATTTGGGTGGTGCTACAAGCTAGTACCAGTCGACCCAAAGGAAGTAGAAGA---GGCCACAGAGGGAGAGAACAACAGCCTATTACACCCTATATGCCAACACGGAATGGATGATGAGGAAAAAGAAGTGTTAATGTGGAAGTTTGACAGTCGCCTGGCTCTAACACACAGAGCCCGAGAGCTGCATCCGGAGTTCTAC--------AAAGAC---------------------------TGCTGACACAG-------------------------ACTGCTGACGTG-AAG----TTGCTGAC--AGG-GACTTTCCGC-----GGGGACTTTCCAGGGGAGGTGTG-------------ATT-TGGG-CGGAGTT-GGGGAGTGGCTAACCCTCAGATGCTGCATATAAGCAGCTGCTTTT-CGCCTGTACTGGGTCTCTCTTGTTAGACCAGA-TCGAGCCTGGGAGCTCTCTGGCTAGCTAGGGAACCCACTG-CTT-AAGCCTCAAT-AAAGCTTGCCTTGAGTGCTTT-AAGTAGTGTGTGCCCGTCTGTTGTATGACTCTGGTAACTAGAGATCCCTCAGACCACTCTAGACGGTGTAAAAAATCTCTAGCA
>07_BC.TW.2013.pCRF07.KF234628
T-GGAAGGGCTAATTCACTCCAGGAAAAGGCAAGAGATCCTT-GATTTGTGGGTCTATCACACTCAAGGCTACTTCCCTGATTGGCACAA--CTACACACCAGGACCAGGGGTCAGATACCCACTGACTTTTGGGTGGTGCTTCAAGCTAGTACCAGTTGATCCAAAGGAAGTAGAAGA---GGCCAACGAAGGAGAAGACAACAGCCTGCTTCACCCTGTGTGCCAGCATGGAATGGATGATGAACACAGAGAAGTGTTAAAGTGGAAGTTTGACAGTCACCTAGCACACAGCCACAAGGCCCGCCAGCTACATCCGGAGTTTTAC--------AAAGAC---------------------------TGCTGACACAG--------------------------------------AAGGGACTTTCCGC---AGG-GGCTTTCCAC----TGGGGCGTTCT---GGGAGGTGTG-------------GTC-TGGG-CGGGACT--GGGAGTGGTCAACCCTCAGATGCTGCATATAAGCAGCTGCTTTT-CGCCTGTACTGGGTCTCTCTAGTTAGACCAGATCTGAGCCTGGGAGCTCTCTGGCTAGCTAGGGAACCCACTG-CTT-AAGCCTCAAT-AAAGCTTGCCTTGAGTGCTTC-AAGTAGTGTGTGCCCGTCTGTTGTGTGACTCTGGTAACTAGAGATCCCTCAGACCTTT-TAGTCAGTGTGGAAAATCTCTAGCA
>08_BC.CN.2000.p00CH-HH090_08_BC02.AB773884
T-GGATGGGTTAATTTACTCTAAGAAAAGGCAAGAGATCCTT-GATTTGTGGGTCTATCACACACAAGGCTACTTCCCTGACTGGCACAA--CTACACACCAGGACCAGGGGTCAGATTCCCACTGACTTTTGGGTGGTGCTTCAAGCTAGTACCAGTTGACCCAAGGGAAGTAGAAGA---GGCCAATGAAGGAGAAAACAACTGTTTGCTACACCCTGTCTGCCAGCATGGAATGGATGATGAACACAGAGAAGTATTAAAGTGGAAGTTTGACAGTCACCTAGCACACAGACACAGGGCCCGCGAGCTACATCCGGAGTTTTAC--------AAAGAC---------------------------TGCTGACACAG--------------------------------------AAGGGACTTTCCGC----GG-GACTTTCCAC----TGGGGCGTTCC---AGGAGGTGTG-------------GTC-TGGG-CGGGACG--GGGAGTGGTCAACCCTCAGATGCTGCATATAAGCAGCTGCTTTT-CGCCTGTACTGGGTCTCTCTAGTTAGACCAGATCAGAGCCTGGGAGCTCTCTGGCTAGCTAGGGAACCCACTG-CTT-AAGCCTCAAT-AAAGCTTGCCTTGAGTGCTCT-GAGCAGTGTGTGCCCGTCTATTGTGTGACTCTGGTAACTAGAGATCCCTCAGACCCTTGTGG-TAGTGTGGAAAATCTCTAGCA
>08_BC.CN.2000.QJ001.KC914396
T-GGAAGGGTTAATTTACTCTAAGAAAAGCCAAGAGATCCTT-GACTTGTGGGTCTATCACACACAAGGCTACTTCCCTGATTGGCAAAA--CTACACGCCGGGACCAGGGGTCAGATTCCCACTGACTTTTGGGTGGTGCTTTAAGCTAGTACCAGTTGACCCAAGGGAAGTAGAAGA---GGCCAACGAAGGAGAAGACAACTGCTTGCTACACCCTGTCTGCCAGCATGGAATGGATGATGAACACGGAGAAGTATTAAAGTGGAAGTTTGACAGTCAACTAGCACGCAGACACATGGCCCGCGAGCTACATCCGGAGTTTTAC--------AAAGAC---------------------------TGCTGACACAGAAGGGAC----------------TGTCTGCTGACACAGAAGGGACTTTCCGC----GG-GACTTTCCAC----TGGGGCGTTCC---GGGAGGTGTG-------------GTC-TGGG-CGGGACT--GGGAGTGGTCAACCCTCAGATGCTGCATATAAGCAGCTGCTTTT-CGCCTGTACTGGGTCTCTCTAGTTAGACCAGATCTGAGCCTGGGAGCTCTCTGGCTAGCTAGGGAACCCACTG-CTT-AAGCCTCAAT-AAAGCTTGCCTTGAGTGCTCT-GAGCAGTGTGTGCCCGTCTATTGTGTGACTCTGGTAACTAGAGATCCCTCAGACCCTTGTGG-TAGTGTGGAAAATCTCTAGAA
>08_BC.CN.2007.2007CNGX_HK.JF719819
T-GGAAGGGTTAATTTACTCTAAGAAAAGGCAAGAGATCCTT-GATTTATGGGTCTATCACACACAAGGCTACTTCCCTGACTGGCACAA--CTACACACCAGGACCAGGGGTCAGATTCCCACTGACTTTTGGGTGGTGCTTCAAGCTAGTACCAGTTGACCCAGGGGAAGTGGAAGA---GGCCAATGAAGGAGAAGACAACTGTTTGCTACACCCTGTCTGCCAGCATGGAATGGAGGATGAACACAGAGAAGTATTAAAGTGGAAGTTTGACAGTCAACTAGCACACAGACACAGGGCCCGCGAGCTACATCCGGAGTTTTAC--------AAAGAC---------------------------TGCTGACACAG--------------------------------------AAGGGACTTTCTGC----GG-GACTTTCCAC----CAGGGCGTTCC---AGGAGGTGTG-------------GTC-TGGG-CGGGACT--GGGAGTGGTCAACCCTCAGATGCTGCATATAAGCAGCTGCTTTT-CGCCTGTACTGGGTCTCTCTAGTTAGACCAGATCTGAGCCTGGGAGCTCTCTGGCTAGCTAGGGAACCCACTG-CTT-AAGCCTCAAT-AAAGCTTGCCTTGAGTGCTCT-GAGCAGTGTGTGCCCGTCTATTGTGTGACTCTGGTAACTAGAGATCCCTCAGACCCTTGTGG-TAGTGTGGAAAATCTCTAGCA
>09_cpx.CI.2000.00IC_10092.AJ866553
T-GGAAGGGCTAATTTACTCCAAGAGAAGACAAGAAATCCTT-GATCTGTGGGTCTATCACACACAAGGCTTCTTCCCAGATTGGCAAAA--CTACACACCAGGACCAGGGGTCAGACTTCCATTGACCTTTGGATGGTGCTTCAAGTTAGTGCCAATAGATCCAAAGGAAGTAGAAGA---GGCCACTGAAGGAGAGAACAACTGCTTGCTGCACCCTATATGCCAACATGGAATAGAGGACTCAGATGGAGAAGTACTGGTGTGGAGATTTGACAGCAGCCTGGCACGGAGGCACTTAGCCAAAGAGAAACATCCGGAGTTCTAC--------AAAGAC---------------------------TGC-------------------------------------------------------------------------CCGC----TGGGGACTTTCC--AGAAGGCGTA-------------ACGGTGGG-CGGGACT--GGGAGTGGCTAACCCTCAGATGCTGCATATAAGCAGCCGCTTTT-CGCTTGTACTGGGTCTCTCTTGGTAGACCAGA-TCGAGCCTGGGAGCTCTCTGGCTAGCGAGGGAACCCACTG-CTTGAAGCCTCAAT-AAAGCTTGCCTTGAGTGCTGA-AAGTAGTGTGTGCCCGTCTGTTGTGTGACTCTGGTAACTAGAGATCCCTCAGACCACTCTAGACGAAGT-AAAAATCTCTAGCA
>12_BF.AR.1999.ARMA159.AF385936
T-GGAAGGGTTAATTTATTCCAAGAAAAGACAAGAGATCCTT-GATCTGTGGATCTACCACACACAAGGTTACTTCCCTGATTGGCAGAA--CTACACACCAGGGCCAGGGGTCAGATTGCCACTGACCTTTGGGTGGTGCTTCAAGCTAGTACCAGTTGACCCAGTGGAGGTAGAAAA---GGCCAATGAAGGAGAGAACAACTGCTTGCTACACCCCATGAGCCAACATGGAATGGAAGATGAAGACAGAGAAGTACTGATATGGAAGTTTGACAGCCGCCTGGCGCTAAGACACTTAGCCAGAGAGAAACATCCAGAGTGGTAT--------AAAGACTGAG---------------------ACTGCTGACACAG-----------------------AGACTGCTGACACAGAAG----AATCTAA---AGG-GACTTTCCGC----TGGGGACTTTCC-AGAGGGCGGGC-------------CAG-AGGG-CGTGACT-GGGGAGTGGCTCACCCTCAGATGCTGCATATAAGCAGCCGCTTTT-CGCCTGTACTGGGTCTCTCTAGTTGGACCAGATTAGAGCCTGGGAGCTCTCTGGCTAGCTAGGGAACCCACTG-CTT-AAGCCTCAAT-AAAGCTTGCCTTGAGTGCTTC-AAGTAGTGTGTGCCCATTTGTTGTGTGACTCTGGTAACTAGAGATCCCTCAGACCATTCTAGTCAGTGTGGAAAATCTCTAGCA
>12_BF.UY.1999.URTR23.AF385934
T-GGAAGGGCTAGTTTATTCAGAGAAAAGAAAAGAGATCCTT-GATCTATGGGTCTACCACACACAAGGTTTCTTCCCTGATTGGCATAA--CTACACACCAGGGCCAGGGGTCAGATATCCACTGACCTTGGGGTGGTGCTTCAAGCTAGTACCAGTTGACCCAGAGGAGGTAGAAAA---GGCCAACGAAGGAGAGAACAACTGCTTGTTGCACCCCATGAGCCAACATGGAATAGAGGATGGAGACAAAGAAGTACTGGTATGGAGGTTTGACAGCCGCCTGGCACTGAGGCACATAGCCAGAGAGAGACATCCGGAGTACTAC--------CAAGACTGAGACTGCTACACAGAGAGTGCTGACTGCTGACACAG-----------------------AGAGTGCTGACACAGAAG----AATCTAA---AGG-GACTTTCCGC----TGGGGACTTTCC-AGAGGGCGGGC-------------CAG-AGGG-CGTGACT-GGGGAGTGGCTCACCCTCAGATGCTGCATATAAGCAGCCGCTTTT-CGCCTGTACTGGGTCTCTCTAGTTGGACCAGATTTGAGCCTGGGAGCTCTCTGGCTAGCTAGGGAACCCACTG-CTT-AAGCCTCAAT-AAAGCTTGCCTTGAGTGCTTC-AAGTAGTGTGTGCCCGTCTGTTGTGTGACTCTGGTAACTAGAGATCCCTCAGACTATTTTAGTCAGTGTGAAAAATCTCTAGCA
>12_BF.UY.1999.URTR35.AF385935
T-GGATGGGTTAATTCATTCCAAGAAAAGACAAGACATCCTT-GATCTGTGGGTCTACCACACACAAGGTTACTTCCCTGATTGGCAGAA--CTACACACCAGGGCCAGGGATCAGATATCCACTGACCTTTGGGTGGTGCTTCAAGCTAGTACCAGTTGACCCAGCGGAGGTAGAAAA---GGCCAATGAAGGAGAGAACAACTGCTTGCTACACCCCATGAGCCAACATGGAATGGAGGATGAGGAAAGAGAAGTACTGCAGTGGAAGTTTGACAGCAGCCTGGCACGGAGACACATAGCCAGAGAGAAACATCCTGAGTTCTAC--------AAAGACTGAG---------------------ACTGCTGACACAG-----------------------AGAGTGCTGACACAGAAG----AATCTAA---AGG-GACTTTCCAC----TGGGGACTTTCC-AGAGGGCGGGC-------------CAG-AGGG-CGTGACT-GGGGAGTGGCTTACCCTCAGATGCTGCATATAAGCAGCCGCGTYT-CGCCTGTACTGGGTCTCTCTAGTTAGACCAGATTTGAGCCTGGGAGCTCTCTGGCTGGCTAGGGAACCCACTG-CTT-AAGCCTCAAT-AAAGCTTGCCTTGAGTGCTTC-AAGTAGTGTGTGCCCGTCTGTTGTGTGACTCTGGTAACTAGAGATCCCTCAGACCATTTTAGTCAGTGTGGAAAATCTCTAGCA
>27_cpx.FR.2004.04CD_FR_KZS.AM851091
T-GGATGGGCTAATTTGGTCCAAGAAAAGACAAGAAATCCTT-GATTTGTGGGTCTATAACACACAAGGTTACTTCCCTGACTGGCAAAA--CTACACACCAGGACCAGGGGAGAGATTTCCCCTGACCTTAGGATGGTGCTTCAAGCTAGTACCAGTAGACCCCAAGGAGGTAGAAGA---GGCCAATGAAGGAGAAAACAACAGCCTGCTACATCCTATGAGCCTGCATGGAATGGAGGACGAAGAAAGAGAAGTGTTAATGTGGAAGTTTGACAGTCGCCTAGCACTAAGACATGTAGCCCGAGAGAAACATCCGGAGTTCTAC--------AAAGAC---------------------------TGCTGACACAG--------------------------------------AAG----TTGCTGACAAAAG-GACTTTCCGC----CCGGGACTTTCCAAGGGAGGCGCG-------------GCC-TGGG-CGGGGTT-GGGGAGTGGCGAACCCTCAGATGCTGCATAAAAGCAGCCGCTTCT-CGCCTGTACTGGGTCTCTCTGGTTAGACCAGATCTGAGCCTGGGAGCTCTCTGGCTAGCTAGGGAACCCACTG-CTT-AAGCCTCAAT-AAAGCTTGCCTTGAGTGCTTC-AAGTAGTGTGTGCCCGTCTGTTGTGTGACTCTGGTAACTAGAGATCCCTCAGACCATTTTAGTCAGTGTGGAAAATCTCTAGCA
>60_BC.FR.2006.06FR-CRN.EU448296
T-GGAAGGGCTAATTTACTCCCAACAAAGACGAGATATACTT-GATCTGTGGATCTACAACACACAAGGTTATTTCCCTGATTGGCAAAA--CTACACACCGGGGCCAGGGACCAGATATCCACTGTGCTTTGGATGGTGCTTCAAGCTAGTACCAGTGGAGACAA------------A---GGACAATGAAGGAGAGAGCAGCTGCTTGTTACACCCTATGAACCAACATGGAATGGAGGACCCGGAGAGAGAAGTGTTAATGTGGAAGTTTGACAGCCGCCTAGCGTTCCATCACGTGGCCCGAGAGAAGCATCCGGAGTACTTC--------AAAGAC---------------------------TGCTGACAGCG--------------------------------------AG-----TTTCTACA--AGG-GACTTTCCGC----TGGGGACTTTCC-AGGGAGGCGTG-------------GTC-TGGG-CGGGACT-GGGGAGTGGCGAGCCCTCAGATGCTGCATATAAGCAGCTGCTTTT-TGCCTGTACTGGGTCTCTCTAGGTAGACCAGATCTGAGCCTGGGAGCTCTCTGGCTATCTAGGGAACCCACTG-CTT-AAGCCTCAAT-AAAGCTTGCCTTGAGTGCTTT-AAGTAGTGTGTGCCCGTCTGTTGTGTGACTCTGGTAACTAGAGATCCCTCAGACACCTTTTGTCATTGTGGAAAATCTCTAGCA
>60_BC.IT.2011.BAV499.KC899079
T-GGAAGGGCTAATTTACTCCAAACAAAGACGAGATATACTG-TATCTGTGGGTTTACAACACACAAGGTTATTTCCCTGATTGGCAAAA--CTTCACACCGGGGCCAGGGATCAGATATCCACTGTGCTTTGGATGGTGCTTCAAGCTAGTGCCAGTGGAGACAA------------A---GGACATTGAAGAAGAGAGCAGCTGCTTGTTACACCCTATGCAACAACATAGAGTAGAAGACCCGGAGAGAGAAGTGTTAATGTGGAAGTTTGACAGCAGCCTAGCGTTCCATCACATGGCCCGAGAGAAGCATCCGGAGTACTTC--------AAAGAC---------------------------TGCTGACAGCG--------------------------------------AG-----TTTCTACA--AAG-GACTTTCCGC----CAAGGACTTTCC-AGAGAGGTGTA-------------GTC-TAGG-CAGGACT-AAGGAGTGGCTAGCCCTCAGATGCTGCATATAAGCAGCTGCTTTT-TGCCTGTACTAGGTCTCTCTAGGTAGACCAGATCTGAGCCTGGGAGCTCTCTGGCTATCTAGGGAACCCACTG-CTT-AAGCCTCAAT-AAAGCTAATCTTGAGTGCTTT-AAGTAGTGTGTGCCCGTCTGTTGTGTGACTCTGGTAACTAGAGATCCCTCAGACACCTTTTGTCATTGTGGAAAATCTCTAGCA
>60_BC.IT.2011.BAV514.KC899080
T-GGAAGGGATAATTTACTCCCAACAAAGACGAGATATCCTT-GATCTGTGGGTCTACAACACACAAGGTTATTTCCCTGATTGGCAAAA--CTACACMCCGGGGCCAGGRATCAGATATCCACTGTGCTTTGGATGGTGCTTCAAGCTAGTGCCAGTGGAGACAA------------A---GGACATTGAARAARAGAGCAACTGCTTGTTACACCCTATGCACCAACATGGAGTGGAGGACCCGGAGGGAGAAGTGTTAATGTGGAAGTTTGACAGCAGCCTAGCGTTCCATCACATGGCCCGAGAGAAGCATCCGGAGTACTTC--------AAAGAC---------------------------TGCTGACAGCG--------------------------------------AG-----TTTCTACA--AGG-GACTTTCCGC----CGGGGACTTTCC-AAGAGGGTGTG-------------GTC-TGGG-CGGGACA-GGGGAGTGGCAAGCCCTCAGATGCTGCATATAAGCAGCTGCTTTT-TGCCTGTACTGGGTCTCTCTAGGTAGACCAGATCTGAGCCTGGGAGCCCTCTGGCTATCTGGGGAACCCACTG-CTT-AAGCCTCAAT-AAAGCTTGCCTTGAGTGAGGG-AAGAAGTGTGTGCCCGTCTGTTGTGTGACTCTGGTAACTAGAGATCCCTCAGACACCTTTTGTCATTGTGGAAAATCTCTAGCA
>60_BC.IT.2011.BAV636.KC899081
T-GGAAGGGCTAATTCACTCCCAACAAAGACGAGATATACTT-GATCTGTGGGTCTACAACACACAAGGTTATTTCCCTGATTGGCAAAA--CTACACACCGGGGCCAGGGGACAGATTTCCACTGTGCTTTGGATGGTGCTTCAAGCTAGTGCCAGTGGAGACAA------------A---GGACATTGAAGGAGAGAGCAACTGCTTGTTACACCCTATGCACCAACATGGAGTGGATGACCCGGAGAGAGAAGTGTTAATGTGGAAGTTTGACAGCAGCCTAGCGTTCCATCACAGGGCCCGAGAGAAACATCCGGAGTACTTC--------AAAGAC---------------------------TGCTGACAGCG--------------------------------------AG-----TTTCTGCA--AGG-GACTTTCCGC----CGGGGACTTTCC-AGGGGGGTGTG-------------GTC-TGGG-CGGGACT-GGGGAGTGGCAAGCCCTCAGATGCTGCATATAAGCAGCTGCTTTT-CGCCTGTACTGGGTCTCTCTAGGTAGACCAGATCTGAGCCTGGGAGCTCTCTGGCTATCTAGGGAACCCACTG-CTT-AAGCCTCAAT-AAAGCTTGCCTTGAGTGCTTT-AAGTAGTGTGTGCCCGTCTGTTGTGTGACTCTGGTAACTAGAGATCCCTCAGACACCTTTTGTCATTGTGGAAAATCTCTAGCA
>A1.CD.2002.LA01AlPr.KU168256
T-GGATGGGTTAATTCACTCCAAGAAAAGACAACAGATTCTT-GATCTGTGGGTCTACAACACACAAGGCTACTTCCCTGATTGGCAGAA--TTACACACCAGGGCCAGGGATCAGATACCCACTAACATTCGGATGGTGCTTCAAGCTAGTACCAGTTGATCCAGCTGGAGTAGAGGA---GGCTACTGAGGGAGAGAACAACTGCCTGTTACATCCTATATGCCAACATGGAATGGATGATGATGAGAAAGAAGTGTTAATGTGGAAATTTGACAGTAGCCTGGCATTTAAGCACGTAGCCCGTGAGCTGCATCCGGAGTTCTAC--------AAAGAC---------------------------TGCTGACACAG--------------------------------------AAG----TTGCTGAC--AGGAGACTTTCCGC----TGGGGGACTTTCCAGGGAGGTGGG-------------GTT-TGGG-CGGAGTT-GGGGAGTGGCTAGCCCTCAGATGCTGCATATAAGCAGCTGCTTTT-CGCCTGTACTGGGTCTCTCTGGTTAGACCAGA-TTGAGCCTGGGAGCTCTCTGGCTAGCTAGGGAACCCACTG-CTT-GAGCCTCAAT-AAAGCTTGCCTTGAGTGATTC-AAGTAGTGTGTGCCCGTCTGTTGTGTGACTCTGGTAACTAGAGATCCCTCAGGTCACTCTAGACTTTGT-AAAATTCTCTAGCA
>A1.RW.1992.92RW008.AB253421
T-GGAAGGGCTAATTTACTCCAAGAAAAGACAAGACATCCTT-GATCTGTGGGTCTACCACACACAAGGCTTCTTCCCTGATTGGCAGAA--TTATACACCAGGGCCAGGGACCAGATTCCCACTAACATTTGGGTGGTGCTTCAAGCTAGTACCAGTTGATCCAGAGGAAGTAGAGAA---GGCTACAGAGGGAGAGGACAACTGCCTATTACACCCTATATGCCAGCATGGAATGGAGGATGAGGAGAAAGAAGTATTAAAGTGGCAGTTTGACAGCCGCCTGGCACTAAAACACAGAGCCCGAGAGCTGCATCCGGAGTTCTAC--------AAAGAC---------------------------TGCTGACACAG--------------------------------------AAG----TTGCTGAC--AGG-GACTTTCCGC----TGGGGACTTTCCAGGGGAGGTGTG-------------GTT-TGGG-CGGAGTT-GGGGAGTGGCCAACCCTCAGATGCTGCATATAAGCAGCTGCTTTT-CGCCTGTACTGGGTCTCTCTGGTTAGACCAGA-TCGAGCCTGGGAGCTCTCTGGCTAGCAAGGGAACCCACTG-CTT-AAGCCTCAAT-AAAGCTTGCCTTGAGTGCTTC-AAGTAGTGTGTGCCCGTCTGTTGTGTGACTCTGGTAACTAGAGATCCCTCAGACCACTCTAGATTGAGT-AAAAATCTCTAGCA
>A1.RW.1992.92RW60.AF196741
T-GGATGGGTTAATTTACTCCAGAAGAAGACAAGAAATCCTT-GATCTGTGGGTCTACAACACACAAGGCTTCTTCCCTGATTGGCAGAA--TTACACACCAGGGCCAGGAATCAGATACCCACTAACATTTGGATGGTGCTTCAAGCTAGTGCCAGTTGATTCAGCTGAAGTAGAGAA---GGAGACTGAGGGAGAAAACAACAGCCTATTACACCCTATATGCCAACATGGAATGGATGATGAGGAAAGAGAAACATTAAGATGGAAGTTTGACAGCCGCCTGGCATTAAAACACAGAGCCCACGAGCTGCATCCGGAGTACTAC--------AAAGAC---------------------------TGCTGACACAG--------------------------------------AAG----TTGCTGAC--AGG-GACTTTCCGC----TGGGGACTTTCCAGGG--GGTGTG-------------GTT-TGGG-CGGAGTT-GGGGAGTGGCTAACCCTCAGATGCTGCATATAAGCAGCTGCTTTT-CGCTTGTACTGGGTCTCTCTTGTTAGACCAGA-TAGAGCCTGGGAGCTCTCTGACTATCTAGGGAACCCACTG-CTT-AAGCCTCAAT-AAAGCTTGCCTTGAGTGTTCT-AAGTAGTGTGTGTCCATCTGTTGTGTGACTCTGGCAGCTAGAGATCCCTCAGACCTCATTTGTCAGTGTGGAAAATCTCTAGCA
>A1.RW.1994.94RW13.AF196742
T-GGATGGGTTAATTTACTCCAGGAAAAGACAAGAAATCCTT-GATCTGTGGGTCTACCACACACAAGGCTACTTCCCTGATTGGCAGAA--TTACACACCAGGACCAGGGCCCAGATTCCCACTAACATTTGGATGGTGCTTCAAGCTAGTACCAGTTGATCCAGATAAAGTGGAGGA---GGCTACTGAGGGAGAGAACAACAGCCTCTTACACCCTATATGCCAACATGGAATGGATGATGAGGAAAGAGAAACATTAATGTGGAAGTTTGACAGCCGCCTGGCATTAAAACACATAGCCCAAGAGATGCATCCGGAGTTCTAC--------AAAGAC---------------------------TGCTGACACAG--------------------------------------AAG----TTGCTGAC--AGG-GACTTTCCGC----TGGGGACTTTCCAGGGGAGGAGTG-------------GTT-TGGG-CGGAG-T-GGGGAGTGGCTAACCCTCAGATGCTGCATATAAGCAGCTGCTTCT-CGCCTGTACTGGGTCTCTCTTGTTAGACCAGA-TAGAGCCCGGGAGCTCTCTGGCTAGCTAGGGAACCCACTG-CTT-AAGCCTCAAT-AAAGCTTGCCTTGAGTGCTTC-AAGTAGTGTGTGCCCGTCTGTTGTGTGACTCTGGTAACTAGAGATACCTCAGACCAGTGTAGACAGAGT-AAAAATCTCTAGCA
>A1.RW.1996.96RW34.AF196738
T-GGAAGGGTTAATTTACTCCAGGAGAAGACAAGAAATCCTT-GATCTGTGGGTCTACCACACACAAGGCTTCTTCCCTGATTGGCAGGA--ATACACACCAGGGCCAGGGGTTAGATACCCATTAACATTTGGATGGTGCTTCAAGCTAGTACCAGTTGATCCAGATGAGGTAGAGGG---GGCTACTGAGGGAGAGAACAACAGCCTGTTACACCCGATATGTCAACATGGAATGGATGATGAGGAGAAAGAAGTATTAAAGTGGAAGTTTGACAGCCGCCTGGCACTAAAACACAGAGCCCAAGAGATGCATCCGGAGTTCTACAAGAACTGAAGAAC---------------------------TGCTGACACAG--------------------------------------AAG----TTGCTGAC--AGG-GACTTTCTGA----TGGGGACTTTCCAGGGGAGGTGTG-------------GTT-TGGG-CGGAGTT-GGGGAGTGGCTAACCCTCAGATGCTGCATATAAGCAGCTGCTTCT-CGCTTGTACTGGGTCTCTCTTGTTAGACCAGA-TCGAGCCTGGGAGCTCTCTGGCTAGCTAGGGAACCCACTG-CTT-AAGCCTCAAT-AAAGCTTGCCTTGAGTGCTTC-AAGTAGTGTGTGCCCATCTGT--TGTGACTCTGGTAACTAGAGATCCCTCAGACCTCTTTAGTCAGTGTGGAAAATCTCTAGCA
>A1.RW.2007.pR880F.JX236678
T-GGATGGGCTAGTTTACTCCAGGAGAAGACAAGAAATCCTT-GATCTATGGGTCTACAACACACAAGGCTTCTTCCCTGATTGGCAGAA--TTACACACCAGGGCCAGGGATCAGATTCCCACTAACATTTGGATGGTGCTTCAAGCTAGTACCAGTTGACCCAGATGAAGTAGAGAA---GGCCACTGAGGGAGAGGACAACAGCCTATTACACCCCATATGCCAACATGGAATGGATGATGAGGAGAGAGAAGTATTAAAGTGGAAGTTTGACAGCCGCCTGGCATTAAAACACCTAGCCCGAGAGAAACATCCGGAGTTCTAC--------AAGGAC---------------------------TGCTGACACAG--------------------------------------AAG----TTGCTGAC--AGG-GACTTTCCGC----TGGGGACTTTCCAGGGGAGGTGTG-------------GCT-TGGG-CGGAGTT-GGGGAGTGGCTAACCCTCAGATGCTGCATATAAGCAGCTGCTTTT-CGCCTGTACTGGGTCTCTCTTGTTAGACCAGA-TTGAGCCTGGGAGCTCTCTGGCTAGCAAGGGAACCCACTG-CTT-AAGCCTCAAT-AAAGCTTGCCTTGAGTGCCTC-AAGCAGTGTGTGCCCGTCTGTTGTATGACTCTGGTAACTAGAGATCCCTCAGACCACTCTAGACTGTGC-AAAAATCTCTAGCA
>A1.TZ.1993.93TN68.AF196743
T-GGATGGGTTAATTTACTCCAGGAAAAGACAAGACATCCTT-GATCTGTGGGTCTACAACACACAAGGCTTCTTCCCTGATTGGCAGAA--TTACACACCAGGGCCAGGGGTTAGATACCCACTAACATTTGGATGGTGCTTCAAACTAGTACCAGTTGATCCAGATGAAGTAGAGAA---GGCTAATGAGGGAGAGAAGAACAGCCTGTTACACCCTATGTGCCAACATGGAATGGATGATGAGGAGAGAGAAACATTGAGGTGGAAGTTTGACAGCCGCCTGGCACTAAAACACAGAGCTCTTGAGATGCATCCGGAGTTCTAC--------AAAGAC---------------------------TGCTGACACAG--------------------------------------AAG----TTGCTGAC--AGG-GACTTTCCGC----TGGGGACTTTCCAGGGGAGGTGTG-------------GTT-TGGG-CGGAGTT-GGGGAGTGGCTAACCCTCAGATGCTGCATATAAGCAGCTGCTTTT-CGCCTGTACTGGGTCTCTCTTGTTAGACCAGA-TCGAGCCTGGGAGCTCTCTGGCTAGCGAGGGAACCCACTG-CTT-AAGCCTCAAT-AAAGCTTGCCTTGAGTGCTTC-AAGTAGTGTGTGCCCGTCTGTTGTGTGACTCTGGTAACTAGAGATCCCTCAGACCACTCTAGACTGTGT-AAAAATCTCTAGCA
>A1.UG.-.UG031.AB098330
T-GGATGGGTTAATTTACTCCAGGAAAAGACAGGAAATCCTT-GATCTGTGGGTCTACAACACACAAGGCTACTTCCCTGATTGGCAGAA--TTACACACCAGGGCCAGGGACCAGATTCCCACTAACATTTGGATGGTGCTTCAAGTTAGTACCAGTTGATCCAGATAAAGTAGAAGA---GGCTACTGAGGGAGAGAACACCAGCCTATTACACCCTATAAGCCTACATGGAATGGATGATGAAGAAGGAGAAACATTAATGTGGAAGTTTGACAGCCGCCTGGCATTTACACACAGAGCCCGAGAGCTGCATCCGGAGTTCTAC--------AAAGAC---------------------------TGCTGACACAG--------------------------------------AAG----TTGCTGACA-AGG-GACTTTCCGC----TGGGGACTTTCCAGGGGAGGTGGA-------------GT------------TT-GGGGAGTGGCTAACCTTCAGATGCTGCATATAAGCAGCCGCTTTT-CGCCTGTACTGGGTCTCTCTTGTTAGACCAGA-TCGAGCCTGGGAGCTCTCTGGCTAGCTAGGGAACCCACTG-CTT-AAGCCTCAAT-AAAGCTTGCCTTGAGTGCTTC-AAGTAGTGTGTGCCCGTCTGTTGTTTGACTCTGGTAACTAGAGATCCCTCAGACCACTCTAGACAGTGT-AAAAATCTCTAGCA
>A1.UG.1992.92UG037_A40.AB253429
T-GGATGGGTTAATTTACTCCAAGAAAAGGCAAGAAATCCTT-GATCTGTGGGTCTACCACACACAAGGCTACTTCCCTGATTGGCAGAA--TTACACACCAGGGCCAAGGATCAGATACCCACTAACATTTGGATGGTGCTTCAAGCTAGTACCAGTGGATGAAGATGAAGTAGAGGA---AGCTACTGGAGGAGAGAACAATAGCCTATTACACCCTATATGCCAACATGGAATGGATGATGAGGAGAAAGAAACATTAAGGTGGAAGTTTGACAGCAGCCTGGCACGAGTACACAAAGCAAGAGAGCTACATCCGGAGTTTTAC--------AAAGAC---------------------------TGCTGACACAG--------------------------------------GAG----TTGCTGAC--TGG-GACTTTCCGC----TGGGGACTTTCCAGGGGAGGTGTG-------------GTT-TGGG-CGGAGTT-GGGGAGTGGCTAACCCTCAGATGCTGCATATAAGCAGCTGCTTCT-CGCTTGTACTGGGTCTCTCTTGGTAGACCAGA-TCGAGCCTGGGAGCTCTCTGGCTAGCGAGGGAACCCACTG-CTT-AAGCCTCAAT-AAAGCTTGCCGTGAGTGCTTC-AAGTAGTGTGTGCCCGTCTGTTTTGTGACTCTGGTAACTAGAGATCCCTCAGACCACTCTAGACTGAGT-AAAAATCTCTAGCA
>A1.UG.2007.p9004SDM.JX236676
T-GGATGGGTTAATTTACTCCAGGAAGAGACAAGAAATCCTT-GATTTGTGGGTATACAACACACAAGGCTTTTTCCCTGATTGGCAGAA--TTACACACCAGGGCCAGGGATTAGATACCCACTAACATTTGGATGGTGCTTCAAGCTAGTACCAGTTGATCCAGATGTAGTAGAGAA---GGCTACTGAAGGAGAGAACAACAGCCTGTTACACCCTATATGCCAACATGGAATGGATGATGAGGAAAGAGAAACATTAATGTGGAAGTTTGACAGCTACCTGGCATTAAAACACGTAGCACGAGAGAGGCATCCGGAGTTCTAC--------AAAGAC---------------------------TGCTGACACAG--------------------------------------AAG----TTGCTGAC--AGG-GACTTTCCGC----TGGGGACTTTCCAGGGG-GGTGTG-------------GTT-TGGG-CGGAGTT-GGGGAGTGGCCAACCCTCAGATGCTGCATATAAGCAGCTGCTTTT-TGCCTGTACTGGGTCTCTCTTGTTAGACCAGA-TCGAGCCTGGGAGCTCTCTGACTAGCAAGGGAACCCACTG-CTT-AAGCCTCAAT-AAAGCTTGCCTTGAGTGCCTC-AAGCAGTGTGTGCCCGTCTGTTGTATGACTCTGGTAACTAGAGATCCCTCAGACCACTCTAGACTTAGT-AAAAATCTCTAGCA
>A2.CD.1987.PBS1195.MH705163
T-GGATGGGTTAATTTACTCCCAGAAAAGACAAGACATCCTT-GATCTGTGGGTCTACCACACACAAGGCTTCTTCCCTGATTGGCAGAA--TTACACACCAGGGCCAGGGATCAGATACCCACTAACATTTGGATGGTGCTTCAAGCTAGTACCAGTTGATCCATCTGAGGTAGAAGA---GGCTACTGAGGGAGAGAACAACAGCCTATTACACCCTATATGCCAACATGGAATAGAGGACCCTGAGAGAGAAGTGTTAAGGTGGAAGTTTGATAGTCGCTTGGCACTGAGACACAGAGCCCGAGAGCTACATCCGGCTTTCTAC--------AAAGAC---------------------------TGCTGACACAG------------------------------------------------CTGAC--AGG-GACTTTCCAC----TGGGGACTTTCC-GGGGAGGTGTG-------------GTG-AGGG-CGGAGTC--GGGAGTGGCTAACCCTCAGATGCTGCATATAAGCAGCTGCTTTT-CGCCTGTACTGGGTCTCTCTTGTTGGACCAGA-TAGAGCCTGGGAGCTCTCTGGCTAGCAAGAGAACCCACTG-CTT-AAGCCTCAAT-AAAGCTTGCCTTGAGTGCTTC-AAGTAGTGTGTGCCCGTCTGTTGTGTGACTCTGGTAACTAGAGATCCCTCAGACCACGCTAGGCGGTGT-AAAAATCTCTAGCA
>A4.CD.1997.97CD_KCC2.AM000053
T-GGATGGGTTAATTTGGTCCCAGAAAAGACAAGACATCCTT-GATCTGTGGGTCTATCACACGCAAGGCTACTTCCCTGATTGGCAGAA--TTACACACCAGGGCCAGGGATTAGATTCCCTCTAACATTTGGATGGTGCTTCAAGTTAGTACCAGTTGAGCCAGAAGCAGTAGAAGA---GGCTACTGGGGGAGAGAACAATAGCCTGTTACACCCTATATGCCAACATGGAATGGATGATCCTGAGAGAGAAGTGTTAATGTGGAAGTTTGACAGTCGCCTGGCATTAAAACACAGAGCCAAAGAGCTGCATCCGGAGTTCTAC--------AAAGAC---------------------------TGCTGACACAG--------------------------------------AAG----TTGCTGAC--AGG-GACTTTCCGC----T-GGGACTTTCCGGGGGAGGTGTG-------------GTT-TGGGCCGGAGTT-GGGGAGTGGCTAACCCTCAGATGCTGCATATAAGCAGCTGCTTTC-TGCTTGTACTGGGTCTCTCTTGATAGACCAGA-TAGAGCCTGGGAGCTCTCTGGCTAGCAAGGGAACCCACTG-CTT-AAGCCTCAATAAAAGCTTGCCTTGAGTGCTTC-AAGTGGTGTGTGCCCGTCTGTTGTGTGACTCTGGTAACTAGAGATCCCTCAGACCACCTTAG-CAGAGTGAAAAATCTCTAGCA
>A6.IT.2002.60000.EU861977
T-GGATGGGTTAATTTACTCCAGGAAAAGACAAGAGATCCTT-GATCTGTGGGTCTATCACACACAAGGATACTTCCCTGATTGGCAGAAATATACACACCAGGGCCAGGAATCAGATACCCACTAACATTTGGGTGGTGCTACAAACTAGTACCAGTTGACCCAGATAAAGTAGAAGA---GGCCACGGGGGGAGAGAACAACAGCCTATTACACCCTATATGCCAACAYGGAATGGATGATGATGAAAAAGAAGTGTTAATGTGGAAGTTTGACAGTCGCCTGGCTCTAAAGCACAGAGCCCAAGAGATGCATCCGGAGTTCTAC--------AAAAAC---------------------------TGCTGACACAG-------------------------ACTGCTGACACAGAAA----TTGCTGAC--AGG-GACTTTCCGC-----GGGGACTTTCCAGGGGAGGTGTG-------------GTT-TGGG-CGGAGTT-GGGGAGTGGCTAACCCTCAGATGCTGCATATAAGCAGCTGCTTTT-CGCCTGTACTGGGTCTCTCTGGTTAGACCAGA-TAGAGCCTGGGAGCTCTCTGGCTAGCTAGGGAACCCACTG-CTT-AAGCCTCAAT-AAAGCTTGCCTTGAGTGCTTC-AAGTAGTGTGTGCCCGTCTGTTGTGTRACTCTGGTAACTAGAGATCCCTCAGACCACTCTAGACTGTGTAAAAAATCTCTAGCA
>A6.UA.12.DEMA112UA024.KU749403
T-GGATGGGCTAATTTACTCCAGGAAAAGACAAGAAATCCTT-GATCTGTGGGTCTATCACACACAAGGCTACTTCCCTGATTGGCAGAA--TTATACCCCAGGGCCAGGGACTAGATTCCCAATAACATTTGGGTGGTGCTTCAAGCTAGTACCAGTTGAACCAAGTGAAGTAGAAGA---AGCCACAGAGGGAGAGAACAACAGCCTGTTACACCCTATATGCCAGCATGGAATGGATGATGAGGAAAAAGAAGTGTTAATGTGGAAGTTTGACAGCCGCCTGGCTCTAAAACACAGAGCCCGAGAGATGCATCCGGAGTTCTAC--------AAAGAC---------------------------TGCTGACACAG-------------------------ACTGTTGACATG-AAG----TTGCTGAC--AGG-GACTTTCCGC-----GGGGACTTTCCAGGGGAGGTGCG-------------G---TGGG-TGGAGTT-GGGGAGTGGCTAACCCTCAGATGCTGCATATAAGCAGCTGCTTCT-CGCCTGTACTGGGTCTCTCTGGTTAGGCCAGG-TCGAGCCTGGGAGCTCTCTGGCTAGCTAGGGAACCCACTG-CTT-AAGCCTCAAT-AAAGCTTGCCTTGAGTGCTTTAAARWARTGTGTGCCCATCTGTTGTGTGACTCTGGTAACTAGAGATCCCTCAGACCACTCTAGGCGGTGT-AAAAATCTCTAGCA
>A6.UA.2000.98UA0116.AF413987
T-GGATGGGTTAATCTACTCCAAGAAAAGACAAGAAATCCTT-GATCTGTGGGTCTATCACACACAAGGTTACTTCCCTGATTGGCAGAA--TTATACCCCAGGGCCAGGGATTAGATTCCCACTAACATTTGGGTGGTGCTACAAGCTAGTACCAGTTGACCCAGCTGACGTAGAAGA---GGCCACAGAGGGAGAGAACAACAGCCTATTACACCCTATATGCCAACACGGAATGGATGATGAGGAAAAAGAAGTGTTAATGTGGAAGTTTGACAGTCGCCTGGCTCTAACACACAGAGCCCGAGAGCTGCATCCGGAGTTTTAC--------AAAGAC---------------------------TGCTGACACAG-------------------------ACTGCTGACATG-AAG----TTGCTGAC--AGG-GACTTTCCGC-----GGGGACTTTCCAGGGGAGGTGTG-------------GTT-TGGG-CGGAGTC-GGGGAGTGGCTAACCCTCAGATGCTGCATATAAGCAGCTGCTTTT-CGCCTGTACTGGGTCTCTCCGGTTAGACCAGA-TCGAGCCTGGGAGCTCTCTGGCTAGCTAGGGAACCCACTG-CTT-AAGCCTCAAT-AAAGCTTGCCTTGAGTGCTTT-AAGTAGTGTGTGCCCGTCTGTTGTATGACTCTGGTAACTAGAGATCCCTCAGACTACTCTAGGCAGTGT-AAAAATCTCTAGCA
>A6.UA.2012.DEMA112UA030.KU749404
T-GGATGGGCTAATTTACTCCAAGAAAAGACAAGACATCCTT-GATTTATGGGTCTATCACACACAAGGCTACTTCCCTGATTGGCAGAA--TTATACCCCAGGGCCAGGGATTAGATACCCACTAACATTTGGATGGTGCTTCAAGCTAGTACCAGTTGACCCAGCTGAAGTAGAAGA---AGCCACAGAAGGAGAGAACAACAGCCTTTTACACCCTATATGCCTACACGGAATGGAGGATGAGGACAAGGAAGTGTTACAGTGGAAGTTTGACAGTCACCTGGCTCTAACACATAGAGCCCGAGAGCTGCATCCGGAGTTCTAC--------AAAGAC---------------------------TGCTGACACAG-------------------------ACTGCTGACATGAAGA----TTGCTGAC--AGG-GACTTTCCGC-----GGGGACTTTCCAGGGGAGGTGTG-------------GTT-TGGG-CGGAGTT-GGGGAGTGGCTAACCCTCAGATGCTGCATATAAGCAGCTGCTTCT-CGCCTGTACTGGGTCTCTCTTGTTAGACCAGA-TCGAGCCCGGGAGCTCTCTGGCTAGCTAGAGAACCCACTG-CTT-AAGCCTCAAT-AAAGCTTGCCTTGAGTGCTTT-AAGTAGTGTGTGCCCGTCTGTTGTTTGACTCTGGTAACTAGAGATCCCTCAGACCACTCTAGACGGTGT-AAAAATCTCTAGCA
>B.FR.1983.HXB2-LAI-IIIB-BRU.K03455
T-GGAAGGGCTAATTCACTCCCAACGAAGACAAGATATCCTT-GATCTGTGGATCTACCACACACAAGGCTACTTCCCTGATTAGCAGAA--CTACACACCAGGGCCAGGGATCAGATATCCACTGACCTTTGGATGGTGCTACAAGCTAGTACCAGTTGAGCCAGAGAAGTTAGAAGA---AGCCAACAAAGGAGAGAACACCAGCTTGTTACACCCTGTGAGCCTGCATGGAATGGATGACCCGGAGAGAGAAGTGTTAGAGTGGAGGTTTGACAGCCGCCTAGCATTTCATCACATGGCCCGAGAGCTGCATCCGGAGTACTTC--------AAGAAC---------------------------TGCTGACATCG--------------------------------------AGC----TTGCTACA--AGG-GACTTTCCGC----TGGGGACTTTCC-AGGGAGGCGTG-------------GCC-TGGG-CGGGACT-GGGGAGTGGCGAGCCCTCAGATCCTGCATATAAGCAGCTGCTTTT-TGCCTGTACTGGGTCTCTCTGGTTAGACCAGATCTGAGCCTGGGAGCTCTCTGGCTAACTAGGGAACCCACTG-CTT-AAGCCTCAAT-AAAGCTTGCCTTGAGTGCTTC-AAGTAGTGTGTGCCCGTCTGTTGTGTGACTCTGGTAACTAGAGATCCCTCAGACCCTTTTAGTCAGTGTGGAAAATCTCTAGCA
>B.JP.-.JRC05B.AB565497
T-GGATGGGTTAATTTACTCCCAAAAGAGACAAGACATCCTT-GATCTGTGGATTTACCACACACAAGGCTACTTCCCTGATTGGCAGTG--TTACACACCAGGGCCAGGGATCAGATACCCCCTGACCTTTGGTTGGTGCTTTAAGCTAGTACCAATGGAACAAGAGAAGATAGAAGA---GGCCAATCAAGGAGAGAACAACTGCTTGTTACACCCTATAAGCCTGCATGGGATGGACGACCCGGAGGGAGAAGTGTTAGTGTGGAAGTTTGACAGCCACCTAGCCTTCCGTCACATGGCCCGAGAGCTGCATCCGGAGTACTTC--------AAGAAC---------------------------TGCTGACACCG--------------------------------------AGC----TATCTGCA--AGG-GACTTTC-GC----TGGGGACTTTCCAGGGGAGGCGTG-------------ACC-TGGG-CGGGACT-GGGGAGTGGCGAGCCCTCAGATGCTGCATATAAGCAGCTGCTTTC-TGCCTGTACTGGGTCTCTCTGGTTAGACCAGATCTGAGCCTGGGAGCTCTCTGGCTAGCTAGGGAACCCACTG-CTT-AAGCCTCAAT-AAAGCTTGCCTTGAGTGCTTC-AAGTAGTGTGTGCCCGTCTGTTGTGTGACTCTGGTAACTAGAGATCCCTCAGACACTTGTAGTCAGTGTGAAAAATCTCTAGCA
>B.TH.1997.97TH90.AF196712
T-GGAAGGGCTAATTTACTCCCAAAAAAGACAAGATATCCTT-GATCTGTGGATGTACCACACACAAGGCTACTTCCCTGATTGGCAGAA--CTACACACCAGGGCCAGGGNTCAGATATCCACTGACCTTTGGATGGTGCTTCAAGCTAGTACCAGTNGAGCCAGAGAAGATAGAAGA---GGCCACTGCAGGAGAGAACACCACTCTGTTACACCCTATAAGCCAGCATGGGATGGATGACCCGGAGAAAGAAGTGTTAATGTGGAGGTTTGACAGCCGCCTAGCATTTCGTCACATGGCCCGAGAGCTGCATCCGGAGTACTAC--------AAGGAC---------------------------TGCTGACACCG--------------------------------------AGC----TTTCTACA--AGG-GACTTTCCGC----TGGGGACTTTCC-AGGGAGGCGTG-------------GTC-TGGG-CGGGACTAGGGGAGTGGCGAGCCCTCAGATGCTGCATATAAGCAGCTGCTCTT-TGCCTGTACTGGGTCTCTCTGGTTAGACCAGATCTGAGCCTGGGAGATCTCTGGTTGACTAGGGAACCCACTG-CTT-AAGCCTCAAT-AAAGCTTGCCTTGAGTGCTTC-AAGTAGTGTGTGCCCGTCTGTTGTGTGACTCTGGTAACTAGAGATCCCTCAGACCCTTTTAGTCAGTGTGGAAAATCTCTAGCA
>B.US.1983.5018_83.AY835777
T-GGAAGGGCTAATTTGGTCCCAAAAAAGACAAGAGATCCTT-GATCTGTGGATCTACCACACACAAGGCTACTTCCCTGATTGGCAGAA--CTACACACCAGGGCCAGGGATCAGATATCCACTGACCTTTGGATGGTGCTTCAAGTTAGTACCAGTTGAACCAGAGCAAGTAGAAGA---GGCCAAATAAGGAGAGAAGAACAGCTTGTTACACCCTATGAGCCAGCATGGGATGGAGGACCCGGAGGGAGAAGTATTAGTGTGGAAGTTTGACAGCCTCCTAGCATTTCGTCACATGGCCCGAGAGCTGCATCCGGAGTACTAC--------AAAGAC---------------------------TGCTGACATCG--------------------------------------AGC----TTTCTACA--AGG-GACTTTCCGC----TGGGGACTTTCC-AGGGAGGTGTG-------------GCC-TGGG-CGGGACT-GGGGAGTGGCGAGCCCTCAGATGCTACATATAAGCAGCTGCTTTT-TGCCTGTACTGGGTCTCTCTGGTTAGACCAGATCTGAGCCTGGGAGCTCTCTGGCTAACTAGGGAACCCACTG-CTT-AAGCCTCAAT-AAAGCTTGCCTTGAGTGCTCA-AAGTAGTGTGTGCCCGTCTGTTGTGTGACTCTGGTAACTAGAGATCCCTCAGACCCTTTTAGTCAGTGTGGAAAATCTCTAGCA
>B.US.1983.5084_83.AY835754
T-GGAAGGGCTAATTTGGTCCCAAAAAAGACAAGAGATCCTT-GATCTGTGGATCTACCACACACAAGGCTACTTCCCTGATTGGCAGAA--CTACACACCAGGGCCAGGGATCAGATATCCACTGACCTTTGGATGGTGCTTCAAGTTAGTACCAGTTGAACCAGAGCAAGTAGAAGA---GGCCAAATAAGGAGAGAAGAACAGCTTGTTACACCCTATGAGCCAGCATGGGATGGAGGACCCGGAGGGAGAAGTATTAGTGTGGAAGTTTGACAGCCTCCTAGCATTTCGTCACATGGCCCGAGAGCTGCATCCGGAGTACTAC--------AAAGAC---------------------------TGCTGACATCG--------------------------------------AGC----TTTCTACA--AGG-GACTTTCCGC----TGGGGACTTTCC-AGGGAGGTGTG-------------GCC-TGGG-CGGGACT-GGGGAGTGGCGAGCCCTCAGATGCTACATATAAGCAGCTGCTTTT-TGCCTGTACTGGGTCTCTCTGGTTAGACCAGATCTGAGCCTGGGAGCTCTCTGGCTAACTAGGGAACCCACTG-CTT-AAGCCTCAAT-AAAGCTTGCCTTGAGTGCTCA-AAGTAGTGTGTGCCCGTCTGTTGTGTGACTCTGGTAACTAGAGATCCCTCAGACCCTTTTAGTCAGTGTGGAAAATCTCTAGCA
>B.US.1984.NY5CG.M38431
T-GGAAGGGCTAATTTGGTCCCAAAGAAGACAAGATATCCTT-GATCTGTGGATCTACCACACACAAGGCTACTTCCCTGATTGGCAGAA--CTACACACCAGGGCCAGGGATCAGATATCCACTGACCTTTGGATGGTGCTTCAAGTTAGTACCAGTTGAGCCAGGGCAGGTAGAAGA---GGCCAATGAAGGAGAGAACAACAGCTTGTTACACCCTATGAGCCAGCATGGGATGGAGGACCCGGAGGGAGAAGTATTAGTGTGGAAGTTTGACAGCCTCCTAGCATTTCGTCACATGGCCCGAGAGCTGCATCCGGAGTACTAC--------AAAGAC---------------------------TGCTGACATCG--------------------------------------AGC----TTTCTACA--AGG-GACTTTCCGC----TGGGGACTTTCC-AGGGAGGTGTG-------------GCC-TGGG-CGGGACT-GGGGAGTGGCGAGCCCTCAGATGCTGCATATAAGCAGCTGCTTTT-TGCCTGTACTGGGTCTCTCTGGTTAGACCAGATCTGAGCCTGGGAGCTCTCTGGCTAGCTAGGGAACCCACTG-CTT-AAGCCTCAAT-AAAGCTTGCCTTGAGTGCTAC-AAGTAGTGTGTGCCCGTCTGTTGTGTGACTCTGGTAACTAGAGATCCCTCAGACCCTTTTAGTCAGTGTGGAAAATCTCTAGCA
>B.US.2018.UNC_434_PL5_E6.MW062958
T-GGAAGGGCTAATTTACTCCCAAAAGAGACAAGATATCCTT-GATCTGTGGGTCTACCACACACAAGGCTACTTCCCTGATTGGCAGAA--CTACACACCAGGGCCAGGGACCCGATATCCACTGACATTTGGATGGTGCTTCAAGCTAGTGCCAGTGGATCCAGATGAGGTAGAAGA---GGTCACTGAAGGAGAGAACAACTGCTTGTTACACCCTATAAACCAGCATGGGATGGATGACCCAGAGAGAGAAACGCTAGTGTGGAAGTTTGACAGCAAACTAGCATTtCACCATGTAGCCCGAGAGCTGCACCCGGAGTTCTAC--------AAGGAC---------------------------TGCTgacaccgag-----------------ctctgaactgctGACATCGAGC----TTTCTACA--AGG-GACTTTCCGC----TGGGGACTTTCCAGGGGAGGCGCG-------------GCC-TGGG-CGGGGTT-GGGGAGTGGCAAACCCTCAGATGCTGCATATAAGCAGCTGCTCTC-TGCTTGTACGGGGTCTCTTTAGTCAGACCAGATCAGAGCCTGGGAGCTCTCTGGCTGGCTAGAGAACCCACTG-CTT-AAGCCTCAAT-AAAGCTTGCCTTGAGTGCTTC-AAGTAGTGTGTGCCCGTCTGTTGTGTGACTCTGGTAACTAG-------------------------------------------
>C.DJ.-.DJ259.AB485643
T-GGATGGGCTAATTTACTCTAAGAAAAGGCAAGAGATCCTT-GATTTGTGGGTCTATAACACACAAGGCTACTTCCCTGATTGGCAAAA--CTACACACCAGGACCGGGGGTCAGATACCCACTGACCTTTGGATGGTGTTTCAAGCTAGTGCCAGTTGACCCAAGGGAAGTGGAAGA---GAACAATGAAGGAGAGAACAACTGCTTGCTGCACCCTATGAGCCTGCATGGAATGGAGGATGAACACAGGGAAGTGTTAAAGTGGAAATTTGACAGTCACCTAGCACGCAGACACATGGCCCGCGAGCTACATCCGGAGTATTAC--------AAAGAC---------------------------TGCTGACATAGAAGGGA-------------CTTTCCACTGCTGACACAGAAGGGACTTTCCGC---TGG-GACTTTCCAC----TAGGGCGTTCC---AGGAGGAGTG-------------GTC-TGGG-CGGGACT--GGGAGTGGCCAACCCTCAGATGCTGCATATAAGCAGCTGCTTTT-CGCTTGTACTGGGTCTCTCTGGGTAGACCAGATCTGAGCCTGGGAGCTCTCTGGCTATCTAGGGAACCCACTG-CTT-AAGCCTCAAT-AAAGCTTGCCTTGAGTGCGCT-AAGTAGTGTGTGCCCGTCTGTTGTGTGACTCTGGTAACTAGAGATCCCTCAGACTTCTTTTGTCCGTGTGGAAAATCTCTAGCA
>C.ET.1994.94ET78.AF196734
T-GGAAGGGTTAATTTACTCTAAGAAAAGGCAAGAGATCCTT-GATTTGTGGGTCTATCACACACAAGGCTTCTTCCCTGATTGGCAAAA--CTACACACCAGGACCAGGGGTCAGATACCCACTGACCTTTGGATGGTGTTTCAAGCTAGTGCCAGTTAACCCAGAGGAAGTGGAAGA---GAACAATACAGGAGAGAACAACTGCTTGCTGCACCCAATGAGCCTGCATGGAATGGAAGATGAGCACGGAGAAGTACTAATGTGGAAGTTTGACAGTCACCTAGCACGCAGACACGTAGCCCGCGAGCTACATCCGGAGTATTAC--------AAAGAC---------------------------TGCTGACACAG--------------------------------------AAGGGACTTTCCGC---TGG-GACTTTCCAT----TGGGGCGTTCC---CGGAGGAGTG-------------GTC-TGGG-CGGGACT--GGGAGTGGCCAACCCTCAGATGCTGCATATAAGCAGCTGCTTTT-CGCTTGTACTGGGTCTCTCTAGGTAGACCAGATCTGAGCCTGGGAGCTCTCTGGCTAACTAGGAAACCCACTG-CTT-AACCCTCAAT-AAAGCTTCCCTTAAGTCCTTC-AAGTAGTGTGCACCCGTCTGTTGTGTAACTCTGGTAACTAGAGATCCCTCAAACCCTT-TAGTCAGGGTGGAAAATCTCTAGAA
>C.ET.1997.97ET65.AF196730
T-GGATGGGTTAATTTACTCCAAGCAAAGAAGAGATATCCTT-GATTTGTGGGTTTATAACACACAAGGCTTCTTCCCTGATTGGCAAAA--CTACACACCAGGACCAGGGGTCAGATACCCACTGACCTTTGGGTGGTGCTTCAAGTTAGTGCCAGTTGACCCACAGGAAGTGGAAGA---GGCCAATGAAGGAGAGAACAACAGCTTGTTACATCCTATATGCCAGCATGGAACGGAGGACCCAGAGAGAGAAGTGTTAATGTGGAAGTTTGACAGTCACCTAGCACGCAGACACATGGCCCGCGAGATACATCCGGAGTATTAC--------AAGAAC---------------------------TGATGACACTGAG-----------------ACAAAGACTGCTGACACAGAAGGGACTTTCCGC---TGG-GACTTTCCAC----TGGGGCGTTCC---AGGAGGAGTG-------------GTC-TGGG-CGGGATT-GGGGAGTGGCCAGCCCTCAGATGCTGCATATAAGCAGCTGCTTTT-CGCCTGTACTGGGTCTCTCTAGATAGACCAGATTTGAGCCCGGGAGCTCTCTGGCTAACTAGGGAACCCACTG-CTT-AAGCCTCAAT-AAAGCTTGCCTTGAGTGTTCT-GAGCAGTGTGTGCCCGTCTGTTGTGTGACTCTGGTAACTAGAGATCCCTCAGACACTTGTAGTCAGTGTGGAAAATCTCTAGCA
>C.IN.1993.93IN101.AB023804
T-GGAAGGGTTAATTTACTCCAAGAAAAGGCAAGAAATCCTT-GATTTGTGGGTCTATCACACACAAGGCTTCTTCCCTGATTGGCAAAA--CTACACACCGGGACCAGGAGTCAGATACCCACTGACTTTTGGGTGGTGCTTCAAGCTGGTACCAGTTGACCCAAGGGAAGTAGAAGA---GGCCAACGAAGGAGAAGACAACTGTTTGCTACACCCTGTGTGCCAGCATGGAATGGAGGATGAACACAGAGAAGTATTAAAGTGGAAGTTTGACAGTCAGCTAGCACGCAGACACATGGCCCGCGAGCTACATCCGGAGTTTTAC--------AAAGAC---------------------------TGCTGACACAG--------------------------------------AAGGGACTTTCCGC---TGG-GACTTTCCAC----TGGGGCGTTCC---AGGAGGTGTG-------------GTC-TGGG-CGGGACT--GGGAGTGGTCAACCCTCAGATGCGGCATATAAGCCGCTGCTTTT-CGCTTGTACTGGGTCTCTCTAGGTAGACCAGATCTGAGCCTGGGAGCTCTCTGGCTATCTAGGGAACCCACTG-CTT-AAGCCTCAAT-AAAGCTTGCCTTGAGTGCTCT-GAGCAGTGTGTGCCCGTCTATTGTGTGACTCTGGTAACTAGAGATCCCTCAGACCCTTTTGG-TAGTGTGGAAAATCTCTAGCA
>C.US.2019.P2_cmv_hiv3p3.MW309885
T-GGAAGGGTTAATTTACTCCAAGAAAAGGCAAGAGATTCTT-GATTTGTGGGTCTATAACACACAAGGCTACTTCCCTGATTGGCAAAA--CTACACACCAGGACCAGGGGTCAGATATCCACTGACCTTTGGATGGTGCTTCAAGCTAGTGCCAGTTGACCCAAGTGAAGTGGAAGA---GAACAATGAAGGAGAGAACAACTGCCTGCTGCACCCTATGAGCCTGCATGGAATGGAGGATGAACACAGAGAAGTATTAAAGTGGAAGTTTGACAGCAGCCTAGCACGCAGACACATGGCCCGCGAGCTACATCCGGAGTACTAC--------AAATAA---------------------------TGCTGACACAG--------------------------------------AAGGGACTTTCCGCC--TGG-GACTTTCCAC----TGGGGCGTTCC---AGGAGGAGGG-------------GTC-TGGG-CGGGACT--GGGAGTGGCTAACCCTCAGATGCTGCATATAAGCAGCTGCTTTT-CGCCTGTACTGGGTCTCTCTGGGTAGACCAGATCAGAGCCCGGGAGCTCTCTGGCTATCTAGGGAACCCACTG-CTT-AAGCCTCAAT-AAAGCTTGCCTTGAGTGCTCT-AAGTAGTGTGTGCCCATCTGTTGTGTGACTCTGGTAGCTAGAGATCCCTCAGATACCTTTAGTCAGTGTGGAAAATCTCTAGCA
>C.ZA.2007.705010198_CH198_TF.KC156130
T-GGATGGGTTGATTCATTCAAAGAAAAGACAAGACATCCTT-GATTTGTGGATCTATAACACACAAGGCTTCTTCCCTGATTGGCAAAA--CTACACACCGGGACCAGGGGTCAGATATCCACTGACCTTTGGGTGGTGCTACAAGCTAGTACCAGTTGACCCAAGAGAAGTAGAGGA---GGCCAACAAAGGAGAAAGCAACTGTCTGCTACACCCTATGAGCCAGCATGGAATGGAGGATGCAGACAGAGAAGTATTAAAGTGGGTGTTTGACAGCAGCCTAGCCCGCAGACACTTGGCCCGTGAAAAACATCCGGAGTTTTAC--------AAAGAC---------------------------TGCTGACACAG--------------------------------------AAGGGACTTTCCGTC--TGG-GACTTTCCAC----TGGGGCGTTCC---AGGAGGTGTG-------------GTC-TGGG-CGGGACA-AGGGAGTGGTCAACCCTCAGATGCTGCATATAAGCAGCTGCTTTT-CGCCTGTACTGGGTCTCTCTAGGTAGACCAGATCTGAGCCTGGGAGCTCTCTGGCTACTTGGGGAACCCACTG-CTT-AAGCCTCAAT-AAAGCTTGCCTTGAGTGCTAT-AAGTAGTGTGTGCCCGTCTGTTGTGTGACTCTGGTAACTAGAGATCCCTCAGACCATTTTGG-TAGTGTGGAAAATCTCTAGCA
>D.AO.1993.93AN67.AF196724
T-GGATGGGCTAATTTGGTCCAGGAAAAGACAAGAGATCCTT-GATCTTTGGATGTACAACACACAAGGCATCTTCCCTGATTGGCAGAA--CTACACACCAGGGCCAGGGACCAGATATCCACTGACCTTTGGATGGTGCTTTGAGCTAGTACCAGTTGATCCACAGGAGGTAGAAGA---GGCCACTGAAGGAGAGACCAGCTGCTTGTTACACCCTATAAGCCAGCATGGAATGGAGGACACGGAGAGACAAGTGTTAAANTGGAGATTTAACAGCCACCTAGCATTTAAACATATGGCCCGAGAGCTGCATCCGGAGTTCTAC--------AANGAC---------------------------TGCTGACACTG--------------------------------------AGT----TTTCTACA--AGG-GACTTTCCAC----TGGGGACTTTCCAGGGAAGGCGTG-------------GAC-TGGG-CGGGACT-GGGGAGTGGCTAACCCTCAGAAGCTGCATATAAGCAGCTGCTTTT-TGCCTGTACTGGGTCTCTCTGGTTAGACCAGATCTGAGCCTGGGAGCTCTCTGGCTAGCTAGGGAACCCACTG-CTT-AAGCCTCAAT-AAAGCTTGCC-TGAGTGCTTC-AAGTAGTGTGTGCCCGTCTGTTGTTTGACTCTGGTAACTAGAGATCCCTCAGACTCATTTTGTCAGAGTGGAAAATCTCTAGCA
>D.CD.1985.Z2Z6_Z2_CDC_Z34.M22639
T-GGAAGGGCTAATTTGGTCAAAAAGAAGACAAGACATCCTT-GATCTTTGGGTCTACAACACACAAGGCATCTTCCCTGATTGGCAGAA--CTACACACCAGGGCCAGGGATCAGATATCCACTGACCTTTGGATGGTGCTTCGAGCTAGTACCAGTTGATCCACGGGAGGTAGAAGA---GGCCACTGAAGGAGAGACCAACTGCTTGTTACACCCTGTATGCCAGCATGGAATGGAGGACACGGAGAGAGAAGTGTTAAAGTGGAGATTTAACAGCAGACTAGCATTTGAACACAAGGCCCGAGAGCTGCATCCGGAGTTCTAC--------AAAGAC---------------------------TGCTGACACCA--------------------------------------AGT----TTTCTACA--AGG-GACTTTCCGC----TGGGGACTTTCC-GGGGAGGCGTG-------------GAC-TGGG-CGGGACT-GGGGAGTGGCTAACCCTCAGATGCTGCATATAAGCAGCTGCTTTT-TGCCTGTACTGGGTCTCTCTGGTTAGACCAGATTTGAGCCTGAGAGCTCTCTGGCTAGCTAGGGAACCCACTG-CTT-AAGCCTCAAT-AAAGCTTGCCTTGAGTGCTTC-AAGTAGTGTGTGCCCGTCTGTTGTGTGACTCTGGTAACTAGAGATCCCTCAGACCCCTTTAGTCAGAGTGGAAAATCTCTAGCA
>D.CD.1989.89ZR56.AF196722
T-GGAAGGGCTAATTTATTCCCAAAAAAGACAAGATATCCTT-GATCTTTGGGTCTACAACACACAAGGCTTCTTCCCTGATTGGCAGAA--CTACACACCAGGGCCAGGGATCAGATATCCACTGACCTTCGGGTGGTGCTTTGAGCTAGTACCAGTTGATCCAAAGGTGGTAGAAGA---GGCCACTGAAGGAGAGGACAACAGCTTGTTACACCCTATGTGCCAGCATGGAATGGAAGACACGGAGAGAGAGGTGTTAGTGTGGAGATTTAACAGCAGATTAGCATTTGAACACAAGGCTAAAGAGAAGCATCCGGAGTTCTTT--------AAGGAC---------------------------TGCTGACACCA--------------------------------------AGT----TTTCTACA--AGG-GACTTTCCGC----TGGGGACTTTCCGAGGGAGGCGTG-------------ACC-TGGG-CGGGACT-GGGGAGTGGCCAGCCCTCAGATGCTGCATATAAGCAGCTGCTCTT-TGCCTGTACTGGGTCTCTCTGGTTAGACCAGATTTGAGCCTGAGAGCTCTCTGGCTAGCTAGAGAACCCACTG-CTT-AAGCCTCAAT-AAAGCTTGCCTTGAGTGCTTC-AAGTAGTGTGTGCCCGTCTGTTGTGTGACTCTGGTAACTAGAGATCCCTCAGACCTCTTTAGTCAACGTGGAAAATCTCTAGCA
>D.CD.2003.LA17MuBo.KU168271
T-GGAAGGGCTAGTTTACTCCCAAAAGAGACAAGAGATCCTT-GATCTTTGGGTCTATCATACACAAGGCTTCTTCCCTGATTGGCAGAA--CTACACACCAGGGCCAGGGATCAGGTACCCACTGTGTTTTGGATGGTGCTTCGAGCTAGTGCCAGTTGATCCACAGGTAGTAGGAGA---GGCTACTGAAGGAGAGAACAACTGTTTGCTACACCCCATATGCCAGCATGGAGCGGAGGACTCGGAGAGAGAAGTGCTAGTGTGGAGATTTAACAGCAGACTAGCATTTGAGCACAAGGCCAGAGAGAAGTATCCGGAGTACTTT--------AAAGAC---------------------------TGCTGACACCGAG-----------------GGAAAGACTGCTGACACCAAGC----TTTCTACA--AGG-GACTTTCCGC----TGGGGACTTTCC-AGGGAGGTGGG-------------GCC-TGGG-CGGGACT--GGGAGTGGCTAACCCTCAGATGCTGCATATAAGCAGCTGCTCTT-TGCCTGTACTGGGTCTCTCTGGTTAGACCAGATCTGAGCCTGGGAGCTCTCTGGCTAGCTAGGGAACCCACTG-CTT-AAGCCTCAAT-AAAGCTTGCCTTGAGTGCTTC-AAGTAGTGTGTGCCCGTCTGTTGTGTGACTCTGGTAACTAGAGATCCCTCAGACCCCTTTAGTCTGTGTAGAAAATCTCTAGCA
>D.TZ.1995.95TN48.AF196727
TGGAAGGGCTTAATTTGGTCCAAGAAAAGACAAGACACCCTT-GATCTTTGGGTCTACCACACACAAGGTTACTTCCCTGATTGGGATAA--CTACACACCAGGGCCAGGGATTAGATACCCACTGTGCTTTGGATGGTGCTTCGAGCTAGTACCAGTTGATCCAAAGGAGGTAGAAGA---GGACACTGAAGGAGAGACCAACTGCTTGCTACACCCTATGAGCCAGCATGGAATGGAGGACCCGGAGAGAGAAGTGTTAAGATGGAGATTTAACAGTAGATTGGCATTTGAACACAAGGCCAGAGAAATGCATCCGGAGTTCTAC--------AAAGAC---------------------------TGCTGACACCG--------------------------------------AGT----TTTCTACA--AGG-GACTTTCCGC----TGGGGACTTTCC-AGGGAGGCGTA-------------ACA-TGGG-CGGGACT--GGGAGTGGCTAACCCTCAGATGCTGCATATAAGCAGCTGCTTTTGTGCCTGTACTGGGTCTCTCTTGTTAGACCAGATTTGAGCCTGAGAGCTCTCTGGCTAGCTAGGGAACCCACTG-CTT-AAGCCTCAAT-AAAGCTTGCCTTGAGTGCTTC-AAGTAGTGTGTGCCCGTCTGTTGTGTGACTCTGGTAACTAGAGATCCCTCAGACCCCTTTAGTCAGAGTGAAAAATCTCTAGCA
>D.UG.2008.p191859.JX236672
T-GGAAGGGTTAGTTTGGTCCCAGCAAAGACAAGATATCCTT-GATCTTTGGATCTACAACACACAAGGCTACTTCCCTGATTGGCAAAA--CTACACACCAGGGCCAGGGGTCAGATATCCTCTGACCTTTGGATGGTGCTTCCAGCTAGTACCAGTAGAGGCAAAGGATGTAGATGA---GAACACTGAAGGAGAGAACAACTGCTTGTTACACCCTGCAAGCCAGCACGGAATGGATGACCCAGAGAAAGAAGTGCTAGTGTGGAGATTTGACAGCAGACTGGCATTTGAACACAAGGCCAAAACGAAGCATCCGGAGTTCTAT--------AAAGAC---------------------------TGCTGACACTGAG------------------TTAAGACTGCTGACACCAAGC----TTTCTACA--AGG-GACTTTCCGC----TGGGGACTTTCC--AAGAGGCGTA-------------ACC-GGGG-CGGGACT--GGGAGTGGCTAACCCTCAGATGCTGCATATAAGCAGCTGCTTTT-TGCCTGTACTGGGTCTCTCTTGCTAGACCAGATCTGAGCCCGGGAGCTCTCTGGCTAGCTAGGGAACCCACTG-CTT-AAGCCTCAAT-AAAGCTTGCCTTGAGTGCTTC-AAGTAGTGTGTGCCCATCAATTGTGTGACTCTGGTATCTAGAGATCCCTCAGACCTCTTTAGTCCGGGTGGAAAATCTCTAGCA
>F1.-.2003.LA21LeAn.KU168275
T-GGATGGGTTAACTTACTCCAAGAAAAGACAGGATATCCTT-GATCTGTGGGTTTACCACACACAAGGCTACTTCCCTGATTGGCAGAA--CTACACACCAGGGCCAGGGATCAGATATCCACTGACCTTGGGGTGGTGCTACAAGCTAGTACCTGTTGATCCAGAGGAGGTAGAAAA---GGCCAATGAAGGAGAGAACAACTGCCTGCTACACCCCATGAGCCAACATGGGATGGATGATGCAGACAAAGAAGTCCTGATGTGGAAGTTTGACAGCCGCCTGGCACTGAGACACATAGCCAGAGAGAGACATCCAGAGTTCTAC--------CAAGACTGAGACTGCTG------------ACACTGCTGACACAG-----------------------AGATTGCTGATACAGAAG----AATCTAA---AGG-GACTTTCCAC----TGGGGACTTTCC-AGAGGGCGGTC-------------CGG-AGGG-CGGGACT-GGGGAGTGGCTCACCCTCAGATGCTGCATATAAGCAGCTGCTTTT-CGCCTGTACTGGGTCTCTCTGGTTAGACCAGATTTGAGCCCGGGAGCTCTCTGGCTAGCTAGGGAACCCACTG-CTT-AAGCCTCAAT-AAAGCTTGCCTTGAGTACTTT-AAGTAGTGTGTGCCCGTCTGTTGTGTGACTCTGGTAACTAGAGATCCCTCAGACCATTCTAGTCAGTGTGGAAAATCTCTAGCA
>F1.BR.1990.BZ163.AB485656
T-GGATGGGCTAATTTATTCCAAGAAAAGACAAGAGATCCTT-GATCTGTGGGTCTACCACACACAAGGCTTCTTCCCTGATTGGCAGAA--CTACACACCAGGGCCAGGGGTCAGATATCCACTGACCTTTGGGTGGTGTTTCAAGCTAGTACCAGTTGACCCAGAGGAGGTAGAAAA---GGCCAATGAAGGAGAGAACAACTGCTTGCTACACCCCATGAGCCAACATGGAATGGATGATGAAGACGGAGAAGTACTGATGTGGAAGTTTGATAGCAGCCTGGCACGGAGACACATAGCCAGAGAGAAACATCCGGAGTTCTAC--------CAAGGCTGAG-----------------------------------------------------------ACTGCTGACACAGAAG----AATCTAA---AGG-GACTTTCCAC----TGGGGACTTTCC-AGAGGGCGGGC-------------CAG-AGGG-CGGTACT-GGGGAGTGGCTCACCCTCAGATGCTGCATATAAGCAGCCGCTTTT-CGCCTGTACTGGGTCTCTCTAGTTAGACCAGATCTGAGCCCGGGAGCTCTCTGGCTAGCTAGGGAACCCACTG-CTT-AAGCCTCAAT-AAAGCTTGCCTTGAGTGCTTC-AAGTAGTGTGTGCCCGTCTGTTGTGTGACTCTGGTAACTAGAGATCCCTCAGACCATTTTAGTCAGTGTGGAAAATCTCTAGCA
>F1.RO.1993.93RO205.AF196764
T-GGAAGGGCTAATTTACTCCCAGAAAAGACGAGACATCCTT-GATCTGTGGGTTTACAACACACAAGGCTTCTTCCCTGATTGGCAGAA--CTACACACCAGGGCCAGGGATTAGATACCCGCTGACCTTTGGATGGTGCTTCAAGCTAGTACCAGTTGATCCAGAGGAGGTAGAAAA---GGCTAATGAAGGAGAGGATAACTGTTTACTACACCCCATGAGCCAACATGGAATGGAAGATGAAGACAGAGAAGTACTGAAGTGGGAGTTTGACAGCCGCCTGGCATTTAGACACGTAGCCAAGGAGAAACATCCGGAGTTCTAC--------CAAGACTAAG---------------------ACCTCTGACACTA-----------------------AGATTGCTGACAAAGAAG----ATTCTAAA--GGG-GACTTTCCGC----TGGGGACTTTCC-AGAGNGCGGTC-------------CAG-AGGG-CGGAACA-AGGGAGTGGCTAACCCTCAGATGCTGCATATAAGCAGCTGCTTTT-CGCCTGTACTGGGTCTCTCTAGTTAGACCAGATTTGAGCCTGGGAGCTCTCTGGCTAGCTAGGGAACCCACTG-CTT-AAGCCTCAAT-AAAGCTTGCCTTGAGTGCTTC-AAGTAGTGTGTGCCCGTCTGTTGTTTGACTCTGGTAACTAGAGATCCCTCAGACCATTTTAGTCAGTGTGGAAAATCTCTAGCA
>F1.RO.1996.BCI_R07.AB485658
T-GGATGGGCTAATTTACTCCCAGAAAAGACGAGAGATCCTT-GATCTGTGGGTTTACAACACACAAGGCTACTTCCCTGATTGGCAGAA--CTACACACCAGGGCCAGGGACTAGATACCCGCTGACCTTTGGATGGTGCTTCAAGCTAGTACCAGTTGATCCAGAGGAGGTAGAAAA---GGCTAATGAAGGAGAGAATAACTGCTTACTACACCCCATGAGCCAACATGGAATGGAAGATGAAGACAGAGAAGTACTGAAGTGGCAGTTTGACAGCCGCCTGGCATTTAAACATGAAGCCAGAGAGAGACATCCGGAGTTCTAC--------CAAGACTAAG---------------------ACCTCTGACACAGAGATTGCTGACATAGAAGATTAGAGATTGCTGACATAGAAG----ATTCTAA---AGG-GACTTTCCGC----TGGGGACTTTCC-AGAGGGCGGTC-------------CAG-AGGG-CGGAACA-AGGGAGTGGCTAACCCTCAGATGCTGCATATAAGCAGCTGCTTTT-CGCTTGTACTGGGTCTCTCTAGTTAGACCAGATTTGAGCCTGGGAGCTCTCTGGCTAGCTAGGGAACCCACTG-CTT-AAGCCTCAAT-AAAGCTTGCCTTGAGTGCTTC-AAGTAGTGTGTGCCCGTCTGTTGTTTGACTCTGGTAACTAGAGATCCCTCAGACCATTTTAGTCAGTGTGGAAAATCTCTAGCA
>F1.RO.1997.97RO201.AF196762
T-GGATGGGCTAATTTACTCCAAGAAAAGACAAGAAATCCTT-GATCTGTGGGTTTACCACACACAAGGCTACTTCCCTGATTGGCAGAA--TTACACACCAGGGCCAGGGGTCAGATACCCACTGACCCTGGGATGGTGCTACAAGCTAGTACCAGTTGATCCAGACGAGGTAGAAAG---GGCCAATGAAGGAGAGAACAACTGCTTGCTACACCCCATAAGCCTACATGGAATGGAAGATGAAGAGAAAGAAGTACTGATATGGAAGTTTGACAGCACCTTGGCACTGAGACACATAGCCAGAGAGAGACATCCGGAGTACTAC--------CAAGAC---------------------------TGATGACACAG-----------------------AGATTGCTGACACAGAAG----ATTCTAA---AGG-GACTTTCCGC----TGGGGACTTTCCGCCAAGGGTCCG-----------------GGGG-TGGGACA-GGGGAGTGGCTAACCCTCAGATGCTGCATATAAGCAGCTGCTTTT-CGCCTGTACCGTGTCTCTCTAGTTATACCATATCTGATCCTGGGAGCTCTCTGGCTAGCTAGGGAACCCACTG-CTT-AAGCCTCAAT-AAAGCTTGCCTTGAGTGCTTC-AAGTAGTGTGTGCCCATCTGTTGTTTGACTCTGGTAACTAGAGATCCCTCAGACCATTTTAGTCCGTGTGGAAAATCTCTAGCA
>F2.CM.2001.A1699.MH705144
T-GGAAGGGTTAATTTACTCCAGGAAAAGACAAGAAATCCTT-GATTTGTGGGTCTATCACACACAAGGCTACTTCCCTGATTGGCATAA--CTACACACCAGGGCCAGGGATCAGATATCCACTGTGCTTTGGATGGTGCTTCAAGCTAGTACCAGTTGATCCAGAGGAGGTAGAAAA---GGCCAATGAAGGAGAAAACAACTGCTTGTTACATCCTATGAGCCTACATGGAATGGAGGACGAAGAAGGGGAAGTGTTAAAGTGGCAGTTTGACAGCACCCTGGCACTGAGACACCTAGCCAAAGTGCAACATCCGGAGTACTAC--------AAAGACTGAG---------------------------------------------------------AAACTGCTGACAT-GAAG----ATTCTAA---AGG-GACTTTCCGC----TGGGGACTTTCCAGAGGGCGTTCC---AGAGGGCGG-TTC-AGGG-CGGGACC-GGGGAGTGGCTAACCCTCAGATGCTGCATATAAGCAGCTGCTTTT-CGCGTGTACTGGGTCTCTCTGGTTAGACCAGGTCTGAGCCTGGGAGCTCTCTGGCTAGCTAGGGAACCCACTG-CTT-AAGCCTCAAT-AAAGCTTGCCTTGAGTGCTTT-AAGTAGTGTGTGCCCGTCTGTTGTGTGACTCTGGTAACTAGAGATCCCTCAGACCATTTTAGTCAGTGTGGAAAATCTCTAGCA
>G.-.1993.93CB76.AF196747
T-GGATGGGCTAA-TTACTCCAAGCACAGACAAGATATCCTT-GATTTGTGGGTCTATAATACACAAGGATTCTTCCCAGATTGGCAGAA--CTACACACCAGGACCAGGGACTAGACTCCCACTGACCTTCGGGTGGTGCTTCAAACTAGTACCAATGAACCCAGAAGAGGTAGAGGA---AGCCAATAAAGGAGAGAACAACAGTCTATTACACCCCATCTGCCAGCATGGAATGGAGGATGAAGACAGAGAAGTGCTGGTATGGAGATTTGACAGTAGCCTAGCACGGAGACACCTAGCCCGAGAGCTGCATCCGGAGTACTAC--------AAAGAC---------------------------TGCTGACACAG--------------------------------------AAG----TTGCTGACA-AGG-GACTTTCCGC----CTGGGACTTTCC--GGGGAGCGCG-------------GCC-TGGG-AGGGGCT-GGGGAGTGGCTAACCCTCAGAAGCTGCATATAAGCAGCCGCTTCT-CGCCTGTACTGGGTCTCTCTTGTTAGACCAGATCTGAGCCTGGGAGCTCTCTGGCTAGCAGGGGAACCCACTG-CTT-AAGCCTCAAT-AAAGCTTGCCTTGAGTGCTTC-AAGTAGTGTGTGCCCGTCTGTTGTGTGACTCTGGTAACTAGAGATCCCTCAGACCACTCTAGACAGTGT-AAAAATCTCTAGCA
>G.AO.1997.97AN20.AF196748
T-GGATGGACTAATTCACTCCCAGCAAAGACAAGACATCCTT-GACCTGTGGGTCTATAATACACAAGGATACTTCCCAGATTGGCAGAA--TTACACATCAGGACCAGGGACTAGATACCCACTGACCTTTGGGTGGTGTTTCAAACTAGTACCAGTGGATCCAGCAGAAATAGAGGA---AGCCACTAAAGGAGAGAACAATAGTCTATTACACCCCATCTGCCAGCATGGACAAGAGGACACAGAAAGAGAAGTGCTGGTATGGCGATTTGACAGTAGCCTAGCACGGAGACACGTAGCCCGAGAGCTGCATCCGGAGTACTAC--------AAAGAC---------------------------TGCTGACACAG--------------------------------------AAG----TTGCTGACA-AGG-GACTTTCCGC----CTGGGACTTTCC--AGGGAGCGCG-------------GCC-TGGG-AGGGGCT-GGGGAGTGGCTAACCCTCAGAAGCTGCATATAAGCAGCCGCTTCT-CGCCTGTACTGGGTCTCTCTTGCTAGACCAGATTTGAGCCTGGGAGCTCTCTGACTAGCAGGGGAACCCACTG-CTT-AAGCCTCAAT-AAAGCTTGCCTTGAGTGCTTC-AAGTAGTGTGTGCCCGTCTGTTGTGTGACTCTGGTAACTAGAGATCCCTCAGACCACTCTAGACTGAGTGAAAAATCTCTAGCA
>G.CD.1987.87-2580.MH705162
T-GGATGGGCTAATTTACTCCAAGCAAAGACAAGATATCCTT-GACCTGTGGGTCTATAATACACAAGGATACTTCCCAGATTGGCAGAA--CTACACACCAGGGCCAGGGACTAGATTCCCACTGACCTTTGGGTGGTGCTTCAAACTAGTACCAATGGATCCAGCAGAGGTAGAGGA---AGCCAATAAAGGAGAGAACAACAGTCTATTACACCCCATCTGCCAGCATGGAATGGAGGACGAAAACAGAGAAGTGCTGGTATGGAGATTTGACAGTAGCCTAGCGCGGAGACATAGGGCCCGAGAGATGCATCCGGAGTACTAC--------AAAGAC---------------------------TGCTGACACAG--------------------------------------AAG----TTGCTGACAAGGG-GACTTTCCGC----CTGGGACTTTCC-GGGGAGGCGCG-------------GCC-TGGG-AGGGGCT-GGGGAGTGGCTAACCCTCAGAAGCTGCATATAAGCAGCCGCTTCT-CGCCTGTACTGGGTCTTTCTTGCTAGACCAGATTTGAGCCTGGGAGCTCTCTGGCTAGCAGGGAAACCCACTG-CTTAAAGCCTCAAT-AAAGCTTGCCTTGAGTCCCTC-AAGTAGTGCATG-GGGTCTGTTGTGTGACTCTGGTAACTAGAGATCCCTCAGACCACTCTAGACTGTGT-AAAAATCTCTAGCA
>G.KE.1993.HH8793.AB485662
T-GGATGGGTTAATTTACTCCAAGAAAAGACAAGACATTCTT-GACTTGTGGGTCTATAATACACAAGGATTCTTCCCAGATTGGCAGAA--CTACACACCAGGGCCAGGGACCAGACTTCCACTGACCTTTGGGTGGTGCTTCAAACTAGTACCAGTGGATCCAGCAGTGGTAGAGGA---AGCCACTACAGAAGAGAACAACAGTCTATTACACCCCATTTGCCAGCATGGAATGGAGGACGAGGACAGAGAAGTGCTGATATGGAGATTTGACAGTAGCCTAGCACGGAGACACCTAGCCCGAGAGCTGCATCCGGAGTTCTAT--------AAGAAC---------------------------TGCTGACACAG--------------------------------------AAG----TTGCTGACAAGGG-GACTTTCCGC----CTGGGACTTTCC-GGGGAGGCGCG-------------GCA-TGGG-AGGGACT-AGGGAGTGGCTAACCCTCAGAAGCTGCATATAAGCAGCCGCTTCT-CGCCTGTACTGGGTCTCTCTTGTTGGACCAGATTTGAGCCTGGGAGCTCTCTGGCTAACAGGAGAACCCACTG-CTTAAAGCCTCAAT-AAAGCTTGCCTTGAGTGCTTG-AAGTAGTGTGTGCCCGTCTGTTGTGTGACTCTGGTAACTAGAGATCCCTCAGACCACTCTAGATAGTGT-AAAAATCTCTAGCA
>H.CD.2001.CG-0536-02_NGSID14.KY392777
T-GGATGGGTTAATTTACTCCAAGAAAAGACAAGATATCCTT-GATCTGTGGGTCTATAACACACAAGGCTACTTCCCTGACTGGCAGAA--CTACACACCAGGGCCAGGGGAGAGATTTCCCCTGACCTTTGGATGGTGCTTCAAGCTAGTACCAGTAGATCCACAGGAGGTAGAAAA---GGCCAATGAAGGAGAGAACAACAGCCTGTTACACCCTATGTGCCAGCATGGAATAGAGGATCCAGAGAGAGAAGTGCTAATGTGGAAGTTTGACAGTCGACTAGCACTGAGACACAGAGCCCGAGAGCTGAATCCGGAGTTCTAC--------AAAGAC---------------------------TGCTGACACAG-----------------------AAGTTGCTGACACAGAAG----TTCTAAC---AGG-GACTTTCCGC----T-GGGACTTTCC-AGGGAGGTGTG-------------GCC-TGGG-CGGGGCT-GGGGAGTGGCTAACCCTCAGATGCTGCATATAAGCAGCTGCTTTT-CGCCTGTACTGGGTCTCTCCGGTTAGACCAGATCTGAGCCTGGGAGCTCTCTGGCTAGCTAGAGAACCCACTG-CTT-AAGCCTCAAT-AAAGCTTGCCTTGAGTGACTT-GAGTAGTGTGTGCCCGTCTGTTGTGTGACTCTGGTAACTAGAGATCCCTCAGACCATTATAGTCAGTGTGGAAAATCTCTAGCA
>H.CD.2001.CG-0538-02_NGSID15.KY392778
T-GGATGGGTTAATTTACTCCAAGAAAAGACAAGATATCCTT-GATCTCTGGGTCTATAACACACAAGGCTTCTTCCCTGATTGGGATAA--CTACACACCAGGGCCAGGGGAGAGATTTCCCCTGACCTTTGGGTGGTGCTTCAAGCTAGTACCAGTAGATCCACAGGAGGTAGAAAG---GGCCACTGAAGGAGAGAACAGCTGCCTGTTACACCCTATTTGCCAGCATGGAATGGAGGATGACGAGAGAGAAGTGCTAATGTGGAAATTTGACAGTTACCTAGCATATAGACACATAGCCCGAGAGAAGCATCCGGAGTTCTAC--------AAAGAC---------------------------TGCTGACACAG-----------------------AAGTTGCTGACACAGAAG----ATCTGAC----GG-GACTTTCCGC----T-GGGACTTTCC-GGGGAGGTGTG-------------GTC-GGGG-CGGGGAT-GGGGAGTGGCTAACCCTCAGATGCTGCATATAAGCAGCTGCTTCT-CGCCTGTACTGGGTCTCTTTGGTTAGACCAGATCTGAGCCTGGGAGCTCTCTGGCTAGCTAAGGAACCCACTGTCTT-CAGCCTCAAT-AAAGCTTGCCTTGAGTGCTCT-AAGTAGTGTGTGCCCGTCTGTTGTGTGACTCTGGTAACTAGAGATCCCTCAGACCCTTTTAGTCAGTGTGGAAAATCTCTAGCA
>H.CD.2004.LA19KoSa.KU168273
T-GGATGGGCTAATTTACTCCAAGAAAAGACAAGAGATCCTT-GATCTGTGGGTCTATAACACACAAGGTTACTTCCCTGACTGGCAGAA--CTACACACCAGGGCCAGGGGAGAGATTTCCCCTGACCTTTGGGTGGTGCTTCAAGCTAGTACCAGTAGATCCACAGGATGTAGAGAA---GGCCAACGAAGGAGAGAACAACTGCCTGTTACACCCTATATGCCAGCATGGAATGGATGATGAAGAAAGAGAAGTGTTAATGTGGAAGTTTGACAGTAGCCTGGCACGGAGACACATAGCCCGAGAGACGCACCCACAGTTCTAC--------AAGGAC---------------------------TGATGACACAGAAGATGCTGAC--------ACAGAAGTTGCTGACACAGAAG----TTCTAACA--AGG-GACTTTCCGC----T-GGGACTTTCC-GGGGAGGTGTG-------------GTC-GGGG-CGGGGTT-GGGGAGTGGCTAACCCTCAGATGCTGCATATAAGCAGCCGCTTCT-CGCCTGTACTGGGTCTCTCTGGTTAGACCAGATTTGAGCCTGGGAGCTCTCTGGCTAGCTAGGGAACCCACTG-CTT-AAGCCTCAAT-AAAGCTTGCCTTGAGTACTTC-AAGTAGTGTGTGCCCGTCTGTTGTGTGACTCTGGTAACTAGAGATCCCTCAGACCATTTAAGTCGGTGTGGAAAATCTCTAGCA
>L.CD.2001.L-CG-0018a-01.MN271384
T-GGATGGGCTAATTCACTCCAAGAAAAGACAAGAGATCCTT-GATCTGTGGGTCTATAACACACAAGGTTACTTCCCTGACTGGCAGAA--CTACACACCAGGGCCAGGGATCAGATATCCCTTGACCTTTGGCTGGTGCTTCAAATTAGTACCAGTTGATCCAGAGGAAGTAGAAAA---GGCCAATGAAGGAGAGAACAACAGCCTGTTACATCCTATATGCCAGCATGGAATGGAGGACGAGGAAAGAGAAGTGTTAAAGTGGCAGTTTGACAGTCGCCTAGGCCGAGAGCACGTAGCCCGCCAGCTACATCCGGAGTATTAC--------AAGAAC---------------------------TGCTGACACAG-------------------------ACTGCTGACACAGAAG----ATTCTAAA--------------------GAGGGACTTTCCAGGGGAGGTGTG-------------GAC-TGGG-CGGGACC-GGGGAGTGGCTAACCCTCAGAAGCTGCATATAAGCAGCCGCTTTT-CGCCTGTACTGGGTCTCTCTGGTTAGACCAGATTTGAGCCTGGGAGCTCTCTGGCTAGCTAGGGAACCCACTG-CTT-AAGCCTCAAT-AAAGCTTGCCTTGAGTGCTTA-AAGTAGTGTGTGCCCGTCTGTTGTGTGACTCTGGTAACTAGAGATCCCTCAGACCACCTTTGCTACTGTGAAAAATCTCTAGCA
>O.BE.1987.ANT70.L20587
T-GGAAGGGTTAATTTACTCCCATAAAAGAGCAGAAATCCTG-GATCTTTGGGTGTATAACACTCAGGGATTCTTCCCTGATTGGCAGAA--CTACACACCAGGACCAGGAACCAGGTTCCCACTGACATTTGGATGGTTGTTTAAACTAGTACCAGTGTCAGAAGAAGAGGCAGAAAGACTAGGAGATACATGTGAGAGGGCTAATCTCCTGCATCCAGCATGTGCCCATGGATTTGAAGATACACATAAAGAAATACTGATGTGGAAGTTTGATAGATCTCTAGGCAACACCCATGTTGCTATGATAACTCACCCAGAGCTCTTCCAG-----AAGGACTAAAA--------------------ACTGCTGACCTGA-----------------------AGATTGCTGACACTGTGG-AACTTTCCAGC--AAA-GACTGCTGACACTGCGGGGACTTTCCAGTG-GGAGGGA-------------CA--GGGG-GCGGTTC-GGGGAGTGGCTAACCCTCAGAAGCTGCATATAAGCAGCCGCTTTC-TGCTTGTACCGGGTCTCGGTTAGAGGACCAGGTCTGAGCCCGGGAGCTCCCTGGCCTCTAGCTGAACCCGCTG-CTT-AACGCTCAAT-AAAGCTTGCCTTGAGTGAG---AAGCAGTGTGTGCTCATCTGTT---CAACCCTGGTGTCTAGAGATCCCTCAGATCACTTAGACTGAAGCAGAAAATCTCTAGCA
>O.CM.1991.MVP5180.L20571
T-GGATGGGTTAATTTACTCCCATAAGAGAGCAGAAATCCTG-GATCTCTGGATATATCACACTCAGGGATTCTTCCCTGATTGGCAGTG--TTACACACCGGGACCAGGACCTAGATTCCCACTGACATTTGGATGGTTGTTTAAACTGGTACCAGTGTCAGCAGAAGAGGCAGAGAGACTGGGTAATACAAATGAAGATGCTAGTCTTCTACATCCAGCTTGTAATCATGGAGCTGAGGATGCACACGGGGAGATACTAAAATGGCAGTTTGATAGATCATTAGGCTTAACACATATAGCCCTGCAAAAGCACCCAGAGCTCTTCCCC-----AAGTAA-------------------------------------------------------------------CTGACACTGCGG-GACTTTCCA--------GACTGCTGACACTGCGGGGACTTTCCAGCGTGGGAGGG-------------ATA-AGGG-GCGGTTC-GGGGAGTGGCTAACCCTCAGATGCTGCATATAAGCAGCTGCTTTC-CGCTTGTACCGGGTCTTAGTTAGAGGACCAGGTCTGAGCCCGGGAGCTCCCTGGCCTCTAGCTGAACCCGCTG-CTT-AACGCTCAAT-AAAGCTTGCCTTGAGTGAG---AAGCAGTGTGTGCTCATCTGTT---CAACCCTGGTGTCTAGAGATCCCTCAGATCACTTAGACTGAAGCAGAAAATCTCTAGCA
>O.CM.1995.LA29YBF26.KU168281
T-GGAAGGGTTAATTTACTCCCCTGAAAGAGCAGAGATCCTG-GATCTTTGGGTGTATCACACTCAGGGATTCTTCCCTGATTGGCAGAA--CTACACACCAGGACCAGGAACTAGATTCCCATTGACATTTGGGTGGCTATTTAAGCTAGTACCAGTGTCAGAAGCTGAGGCAGAAGCACTAGGAAATCAGTGTGAGAATGCTAGCCTCCTGCATCCAGCTTGCAACCATGGCTTTGGAGATCAACACGGGGAAATTCTGAAATGGCAATTTGATAGATCACTAGGCAACACCCATGTTGCTCTGATAACCCACCCAGAACTCTTTAAC-----AAGGACTAAAA---------------------CTGCTGGCCTGA-----------------------AGATTGCTGACACTGCGG-GACTTTCCAGA--AGA-GACTGCTGACACGGCGGGGACTTTCCAGTGTGGGAGGG-------------AC--AGGG-GCGGTTC-GGGGAGTGGCTAACCCTCAGATGCTGCATATAAGCAGCCGCTTTC-TGCTTGTACCGGGTCTTGGTTAGAGGACCAGGTCTGAGCCCGGGAGCTCCCTGGCCTCTAGCTGAACCCGCTG-CTT-AACGCTCAAT-AAAGCTTGCCTTGAGTGAG---AAGCAGTGTGTGCTCATCTGTT---CAACCCTGGTATCTAGAGATCCCTCAGATCACGTAGACTGAGGCAGAAAATCTCTAGCA
>O.CM.1999.AB260.MH705147
T-GGAAGGGTTAATTTACTCTCCTGGTAGAGCAGAGATCCTG-GATCTTTGGATATATCACACTCAGGGATTCTTCCCTGATTGGCAGAA--CTACACACCAGGACCAGGAACTAGATACCCACTGACATTTGGATGGTTATTTAAGCTAGTACCAGTGTCAGAAACTGAGGCAGAAGAACTGGGAAACAAGTGTGAGAGGGCTAGTCTCCTGCATCCAGCTTGTGCACATGGTTTTGGAGATCCACACGGAGAAATACTGAAATGGCAGTTTGACAGATCACTAGGCACCACCCATGTTGCTATGATAACTAACCCAGAGCTCTTCCCC-----AAGGACTGA------------------------------------------------------------ACTGCTGACACAGAGG-GACTTTCCAAC--AGA-GACTGCTGACACTGCGGGGACTTTCCAGTGTGGGAGGG-------------AT--AGGG-GCGGTTC-GGGGAGTGGCTAACCCTCAGATGCTGCATATAAGCAGCCGCTTTC-TGCCTGTACCGGGTCTCTGTTAGAGAACCAGGTTTGAGCCCGGGAGCTCCCTGGTCTCTAGCGGAACCCGCTG-CTT-AACGCTCAAT-AAAGCTTGCCTTGAGTGAG---AAGCAGTGTGTGCTCATCTGTT---CGACCCTGGTATCTAGAGATCCCTCAGATCACGTAGACTGAGGC-GAAAATCTCTAGCA
>O.FR.1998.LA30RBF125.KU168282
T-GGATGGGTTAATTTACTCCCATAAGAGAGCAGAAATCCTG-GATCTCTGGATATATCACACTCAGGGATTCTTCCCTGATTGGCAGTG--TTACACACCGGGACCAGGAACTAGATACCCACTGACATTTGGATGGCTATTTAAGTTAGTGCCAGTGTCAAAGGAGGAGGCAGAAGGACTGGGTAATACACGAGAGGATGCTAGCCTGCTACATCCAGCTTGTAATCATGGCGCTGAGGATGAACACGGGGAGATACTAAAATGGCAGTTTGATAGAACATTAGGCATCACACATATAGCCCTGCAAAAGCACCCAGAACTCTTCCCC-----AAGTAACTAAA--------------------ACTGCTAAC---------------------------------------CTGTGG-GACTTTCCA--------GACTGCTGACACTGC-GGGACTTTCCAGTGTGGGAGGG-------------ATA-AGGG-GCGGTTC-GGGGAGTGGCTAACCCTCAGATGCTGCATATAAGCAGCTGCTTTC-TGCTTGTACCGGGTCTTGGTTAGAGGACCAGGTCTGAGCCCGGGAGCTCCCTGACCTCTAGCTAAACCCGCTG-CTT-AACGCTCAAT-AAAGCTTGCCTTGAGTGAG---AAGCAGTGTGTGCTCGTCTGTT---CAACCCTGGTGTCTAGAGATCCCTCAGATCACTTAGACTGAAGCAGAAAATCTCTAGCA
>O.FR.2001.LA46BCF03.KU168289
T-GGAAGGGATGATTTACTCCCATGAAAGAGCAGAAATCCTG-GATCTTTGGGTGCATCACACTCAGGGATTCTTCCCTGATTGGCAGTG--CTACACACCAGGACCAGGAACCAGATACCCACTGACATTTGGCTGGTTATTTAAGCTAGTACCAGTGTCAGAAGATGAGGCAGAAAGGCTAGGAAATACATGTGTAAGGGCTCATCTCCTGCATCCAGCGTGTGCCCATGGCTTTGATGATCCACATGGAGAAATACTGATGTGGAGGTTTGATAGATCTCTAGGCAACACCCATGTTGCTCAGATAACCCACCCAGAACTCTTCCAG-----AAAGACTAAAA--------------------GCTGTTGACCTGA-----------------------AGATTGCTGACGCTGTGG-GACTTTCCAGC--AAA-GACTGCTGACACTGCGGGGACTTTCCAGTGTGGGAGGG-------------AC--AGGG-GCGGTTC-GGGGAGTGGCTAACCCTCAGAAGCTGCATATAAGCAGCCGCTTTC-TGCTTGTACCGGGTCTTAGTTAGAGGAACAGGTCTGAGCCCGGGAGCTCCCTGGCCTCTAGCTGAACCCGCTG-CTT-AACGCTCAAT-AAAGCTTGCCTTGAGTGAG---AAGCAGTGTGTGCTCATCTGTT---CAACCCTGGTAGCTAGAGATCCCTCAGATCACGTAGACTGAAGCAGAAAATCTCTAGCA
>O.SN.1999.99SE-MP1300.AJ302647
T-GGATGGGTTAATTTACTCCCCTGAAAGAGCAGAGATCCTG-GATCTTTGGGTGTATCACACTCAGGGATTCTTCCCTGATTGGCAGAA--TTACACACCAGGACCAGGAACAAGATTCCCACTGACATTTGGGTGGCTATTTAAGCTAGTACCAGTGTCAGAAGCTGAGGCAGAAGAACTAGGAAATAAGTGTGACAGGGCTAAACTCCTGCATCCAGTTTGCAACCATGGCTTTGAAGATCCACACAAGGAGATGCTGAAATGGCAGTTTGATAGATCACTAGGCAGCACCCATGTTGCTCTGATAACCCACCCAGAGCTCTTTCTC-----AAGGACTAAAA---------------------CTGTTGACATGA-----------------------AGATTGCTGACACTGCGG-GACTTTCCAGC--AGA-GGCTGCTGACACGGCGGGGACTTTCCAGTGTGGGAGGG-------------AC--AGGG-GCGGTTC-GGGGAGTGGCTAACCCTCAGATGCTGCATATAAGCAGCTGCTTAC-CGCTTGTACCGGGTCTCGGTTAGAGAACCAGGTCTGAGCCCGGGAGCTCCCTGGCCTCTAGCTGAACCCGCTG-CTT-AACGCTCAAT-AAAGCTTGCCTTGAGTGAG---AAGCAGTGTGTGCTCATCTGTT---CAACCCTGGTATCTAGAGATCCCTCAGATCACGTAGACTGAGGGAGAAAATCTCTAGCA
>P.FR.-.DEPXXFR006.KY953207
T-GGAAGGGTTAATTTATTCACCTGGGAGAGCAGAAATACTA-GATCTCTGGGTCTATCACACTCAGGGGTTCTTCCCTGACTGGCAGCA--TTACACTCCGGGGCCAGGAGAAAGATTCCCACTGACCTTTGGGTGGCTGTTTAAACTAGTACCAGTCTCTGAGGTAGAAGTTGAGGAaatGGGAGATGAGCAGGAGAAAGCTAAGCTGCTACATCCAGCCTGCACTTATGGGGATTCAGATCATCATAGGGAGATCCTAATGTGGAAGTTTGATAGATCACTGGGAGAaAGACATGTTGCCTTACAAAAGCACCCGGAactGTTTACT-----AAAGACTaaag----------------------tGCTGACGCTAcg------------------------------------cag----ctacta--------AGTTGCTGacactGCAGGGACTCTCCGGGGACGgaaaGTCCCGAGGGCGGAACAAgGGG-AGGAGCA-GGGGAGTGGTTTcACCCTCAGAGCTGCATATAAGCAGCTGCTTCA-CGCTTGTACTGGGTCTCTGTGA-CAGACCAGATTAGAGCCTGGGAGCTCTCTGGCCTTAAGCAGAACCCACTG-CTTgGAAGCTCAAT-AAAGCTTGCCTTGAGTGAGTA-AAGCAGTGTGTGCTCATCTGTT-CAGAACTCTGGTGTCTAGAGATCCCTCAGAGCACTTCTAGCCGAGTGGAAAATCTCTAGCA
