# Supplementary material for: A unified classification system for HIV-1 5’ long terminal repeats
Source: PLoS One. 2024 May 2;19(5):e0301809. doi: 10.1371/journal.pone.0301809 (PMC11065288; doi:10.1371/journal.pone.0301809)
Supplement: S7 Dataset — (TXT) [file pone.0301809.s013.txt]

>Consensus_A1
TGGATGGGTTAATTTACTCCAGGAAAAGACAAGAAATCCTTGATCTGTGGGTCTACAACACACAAGGCTTCTTCCCTGATTGGCAGAATTACACACCAGGGCCAGGGATCAGATACCCACTAACATTTGGATGGTGCTTCAAGCTAGTACCAGTTGATCCAGATGAAGTAGAGAAGGCTACTGAGGGAGAGAACAACAGCCTATTACACCCTATATGCCAACATGGAATGGATGATGAGGAGAGAGAAACATTAATGTGGAAGTTTGACAGCCGCCTGGCATTAAAACACAGAGCCCGAGAGCTGCATCCGGAGTTCTACAAAGACTGCTGACACAGAAGTTGCTGACAGGGACTTTCCGCTGGGGACTTTCCAGGGGAGGTGTGGTTTGGGCGGAGTTGGGGAGTGGCTAACCCTCAGATGCTGCATATAAGCAGCTGCTTTTCGCCTGTACTGGGTCTCTCTTGTTAGACCAGATCGAGCCTGGGAGCTCTCTGGCTAGCTAGGGAACCCACTGCTTAAGCCTCAATAAAGCTTGCCTTGAGTGCTTCAAGTAGTGTGTGCCCGTCTGTTGTGTGACTCTGGTAACTAGAGATCCCTCAGACCACTCTAGACTGTGTAAAAATCTCTAGCA
>Consensus_A6
TGGATGGGCTAATTTACTCCAGGAAAAGACAAGAAATCCTTGATCTGTGGGTCTATCACACACAAGGCTACTTCCCTGATTGGCAGAATTATACCCCAGGGCCAGGGATTAGATTCCCACTAACATTTGGGTGGTGCTACAAGCTAGTACCAGTTGACCCAGCTGAAGTAGAAGAAGCCACAGAGGGAGAGAACAACAGCCTATTACACCCTATATGCCAACACGGAATGGATGATGAGGAAAAAGAAGTGTTAATGTGGAAGTTTGACAGTCGCCTGGCTCTAAAACACAGAGCCCGAGAGCTGCATCCGGAGTTCTACAAAGACTGCTGACACAGACTGCTGACATGAAGATTGCTGACAGGGACTTTCCGCGGGGACTTTCCAGGGGAGGTGTGGTTTGGGCGGAGTTGGGGAGTGGCTAACCCTCAGATGCTGCATATAAGCAGCTGCTTCTCGCCTGTACTGGGTCTCTCTGGTTAGACCAGATCGAGCCTGGGAGCTCTCTGGCTAGCTAGGGAACCCACTGCTTAAGCCTCAATAAAGCTTGCCTTGAGTGCTTTAAGTAGTGTGTGCCCGTCTGTTGTGTGACTCTGGTAACTAGAGATCCCTCAGACCACTCTAGACGGTGTAAAAATCTCTAGCA
>Consensus_B
TGGAAGGGCTAATTTACTCCCAAAAAAGACAAGATATCCTTGATCTGTGGATCTACCACACACAAGGCTACTTCCCTGATTGGCAGAACTACACACCAGGGCCAGGGATCAGATATCCACTGACCTTTGGATGGTGCTTCAAGCTAGTACCAGTTGAACCAGAGCAGGTAGAAGAGGCCAATGAAGGAGAGAACAACAGCTTGTTACACCCTATGAGCCAGCATGGGATGGAGGACCCGGAGGGAGAAGTGTTAGTGTGGAAGTTTGACAGCCTCCTAGCATTTCGTCACATGGCCCGAGAGCTGCATCCGGAGTACTACAAGGACTGCTGACATCGAGCTTTCTACAAGGGACTTTCCGCTGGGGACTTTCCAGGGAGGCGTGGCCTGGGCGGGACTGGGGAGTGGCGAGCCCTCAGATGCTGCATATAAGCAGCTGCTTTTTGCCTGTACTGGGTCTCTCTGGTTAGACCAGATCTGAGCCTGGGAGCTCTCTGGCTAACTAGGGAACCCACTGCTTAAGCCTCAATAAAGCTTGCCTTGAGTGCTTCAAGTAGTGTGTGCCCGTCTGTTGTGTGACTCTGGTAACTAGAGATCCCTCAGACCCTTTTAGTCAGTGTGGAAAATCTCTAGCA
>Consensus_C
TGGAAGGGTTAATTTACTCCAAGAAAAGGCAAGAGATCCTTGATTTGTGGGTCTATAACACACAAGGCTTCTTCCCTGATTGGCAAAACTACACACCAGGACCAGGGGTCAGATACCCACTGACCTTTGGGTGGTGCTTCAAGCTAGTGCCAGTTGACCCAAGGGAAGTGGAAGAGACCAATGAAGGAGAGAACAACTGCTTGCTACACCCTATGAGCCTGCATGGAATGGAGGATGAACACAGAGAAGTATTAAAGTGGAAGTTTGACAGTCACCTAGCACGCAGACACATGGCCCGCGAGCTACATCCGGAGTATTACAAAGACTGCTGACACAGAAGGGACTTTCCGCTGGGACTTTCCACTGGGGCGTTCCAGGAGGAGTGGTCTGGGCGGGACTGGGAGTGGCCAACCCTCAGATGCTGCATATAAGCAGCTGCTTTTCGCCTGTACTGGGTCTCTCTAGGTAGACCAGATCTGAGCCTGGGAGCTCTCTGGCTATCTAGGGAACCCACTGCTTAAGCCTCAATAAAGCTTGCCTTGAGTGCTCTAAGTAGTGTGTGCCCGTCTGTTGTGTGACTCTGGTAACTAGAGATCCCTCAGACCCTTTTGTCAGTGTGGAAAATCTCTAGCA
>Consensus_CRF01_AE
TGGATGGGCTAATTTACTCCAAGAGAAGACAAGAGATCCTTGACTTATGGGTTTATAATACACAAGGCTTCTTCCCTGATTGGCAAAACTACACACCAGGGCCAGGGATCAGATACCCACTGTGTTTTGGATGGTGCTTCAAGCTAGTACCAGTTGACCCAAGAGAAGTAGAGGAGGACAACAAAGGAGAAAACAACTGCCTGTTACACCCCATGAGCCAGCATGGAATAGAGGACGAAGAAAGAGAAGTGCTGATGTGGAAGTTTGACAGTGCCCTAGCACGAAAACACATAGCCCGAGAACTGCATCCAGAGTTCTATAAAGACTGCTGACAAAGAAGTTTCTAACTAGGACTTCCGCTGGGGACTTTCCAGGGGAGGTGTGGCCGGGGCGGAGTTGGGGAGTGGCTAACCCTCAGATGCTGCATAAAAGCAGCCGCTTTTCGCTTGTACTGGGTCTCTCTTGTTAGACCAGGTCGAGCCCGGGAGCTCTCTGGCTAGCAAGGGAACCCACTGCTTAAAGCCTCAATAAAGCTTGCCTTGAGTGCTTAAAGTGGTGTGTGCCCGTCTGTGTTAGGACTCTGGTAACTAGAGATCCCTCAGACCACTCTAGACTGAGTAAAAATCTCTAGCA
>Consensus_CRF02_AG
TGGATGGGTTAATTTACTCCAAGAAAAGACAAGAGATCCTTGATCTGTGGGTCTATCACACACAAGGATTCTTCCCAGATTGGCAGAACTACACACCAGGGCCAGGGACTAGATTCCCACTGACCTTTGGGTGGTGCTTCAAACTAGTACCAATGGATCCAGCAGAGGTAGAGGAAGCCAATAAAGGAGAGAACAACAGTTTATTACACCCCATCTGTCAGCATGGAATGGAGGACGAAGACAGAGAAGTGCTGGTCTGGAGATTTGACAGTAGCCTGGCACTAAAACACAGAGCTCGAGAGCTGCATCCGGAGTTCTACAAAGACTGCTGACACAGAAGTTGCTGACAAGGGACTTTCCACTGGGGACTTTCCGGGGAGGTGTGGTTTGGGAGGAGTTGGGGAGTGGCTAACCCTCAGATGCTGCATATAAGCAGCCGCTTCTCGCCTGTACTGGGTCTCTCTTGCTAGACCAGATTTGAGCCTGGGAGCTCTCTGGCTAGCAGAGGAACCCACTGCTTAAGCCTCAATAAAGCTTGCCTTGAGTGCTTCAAGTAGTGTGTGCCCGTCTGTTGTGTGACTCTGGTAACTAGAGATCCCTCAGACCACTCTAGACTGTGTAAAAAATCTCTAGCA
>Consensus_CRF08_BC
TGGAAGGGTTAATTTACTCTAAGAAAAGGCAAGAGATCCTTGATTTGTGGGTCTATCACACACAAGGCTACTTCCCTGACTGGCACAACTACACACCAGGACCAGGGGTCAGATTCCCACTGACTTTTGGGTGGTGCTTCAAGCTAGTACCAGTTGACCCAAGGGAAGTAGAAGAGGCCAATGAAGGAGAAGACAACTGTTTGCTACACCCTGTCTGCCAGCATGGAATGGATGATGAACACAGAGAAGTATTAAAGTGGAAGTTTGACAGTCAACTAGCACACAGACACAGGGCCCGCGAGCTACATCCGGAGTTTTACAAAGACTGCTGACACAGAAGGGACTTTCCGCGGGACTTTCCACTGGGGCGTTCCAGGAGGTGTGGTCTGGGCGGGACTGGGAGTGGTCAACCCTCAGATGCTGCATATAAGCAGCTGCTTTTCGCCTGTACTGGGTCTCTCTAGTTAGACCAGATCTGAGCCTGGGAGCTCTCTGGCTAGCTAGGGAACCCACTGCTTAAGCCTCAATAAAGCTTGCCTTGAGTGCTCTGAGCAGTGTGTGCCCGTCTATTGTGTGACTCTGGTAACTAGAGATCCCTCAGACCCTTGTGGTAGTGTGGAAAATCTCTAGCA
>Consensus_CRF12_BF
TGGAAGGGTTAATTTATTCCAAGAAAAGACAAGAGATCCTTGATCTGTGGGTCTACCACACACAAGGTTACTTCCCTGATTGGCAGAACTACACACCAGGGCCAGGGGTCAGATATCCACTGACCTTTGGGTGGTGCTTCAAGCTAGTACCAGTTGACCCAGAGGAGGTAGAAAAGGCCAATGAAGGAGAGAACAACTGCTTGCTACACCCCATGAGCCAACATGGAATGGAGGATGAAGACAGAGAAGTACTGCTATGGAAGTTTGACAGCCGCCTGGCACTGAGACACATAGCCAGAGAGAAACATCCGGAGTTCTACAAAGACTGAGACTGCTGACACAGAGAGTGCTGACACAGAAGAATCTAAAGGGACTTTCCGCTGGGGACTTTCCAGAGGGCGGGCCAGAGGGCGTGACTGGGGAGTGGCTCACCCTCAGATGCTGCATATAAGCAGCCGCTTTTCGCCTGTACTGGGTCTCTCTAGTTGGACCAGATTTGAGCCTGGGAGCTCTCTGGCTAGCTAGGGAACCCACTGCTTAAGCCTCAATAAAGCTTGCCTTGAGTGCTTCAAGTAGTGTGTGCCCGTCTGTTGTGTGACTCTGGTAACTAGAGATCCCTCAGACCATTTTAGTCAGTGTGGAAAATCTCTAGCA
>Consensus_CRF60_BC
TGGAAGGGCTAATTTACTCCCAACAAAGACGAGATATACTTGATCTGTGGGTCTACAACACACAAGGTTATTTCCCTGATTGGCAAAACTACACACCGGGGCCAGGGATCAGATATCCACTGTGCTTTGGATGGTGCTTCAAGCTAGTGCCAGTGGAGACAAAGGACATTGAAGAAGAGAGCAGCTGCTTGTTACACCCTATGCACCAACATGGAGTGGAGGACCCGGAGAGAGAAGTGTTAATGTGGAAGTTTGACAGCAGCCTAGCGTTCCATCACATGGCCCGAGAGAAGCATCCGGAGTACTTCAAAGACTGCTGACAGCGAGTTTCTACAAGGGACTTTCCGCCGGGGACTTTCCAGGGGGGTGTGGTCTGGGCGGGACTGGGGAGTGGCAAGCCCTCAGATGCTGCATATAAGCAGCTGCTTTTTGCCTGTACTGGGTCTCTCTAGGTAGACCAGATCTGAGCCTGGGAGCTCTCTGGCTATCTAGGGAACCCACTGCTTAAGCCTCAATAAAGCTTGCCTTGAGTGCTTTAAGTAGTGTGTGCCCGTCTGTTGTGTGACTCTGGTAACTAGAGATCCCTCAGACACCTTTTGTCATTGTGGAAAATCTCTAGCA
>Consensus_D
TGGAAGGGCTAATTTGGTCCAAGAAAAGACAAGACATCCTTGATCTTTGGGTCTACAACACACAAGGCTTCTTCCCTGATTGGCAGAACTACACACCAGGGCCAGGGATCAGATATCCACTGACCTTTGGATGGTGCTTCGAGCTAGTACCAGTTGATCCACAGGAGGTAGAAGAGGCCACTGAAGGAGAGAACAACTGCTTGTTACACCCTATATGCCAGCATGGAATGGAGGACACGGAGAGAGAAGTGTTAGTGTGGAGATTTAACAGCAGACTAGCATTTGAACACAAGGCCAGAGAGAAGCATCCGGAGTTCTACAAAGACTGCTGACACCGAGTTTTCTACAAGGGACTTTCCGCTGGGGACTTTCCAGGGAGGCGTGGCCTGGGCGGGACTGGGGAGTGGCTAACCCTCAGATGCTGCATATAAGCAGCTGCTTTTTGCCTGTACTGGGTCTCTCTGGTTAGACCAGATTTGAGCCTGAGAGCTCTCTGGCTAGCTAGGGAACCCACTGCTTAAGCCTCAATAAAGCTTGCCTTGAGTGCTTCAAGTAGTGTGTGCCCGTCTGTTGTGTGACTCTGGTAACTAGAGATCCCTCAGACCCCTTTAGTCAGAGTGGAAAATCTCTAGCA
>Consensus_F1
TGGATGGGCTAATTTACTCCAAGAAAAGACAAGAGATCCTTGATCTGTGGGTTTACCACACACAAGGCTACTTCCCTGATTGGCAGAACTACACACCAGGGCCAGGGATCAGATACCCACTGACCTTTGGATGGTGCTTCAAGCTAGTACCAGTTGATCCAGAGGAGGTAGAAAAGGCCAATGAAGGAGAGAACAACTGCTTGCTACACCCCATGAGCCAACATGGAATGGAAGATGAAGACAGAGAAGTACTGATGTGGAAGTTTGACAGCCGCCTGGCACTGAGACACATAGCCAGAGAGAGACATCCGGAGTTCTACCAAGACTGAGACCTCTGACACAGAGATTGCTGACACAGAAGATTCTAAAGGGACTTTCCGCTGGGGACTTTCCAGAGGGCGGTCCAGAGGGCGGAACAGGGGAGTGGCTAACCCTCAGATGCTGCATATAAGCAGCTGCTTTTCGCCTGTACTGGGTCTCTCTAGTTAGACCAGATTTGAGCCTGGGAGCTCTCTGGCTAGCTAGGGAACCCACTGCTTAAGCCTCAATAAAGCTTGCCTTGAGTGCTTCAAGTAGTGTGTGCCCGTCTGTTGTTTGACTCTGGTAACTAGAGATCCCTCAGACCATTTTAGTCAGTGTGGAAAATCTCTAGCA
>Consensus_G
TGGATGGGCTAATTTACTCCAAGCAAAGACAAGACATCCTTGACTTGTGGGTCTATAATACACAAGGATACTTCCCAGATTGGCAGAACTACACACCAGGGCCAGGGACTAGATTCCCACTGACCTTTGGGTGGTGCTTCAAACTAGTACCAATGGATCCAGCAGAGGTAGAGGAAGCCACTAAAGGAGAGAACAACAGTCTATTACACCCCATCTGCCAGCATGGAATGGAGGACGAAGACAGAGAAGTGCTGGTATGGAGATTTGACAGTAGCCTAGCACGGAGACACCTAGCCCGAGAGCTGCATCCGGAGTACTACAAAGACTGCTGACACAGAAGTTGCTGACAAGGGGACTTTCCGCCTGGGACTTTCCGGGGAGCGCGGCCTGGGAGGGGCTGGGGAGTGGCTAACCCTCAGAAGCTGCATATAAGCAGCCGCTTCTCGCCTGTACTGGGTCTCTCTTGCTAGACCAGATTTGAGCCTGGGAGCTCTCTGGCTAGCAGGGGAACCCACTGCTTAAAGCCTCAATAAAGCTTGCCTTGAGTGCTTCAAGTAGTGTGTGCCCGTCTGTTGTGTGACTCTGGTAACTAGAGATCCCTCAGACCACTCTAGACTGTGTAAAAATCTCTAGCA
>Consensus_H
TGGATGGGTTAATTTACTCCAAGAAAAGACAAGATATCCTTGATCTGTGGGTCTATAACACACAAGGCTACTTCCCTGACTGGCAGAACTACACACCAGGGCCAGGGGAGAGATTTCCCCTGACCTTTGGGTGGTGCTTCAAGCTAGTACCAGTAGATCCACAGGAGGTAGAAAAGGCCAATGAAGGAGAGAACAACTGCCTGTTACACCCTATATGCCAGCATGGAATGGAGGATGAAGAGAGAGAAGTGCTAATGTGGAAGTTTGACAGTCGCCTAGCACGGAGACACATAGCCCGAGAGATGCATCCGGAGTTCTACAAAGACTGCTGACACAGAAGTTGCTGACACAGAAGTTCTAACAGGGACTTTCCGCTGGGACTTTCCGGGGAGGTGTGGTCGGGGCGGGGATGGGGAGTGGCTAACCCTCAGATGCTGCATATAAGCAGCTGCTTCTCGCCTGTACTGGGTCTCTCTGGTTAGACCAGATCTGAGCCTGGGAGCTCTCTGGCTAGCTAGGGAACCCACTGCTTAAGCCTCAATAAAGCTTGCCTTGAGTGCTTTAAGTAGTGTGTGCCCGTCTGTTGTGTGACTCTGGTAACTAGAGATCCCTCAGACCATTTTAGTCAGTGTGGAAAATCTCTAGCA
>Consensus_O
TGGAAGGGTTAATTTACTCCCATGAAAGAGCAGAAATCCTGGATCTTTGGGTGTATCACACTCAGGGATTCTTCCCTGATTGGCAGTACTACACACCAGGACCAGGAACTAGATACCCACTGACATTTGGATGGCTATTTAAGCTAGTACCAGTGTCAGAAGCTGAGGCAGAAGGACTGGGAAATACGTGTGAGAGTGCTAGCCTCCTGCATCCAGCTTGTACCCATGGCTTTGAAGATCCACACGGGGAAATACTGAAATGGCAGTTTGATAGATCACTAGGCAACACCCATGTTGCTCTGATAACCCACCCAGAACTCTTCCACAAGGACTAAAACTGCTGACCTCAAGATTGCTGACACTGTGGGACTTTCCAGCAGAGACTGCTGACACTGCGGGGACTTTCCAGTGTGGGAGGGACAGGGGCGGTTCGGGGAGTGGCTAACCCTCAGATGCTGCATATAAGCAGCCGCTTTCTGCTTGTACCGGGTCTTGGTTAGAGGACCAGGTCTGAGCCCGGGAGCTCCCTGGCCTCTAGCTGAACCCGCTGCTTAACGCTCAATAAAGCTTGCCTTGAGTGAGAAGCAGTGTGTGCTCATCTGTTCAACCCTGGTATCTAGAGATCCCTCAGATCACGTAGACTGAAGCAGAAAATCTCTAGCA
